# Supplementary material for: Accuracy of ancestral state reconstruction for non-neutral traits
Source: Sci Rep. 2020 May 6;10:7644. doi: 10.1038/s41598-020-64647-4 (PMC7203120; doi:10.1038/s41598-020-64647-4)
Supplement: Supplementary file 1 — Supplementary Information. [file 41598_2020_64647_MOESM1_ESM.zip]

Archive with 10 entries (7 files):
- SuppDataAndCode/
- SuppDataAndCode/allPlots13Nov2019.R
- SuppDataAndCode/decileSummary20190719.txt
- SuppDataAndCode/taxa100/
- SuppDataAndCode/taxa100/decileSummary100.txt
- SuppDataAndCode/taxa100/treeSummary100.txt
- SuppDataAndCode/taxa1600/
- SuppDataAndCode/taxa1600/decileSummary1600.txt
- SuppDataAndCode/taxa1600/treeSummary1600.txt
- SuppDataAndCode/treeSummary20190719.txt
