# Supplementary material for: Accuracy of ancestral state reconstruction for non-neutral traits
Source: Sci Rep. 2020 May 6;10:7644. doi: 10.1038/s41598-020-64647-4 (PMC7203120; doi:10.1038/s41598-020-64647-4)
Supplement: Supplementary file 1 — Supplementary Information. [file 41598_2020_64647_MOESM1_ESM.zip › SuppDataAndCode/allPlots13Nov2019.R]

#main aim of this script is to reproduce all the figures used in the paper

library(ggplot2)

#the first set of plots are based on the decile summary data
dsum <- read.csv(file = "decileSummary20190719.txt", header=TRUE)

#first let's turn this into tidy data by adding a new column for method and just having a column called rightness
#ie every row in original will turn into 4 rows in new version
tidy.dsum <- NULL

for (row in 1:nrow(dsum)) {
  mk.row <- cbind(dsum[row,1:9], Method = "mk2", rightness=dsum[row, 10], q.rightness=dsum[row, 14])
  bisse.row <- cbind(dsum[row,1:9], Method = "bisse", rightness=dsum[row, 11], q.rightness=dsum[row, 15])
  bisseNO.row <- cbind(dsum[row,1:9], Method = "bisseNO", rightness=dsum[row, 12], q.rightness=dsum[row, 16])
  mp.row <- cbind(dsum[row,1:9], Method = "mp", rightness=dsum[row, 13], q.rightness=dsum[row, 13])
  
  tidy.dsum <- rbind(tidy.dsum, mk.row, bisse.row, bisseNO.row, mp.row)
}

save(tidy.dsum, file = "tidyDecileSummaryNew.RData")
#load("tidyDecileSummaryNew.RData")

str(tidy.dsum)
#for these analyses we should get rid of the 100th "decile"
tidy.dsum <- subset(tidy.dsum, decile != 100)
#now lets reorder the levels from alphabetical
table(tidy.dsum$decile)
tidy.dsum$decile <- as.double(tidy.dsum$decile)
#Fix up method labels so they look consistent in the figures
methods <- as.character(tidy.dsum$Method)
methods[tidy.dsum$Method=="mp"] = "MP"
methods[tidy.dsum$Method=="mk2"] = "Mk2"
methods[tidy.dsum$Method=="bisse"] = "BiSSE"
methods <- as.factor(methods)
summary(methods)
tidy.dsum$Method <- methods

#FIGURE 1
#what happens when rates of extinction (mus) increase?
toPlot <- subset(tidy.dsum, lambda0 == 1 & lambda1 == 1 & q01 == 0.1 & q10 == 0.1 & Method != "bisseNO")
toPlot$mu0 <- as.factor(toPlot$mu0)
toPlot$mu1 <- as.factor(toPlot$mu1)
levels(toPlot$mu0)  <- c("mu0 = 0.01","mu0 = 0.25","mu0 = 0.5", "mu0 = 0.8")
levels(toPlot$mu1)  <- c("mu1 = 0.01","mu1 = 0.25","mu1 = 0.5", "mu1 = 0.8")
p <- ggplot(data=toPlot, aes(x=decile, y=rightness, color=Method)) + geom_point() + geom_line() + facet_grid(mu0 ~ mu1)
p + theme_minimal() + theme(panel.grid.minor = element_blank()) + scale_x_continuous(breaks=c(1,2,3,4,5,6,7,8,9,10), labels=c("", "Shallow", "", "" ,"" ,"" ,"" ,"", "Deep", "")) + ylab("Accuracy") + xlab("Decile") 

#FIGURE 2
#what happens when rates of change (qs) increase? 
toPlot <- subset(tidy.dsum, lambda0 == 1 & lambda1 == 1 & mu0 == 0.8 & mu1 == 0.8 & Method != "bisseNO")
toPlot$q01 <- as.factor(toPlot$q01)
toPlot$q10 <- as.factor(toPlot$q10)
levels(toPlot$q01)  <- c("q01 = 0.01","q01 = 0.05","q01 = 0.1")
levels(toPlot$q10)  <- c("q10 = 0.01","q10 = 0.05","q10 = 0.1")
p <- ggplot(data=toPlot, aes(x=decile, y=rightness, color=Method)) + geom_point() + geom_line() + facet_grid(q01 ~ q10) 
p + theme_minimal() + theme(panel.grid.minor = element_blank()) + scale_x_continuous(breaks=c(1,2,3,4,5,6,7,8,9,10), labels=c("", "Shallow", "", "" ,"" ,"" ,"" ,"", "Deep", "")) + ylab("Accuracy") + xlab("Decile") 

#FIGURE 3 
library(grid)

#use ggplot colours for consistency
colourBisse = "#f8766d"
colourMP    = "#619cff"
colourMK    = "#00ba38"

all400 = read.csv("decileSummary20190719.txt",header=TRUE)
all100 = read.csv("taxa100/decileSummary100.txt",header=TRUE)
all1600 = read.csv("taxa1600/decileSummary1600.txt",header=TRUE)

all100$nTaxa  <-  100;
all400$nTaxa  <-  400;
all1600$nTaxa <- 1600;

all <- rbind(all100,all400,all1600)

temp1 <- all[all$decile==10 & all$nTaxa==400,c("rightness.mk2","rightness.bisse","rightness.mpr")] # deepest 40 nodes
scatter <- data.frame(x.mk2 = 1-temp1$rightness.mk2)
scatter$x.bisse <- 1-temp1$rightness.bisse
scatter$x.mpr   <- 1-temp1$rightness.mpr
temp1 <-  all[all$decile==100 & all$nTaxa==400,c("rightness.mk2","rightness.bisse","rightness.mpr")] # deepest 4 nodes
scatter$y.mk2   <- 1-temp1$rightness.mk2
scatter$y.bisse <- 1-temp1$rightness.bisse
scatter$y.mpr   <- 1-temp1$rightness.mpr

scat720 <- data.frame(method="MK",   x=scatter$x.mk2,  y=scatter$y.mk2)
scat720 <- rbind(scat720,data.frame(method="Bisse",x=scatter$x.bisse,y=scatter$y.bisse))
scat720 <- rbind(scat720,data.frame(method="MP"   ,x=scatter$x.mpr,  y=scatter$y.mpr))
scat720$col <- 0
scat720$col[scat720$method=="MK"]    <- colourMK
scat720$col[scat720$method=="Bisse"] <- colourBisse
scat720$col[scat720$method=="MP"]    <- colourMP

deepNodeScatterPlot <- function(data) {
  numSets <- length(data$x)/3
  fit.mk    <-lm(y ~ x-1, data[data$method=="MK",])
  fit.bisse <-lm(y ~ x-1, data[data$method=="Bisse",])
  fit.mp    <-lm(y ~ x-1, data[data$method=="MP",])

  # Shuffle so no particular colour gets overwritten more often when plotting crowded points
  data<-data[sample(1:(3*numSets)),]
  
  par(mar=c(4,8,1,8),xpd=FALSE) 
  # mult by 100 to make into percentages
  plot(100*data$x, 100*data$y,col=data$col,pch=16,cex=0.7,
       xlab="% error 40 deepest nodes",ylab="% error for 4 deepest nodes",
       yaxt="n",xaxt="n",bty="n")
  grid(); axis(1,lty=0); axis(2,lty=0)
  abline(0, fit.mk$coefficients[1], col=colourMK)
  abline(0, fit.bisse$coefficients[1], col=colourBisse)
  abline(0, fit.mp$coefficients[1], col=colourMP)
  
  #legend:
  leg.mk    <- sprintf("MK        y=%4.2fx",   fit.mk$coefficients[1])
  leg.bisse <- sprintf("BiSSE  y=%4.2fx",fit.bisse$coefficients[1])
  leg.mp    <- sprintf("MP        y=%4.2fx",   fit.mp$coefficients[1])
  legend(15,10,c(leg.bisse,leg.mk,leg.mp),lty=c(1,1,1),pch=16,col=c(colourBisse,colourMK,colourMP))
}

deepNodeScatterPlot(scat720)


#FIGURE 4 (which is really a table)
mySubset <- subset(tidy.dsum, mu0 == 0.8 & mu1 == 0.01 & decile == 10 & lambda0==1)
tapply(mySubset$rightness, mySubset[,c(6,7,10)], mean, simplify = TRUE)
#from here I edited it in Excel

#FIGURE 5
#what happens when speciation is asymmetrical and extinction isn't? Ancestral state more like to speciate
toPlot <- subset(tidy.dsum, lambda0 == 1.8 & mu0 == 0.01 & mu1 == 0.01 & Method != "bisseNO")
toPlot$q01 <- as.factor(toPlot$q01)
toPlot$q10 <- as.factor(toPlot$q10)
levels(toPlot$q01)  <- c("q01 = 0.01","q01 = 0.05","q01 = 0.1")
levels(toPlot$q10)  <- c("q10 = 0.01","q10 = 0.05","q10 = 0.1")
p <- ggplot(data=toPlot, aes(x=decile, y=rightness, color=Method)) + geom_point() + geom_line() + facet_grid(q01 ~ q10) 
p + theme_minimal() + theme(panel.grid.minor = element_blank()) + scale_x_continuous(breaks=c(1,2,3,4,5,6,7,8,9,10), labels=c("", "Shallow", "", "" ,"" ,"" ,"" ,"", "Deep", "")) + ylab("Accuracy") + xlab("Decile") 


#Figures 6 and 7 are based on the tree summary data

trees = read.csv("treeSummary20190719.txt")

str(trees)

trees$log_trans=log(trees$trueTransitions)
#create variables that record the presence or absence of an error in a tree
trees$MPPA=ifelse(trees$q.count.wrong.mpr>0,1,0)
trees$MkPA=ifelse(trees$q.count.wrong.mk2>0,1,0)
trees$BiSSEPA=ifelse(trees$q.count.wrong.bisse>0,1,0)

#restrict the data to lambdas = 1
dt=trees[which(trees$lambda0==1),]

#create a tidy data set where Method is a column
MP = dt[c("MPPA", "log_trans", "mu0", "mu1", "q01", "q10")]
MP$Method = "MP"
colnames(MP) <- c("PA", "log_trans", "mu0", "mu1", "q01", "q10", "Method")
Mk = dt[c("MkPA", "log_trans", "mu0", "mu1", "q01", "q10")]
Mk$Method = "Mk2"
colnames(Mk) <- c("PA", "log_trans", "mu0", "mu1", "q01", "q10", "Method")
BiSSE = dt[c("BiSSEPA", "log_trans", "mu0", "mu1", "q01", "q10")]
BiSSE$Method = "BiSSE"
colnames(BiSSE) <- c("PA", "log_trans", "mu0", "mu1", "q01", "q10", "Method")

all=rbind(MP, Mk, BiSSE)
summary(all)
head(all)

#Supplementary table 1
fit=glm(PA ~ (q01 + q10 + mu0 + mu1 + log_trans)*Method,family=binomial,data=all)
cbind(mult_effect = exp(summary(fit)$coefficients[,1]), summary(fit)$coefficients)

#FIGURE 6
#create a data grid that can be used for predictions
methods <- c("BiSSE", "Mk2", "MP")
mus <- c(0.01, 0.25, 0.5, 0.8)
qs <- c(0.01, 0.05, 0.1)
grid <- expand.grid(log_trans=seq(from=0, to=4.5, by=0.1), Method=methods, mu0 = mus, mu1=0.25, q01 = c(0.01, 0.1), q10=0.05)
predictions <- predict(fit, newdata=grid, type="response")
toPlot <- cbind(grid, predictions)
toPlot$q01 <- as.factor(toPlot$q01)
toPlot$mu0 <- as.factor(toPlot$mu0)
levels(toPlot$mu0)  <- c("mu0 = 0.01","mu0 = 0.25","mu0 = 0.5", "mu0 = 0.8")
p <- ggplot(toPlot, aes(x=log_trans, y=predictions, col=Method, linetype=q01)) + geom_line() + facet_wrap(. ~ mu0)
p + theme_minimal() + ylab("Probability of error") + xlab("log(transitions)")


#SUPP Fig S2
grid <- expand.grid(log_trans=c(1,2,3), Method=methods, mu0 = seq(from=0, to=1, by=0.1), mu1=0.25, q01 = qs, q10=0.05)
predictions <- predict(fit, newdata=grid, type="response")
toPlot <- cbind(grid, predictions)
toPlot$q01 <- as.factor(toPlot$q01)
toPlot$log_trans <- as.factor(toPlot$log_trans)
levels(toPlot$log_trans)  <- c("log(transitions) = 1","log(transitions) = 2","log(transitions) = 3")
p <- ggplot(toPlot, aes(x=mu0, y=predictions, col=Method, linetype=q01)) + geom_line() + facet_wrap(. ~ log_trans)
p + theme_minimal() + ylab("Probability of error") + xlab(expression(paste(mu["0"])))


#For figure 7 we consider trees generated under asymmetric lambda rates as well
MP = trees[c("MPPA", "log_trans", "mu0", "mu1", "q01", "q10", "lambda0")]
MP$Method = "MP"
colnames(MP) <- c("PA", "log_trans", "mu0", "mu1", "q01", "q10", "lambda0", "Method")

Mk = trees[c("MkPA", "log_trans", "mu0", "mu1", "q01", "q10", "lambda0")]
Mk$Method = "Mk2"
colnames(Mk) <- c("PA", "log_trans", "mu0", "mu1", "q01", "q10", "lambda0", "Method")

BiSSE = trees[c("BiSSEPA", "log_trans", "mu0", "mu1", "q01", "q10", "lambda0")]
BiSSE$Method = "BiSSE"
colnames(BiSSE) <- c("PA", "log_trans", "mu0", "mu1", "q01", "q10", "lambda0", "Method")

all=rbind(MP, Mk, BiSSE)
all$lambda0 <- as.factor(all$lambda0)
summary(all)
head(all)

fit=glm(PA ~ (q01 + q10 + mu0 + mu1 + lambda0 + log_trans)*Method,family=binomial,data=all)
summary(fit)

#FIGURE 7
#create a data grid that can be used for predictions
methods <- c("BiSSE", "Mk2", "MP")
mus <- c(0.01, 0.25, 0.5, 0.8)
qs <- c(0.01, 0.05, 0.1)
lamb <- as.factor(c(0.2, 0.5, 1, 1.5, 1.8))
grid <- expand.grid(log_trans=seq(from=0, to=4.5, by=0.1), Method=methods, mu0 = 0.25, mu1=0.25, q01 = 0.05, q10=0.05, lambda0=lamb)
predictions <- predict(fit, newdata=grid, type="response")
toPlot <- cbind(grid, predictions)
toPlot$lambda0 <- as.factor(toPlot$lambda0)
levels(toPlot$lambda0)  <- c("lambda0 = 0.2","lambda0 = 0.5","lambda0 = 1", "lambda0 = 1.5", "lambda0 = 1.8")
p <- ggplot(toPlot, aes(x=log_trans, y=predictions, col=Method)) + geom_line() + facet_wrap(. ~ lambda0)
p + theme_minimal() +  ylab("Probability of error") + xlab("log(transitions)")


#SUPP Fig 1
#use ggplot colours for consistency
colourBisse = "#f8766d"
colourMP    = "#619cff"
colourMK    = "#00ba38"

library(doBy)
tree400x = read.csv("treeSummary20190719.txt",header=TRUE)
means <- summaryBy( BiSSE + Mk + MP + numTipState1 
                    + q.count.ambig.bisse + q.count.ambig.mk2 + q.count.ambig.mpr ~ paramSetID, 
                    FUN=mean, data=tree400x, keep.names=TRUE)
means$propState0 <- means$numTipState1/400
# Convert from proportion correct to percent incorrect
means$BiSSE <- (1-means$BiSSE)*100
means$MP    <- (1-means$MP   )*100
means$Mk    <- (1-means$Mk   )*100

splatter=function(x,y1,y2,y3,x.lab,y.lab,minx,maxx,miny,maxy,
                  cols=c("grey","red","blue"),pchs=c(16,17,3),
                  legnd=NULL,legnd.x=0.5,legnd.y=2){
  minMax=range(x)
  xvals=seq(minMax[1],minMax[2],len=length(x))
  newd=data.frame(x=xvals)
  yvals=predict(glm(y1~poly(x,2)),newdata=newd)
  plot(x,y1,col=cols[1],pch=pchs[1],xlab=x.lab,ylab=y.lab, # y1 points
       cex=0.8,xlim=c(minx,maxx),ylim=c(miny,maxy),mgp=c(1.4,0.4,0))
  
  points(xvals,yvals,col=cols[1],pch=19,cex=0.4) # y1 curve
  yvals=predict(glm(y2~poly(x,2)),newdata=newd)
  points(x,y2,col=cols[2],pch=pchs[2],cex=0.9) # y2 points
  points(xvals,yvals,col=cols[2],pch=19,cex=0.4) # y2 curve
  yvals=predict(glm(y3~poly(x,2)),newdata=newd)
  points(x,y3,col=cols[3],pch=pchs[3],cex=0.8)
  points(xvals,yvals,col=cols[3],pch=19,cex=0.4)
  if (!is.null(legnd)) legend(legnd.x,legnd.y,legnd,lty=c(1,1,1),pch=pchs,col=cols)
}

splatter(means$propState0,means$BiSSE,means$Mk,means$MP,
         "proportion of tips with state 0","% error",0,1,0,8,
         cols=c(colourBisse,colourMK,colourMP),legnd=c("BiSSE","Mk2","MP"),
         legnd.x=0,legnd.y=8)

#SUPP Fig 2 is after fig 6 above

#SUPP Fig3 
splatter2=function(x1,y1,x2,y2,x3,y3,x.lab,y.lab,minx,maxx,miny,maxy,
                   cols=c("grey","red","blue"),pchs=c(16,17,3)){
  reg1=lm(y1~x1)
  reg2=lm(y2~x2)
  reg3=lm(y3~x3)
  df <- data.frame(x=c(x1,x2,x3),y=c(y1,y2,y3),
                   col=rep(cols,c(length(x1),length(x2),length(x3))),
                   pch=rep(pchs,c(length(x1),length(x2),length(x3))),
                   stringsAsFactors=FALSE)
  set.seed(1)
  df <- df[sample(nrow(df)),] # shuffle order of points, so no colour blocks out another
  plot(df$x,df$y,col=df$col,pch=df$pch,xlab=x.lab,ylab=y.lab,cex=0.8,
       xlim=c(minx,maxx),ylim=c(miny,maxy),mgp=c(1.4,0.4,0))
  abline(reg1,col=cols[1],lwd=2)
  lines(c(0,maxx),c(0,maxy),lty=3)
  abline(reg2,col=cols[2],lwd=2)
  abline(reg3,col=cols[3],lwd=2)
}

splatter2(means$BiSSE,means$q.count.ambig.bisse,means$Mk,means$q.count.ambig.mk2,
          means$MP,means$q.count.ambig.mp,
          "% error","% occurrence of ambiguous nodes",0,6,0,20,
          cols=c(colourBisse,colourMK,colourMP),pch=c(4,4,4))

legend(0.5,17,c("BiSSE", "Mk2", "MP"),lty=c(1,1,1),pch=4,col=c(colourBisse,colourMK,colourMP))

#SUPP Fig4 A and B
#use ggplot colours for consistency
colourBisse = "#f8766d"
colourMP    = "#619cff"
colourMK    = "#00ba38"

tree400x = read.csv("treeSummary20190719.txt",header=TRUE)
tree100 = read.csv(  "taxa100/treeSummary100.txt",header=TRUE)
tree1600 = read.csv("taxa1600/treeSummary1600.txt",header=TRUE)
# Need to trim tree400 to just the 32 corner cases which are in tree100 and tree1600
tree400 <- tree400x[tree400x$paramSetID %in% levels(tree100$paramSetID),]
# but tree400$paramSetID is still a 720 level factor, even though only 32 are in use.
tree400$paramSetID <- as.factor(as.character(tree400$paramSetID))

error.rates <- data.frame(
  paramSetID           =levels(tree100$paramSetID),
  err100                =tapply(1- tree100$MP, tree100$paramSetID,mean),
  err400                =tapply(1- tree400$MP, tree400$paramSetID,mean),
  err1600               =tapply(1-tree1600$MP,tree1600$paramSetID,mean),
  method                = "MP"
)
error.rates <- rbind(error.rates, data.frame(
  paramSetID           =levels(tree100$paramSetID),
  err100                =tapply(1- tree100$Mk, tree100$paramSetID,mean),
  err400                =tapply(1- tree400$Mk, tree400$paramSetID,mean),
  err1600               =tapply(1-tree1600$Mk,tree1600$paramSetID,mean),
  method                = "MK"
))           
error.rates <- rbind(error.rates, data.frame(
  paramSetID           =levels(tree100$paramSetID),
  err100                =tapply(1- tree100$BiSSE, tree100$paramSetID,mean),
  err400                =tapply(1- tree400$BiSSE, tree400$paramSetID,mean),
  err1600               =tapply(1-tree1600$BiSSE,tree1600$paramSetID,mean),
  method                = "Bisse"
))   
error.rates$col <- 0
error.rates$col[error.rates$method=="MK"]    <- colourMK
error.rates$col[error.rates$method=="Bisse"] <- colourBisse
error.rates$col[error.rates$method=="MP"]    <- colourMP

plot400 <- function(y) {
  if (y==100) {
    err.y <- error.rates$err100
  } else if (y==1600) {
    err.y <- error.rates$err1600
  }
  plot(100*error.rates$err400,100*err.y,col=error.rates$col,pch=16,
       xlab="% error for 400 tip trees",ylab=sprintf("%% error for %d tip trees",y)
  )
  # add err.y as column in copy of error.rates
  data <- error.rates; data$err.y <- err.y
  fit.mk    <-lm(err.y ~ err400, data[data$method=="MK",])
  fit.bisse <-lm(err.y ~ err400, data[data$method=="Bisse",])
  fit.mp    <-lm(err.y ~ err400, data[data$method=="MP",])
  abline(   fit.mk$coefficients,col=colourMK)
  abline(fit.bisse$coefficients,col=colourBisse)
  abline(   fit.mp$coefficients,col=colourMP)
  legend(4,2,c("BiSSE","Mk2","MP"),lty=c(1,1,1),pch=16,col=c(colourBisse,colourMK,colourMP))
}

plot400(100)
plot400(1600)
