# Supplementary material for: Accuracy of ancestral state reconstruction for non-neutral traits
Source: Sci Rep. 2020 May 6;10:7644. doi: 10.1038/s41598-020-64647-4 (PMC7203120; doi:10.1038/s41598-020-64647-4)
Supplement: Supplementary file 1 — Supplementary Information. [file 41598_2020_64647_MOESM1_ESM.zip › SuppDataAndCode/decileSummary20190719.txt]

paramSetID	lambda0	lambda1	mu0	mu1	q01	q10	decile	nodeAge	rightness.mk2	rightness.bisse	rightness.bisseno_opt	rightness.mpr	rightness.hisse	q.rightness.mk2	q.rightness.bisse	q.rightness.bisseno_opt	q.rightness.hisse
1-1	0.5	1.5	0.01	0.01	0.01	0.01	1	0.0582257941723656	0.999890048717538	0.999896965479203	0.999916005499943	0.999925	NA	0.9999	0.9999	0.999925	NA
1-1	0.5	1.5	0.01	0.01	0.01	0.01	2	0.182711072821342	0.999888763552454	0.999920435992355	0.999939109293102	0.999975	NA	0.999975	0.999975	0.999975	NA
1-1	0.5	1.5	0.01	0.01	0.01	0.01	3	0.327052070202097	0.99977106348432	0.9998328959792	0.999895019267574	0.999925	NA	0.999875	0.9999	0.99995	NA
1-1	0.5	1.5	0.01	0.01	0.01	0.01	4	0.496661273693798	0.999574200229117	0.999712155455399	0.999774720783038	0.9998	NA	0.999775	0.99985	0.99985	NA
1-1	0.5	1.5	0.01	0.01	0.01	0.01	5	0.705023919002616	0.999253239052281	0.999476690431148	0.999641614446222	0.999625	NA	0.9995	0.999675	0.9998	NA
1-1	0.5	1.5	0.01	0.01	0.01	0.01	6	0.961368772855394	0.999385290194374	0.999542695944625	0.999582223732086	0.99965	NA	0.999675	0.999725	0.999725	NA
1-1	0.5	1.5	0.01	0.01	0.01	0.01	7	1.29887973552898	0.999047515506722	0.999300882129167	0.99955982042184	0.999475	NA	0.99935	0.99955	0.99975	NA
1-1	0.5	1.5	0.01	0.01	0.01	0.01	8	1.78033797426799	0.998682161962727	0.99907378489692	0.999210303293376	0.999175	NA	0.999125	0.99935	0.99945	NA
1-1	0.5	1.5	0.01	0.01	0.01	0.01	9	2.57887013227143	0.99823280661167	0.998647781579963	0.998823994433697	0.998975	NA	0.9986	0.998925	0.999025	NA
1-1	0.5	1.5	0.01	0.01	0.01	0.01	10	4.84274209474628	0.997596479059633	0.998854000141213	0.998914446095638	0.998230769230769	NA	0.998615384615385	0.999307692307692	0.999307692307692	NA
1-1	0.5	1.5	0.01	0.01	0.01	0.01	100	8.23491933275768	0.993307733370311	0.997632307549903	0.996736951395133	0.995	NA	0.9965	0.99875	0.997	NA
1-10	0.5	1.5	0.25	0.5	0.01	0.01	1	0.0459202701885802	0.999994074791872	0.999995901010404	0.99999484000106	1	NA	1	1	1	NA
1-10	0.5	1.5	0.25	0.5	0.01	0.01	2	0.150146789312051	0.99996432658784	0.999974738208367	0.999981643545197	0.999975	NA	1	1	1	NA
1-10	0.5	1.5	0.25	0.5	0.01	0.01	3	0.275030505007234	0.999862859534168	0.999909206287552	0.999920919616984	0.99995	NA	0.99995	0.99995	0.99995	NA
1-10	0.5	1.5	0.25	0.5	0.01	0.01	4	0.428053700084464	0.999731404767574	0.999868193453273	0.999894245410294	0.999875	NA	0.999875	0.99995	0.99995	NA
1-10	0.5	1.5	0.25	0.5	0.01	0.01	5	0.61951352591406	0.999629060440267	0.999739180738936	0.999773536143772	0.9998	NA	0.99985	0.999875	0.999875	NA
1-10	0.5	1.5	0.25	0.5	0.01	0.01	6	0.868013267621108	0.999370062778964	0.999536219238986	0.999595351001296	0.999575	NA	0.9996	0.9997	0.99975	NA
1-10	0.5	1.5	0.25	0.5	0.01	0.01	7	1.21121794136182	0.999372135203443	0.999550126652428	0.999641416951048	0.999575	NA	0.999775	0.99975	0.9998	NA
1-10	0.5	1.5	0.25	0.5	0.01	0.01	8	1.73113951688401	0.99890444806279	0.999200315409382	0.999240920493631	0.999075	NA	0.9995	0.9996	0.99955	NA
1-10	0.5	1.5	0.25	0.5	0.01	0.01	9	2.66257493518394	0.998076163396695	0.998532722121614	0.99858270453493	0.998825	NA	0.9989	0.999	0.998975	NA
1-10	0.5	1.5	0.25	0.5	0.01	0.01	10	5.85813635442589	0.993678789555101	0.996916058224881	0.996664033305832	0.995153846153846	NA	0.996128205128205	0.997897435897436	0.99774358974359	NA
1-10	0.5	1.5	0.25	0.5	0.01	0.01	100	11.390445480959	0.977138359022921	0.992810335211612	0.988858464642623	0.982	NA	0.98375	0.995	0.99125	NA
1-101	0.5	1.5	0.01	0.25	0.01	0.1	1	0.0670413755632805	0.999790175426274	0.999754685057117	0.999780495439607	0.999725	NA	0.999875	0.999825	0.999875	NA
1-101	0.5	1.5	0.01	0.25	0.01	0.1	2	0.21452338537876	0.999044553309807	0.999104993282346	0.999246775048131	0.998825	NA	0.9994	0.9995	0.999625	NA
1-101	0.5	1.5	0.01	0.25	0.01	0.1	3	0.387026385220492	0.998142256949971	0.998272164440916	0.998472321455338	0.99745	NA	0.9988	0.99895	0.999025	NA
1-101	0.5	1.5	0.01	0.25	0.01	0.1	4	0.591172081009205	0.996233489459279	0.996372896913306	0.996865031974492	0.9951	NA	0.9973	0.99735	0.99775	NA
1-101	0.5	1.5	0.01	0.25	0.01	0.1	5	0.838498655029423	0.996171003283704	0.996360545847798	0.99703531181306	0.994	NA	0.998025	0.9978	0.998175	NA
1-101	0.5	1.5	0.01	0.25	0.01	0.1	6	1.14349522913653	0.993750008859812	0.994153344920322	0.995268655899253	0.9917	NA	0.99585	0.9959	0.99665	NA
1-101	0.5	1.5	0.01	0.25	0.01	0.1	7	1.53355721873928	0.993663298522418	0.994422443957741	0.995550236522957	0.9901	NA	0.996525	0.99685	0.9974	NA
1-101	0.5	1.5	0.01	0.25	0.01	0.1	8	2.08472587076953	0.991138610270848	0.992446418091738	0.993898433777023	0.98695	NA	0.994875	0.99515	0.995475	NA
1-101	0.5	1.5	0.01	0.25	0.01	0.1	9	2.9791595224391	0.989736257876654	0.991555541761185	0.993929265440496	0.985475	NA	0.99455	0.994975	0.9959	NA
1-101	0.5	1.5	0.01	0.25	0.01	0.1	10	5.35369641243438	0.970363292225399	0.985334234949871	0.989999199417218	0.985461538461538	NA	0.98174358974359	0.990948717948718	0.993128205128205	NA
1-101	0.5	1.5	0.01	0.25	0.01	0.1	100	8.77129749063474	0.873869326027872	0.950814102202103	0.963037475435503	0.984	NA	0.90625	0.968	0.9745	NA
1-102	0.5	1.5	0.25	0.25	0.01	0.1	1	0.0458522056121816	0.999899386050058	0.999931621532435	0.999958615874967	0.999875	NA	0.99995	0.999975	1	NA
1-102	0.5	1.5	0.25	0.25	0.01	0.1	2	0.145812243595903	0.99936580952453	0.999479639693915	0.999501686496238	0.9993	NA	0.9996	0.9997	0.999725	NA
1-102	0.5	1.5	0.25	0.25	0.01	0.1	3	0.262267214890916	0.998956928063101	0.998988594918746	0.999066018378122	0.9985	NA	0.999375	0.999375	0.999425	NA
1-102	0.5	1.5	0.25	0.25	0.01	0.1	4	0.401756506906443	0.99760930719488	0.997808920265753	0.997897421719621	0.99725	NA	0.9985	0.998675	0.998725	NA
1-102	0.5	1.5	0.25	0.25	0.01	0.1	5	0.572663449810053	0.995824633285879	0.996322790930751	0.996586499509455	0.994425	NA	0.997075	0.9975	0.997475	NA
1-102	0.5	1.5	0.25	0.25	0.01	0.1	6	0.792178755682248	0.995410815576788	0.995955102546932	0.9962502128078	0.9935	NA	0.997275	0.997725	0.9977	NA
1-102	0.5	1.5	0.25	0.25	0.01	0.1	7	1.0899268191448	0.993652156594444	0.994549863218312	0.9951459202507	0.98885	NA	0.9959	0.9963	0.996725	NA
1-102	0.5	1.5	0.25	0.25	0.01	0.1	8	1.53215563432683	0.991475064010807	0.993106720187495	0.993702237630218	0.985075	NA	0.9943	0.99545	0.9958	NA
1-102	0.5	1.5	0.25	0.25	0.01	0.1	9	2.3216899439963	0.987317142425295	0.991190018402971	0.992207854964056	0.980175	NA	0.9918	0.99415	0.994825	NA
1-102	0.5	1.5	0.25	0.25	0.01	0.1	10	5.13513221207481	0.940410692304303	0.985111297790249	0.985443848262748	0.972282051282051	NA	0.95551282051282	0.989948717948718	0.989333333333333	NA
1-102	0.5	1.5	0.25	0.25	0.01	0.1	100	10.2643163618739	0.750607699285023	0.962668231909732	0.954925178170148	0.971	NA	0.79375	0.977	0.9625	NA
1-103	0.5	1.5	0.5	0.25	0.01	0.1	1	0.0370770071137794	0.999313506647521	0.999875710183422	0.99994573267758	0.999825	NA	0.9995	0.999975	0.999975	NA
1-103	0.5	1.5	0.5	0.25	0.01	0.1	2	0.117655406474869	0.998279097657934	0.999418252231434	0.99953253746851	0.99935	NA	0.999025	0.99965	0.9997	NA
1-103	0.5	1.5	0.5	0.25	0.01	0.1	3	0.211328643344002	0.996658111731694	0.999240334443241	0.999506068701619	0.99905	NA	0.9984	0.999775	0.99985	NA
1-103	0.5	1.5	0.5	0.25	0.01	0.1	4	0.319879089335393	0.994335851995029	0.997921308576239	0.998323653065156	0.9979	NA	0.99715	0.998875	0.999	NA
1-103	0.5	1.5	0.5	0.25	0.01	0.1	5	0.449744261050406	0.992645685968505	0.997750098268908	0.998431669347386	0.99725	NA	0.9964	0.998925	0.9992	NA
1-103	0.5	1.5	0.5	0.25	0.01	0.1	6	0.609797135817096	0.989997747234108	0.996514605219759	0.997430110367867	0.9952	NA	0.9955	0.9981	0.99835	NA
1-103	0.5	1.5	0.5	0.25	0.01	0.1	7	0.815413056470362	0.987407336046332	0.995618202322534	0.996799412195374	0.993725	NA	0.994425	0.9974	0.99795	NA
1-103	0.5	1.5	0.5	0.25	0.01	0.1	8	1.09685690816555	0.984103508573579	0.994142833062151	0.995933759972618	0.99145	NA	0.9925	0.99575	0.99695	NA
1-103	0.5	1.5	0.5	0.25	0.01	0.1	9	1.54606596490182	0.981469512852924	0.993896393470207	0.995782412668329	0.98745	NA	0.992425	0.996275	0.996875	NA
1-103	0.5	1.5	0.5	0.25	0.01	0.1	10	3.03730433140161	0.941463980836392	0.987326271684883	0.987437981776321	0.976333333333333	NA	0.959282051282051	0.991871794871795	0.989846153846154	NA
1-103	0.5	1.5	0.5	0.25	0.01	0.1	100	6.61177101802407	0.686894721315684	0.938839848380446	0.920330026816734	0.9195	NA	0.7075	0.95675	0.92875	NA
1-105	0.5	1.5	0.01	0.5	0.01	0.1	1	0.0794992401577583	0.9997597628332	0.999759256845137	0.999847931294654	0.99965	NA	0.999875	0.999825	1	NA
1-105	0.5	1.5	0.01	0.5	0.01	0.1	2	0.252843780967954	0.998856844991388	0.999026634043868	0.999151049192414	0.998775	NA	0.99935	0.999425	0.99955	NA
1-105	0.5	1.5	0.01	0.5	0.01	0.1	3	0.452276624677292	0.997523803886487	0.997892382668864	0.998139113776903	0.9975	NA	0.99845	0.99865	0.998825	NA
1-105	0.5	1.5	0.01	0.5	0.01	0.1	4	0.689516521523521	0.996150816322489	0.996683643080728	0.997223623151928	0.996275	NA	0.9974	0.997775	0.99815	NA
1-105	0.5	1.5	0.01	0.5	0.01	0.1	5	0.973901019253732	0.994981538955128	0.995712336752964	0.996309310378031	0.993775	NA	0.997175	0.997375	0.99765	NA
1-105	0.5	1.5	0.01	0.5	0.01	0.1	6	1.3230825589686	0.993683308766673	0.994527291359949	0.995629258289486	0.99205	NA	0.9961	0.996275	0.997125	NA
1-105	0.5	1.5	0.01	0.5	0.01	0.1	7	1.7715757107753	0.992088296592608	0.993397291909377	0.994635762503998	0.989225	NA	0.995225	0.99595	0.99665	NA
1-105	0.5	1.5	0.01	0.5	0.01	0.1	8	2.38461991770845	0.990344808480702	0.992241167369847	0.99407600049556	0.98715	NA	0.994625	0.995275	0.9963	NA
1-105	0.5	1.5	0.01	0.5	0.01	0.1	9	3.36059385721128	0.986991319696373	0.989848659749869	0.992679387535885	0.981875	NA	0.992475	0.993775	0.99515	NA
1-105	0.5	1.5	0.01	0.5	0.01	0.1	10	5.86509509953469	0.964348312269353	0.980511339014056	0.989336328340685	0.978666666666667	NA	0.977615384615385	0.988307692307692	0.993307692307692	NA
1-105	0.5	1.5	0.01	0.5	0.01	0.1	100	9.34452573834841	0.858495801452769	0.935788325337065	0.960363526969131	0.985	NA	0.89225	0.95675	0.97525	NA
1-106	0.5	1.5	0.25	0.5	0.01	0.1	1	0.0510305031243117	0.999893976597055	0.999888827387279	0.99988872122652	0.999875	NA	0.99995	0.99995	0.99995	NA
1-106	0.5	1.5	0.25	0.5	0.01	0.1	2	0.166094898666988	0.998994238247867	0.999037796595236	0.999111348247671	0.998675	NA	0.99925	0.99935	0.999425	NA
1-106	0.5	1.5	0.25	0.5	0.01	0.1	3	0.303717150609116	0.997801300371778	0.997957747216667	0.997990008094636	0.997125	NA	0.998325	0.99855	0.99865	NA
1-106	0.5	1.5	0.25	0.5	0.01	0.1	4	0.472749930110472	0.997209111278371	0.997276569277194	0.997398186408209	0.99615	NA	0.9983	0.9985	0.99845	NA
1-106	0.5	1.5	0.25	0.5	0.01	0.1	5	0.684165394431939	0.996068065751458	0.99628484829477	0.996535171512908	0.9941	NA	0.997325	0.997675	0.997875	NA
1-106	0.5	1.5	0.25	0.5	0.01	0.1	6	0.959407694097055	0.993979136248481	0.994199650927462	0.994518827435691	0.989975	NA	0.995775	0.9959	0.99605	NA
1-106	0.5	1.5	0.25	0.5	0.01	0.1	7	1.33642707023699	0.992026270136313	0.992894410272907	0.993345572174938	0.98415	NA	0.99465	0.995225	0.995525	NA
1-106	0.5	1.5	0.25	0.5	0.01	0.1	8	1.90942383924053	0.988923008546991	0.990778475687827	0.991478214682612	0.978125	NA	0.992475	0.994025	0.994375	NA
1-106	0.5	1.5	0.25	0.5	0.01	0.1	9	2.93802590580633	0.983784934358855	0.988138741928506	0.9894171616321	0.9718	NA	0.989475	0.9919	0.992425	NA
1-106	0.5	1.5	0.25	0.5	0.01	0.1	10	6.32266931568096	0.92777040557061	0.980684030455669	0.981538445032652	0.963461538461538	NA	0.945435897435897	0.987538461538462	0.986923076923077	NA
1-106	0.5	1.5	0.25	0.5	0.01	0.1	100	12.0255778507661	0.71959455909941	0.953577999260189	0.949396855104892	0.97475	NA	0.76075	0.97425	0.964	NA
1-107	0.5	1.5	0.5	0.5	0.01	0.1	1	0.0374469996450026	0.999269915469426	0.999706786667814	0.999780578515109	0.999575	NA	0.999475	0.99975	0.999825	NA
1-107	0.5	1.5	0.5	0.5	0.01	0.1	2	0.121084933893498	0.998507068582293	0.999448044738818	0.99966846161227	0.999425	NA	0.999175	0.999775	0.999875	NA
1-107	0.5	1.5	0.5	0.5	0.01	0.1	3	0.21962568329997	0.997039759950533	0.998848661713747	0.999281697772586	0.9987	NA	0.998325	0.99945	0.999675	NA
1-107	0.5	1.5	0.5	0.5	0.01	0.1	4	0.33656376507418	0.994832524088181	0.997558834571139	0.998210494947598	0.997075	NA	0.996875	0.99845	0.998975	NA
1-107	0.5	1.5	0.5	0.5	0.01	0.1	5	0.478195867906261	0.992015338067173	0.996440001856205	0.997342859891372	0.995375	NA	0.995225	0.998075	0.9984	NA
1-107	0.5	1.5	0.5	0.5	0.01	0.1	6	0.655976426196374	0.989274909952652	0.995063121186051	0.996432874755756	0.99355	NA	0.993525	0.99695	0.997725	NA
1-107	0.5	1.5	0.5	0.5	0.01	0.1	7	0.891098763894697	0.986127742653411	0.994056957461702	0.995500831417883	0.989975	NA	0.992425	0.99625	0.996975	NA
1-107	0.5	1.5	0.5	0.5	0.01	0.1	8	1.22436055458897	0.982374721358792	0.992705068758843	0.995017264863968	0.98605	NA	0.99115	0.9954	0.9969	NA
1-107	0.5	1.5	0.5	0.5	0.01	0.1	9	1.77681199610767	0.975239051093696	0.989323468092371	0.992641214165711	0.978575	NA	0.986775	0.99265	0.994575	NA
1-107	0.5	1.5	0.5	0.5	0.01	0.1	10	3.58326138638757	0.935722842862059	0.979452340364197	0.983089000480136	0.961820512820513	NA	0.954871794871795	0.985128205128205	0.986051282051282	NA
1-107	0.5	1.5	0.5	0.5	0.01	0.1	100	7.71415408628082	0.679932950240803	0.914349143084031	0.907028772791335	0.8905	NA	0.70275	0.936	0.91775	NA
1-109	0.5	1.5	0.01	0.8	0.01	0.1	1	0.0898219453518934	0.999525211657112	0.999320926661597	0.9997074294271	0.999525	NA	0.999675	0.999575	0.9999	NA
1-109	0.5	1.5	0.01	0.8	0.01	0.1	2	0.285373585779469	0.998350572434329	0.99858320934222	0.998969368010492	0.998575	NA	0.99895	0.9993	0.999525	NA
1-109	0.5	1.5	0.01	0.8	0.01	0.1	3	0.513784983182536	0.997085420068235	0.997521839433967	0.998108488791034	0.9974	NA	0.99815	0.9985	0.998975	NA
1-109	0.5	1.5	0.01	0.8	0.01	0.1	4	0.779700960273109	0.995280525388507	0.995975929195362	0.997050009683254	0.9955	NA	0.997575	0.99765	0.99825	NA
1-109	0.5	1.5	0.01	0.8	0.01	0.1	5	1.09890927341912	0.993785284077925	0.994676882810366	0.995812203545685	0.9933	NA	0.9965	0.9967	0.997325	NA
1-109	0.5	1.5	0.01	0.8	0.01	0.1	6	1.48511222008751	0.991335247632258	0.992569681340711	0.994166247375666	0.9913	NA	0.995075	0.995025	0.99595	NA
1-109	0.5	1.5	0.01	0.8	0.01	0.1	7	1.97790503896813	0.989910445334053	0.991306887027909	0.993395216404586	0.987675	NA	0.9945	0.99455	0.995425	NA
1-109	0.5	1.5	0.01	0.8	0.01	0.1	8	2.64849510491746	0.98691175075902	0.98868830454411	0.991824983207186	0.982725	NA	0.9926	0.992525	0.994325	NA
1-109	0.5	1.5	0.01	0.8	0.01	0.1	9	3.68638744563748	0.985864456401534	0.987437432454083	0.99180143877092	0.979225	NA	0.993125	0.99285	0.994625	NA
1-109	0.5	1.5	0.01	0.8	0.01	0.1	10	6.28286394095919	0.957994652603241	0.966043928421105	0.984351035539646	0.975307692307692	NA	0.974641025641026	0.977102564102564	0.990871794871795	NA
1-109	0.5	1.5	0.01	0.8	0.01	0.1	100	9.90026323572196	0.848898769391678	0.898146540757749	0.955110278844261	0.987	NA	0.88075	0.92475	0.9805	NA
1-11	0.5	1.5	0.5	0.5	0.01	0.01	1	0.035215069511611	0.999974552191194	0.999998002907985	0.999999535656984	1	NA	1	1	1	NA
1-11	0.5	1.5	0.5	0.5	0.01	0.01	2	0.1140972775403	0.999786880246008	0.99996712795022	0.999995443212671	1	NA	0.999925	0.999975	1	NA
1-11	0.5	1.5	0.5	0.5	0.01	0.01	3	0.205879512192643	0.99964286866492	0.999930242994715	0.999984847456114	1	NA	0.999925	1	1	NA
1-11	0.5	1.5	0.5	0.5	0.01	0.01	4	0.31492087896889	0.999456254670071	0.999891513320035	0.999981584717908	1	NA	0.9999	0.999975	1	NA
1-11	0.5	1.5	0.5	0.5	0.01	0.01	5	0.447134122015836	0.999167704485514	0.999827108369461	0.999976531791066	1	NA	0.999875	0.999975	1	NA
1-11	0.5	1.5	0.5	0.5	0.01	0.01	6	0.61294825489154	0.998929815300008	0.999717026555685	0.999903986847271	0.9999	NA	0.9997	0.999875	0.99995	NA
1-11	0.5	1.5	0.5	0.5	0.01	0.01	7	0.832110650815137	0.998828171765531	0.999706424722522	0.999956001512007	0.999975	NA	0.999725	0.9999	1	NA
1-11	0.5	1.5	0.5	0.5	0.01	0.01	8	1.14163494604417	0.998698777965854	0.999581028106049	0.999873456969708	0.999925	NA	0.99985	0.999875	0.999925	NA
1-11	0.5	1.5	0.5	0.5	0.01	0.01	9	1.64794453812708	0.998476512860304	0.999523232370573	0.999844613972492	0.9998	NA	0.99985	0.999875	0.999975	NA
1-11	0.5	1.5	0.5	0.5	0.01	0.01	10	3.28290645350861	0.987344798695248	0.995363642009291	0.995775290539451	0.991102564102564	NA	0.992461538461539	0.997051282051282	0.996615384615385	NA
1-11	0.5	1.5	0.5	0.5	0.01	0.01	100	7.09207038883318	0.91261764272739	0.967755345133915	0.965151966597301	0.92275	NA	0.937	0.97725	0.97125	NA
1-110	0.5	1.5	0.25	0.8	0.01	0.1	1	0.0633885895418796	0.999871210496075	0.999864970421435	0.99986932412458	0.9997	NA	0.999975	0.999975	0.999975	NA
1-110	0.5	1.5	0.25	0.8	0.01	0.1	2	0.213094773631445	0.998821684492085	0.998959476976247	0.998938543710547	0.998175	NA	0.999175	0.9994	0.9994	NA
1-110	0.5	1.5	0.25	0.8	0.01	0.1	3	0.394476767664513	0.9974752247409	0.997615761575057	0.99769511018863	0.996325	NA	0.99825	0.9985	0.998575	NA
1-110	0.5	1.5	0.25	0.8	0.01	0.1	4	0.620711607654528	0.996101364651879	0.996493624826018	0.996508978499239	0.994625	NA	0.997275	0.99765	0.997675	NA
1-110	0.5	1.5	0.25	0.8	0.01	0.1	5	0.908841882020081	0.993680174751328	0.994045984215936	0.994392501524015	0.989625	NA	0.995525	0.9959	0.996375	NA
1-110	0.5	1.5	0.25	0.8	0.01	0.1	6	1.28622466957807	0.991392002746746	0.991878180982599	0.99239848148109	0.98445	NA	0.9945	0.994675	0.99505	NA
1-110	0.5	1.5	0.25	0.8	0.01	0.1	7	1.80782283355874	0.987339005700881	0.988352270783087	0.988902997100874	0.976475	NA	0.991525	0.99215	0.99235	NA
1-110	0.5	1.5	0.25	0.8	0.01	0.1	8	2.58810223725365	0.98255945925867	0.984413676396535	0.985872950316159	0.964825	NA	0.988225	0.98915	0.9902	NA
1-110	0.5	1.5	0.25	0.8	0.01	0.1	9	3.95645899125566	0.975444479229137	0.979760676544657	0.982570823513707	0.9483	NA	0.98405	0.986	0.987725	NA
1-110	0.5	1.5	0.25	0.8	0.01	0.1	10	8.07391784342571	0.913013480840588	0.965179699460312	0.973928361474039	0.946282051282051	NA	0.936282051282051	0.977435897435897	0.982589743589744	NA
1-110	0.5	1.5	0.25	0.8	0.01	0.1	100	14.3820421439337	0.70220548805393	0.906827481449006	0.929264101793383	0.96975	NA	0.74975	0.94275	0.957	NA
1-111	0.5	1.5	0.5	0.8	0.01	0.1	1	0.0383316277771283	0.999657645172147	0.999792651613768	0.999858051639602	0.999775	NA	0.9998	0.99985	0.9999	NA
1-111	0.5	1.5	0.5	0.8	0.01	0.1	2	0.126417830538527	0.998859859375902	0.999516157515469	0.99971254961678	0.999425	NA	0.99925	0.9999	0.99995	NA
1-111	0.5	1.5	0.5	0.8	0.01	0.1	3	0.233148871882443	0.997616231487176	0.998540703084288	0.998992147160572	0.998475	NA	0.998525	0.9993	0.99955	NA
1-111	0.5	1.5	0.5	0.8	0.01	0.1	4	0.364899040555105	0.995996848356245	0.997638711303194	0.998269627281473	0.99685	NA	0.997675	0.998675	0.9991	NA
1-111	0.5	1.5	0.5	0.8	0.01	0.1	5	0.529656560912001	0.993437121197265	0.995695844931212	0.996485787086022	0.993675	NA	0.9958	0.997275	0.997775	NA
1-111	0.5	1.5	0.5	0.8	0.01	0.1	6	0.743555536721625	0.990482520190181	0.993887269254726	0.995034530672413	0.99075	NA	0.9943	0.99625	0.9969	NA
1-111	0.5	1.5	0.5	0.8	0.01	0.1	7	1.03360135847545	0.985553179430326	0.99111311435939	0.992756891690627	0.984775	NA	0.99095	0.9943	0.99515	NA
1-111	0.5	1.5	0.5	0.8	0.01	0.1	8	1.45848824625819	0.979480399740183	0.987893912612102	0.990329804599638	0.9738	NA	0.987125	0.99185	0.99375	NA
1-111	0.5	1.5	0.5	0.8	0.01	0.1	9	2.18349322560267	0.971168618082768	0.984052023724674	0.987912364207586	0.955675	NA	0.9814	0.989225	0.99165	NA
1-111	0.5	1.5	0.5	0.8	0.01	0.1	10	4.5894322463096	0.925637143131107	0.966157031955188	0.970422085814107	0.915461538461538	NA	0.941282051282051	0.974205128205128	0.975871794871795	NA
1-111	0.5	1.5	0.5	0.8	0.01	0.1	100	9.87019633345442	0.654982797867652	0.864881441949202	0.856730787201909	0.8455	NA	0.67075	0.89275	0.873	NA
1-113	0.5	1.5	0.01	0.01	0.05	0.1	1	0.0425653883160759	0.9994235015104	0.999480763010248	0.999474463386531	0.99955	NA	0.99955	0.999575	0.999575	NA
1-113	0.5	1.5	0.01	0.01	0.05	0.1	2	0.133354256898129	0.998567767859034	0.998841441534396	0.998873128204391	0.99875	NA	0.999175	0.9994	0.9994	NA
1-113	0.5	1.5	0.01	0.01	0.05	0.1	3	0.236179766339028	0.99687112132262	0.997461694483022	0.99746933594816	0.997425	NA	0.9979	0.9984	0.998325	NA
1-113	0.5	1.5	0.01	0.01	0.05	0.1	4	0.354157114086943	0.995742626986221	0.99656911537249	0.996717782721691	0.99635	NA	0.997425	0.997925	0.998125	NA
1-113	0.5	1.5	0.01	0.01	0.05	0.1	5	0.493632131659308	0.99412153014832	0.995240761405291	0.995375011194242	0.994225	NA	0.996275	0.9972	0.99715	NA
1-113	0.5	1.5	0.01	0.01	0.05	0.1	6	0.665908556388748	0.99142043614847	0.99300055515718	0.993380162854676	0.992	NA	0.9943	0.995425	0.995475	NA
1-113	0.5	1.5	0.01	0.01	0.05	0.1	7	0.892354441237793	0.989722110731304	0.991161084572024	0.991376040470051	0.990125	NA	0.9937	0.993975	0.9943	NA
1-113	0.5	1.5	0.01	0.01	0.05	0.1	8	1.21073150128703	0.984542870225783	0.987191039707359	0.987788696816859	0.984475	NA	0.989375	0.990975	0.9916	NA
1-113	0.5	1.5	0.01	0.01	0.05	0.1	9	1.7456796140108	0.977319894823333	0.982370522175251	0.983355535362263	0.978575	NA	0.98435	0.987225	0.988075	NA
1-113	0.5	1.5	0.01	0.01	0.05	0.1	10	3.40648806470241	0.927572478075367	0.967421271457468	0.969985472917358	0.957538461538462	NA	0.943564102564103	0.975820512820513	0.977846153846154	NA
1-113	0.5	1.5	0.01	0.01	0.05	0.1	100	6.15509018284537	0.778693231753344	0.931594216422375	0.936946321333151	0.93475	NA	0.809	0.947	0.9515	NA
1-114	0.5	1.5	0.25	0.01	0.05	0.1	1	0.0378207752050962	0.999583260969268	0.999839564476754	0.999867328788145	0.99985	NA	0.999725	0.999925	0.999975	NA
1-114	0.5	1.5	0.25	0.01	0.05	0.1	2	0.118944986365846	0.998790508046263	0.999472379511503	0.999587254858503	0.9996	NA	0.99945	0.99995	0.99995	NA
1-114	0.5	1.5	0.25	0.01	0.05	0.1	3	0.210055036748901	0.996826675020924	0.998123657033986	0.99835265759453	0.99845	NA	0.99805	0.99885	0.999	NA
1-114	0.5	1.5	0.25	0.01	0.05	0.1	4	0.314220673681323	0.9957393728563	0.997616462471707	0.997826346517031	0.99735	NA	0.997325	0.9987	0.99875	NA
1-114	0.5	1.5	0.25	0.01	0.05	0.1	5	0.436395246338652	0.993251811581697	0.995931372866915	0.996294802469931	0.995775	NA	0.99595	0.99745	0.99755	NA
1-114	0.5	1.5	0.25	0.01	0.05	0.1	6	0.584473945003834	0.991818271220391	0.99525665303893	0.995801890155305	0.995	NA	0.995475	0.997225	0.997375	NA
1-114	0.5	1.5	0.25	0.01	0.05	0.1	7	0.771274838016384	0.989636198269736	0.99410879254036	0.994863319973966	0.99295	NA	0.99425	0.996225	0.996575	NA
1-114	0.5	1.5	0.25	0.01	0.05	0.1	8	1.02695805925901	0.98725968418396	0.992122153070218	0.9930447234629	0.990475	NA	0.993225	0.994525	0.9953	NA
1-114	0.5	1.5	0.25	0.01	0.05	0.1	9	1.43805093573549	0.984577294991896	0.99132211263924	0.992151169706092	0.988425	NA	0.9921	0.994275	0.994975	NA
1-114	0.5	1.5	0.25	0.01	0.05	0.1	10	2.73496911842273	0.928530317547117	0.973124370921593	0.974757572604498	0.962	NA	0.943102564102564	0.981025641025641	0.981230769230769	NA
1-114	0.5	1.5	0.25	0.01	0.05	0.1	100	5.38080601223185	0.665827221506832	0.906103852078041	0.905795392472455	0.86975	NA	0.694	0.93225	0.924	NA
1-115	0.5	1.5	0.5	0.01	0.05	0.1	1	0.0370192254438436	0.99862651054922	0.999643845215651	0.99978626780554	0.999675	NA	0.99895	0.999725	0.99985	NA
1-115	0.5	1.5	0.5	0.01	0.05	0.1	2	0.114707129875057	0.996324170004621	0.99898596893655	0.999245313986766	0.999275	NA	0.997975	0.999425	0.9995	NA
1-115	0.5	1.5	0.5	0.01	0.05	0.1	3	0.201879745859439	0.993675600050874	0.998087802011773	0.998719083518025	0.9988	NA	0.9962	0.9989	0.9992	NA
1-115	0.5	1.5	0.5	0.01	0.05	0.1	4	0.301364779719709	0.989845352149393	0.997461046371492	0.99812506086275	0.99785	NA	0.994975	0.99855	0.998875	NA
1-115	0.5	1.5	0.5	0.01	0.05	0.1	5	0.419074634145407	0.987002692557172	0.996209494027019	0.997372196072039	0.997025	NA	0.9942	0.9977	0.99835	NA
1-115	0.5	1.5	0.5	0.01	0.05	0.1	6	0.560571071231935	0.984023196966806	0.995903030909815	0.997039329961781	0.9965	NA	0.993975	0.9975	0.99815	NA
1-115	0.5	1.5	0.5	0.01	0.05	0.1	7	0.740553113802137	0.978823800266272	0.994330552303485	0.996044072109019	0.994675	NA	0.9915	0.9965	0.99715	NA
1-115	0.5	1.5	0.5	0.01	0.05	0.1	8	0.981113653266348	0.975619498010158	0.994071469577664	0.996253656562032	0.994225	NA	0.991525	0.99655	0.997725	NA
1-115	0.5	1.5	0.5	0.01	0.05	0.1	9	1.35062547151726	0.970955958401079	0.992926164811399	0.995380131488105	0.992575	NA	0.991325	0.995775	0.996975	NA
1-115	0.5	1.5	0.5	0.01	0.05	0.1	10	2.35654922378641	0.935737434598219	0.980647893515973	0.983475556904173	0.977794871794872	NA	0.963897435897436	0.985564102564103	0.986153846153846	NA
1-115	0.5	1.5	0.5	0.01	0.05	0.1	100	4.15613053465112	0.730528162515533	0.904293520549734	0.900714410675201	0.881	NA	0.7555	0.91975	0.91	NA
1-117	0.5	1.5	0.01	0.25	0.05	0.1	1	0.0442478754709388	0.999303756469847	0.99936527204548	0.999372522519904	0.99935	NA	0.999475	0.999525	0.99955	NA
1-117	0.5	1.5	0.01	0.25	0.05	0.1	2	0.139988262680315	0.998651185867294	0.99869838521	0.998759050203359	0.99915	NA	0.99915	0.99915	0.9992	NA
1-117	0.5	1.5	0.01	0.25	0.05	0.1	3	0.250891758671217	0.996789980007943	0.997039233204429	0.9972192817956	0.99725	NA	0.9979	0.9981	0.998225	NA
1-117	0.5	1.5	0.01	0.25	0.05	0.1	4	0.380911875592697	0.994529501005083	0.994974541300888	0.995105042251085	0.995175	NA	0.996375	0.996575	0.996675	NA
1-117	0.5	1.5	0.01	0.25	0.05	0.1	5	0.538032760834239	0.992170524598911	0.992785818348365	0.99320981979309	0.992675	NA	0.994675	0.99515	0.995475	NA
1-117	0.5	1.5	0.01	0.25	0.05	0.1	6	0.735119526696026	0.989235987319778	0.990291281359825	0.990750613697782	0.9889	NA	0.992675	0.99375	0.994075	NA
1-117	0.5	1.5	0.01	0.25	0.05	0.1	7	0.994930989400133	0.98520935765148	0.986894907756809	0.987634660172706	0.984425	NA	0.9899	0.9913	0.991675	NA
1-117	0.5	1.5	0.01	0.25	0.05	0.1	8	1.36759593145551	0.980826747139342	0.983018688098821	0.984037655279146	0.9777	NA	0.987175	0.988575	0.98945	NA
1-117	0.5	1.5	0.01	0.25	0.05	0.1	9	1.98002106554251	0.969909886479973	0.9750480937989	0.976847370018392	0.966625	NA	0.97845	0.982	0.98335	NA
1-117	0.5	1.5	0.01	0.25	0.05	0.1	10	3.79280442188046	0.916606791702843	0.956436097468586	0.960797524933389	0.945205128205128	NA	0.935153846153846	0.967487179487179	0.970538461538462	NA
1-117	0.5	1.5	0.01	0.25	0.05	0.1	100	6.73398682154125	0.746830012321873	0.913629020891944	0.918291444256186	0.93575	NA	0.788	0.9365	0.94125	NA
1-118	0.5	1.5	0.25	0.25	0.05	0.1	1	0.0381760419883933	0.999568323670602	0.999773839881262	0.999782998231424	0.9998	NA	0.99975	0.999925	0.9999	NA
1-118	0.5	1.5	0.25	0.25	0.05	0.1	2	0.121540053653303	0.998843863547632	0.99937790352585	0.9994434780178	0.9995	NA	0.999425	0.999725	0.99975	NA
1-118	0.5	1.5	0.25	0.25	0.05	0.1	3	0.218134434963346	0.996989060883184	0.998261982383455	0.998377491365297	0.998475	NA	0.998075	0.99905	0.999075	NA
1-118	0.5	1.5	0.25	0.25	0.05	0.1	4	0.329990693065618	0.995727255591055	0.99695939463586	0.997128606729436	0.9971	NA	0.997425	0.99825	0.998125	NA
1-118	0.5	1.5	0.25	0.25	0.05	0.1	5	0.463953961150503	0.993948758526142	0.995878336905135	0.996323721198053	0.995675	NA	0.9965	0.99765	0.997925	NA
1-118	0.5	1.5	0.25	0.25	0.05	0.1	6	0.628719319321177	0.991364044709395	0.994062311144757	0.994409263504909	0.993	NA	0.995025	0.9963	0.9964	NA
1-118	0.5	1.5	0.25	0.25	0.05	0.1	7	0.841922197601298	0.988735292103572	0.99203202784712	0.992723163138116	0.9905	NA	0.993175	0.994825	0.995475	NA
1-118	0.5	1.5	0.25	0.25	0.05	0.1	8	1.13962810059593	0.985551750656182	0.990128930301092	0.990841256868946	0.987725	NA	0.99135	0.99355	0.993775	NA
1-118	0.5	1.5	0.25	0.25	0.05	0.1	9	1.6281144801889	0.978642032222026	0.985005993595272	0.986123455870894	0.979075	NA	0.986275	0.9893	0.989975	NA
1-118	0.5	1.5	0.25	0.25	0.05	0.1	10	3.23999651105969	0.909150016208766	0.963386956416722	0.965444309176991	0.948692307692308	NA	0.925	0.972948717948718	0.973769230769231	NA
1-118	0.5	1.5	0.25	0.25	0.05	0.1	100	6.48985074959719	0.618420270924046	0.896510847745694	0.891172762288288	0.85425	NA	0.64225	0.92175	0.9115	NA
1-119	0.5	1.5	0.5	0.25	0.05	0.1	1	0.0379004187710171	0.999012935489356	0.999753299628145	0.999790418427051	0.999825	NA	0.999325	0.999875	0.999875	NA
1-119	0.5	1.5	0.5	0.25	0.05	0.1	2	0.118383745533231	0.997014843486104	0.999186907417598	0.999351195085844	0.99935	NA	0.998125	0.9996	0.999625	NA
1-119	0.5	1.5	0.5	0.25	0.05	0.1	3	0.210030004475023	0.994291979373149	0.998167277205578	0.998527295605704	0.9986	NA	0.996725	0.999	0.9991	NA
1-119	0.5	1.5	0.5	0.25	0.05	0.1	4	0.317436714452312	0.991165873949264	0.997269478155742	0.99773650804257	0.99785	NA	0.99555	0.998575	0.998675	NA
1-119	0.5	1.5	0.5	0.25	0.05	0.1	5	0.444659255497448	0.988234936966118	0.996067939713682	0.996694862619096	0.99625	NA	0.994	0.997625	0.997825	NA
1-119	0.5	1.5	0.5	0.25	0.05	0.1	6	0.600557796708875	0.984098070215577	0.994942518553417	0.996152297041643	0.994825	NA	0.9922	0.997225	0.997775	NA
1-119	0.5	1.5	0.5	0.25	0.05	0.1	7	0.798566475001722	0.979904056315884	0.99346147590882	0.994678750095643	0.993075	NA	0.991025	0.995975	0.9965	NA
1-119	0.5	1.5	0.5	0.25	0.05	0.1	8	1.0724137440514	0.97334778773506	0.991586799389197	0.993731509895967	0.99045	NA	0.987675	0.9948	0.995925	NA
1-119	0.5	1.5	0.5	0.25	0.05	0.1	9	1.51080612481223	0.968433503238193	0.990608832224477	0.992987994708049	0.988075	NA	0.98645	0.993925	0.994725	NA
1-119	0.5	1.5	0.5	0.25	0.05	0.1	10	2.72157256825078	0.932424089987569	0.976051447779427	0.97958825521076	0.968666666666667	NA	0.959102564102564	0.981948717948718	0.983282051282051	NA
1-119	0.5	1.5	0.5	0.25	0.05	0.1	100	4.8998247745664	0.725335633824285	0.890805632758575	0.891735856924185	0.86225	NA	0.74575	0.91	0.9035	NA
1-121	0.5	1.5	0.01	0.5	0.05	0.1	1	0.0488369916168197	0.999219841328985	0.999256394276053	0.999242387239022	0.99935	NA	0.999425	0.9995	0.99955	NA
1-121	0.5	1.5	0.01	0.5	0.05	0.1	2	0.157980091457437	0.998063780266587	0.99818156891584	0.998173748190378	0.998275	NA	0.998775	0.9989	0.99895	NA
1-121	0.5	1.5	0.01	0.5	0.05	0.1	3	0.288315928483488	0.995695949463966	0.995848424700224	0.995963012861702	0.995575	NA	0.997025	0.9972	0.997475	NA
1-121	0.5	1.5	0.01	0.5	0.05	0.1	4	0.445312966407915	0.993224741176417	0.993456044836356	0.993595496207394	0.992875	NA	0.99525	0.995625	0.9958	NA
1-121	0.5	1.5	0.01	0.5	0.05	0.1	5	0.641096111618146	0.990112348389704	0.990681851167184	0.990831116197224	0.98975	NA	0.9935	0.994125	0.994425	NA
1-121	0.5	1.5	0.01	0.5	0.05	0.1	6	0.889899542397449	0.984299260333878	0.98497372347603	0.985430783824806	0.982675	NA	0.98875	0.989275	0.9901	NA
1-121	0.5	1.5	0.01	0.5	0.05	0.1	7	1.21729167403331	0.978881342917497	0.980726028531354	0.981456027219838	0.975775	NA	0.9853	0.986725	0.987475	NA
1-121	0.5	1.5	0.01	0.5	0.05	0.1	8	1.68580092189928	0.971173187781735	0.974310574988592	0.975905351943399	0.966225	NA	0.9792	0.982025	0.983425	NA
1-121	0.5	1.5	0.01	0.5	0.05	0.1	9	2.45527408588318	0.958956753848003	0.964445762100559	0.967984544750886	0.95185	NA	0.96925	0.973775	0.97665	NA
1-121	0.5	1.5	0.01	0.5	0.05	0.1	10	4.61055693265781	0.907199844060022	0.944531707223841	0.954201817021784	0.938717948717949	NA	0.92625641025641	0.95848717948718	0.966923076923077	NA
1-121	0.5	1.5	0.01	0.5	0.05	0.1	100	7.90636886994348	0.760984918595606	0.902914728404773	0.915115343525306	0.954	NA	0.79175	0.9305	0.9385	NA
1-122	0.5	1.5	0.25	0.5	0.05	0.1	1	0.0406861620586374	0.999459516413463	0.999500442098221	0.999577758003914	0.999575	NA	0.9996	0.9996	0.999675	NA
1-122	0.5	1.5	0.25	0.5	0.05	0.1	2	0.129846596947457	0.998518485789166	0.998809584283953	0.998888143355022	0.99895	NA	0.999175	0.999375	0.999375	NA
1-122	0.5	1.5	0.25	0.5	0.05	0.1	3	0.233904535337739	0.996827101320171	0.997561492946138	0.997691755130276	0.99735	NA	0.9982	0.99855	0.998825	NA
1-122	0.5	1.5	0.25	0.5	0.05	0.1	4	0.357623223372342	0.99489411125297	0.995887678313776	0.996108214929147	0.995575	NA	0.99655	0.997425	0.997525	NA
1-122	0.5	1.5	0.25	0.5	0.05	0.1	5	0.510508100362868	0.992423693129263	0.993624657544194	0.994012605942827	0.99325	NA	0.9951	0.996075	0.996175	NA
1-122	0.5	1.5	0.25	0.5	0.05	0.1	6	0.70372475791449	0.988443318817508	0.990757073009912	0.991195895943679	0.98865	NA	0.992425	0.9938	0.994225	NA
1-122	0.5	1.5	0.25	0.5	0.05	0.1	7	0.961083875752885	0.984910821978855	0.987661104503431	0.98863259976157	0.9844	NA	0.98995	0.9917	0.992625	NA
1-122	0.5	1.5	0.25	0.5	0.05	0.1	8	1.32750319369198	0.979236416934944	0.983397907681742	0.984729164998601	0.97585	NA	0.985825	0.988625	0.989875	NA
1-122	0.5	1.5	0.25	0.5	0.05	0.1	9	1.94324736357992	0.967528709264212	0.974427553510765	0.975929773090756	0.96135	NA	0.976575	0.9813	0.982725	NA
1-122	0.5	1.5	0.25	0.5	0.05	0.1	10	3.95448920638893	0.887555697948818	0.949771951202745	0.953598519490785	0.927282051282051	NA	0.905589743589744	0.963820512820513	0.966025641025641	NA
1-122	0.5	1.5	0.25	0.5	0.05	0.1	100	7.75598124400772	0.609154227174433	0.881248492867134	0.882066849514751	0.87125	NA	0.6305	0.91425	0.906	NA
1-123	0.5	1.5	0.5	0.5	0.05	0.1	1	0.0371283579990376	0.999058738723947	0.99964758922929	0.999688924864444	0.999675	NA	0.9994	0.999775	0.999775	NA
1-123	0.5	1.5	0.5	0.5	0.05	0.1	2	0.119162108744696	0.99718931824429	0.999105781241584	0.999380620482754	0.9993	NA	0.998475	0.999525	0.999725	NA
1-123	0.5	1.5	0.5	0.5	0.05	0.1	3	0.216537563199886	0.994778791892173	0.998075484838366	0.998424356244506	0.9985	NA	0.9972	0.99895	0.9992	NA
1-123	0.5	1.5	0.5	0.5	0.05	0.1	4	0.331342089304332	0.99150195488797	0.996758428894337	0.997281287757461	0.997075	NA	0.995375	0.99805	0.998325	NA
1-123	0.5	1.5	0.5	0.5	0.05	0.1	5	0.471708950546759	0.987126310103405	0.995208896330186	0.995926386386544	0.9954	NA	0.993025	0.99715	0.997575	NA
1-123	0.5	1.5	0.5	0.5	0.05	0.1	6	0.646860623147895	0.983155052998745	0.993375659032357	0.994382324208768	0.993525	NA	0.991325	0.995725	0.99645	NA
1-123	0.5	1.5	0.5	0.5	0.05	0.1	7	0.876205884204204	0.976997425902671	0.991394341537428	0.992759743201617	0.990775	NA	0.987875	0.994425	0.99545	NA
1-123	0.5	1.5	0.5	0.5	0.05	0.1	8	1.19686330965694	0.969979226798539	0.988992096744048	0.99095942923681	0.986025	NA	0.984575	0.993025	0.99415	NA
1-123	0.5	1.5	0.5	0.5	0.05	0.1	9	1.71980051768086	0.962572333394983	0.986789330920391	0.989540560763965	0.981525	NA	0.981475	0.9912	0.992925	NA
1-123	0.5	1.5	0.5	0.5	0.05	0.1	10	3.20050707099199	0.923934032277916	0.969413179318334	0.974157829714138	0.95951282051282	NA	0.952410256410256	0.977974358974359	0.979128205128205	NA
1-123	0.5	1.5	0.5	0.5	0.05	0.1	100	5.78039516178618	0.732189589767271	0.880658634460077	0.878858049221629	0.87075	NA	0.7545	0.90425	0.889	NA
1-125	0.5	1.5	0.01	0.8	0.05	0.1	1	0.0605370613313406	0.998975408170555	0.999011109357615	0.99902213501304	0.99905	NA	0.999275	0.999375	0.9994	NA
1-125	0.5	1.5	0.01	0.8	0.05	0.1	2	0.197926720660416	0.99663527751042	0.996848233736274	0.996925995268039	0.9966	NA	0.9975	0.99775	0.997875	NA
1-125	0.5	1.5	0.01	0.8	0.05	0.1	3	0.364729237629084	0.992852849926651	0.993302094543767	0.993594558993255	0.993	NA	0.995225	0.9955	0.9958	NA
1-125	0.5	1.5	0.01	0.8	0.05	0.1	4	0.565728732216913	0.98955891192053	0.990364356019963	0.990729549573569	0.98955	NA	0.993275	0.993825	0.99415	NA
1-125	0.5	1.5	0.01	0.8	0.05	0.1	5	0.816429979681557	0.983864349316172	0.985201954322895	0.985507992630626	0.982125	NA	0.98925	0.990125	0.9903	NA
1-125	0.5	1.5	0.01	0.8	0.05	0.1	6	1.13357070542492	0.975471251900314	0.977208225016013	0.97836735035463	0.9738	NA	0.983175	0.98405	0.9846	NA
1-125	0.5	1.5	0.01	0.8	0.05	0.1	7	1.55492623547282	0.96645256142391	0.96861460520413	0.971319996523735	0.963525	NA	0.976875	0.977825	0.979975	NA
1-125	0.5	1.5	0.01	0.8	0.05	0.1	8	2.15087961344251	0.956749087844834	0.959057086782559	0.963248368173648	0.945175	NA	0.97	0.9707	0.97385	NA
1-125	0.5	1.5	0.01	0.8	0.05	0.1	9	3.10447174919911	0.943687415321076	0.947421215560456	0.954518681842658	0.924425	NA	0.961275	0.962525	0.9679	NA
1-125	0.5	1.5	0.01	0.8	0.05	0.1	10	5.59733839094106	0.895802861191013	0.915447926550976	0.934311870907743	0.906	NA	0.924358974358974	0.938846153846154	0.954205128205128	NA
1-125	0.5	1.5	0.01	0.8	0.05	0.1	100	9.14089639212074	0.759638126087051	0.83324945356144	0.875771945142123	0.92925	NA	0.80225	0.8735	0.918	NA
1-126	0.5	1.5	0.25	0.8	0.05	0.1	1	0.0427578772459064	0.999478246335004	0.999563996449915	0.999594304612302	0.999425	NA	0.999675	0.999725	0.999775	NA
1-126	0.5	1.5	0.25	0.8	0.05	0.1	2	0.140473066317705	0.998374246346679	0.998391103805481	0.99846707692195	0.99815	NA	0.999075	0.999075	0.9991	NA
1-126	0.5	1.5	0.25	0.8	0.05	0.1	3	0.260845367517502	0.995835122266191	0.996013427043187	0.995991121475906	0.99575	NA	0.997075	0.99735	0.99735	NA
1-126	0.5	1.5	0.25	0.8	0.05	0.1	4	0.409314872105755	0.993595704395962	0.994264229813378	0.994386022492647	0.99335	NA	0.995725	0.9966	0.9965	NA
1-126	0.5	1.5	0.25	0.8	0.05	0.1	5	0.595798996559096	0.988617229588324	0.989194777225117	0.989421734948051	0.987675	NA	0.99185	0.992275	0.99265	NA
1-126	0.5	1.5	0.25	0.8	0.05	0.1	6	0.839884647026678	0.983890182088203	0.984694053996049	0.985259043101304	0.97975	NA	0.9887	0.989525	0.9902	NA
1-126	0.5	1.5	0.25	0.8	0.05	0.1	7	1.17687465641085	0.976392823859228	0.977678489536049	0.978191137057517	0.96815	NA	0.983325	0.98445	0.9852	NA
1-126	0.5	1.5	0.25	0.8	0.05	0.1	8	1.67662685980393	0.966810426888175	0.968531348025462	0.969866375029429	0.950375	NA	0.97655	0.97735	0.978825	NA
1-126	0.5	1.5	0.25	0.8	0.05	0.1	9	2.54154254963451	0.947161423686773	0.953681169135282	0.956172972967977	0.916475	NA	0.96095	0.96495	0.9675	NA
1-126	0.5	1.5	0.25	0.8	0.05	0.1	10	5.32375338428267	0.839826977579931	0.904301427633458	0.916231661180632	0.856333333333333	NA	0.861717948717949	0.92651282051282	0.939205128205128	NA
1-126	0.5	1.5	0.25	0.8	0.05	0.1	100	10.1848180830597	0.552382752876199	0.809979894897357	0.834388628264885	0.8595	NA	0.5615	0.85725	0.8825	NA
1-127	0.5	1.5	0.5	0.8	0.05	0.1	1	0.0375873494076432	0.999414223939535	0.99977065130106	0.999770155225787	0.999725	NA	0.9997	0.999875	0.99985	NA
1-127	0.5	1.5	0.5	0.8	0.05	0.1	2	0.124092824639787	0.997417194946697	0.998655453660027	0.998774137582756	0.9987	NA	0.9985	0.9991	0.999225	NA
1-127	0.5	1.5	0.5	0.8	0.05	0.1	3	0.227573011629888	0.994811712024829	0.996968140199708	0.997185153761697	0.99705	NA	0.9965	0.99785	0.9981	NA
1-127	0.5	1.5	0.5	0.8	0.05	0.1	4	0.354380908163428	0.992222158422534	0.995645378881609	0.996014345597157	0.995625	NA	0.995475	0.997225	0.9976	NA
1-127	0.5	1.5	0.5	0.8	0.05	0.1	5	0.514903604601298	0.986648343410047	0.99286638257159	0.993647800509349	0.992275	NA	0.99195	0.995275	0.995875	NA
1-127	0.5	1.5	0.5	0.8	0.05	0.1	6	0.723107463556529	0.980894177933368	0.989310781445353	0.990386072938756	0.988175	NA	0.98875	0.992725	0.993575	NA
1-127	0.5	1.5	0.5	0.8	0.05	0.1	7	1.00511177577069	0.973573186373908	0.985589637565069	0.98716276362071	0.981475	NA	0.98365	0.990275	0.991425	NA
1-127	0.5	1.5	0.5	0.8	0.05	0.1	8	1.41669875913378	0.965116973187895	0.981476519663655	0.98370504256554	0.974775	NA	0.979425	0.98735	0.989	NA
1-127	0.5	1.5	0.5	0.8	0.05	0.1	9	2.11351218735543	0.950178642979108	0.976105598815142	0.979795647565818	0.96055	NA	0.97055	0.98365	0.985725	NA
1-127	0.5	1.5	0.5	0.8	0.05	0.1	10	4.16864066118465	0.904447507856015	0.951078123034752	0.95690144689789	0.91651282051282	NA	0.935871794871795	0.961820512820513	0.964435897435897	NA
1-127	0.5	1.5	0.5	0.8	0.05	0.1	100	7.71325027432263	0.731862874560179	0.853273951073767	0.849071652130279	0.81925	NA	0.759	0.88075	0.859	NA
1-129	0.5	1.5	0.01	0.01	0.1	0.1	1	0.0399655968635556	0.99959388214357	0.999751342370898	0.999752656583085	0.99985	NA	0.999825	0.999875	0.9999	NA
1-129	0.5	1.5	0.01	0.01	0.1	0.1	2	0.123060195470248	0.998447604307237	0.998885735056442	0.998887269501471	0.9991	NA	0.99905	0.999375	0.9994	NA
1-129	0.5	1.5	0.01	0.01	0.1	0.1	3	0.215001545569359	0.996247312103591	0.997106239073535	0.99723506338918	0.997475	NA	0.99765	0.9983	0.99835	NA
1-129	0.5	1.5	0.01	0.01	0.1	0.1	4	0.323462053220327	0.993736217215199	0.995113563554049	0.995361052857458	0.995425	NA	0.9958	0.996775	0.997	NA
1-129	0.5	1.5	0.01	0.01	0.1	0.1	5	0.449925976589762	0.992080978455187	0.99342981113122	0.993701257424069	0.993875	NA	0.995175	0.995725	0.99595	NA
1-129	0.5	1.5	0.01	0.01	0.1	0.1	6	0.603299359299352	0.989520760209568	0.99151411601111	0.99192162272576	0.991875	NA	0.993475	0.994275	0.9946	NA
1-129	0.5	1.5	0.01	0.01	0.1	0.1	7	0.796725789380197	0.986776706183046	0.989700954718666	0.990155329107077	0.988275	NA	0.99175	0.9935	0.99405	NA
1-129	0.5	1.5	0.01	0.01	0.1	0.1	8	1.06271675728641	0.981449085310932	0.985518116036153	0.986082669573049	0.984325	NA	0.987875	0.9902	0.990625	NA
1-129	0.5	1.5	0.01	0.01	0.1	0.1	9	1.49100244022368	0.974131169180347	0.980257162230524	0.981020012689138	0.975675	NA	0.9829	0.986725	0.98735	NA
1-129	0.5	1.5	0.01	0.01	0.1	0.1	10	2.79984497482395	0.900740319762387	0.95321858181616	0.956737176195864	0.936769230769231	NA	0.91774358974359	0.966692307692308	0.969641025641026	NA
1-129	0.5	1.5	0.01	0.01	0.1	0.1	100	5.08382359103954	0.657522473763173	0.879516049639913	0.887804223693803	0.8345	NA	0.686	0.91025	0.91725	NA
1-13	0.5	1.5	0.01	0.8	0.01	0.01	1	0.0861423694269639	0.999817693668614	0.999571765936876	0.999950003993266	0.999975	NA	0.999875	0.99975	0.999975	NA
1-13	0.5	1.5	0.01	0.8	0.01	0.01	2	0.274451798499524	0.99935267716046	0.99931500069271	0.99980517219989	0.99985	NA	0.9996	0.99955	0.99985	NA
1-13	0.5	1.5	0.01	0.8	0.01	0.01	3	0.492935756222481	0.99880906214219	0.999060450115018	0.999773436050949	0.9998	NA	0.999425	0.999475	0.9999	NA
1-13	0.5	1.5	0.01	0.8	0.01	0.01	4	0.752460952577176	0.998726552967456	0.999023495295759	0.999783004568803	0.99985	NA	0.999625	0.999525	0.9999	NA
1-13	0.5	1.5	0.01	0.8	0.01	0.01	5	1.06508035087288	0.998284621935	0.998865594338522	0.999671702297226	0.999775	NA	0.9995	0.999625	0.999875	NA
1-13	0.5	1.5	0.01	0.8	0.01	0.01	6	1.45172919403799	0.997804380107784	0.998526332497048	0.999463386324265	0.99955	NA	0.9993	0.99935	0.9997	NA
1-13	0.5	1.5	0.01	0.8	0.01	0.01	7	1.94343806563053	0.997057622162016	0.997698694094574	0.9991035889413	0.99925	NA	0.998675	0.998575	0.999475	NA
1-13	0.5	1.5	0.01	0.8	0.01	0.01	8	2.61285576327347	0.997122417950744	0.998014736050095	0.99899296615744	0.999075	NA	0.999025	0.999125	0.9993	NA
1-13	0.5	1.5	0.01	0.8	0.01	0.01	9	3.65277053105431	0.997197484760416	0.997826214605537	0.999405851168831	0.9995	NA	0.999325	0.999125	0.99965	NA
1-13	0.5	1.5	0.01	0.8	0.01	0.01	10	6.23598832195703	0.990558414390294	0.993715743641817	0.998799243458851	0.998871794871795	NA	0.995487179487179	0.996153846153846	0.999179487179487	NA
1-13	0.5	1.5	0.01	0.8	0.01	0.01	100	9.82342737184898	0.959823830608662	0.976919606493894	0.997771406064154	0.9975	NA	0.9695	0.98125	0.99875	NA
1-130	0.5	1.5	0.25	0.01	0.1	0.1	1	0.0380129225906186	0.99920484676623	0.999667523177162	0.99971515905386	0.99975	NA	0.999525	0.999775	0.999825	NA
1-130	0.5	1.5	0.25	0.01	0.1	0.1	2	0.116347396199949	0.997130493156466	0.998638282383943	0.998780273053732	0.998875	NA	0.99815	0.999125	0.999225	NA
1-130	0.5	1.5	0.25	0.01	0.1	0.1	3	0.204419236910571	0.994752309613482	0.997653736471643	0.997875692769641	0.998075	NA	0.9968	0.998575	0.99865	NA
1-130	0.5	1.5	0.25	0.01	0.1	0.1	4	0.306691236748272	0.992337239351112	0.996290026959032	0.996681457004779	0.9971	NA	0.995675	0.99765	0.997875	NA
1-130	0.5	1.5	0.25	0.01	0.1	0.1	5	0.425776306668537	0.989469178393616	0.994969100092538	0.995574478434697	0.9958	NA	0.99455	0.99675	0.99705	NA
1-130	0.5	1.5	0.25	0.01	0.1	0.1	6	0.569816703830103	0.986626373799285	0.993266516087228	0.993951078792731	0.993925	NA	0.993425	0.99565	0.996125	NA
1-130	0.5	1.5	0.25	0.01	0.1	0.1	7	0.749898926122835	0.981945628944731	0.991503803687106	0.992741993185062	0.991975	NA	0.99045	0.994375	0.9954	NA
1-130	0.5	1.5	0.25	0.01	0.1	0.1	8	0.997258687112109	0.9773948386883	0.989718584750369	0.9910078782356	0.989025	NA	0.98855	0.9932	0.994075	NA
1-130	0.5	1.5	0.25	0.01	0.1	0.1	9	1.3841203858133	0.971791018998569	0.987806633562973	0.989499755028083	0.98605	NA	0.986225	0.9921	0.992875	NA
1-130	0.5	1.5	0.25	0.01	0.1	0.1	10	2.4826022169013	0.914293188266763	0.963995443783806	0.967788029539913	0.950538461538462	NA	0.934769230769231	0.972487179487179	0.974871794871795	NA
1-130	0.5	1.5	0.25	0.01	0.1	0.1	100	4.467111054484	0.660250498605116	0.861794614271066	0.874208132757419	0.7955	NA	0.67825	0.88775	0.89	NA
1-131	0.5	1.5	0.5	0.01	0.1	0.1	1	0.0370863803335421	0.998806641485871	0.999687925774848	0.999757550277713	0.999875	NA	0.999325	0.9998	0.999875	NA
1-131	0.5	1.5	0.5	0.01	0.1	0.1	2	0.115118131509702	0.995889415127197	0.998762210738124	0.999109457502912	0.999325	NA	0.9974	0.999375	0.9995	NA
1-131	0.5	1.5	0.5	0.01	0.1	0.1	3	0.201903090728478	0.9926394911397	0.997883061173664	0.998494838762423	0.998775	NA	0.995975	0.99895	0.999125	NA
1-131	0.5	1.5	0.5	0.01	0.1	0.1	4	0.302173985236493	0.987947439840465	0.996421747519617	0.997292467602142	0.9978	NA	0.99405	0.998025	0.998375	NA
1-131	0.5	1.5	0.5	0.01	0.1	0.1	5	0.419361020084938	0.984079354501549	0.994984445544156	0.996233069044167	0.996575	NA	0.993225	0.997075	0.997575	NA
1-131	0.5	1.5	0.5	0.01	0.1	0.1	6	0.560361339455459	0.978785894789249	0.994089169490032	0.995418954361185	0.99555	NA	0.991075	0.9968	0.997175	NA
1-131	0.5	1.5	0.5	0.01	0.1	0.1	7	0.736992521438643	0.973549606754909	0.992688334026539	0.994400459545976	0.99365	NA	0.9897	0.99585	0.9965	NA
1-131	0.5	1.5	0.5	0.01	0.1	0.1	8	0.977253404105203	0.968900952753339	0.992220894952188	0.994335313270012	0.99365	NA	0.9892	0.995525	0.9965	NA
1-131	0.5	1.5	0.5	0.01	0.1	0.1	9	1.35045698592302	0.963470848725399	0.990806745733001	0.993566283457915	0.9924	NA	0.988525	0.9948	0.996	NA
1-131	0.5	1.5	0.5	0.01	0.1	0.1	10	2.31703372835138	0.929885394204243	0.977569281428549	0.982547191824069	0.97674358974359	NA	0.964769230769231	0.984205128205128	0.986358974358974	NA
1-131	0.5	1.5	0.5	0.01	0.1	0.1	100	3.85273264222766	0.763624993648997	0.89834391449343	0.90763347282287	0.8825	NA	0.7925	0.918	0.9195	NA
1-133	0.5	1.5	0.01	0.25	0.1	0.1	1	0.0404884409089491	0.999198581154564	0.999329650337216	0.999325953870877	0.99945	NA	0.99945	0.9995	0.9995	NA
1-133	0.5	1.5	0.01	0.25	0.1	0.1	2	0.128282977326654	0.997947076521043	0.998272921266413	0.99833123561858	0.998825	NA	0.998775	0.9989	0.999025	NA
1-133	0.5	1.5	0.01	0.25	0.1	0.1	3	0.228193846490394	0.996264325058366	0.996710962072475	0.996854069963108	0.9973	NA	0.99775	0.997925	0.998075	NA
1-133	0.5	1.5	0.01	0.25	0.1	0.1	4	0.34566183567987	0.993510969999919	0.994651527305966	0.994885960261037	0.994975	NA	0.9958	0.996775	0.996975	NA
1-133	0.5	1.5	0.01	0.25	0.1	0.1	5	0.485893385786681	0.989998313522418	0.991229050963278	0.991627190306867	0.992375	NA	0.99335	0.994325	0.99465	NA
1-133	0.5	1.5	0.01	0.25	0.1	0.1	6	0.660161633025794	0.98642553950809	0.988252132073138	0.988464728497769	0.98845	NA	0.990975	0.99205	0.992175	NA
1-133	0.5	1.5	0.01	0.25	0.1	0.1	7	0.885184333200547	0.981512100072159	0.98391523727469	0.98462695944886	0.98385	NA	0.987525	0.989	0.98935	NA
1-133	0.5	1.5	0.01	0.25	0.1	0.1	8	1.19837422225254	0.973706562914772	0.977616095645434	0.979140463264906	0.976625	NA	0.9815	0.9839	0.98585	NA
1-133	0.5	1.5	0.01	0.25	0.1	0.1	9	1.70722338247242	0.960666895183835	0.968049900284716	0.970733398351433	0.964875	NA	0.97125	0.97675	0.979325	NA
1-133	0.5	1.5	0.01	0.25	0.1	0.1	10	3.22778266495672	0.875569574712534	0.936461742857745	0.942543773106781	0.916384615384615	NA	0.895410256410256	0.953076923076923	0.958589743589744	NA
1-133	0.5	1.5	0.01	0.25	0.1	0.1	100	5.76093939623526	0.654270140756924	0.875930991777764	0.887515782606117	0.83525	NA	0.67925	0.9085	0.91825	NA
1-134	0.5	1.5	0.25	0.25	0.1	0.1	1	0.0377892168642371	0.999220643983542	0.9996743226049	0.999664288065796	0.99975	NA	0.9995	0.9998	0.9998	NA
1-134	0.5	1.5	0.25	0.25	0.1	0.1	2	0.119327395820482	0.997395585955425	0.99858751153771	0.998774168734131	0.99905	NA	0.9984	0.999275	0.9993	NA
1-134	0.5	1.5	0.25	0.25	0.1	0.1	3	0.212737422045792	0.994871874986769	0.997407946896457	0.99763348147098	0.99775	NA	0.9971	0.9984	0.99875	NA
1-134	0.5	1.5	0.25	0.25	0.1	0.1	4	0.321162833538733	0.993334715157456	0.996295751003406	0.996623078420486	0.997	NA	0.99665	0.9979	0.998125	NA
1-134	0.5	1.5	0.25	0.25	0.1	0.1	5	0.452118327218951	0.989461606110301	0.994280387761123	0.994779622682976	0.99505	NA	0.994375	0.996475	0.996925	NA
1-134	0.5	1.5	0.25	0.25	0.1	0.1	6	0.612940919176805	0.984283385086293	0.991347872466369	0.992117393413778	0.99135	NA	0.990775	0.9942	0.994925	NA
1-134	0.5	1.5	0.25	0.25	0.1	0.1	7	0.818497942310649	0.979808626578272	0.988292224605344	0.989310308219326	0.9888	NA	0.9887	0.99195	0.992975	NA
1-134	0.5	1.5	0.25	0.25	0.1	0.1	8	1.10159565402322	0.97409517683702	0.985318026756428	0.98664103646399	0.9842	NA	0.9852	0.98945	0.990625	NA
1-134	0.5	1.5	0.25	0.25	0.1	0.1	9	1.55178487367866	0.967544761724349	0.982195286403879	0.983965843074858	0.9794	NA	0.9816	0.987475	0.989075	NA
1-134	0.5	1.5	0.25	0.25	0.1	0.1	10	2.86660209812959	0.902523003201455	0.9547874519113	0.960008062652279	0.943538461538462	NA	0.923025641025641	0.966128205128205	0.970897435897436	NA
1-134	0.5	1.5	0.25	0.25	0.1	0.1	100	5.27457976398985	0.629723924296124	0.857701813197811	0.873834593883831	0.81725	NA	0.6395	0.888	0.90275	NA
1-135	0.5	1.5	0.5	0.25	0.1	0.1	1	0.0371437814651808	0.998831856866845	0.999602563385542	0.999696884789275	0.9997	NA	0.99905	0.9998	0.99985	NA
1-135	0.5	1.5	0.5	0.25	0.1	0.1	2	0.116536090868789	0.995718724172333	0.998784851048599	0.99904965585321	0.999225	NA	0.99715	0.999275	0.99955	NA
1-135	0.5	1.5	0.5	0.25	0.1	0.1	3	0.207174082886818	0.993090469029728	0.997908199061085	0.998223874284493	0.998475	NA	0.996	0.998825	0.99905	NA
1-135	0.5	1.5	0.5	0.25	0.1	0.1	4	0.314054467478344	0.988977285044391	0.996818336559997	0.99741375018929	0.997675	NA	0.9941	0.9982	0.998675	NA
1-135	0.5	1.5	0.5	0.25	0.1	0.1	5	0.440696493847487	0.982810142306142	0.994740378835616	0.995252719663659	0.99575	NA	0.990975	0.996475	0.996925	NA
1-135	0.5	1.5	0.5	0.25	0.1	0.1	6	0.596287582405664	0.978128763772172	0.993280789527244	0.994147737829854	0.993475	NA	0.990375	0.995725	0.996175	NA
1-135	0.5	1.5	0.5	0.25	0.1	0.1	7	0.796852012487474	0.972171581212579	0.992133788647755	0.993366346939119	0.992775	NA	0.98755	0.995	0.9958	NA
1-135	0.5	1.5	0.5	0.25	0.1	0.1	8	1.07062487351432	0.965203333779936	0.990156259341946	0.992170878650686	0.99105	NA	0.985575	0.993525	0.995025	NA
1-135	0.5	1.5	0.5	0.25	0.1	0.1	9	1.50704940999331	0.95673715531478	0.987404569727546	0.990236639882919	0.988275	NA	0.982625	0.991775	0.993675	NA
1-135	0.5	1.5	0.5	0.25	0.1	0.1	10	2.65723315000558	0.916180251832753	0.971288328474438	0.976242434989043	0.970435897435897	NA	0.953051282051282	0.978564102564103	0.981153846153846	NA
1-135	0.5	1.5	0.5	0.25	0.1	0.1	100	4.50534387615425	0.721498867892971	0.866118372233449	0.87913222135592	0.86225	NA	0.748	0.88625	0.892	NA
1-137	0.5	1.5	0.01	0.5	0.1	0.1	1	0.0426882567623609	0.999336956881601	0.999418414159074	0.999455308616134	0.9995	NA	0.999525	0.9996	0.99965	NA
1-137	0.5	1.5	0.01	0.5	0.1	0.1	2	0.135945536897401	0.997506438617693	0.997657551623952	0.997646314971389	0.997725	NA	0.99855	0.998525	0.998525	NA
1-137	0.5	1.5	0.01	0.5	0.1	0.1	3	0.246538063015498	0.994318333983643	0.994647138499535	0.994821529778603	0.99515	NA	0.9962	0.99635	0.99655	NA
1-137	0.5	1.5	0.01	0.5	0.1	0.1	4	0.381476566904889	0.991772189962546	0.992337166836901	0.992451369760476	0.992775	NA	0.9945	0.995	0.9951	NA
1-137	0.5	1.5	0.01	0.5	0.1	0.1	5	0.548279476562979	0.986832162327228	0.987768717241571	0.987932093175409	0.98835	NA	0.99055	0.99135	0.991625	NA
1-137	0.5	1.5	0.01	0.5	0.1	0.1	6	0.759184477778933	0.980646650488362	0.982230272344346	0.982386822006421	0.981925	NA	0.98615	0.987425	0.987825	NA
1-137	0.5	1.5	0.01	0.5	0.1	0.1	7	1.03630000708808	0.972957570223694	0.975111492272862	0.975316493094177	0.9728	NA	0.980575	0.982825	0.983325	NA
1-137	0.5	1.5	0.01	0.5	0.1	0.1	8	1.42953452417095	0.960497587952457	0.964047765454915	0.964932381297083	0.95865	NA	0.97085	0.973675	0.975275	NA
1-137	0.5	1.5	0.01	0.5	0.1	0.1	9	2.08101408862369	0.939278869846144	0.947876458311785	0.950433243642899	0.93795	NA	0.952225	0.960375	0.963475	NA
1-137	0.5	1.5	0.01	0.5	0.1	0.1	10	3.94513167474873	0.853408035024873	0.90741524753747	0.919886649498486	0.897025641025641	NA	0.875717948717949	0.928717948717949	0.941282051282051	NA
1-137	0.5	1.5	0.01	0.5	0.1	0.1	100	6.94280459153785	0.648209209067799	0.833932744811493	0.861843591322315	0.87	NA	0.6745	0.8745	0.897	NA
1-138	0.5	1.5	0.25	0.5	0.1	0.1	1	0.0381325995523249	0.999315442075977	0.999456268127166	0.999482506995275	0.999525	NA	0.99955	0.9996	0.99965	NA
1-138	0.5	1.5	0.25	0.5	0.1	0.1	2	0.123212813898787	0.99721918906149	0.997711554762008	0.997734094370318	0.99795	NA	0.998025	0.99825	0.9983	NA
1-138	0.5	1.5	0.25	0.5	0.1	0.1	3	0.222841029598305	0.995062835807209	0.996312421083035	0.996499840374189	0.997125	NA	0.996725	0.9975	0.99765	NA
1-138	0.5	1.5	0.25	0.5	0.1	0.1	4	0.341290026624897	0.992455675974848	0.994284661000728	0.994603622699987	0.9954	NA	0.995	0.9961	0.996475	NA
1-138	0.5	1.5	0.25	0.5	0.1	0.1	5	0.484611678300591	0.989041908327753	0.992149698875883	0.99241841188805	0.993	NA	0.993	0.99475	0.995075	NA
1-138	0.5	1.5	0.25	0.5	0.1	0.1	6	0.664811502217848	0.983937268518831	0.988320039135343	0.988877108642475	0.9887	NA	0.989325	0.991875	0.992525	NA
1-138	0.5	1.5	0.25	0.5	0.1	0.1	7	0.904584892011332	0.97813257161118	0.984592568904195	0.985181494923434	0.9841	NA	0.986125	0.98985	0.990675	NA
1-138	0.5	1.5	0.25	0.5	0.1	0.1	8	1.246394553213	0.968555977414331	0.977312892627539	0.978386352205421	0.974375	NA	0.978725	0.9839	0.98505	NA
1-138	0.5	1.5	0.25	0.5	0.1	0.1	9	1.80735330238738	0.958809053697771	0.97129242003822	0.9722978742112	0.9648	NA	0.97305	0.980225	0.9811	NA
1-138	0.5	1.5	0.25	0.5	0.1	0.1	10	3.48073517429165	0.877279289895142	0.930693920286264	0.936433403302012	0.907102564102564	NA	0.896487179487179	0.945794871794872	0.952307692307692	NA
1-138	0.5	1.5	0.25	0.5	0.1	0.1	100	6.43633994794821	0.607662563423141	0.81845441516436	0.836229207715886	0.77875	NA	0.61875	0.8535	0.8675	NA
1-139	0.5	1.5	0.5	0.5	0.1	0.1	1	0.0371320490564982	0.998812379752693	0.999548299586724	0.999597065735333	0.9997	NA	0.9992	0.99975	0.999725	NA
1-139	0.5	1.5	0.5	0.5	0.1	0.1	2	0.118851556410587	0.99519294526295	0.998395743229388	0.998590538042867	0.998725	NA	0.99705	0.999125	0.999225	NA
1-139	0.5	1.5	0.5	0.5	0.1	0.1	3	0.213374474006571	0.991891738203209	0.99709827758021	0.997459973270912	0.99775	NA	0.995575	0.998375	0.998525	NA
1-139	0.5	1.5	0.5	0.5	0.1	0.1	4	0.325931247570556	0.98688538956144	0.994597757338291	0.995503250507002	0.996125	NA	0.99295	0.996525	0.9971	NA
1-139	0.5	1.5	0.5	0.5	0.1	0.1	5	0.463917247272679	0.982356670743769	0.993212107355868	0.99418677768737	0.994725	NA	0.9911	0.995775	0.996575	NA
1-139	0.5	1.5	0.5	0.5	0.1	0.1	6	0.637737465470248	0.974252152234903	0.990094606038714	0.991676119242314	0.9913	NA	0.986925	0.993775	0.9945	NA
1-139	0.5	1.5	0.5	0.5	0.1	0.1	7	0.866273482955474	0.965745173015747	0.987421926186141	0.989270699368013	0.987825	NA	0.983175	0.992075	0.992925	NA
1-139	0.5	1.5	0.5	0.5	0.1	0.1	8	1.18844914328338	0.955243715245192	0.984266567204757	0.987508347001536	0.984675	NA	0.9786	0.989575	0.991625	NA
1-139	0.5	1.5	0.5	0.5	0.1	0.1	9	1.70987684142595	0.945291413124734	0.981581108223503	0.985812539099476	0.981725	NA	0.976425	0.9883	0.990625	NA
1-139	0.5	1.5	0.5	0.5	0.1	0.1	10	3.12106375738732	0.904352604082926	0.963038690209278	0.970629019863971	0.963076923076923	NA	0.949974358974359	0.972179487179487	0.977	NA
1-139	0.5	1.5	0.5	0.5	0.1	0.1	100	5.37010003804779	0.735445842423241	0.858911069688096	0.86996433635257	0.8625	NA	0.772	0.875	0.88425	NA
1-14	0.5	1.5	0.25	0.8	0.01	0.01	1	0.0538205815922588	0.999956322305541	0.999951024476822	0.999986251479065	0.999975	NA	0.999975	0.999975	1	NA
1-14	0.5	1.5	0.25	0.8	0.01	0.01	2	0.179075501835197	0.999839039831799	0.999878464664727	0.99993708986238	0.999975	NA	0.999925	0.99995	1	NA
1-14	0.5	1.5	0.25	0.8	0.01	0.01	3	0.333716410176727	0.999819838527864	0.999896493037954	0.999942853488627	0.999925	NA	0.999975	0.999975	1	NA
1-14	0.5	1.5	0.25	0.8	0.01	0.01	4	0.526396911556169	0.999638807493499	0.999757058966494	0.999841664694599	0.9998	NA	0.99985	0.999875	0.99995	NA
1-14	0.5	1.5	0.25	0.8	0.01	0.01	5	0.769737716724035	0.999485049503998	0.999607556743371	0.9997721596429	0.9998	NA	0.999775	0.99985	0.999925	NA
1-14	0.5	1.5	0.25	0.8	0.01	0.01	6	1.0946223342683	0.999137425835807	0.999330074836768	0.999505404375005	0.999575	NA	0.9995	0.999575	0.999675	NA
1-14	0.5	1.5	0.25	0.8	0.01	0.01	7	1.55007734058518	0.998604153045828	0.998898340473336	0.999297419476783	0.999275	NA	0.999225	0.999375	0.99965	NA
1-14	0.5	1.5	0.25	0.8	0.01	0.01	8	2.24011299620534	0.998027245871057	0.998326584840476	0.998752951843209	0.998875	NA	0.998825	0.998925	0.999225	NA
1-14	0.5	1.5	0.25	0.8	0.01	0.01	9	3.45893949036888	0.997267009065794	0.997857304797486	0.998551336381618	0.998425	NA	0.99835	0.99875	0.99915	NA
1-14	0.5	1.5	0.25	0.8	0.01	0.01	10	7.27097948239294	0.991383318529239	0.995148128108572	0.996371199966151	0.995358974358974	NA	0.994128205128205	0.997333333333333	0.997794871794872	NA
1-14	0.5	1.5	0.25	0.8	0.01	0.01	100	13.436053179503	0.970722016497492	0.986820792000051	0.990448147492192	0.9875	NA	0.97925	0.9915	0.993	NA
1-141	0.5	1.5	0.01	0.8	0.1	0.1	1	0.0487836097500073	0.998674733427519	0.998689548074403	0.998634022648083	0.9987	NA	0.999075	0.9991	0.999025	NA
1-141	0.5	1.5	0.01	0.8	0.1	0.1	2	0.159975662791542	0.995609828830135	0.995695707666717	0.995763986080624	0.996025	NA	0.9969	0.9971	0.997075	NA
1-141	0.5	1.5	0.01	0.8	0.1	0.1	3	0.295640259280025	0.991338363058801	0.99187933856928	0.991917024064602	0.992725	NA	0.99385	0.994625	0.9948	NA
1-141	0.5	1.5	0.01	0.8	0.1	0.1	4	0.465117692214536	0.985838615258469	0.986238995035463	0.986538083953102	0.987075	NA	0.989875	0.9906	0.990975	NA
1-141	0.5	1.5	0.01	0.8	0.1	0.1	5	0.676312147998526	0.976985039907275	0.977568175772818	0.978198605282253	0.9785	NA	0.983075	0.983975	0.98465	NA
1-141	0.5	1.5	0.01	0.8	0.1	0.1	6	0.947300810437224	0.967650870721608	0.968523671699193	0.969318393009528	0.969125	NA	0.976975	0.97755	0.978575	NA
1-141	0.5	1.5	0.01	0.8	0.1	0.1	7	1.31095405076752	0.953161869756861	0.955109546640717	0.956687303367042	0.952525	NA	0.9659	0.9678	0.969975	NA
1-141	0.5	1.5	0.01	0.8	0.1	0.1	8	1.83323278660579	0.933518065958259	0.937206299767323	0.939493528559476	0.9281	NA	0.950425	0.954375	0.956225	NA
1-141	0.5	1.5	0.01	0.8	0.1	0.1	9	2.69778569990621	0.905430156989941	0.911551876285555	0.918277894022296	0.897275	NA	0.92875	0.93325	0.939475	NA
1-141	0.5	1.5	0.01	0.8	0.1	0.1	10	5.0486124859352	0.820517712434092	0.848574330610098	0.877843208952357	0.855435897435897	NA	0.853717948717949	0.878948717948718	0.909794871794872	NA
1-141	0.5	1.5	0.01	0.8	0.1	0.1	100	8.55079569262137	0.659900657978488	0.753883014405134	0.818321612704401	0.8755	NA	0.6905	0.7985	0.87225	NA
1-142	0.5	1.5	0.25	0.8	0.1	0.1	1	0.0400115741272676	0.99914810354875	0.999309591923237	0.999306090744923	0.9993	NA	0.9993	0.999475	0.9995	NA
1-142	0.5	1.5	0.25	0.8	0.1	0.1	2	0.131608393994698	0.997462259804389	0.997824754163329	0.997774065695415	0.998125	NA	0.99855	0.998725	0.998575	NA
1-142	0.5	1.5	0.25	0.8	0.1	0.1	3	0.241523236492754	0.994239904594818	0.995115057665803	0.995127842794798	0.995225	NA	0.995925	0.996475	0.9966	NA
1-142	0.5	1.5	0.25	0.8	0.1	0.1	4	0.377868092224464	0.990354777618999	0.991418190940905	0.99162869744707	0.99175	NA	0.99365	0.994275	0.994375	NA
1-142	0.5	1.5	0.25	0.8	0.1	0.1	5	0.549838359246797	0.984434533463207	0.985818349118795	0.986155516628638	0.986825	NA	0.989	0.98975	0.990075	NA
1-142	0.5	1.5	0.25	0.8	0.1	0.1	6	0.774098135651052	0.977329773225022	0.980461339905247	0.980573095354441	0.97915	NA	0.983925	0.986275	0.98625	NA
1-142	0.5	1.5	0.25	0.8	0.1	0.1	7	1.0828104784073	0.965821499699998	0.969547673773113	0.970211959106283	0.96755	NA	0.975225	0.97755	0.979075	NA
1-142	0.5	1.5	0.25	0.8	0.1	0.1	8	1.53208265943585	0.952048714895323	0.958173839087982	0.959993962721783	0.9502	NA	0.965325	0.969275	0.9717	NA
1-142	0.5	1.5	0.25	0.8	0.1	0.1	9	2.29495811807125	0.928067163094358	0.936743551536602	0.939762970986127	0.92305	NA	0.9456	0.951225	0.95495	NA
1-142	0.5	1.5	0.25	0.8	0.1	0.1	10	4.60623479474071	0.832267754853026	0.873881403395607	0.886866952950918	0.845384615384615	NA	0.854025641025641	0.896410256410256	0.911564102564103	NA
1-142	0.5	1.5	0.25	0.8	0.1	0.1	100	8.62094722133767	0.551708206623497	0.712473431097884	0.745213231089419	0.744	NA	0.55375	0.75075	0.788	NA
1-143	0.5	1.5	0.5	0.8	0.1	0.1	1	0.0373607268393014	0.999146510063698	0.999590190362217	0.999586410429565	0.99965	NA	0.999575	0.999725	0.9997	NA
1-143	0.5	1.5	0.5	0.8	0.1	0.1	2	0.123552445054683	0.996028083421474	0.998157971394399	0.998283758934885	0.998425	NA	0.9975	0.9988	0.99895	NA
1-143	0.5	1.5	0.5	0.8	0.1	0.1	3	0.226175829533488	0.992029787201944	0.995694460295968	0.996216228745408	0.996625	NA	0.994825	0.997	0.99755	NA
1-143	0.5	1.5	0.5	0.8	0.1	0.1	4	0.35238104144705	0.98804369747565	0.993623310421978	0.994311675410627	0.995475	NA	0.992975	0.9959	0.99635	NA
1-143	0.5	1.5	0.5	0.8	0.1	0.1	5	0.509710101872706	0.980998406353038	0.989971120578722	0.991428448290557	0.991975	NA	0.9883	0.993175	0.9947	NA
1-143	0.5	1.5	0.5	0.8	0.1	0.1	6	0.714014149614983	0.972992027954993	0.985849211876205	0.987503027414805	0.98715	NA	0.9841	0.990275	0.99175	NA
1-143	0.5	1.5	0.5	0.8	0.1	0.1	7	0.993541712296145	0.960048841250483	0.978899157967946	0.982079546092449	0.980525	NA	0.975725	0.9851	0.987625	NA
1-143	0.5	1.5	0.5	0.8	0.1	0.1	8	1.40202685092324	0.943465419135489	0.971656834383587	0.976089099668282	0.972775	NA	0.966475	0.980175	0.983025	NA
1-143	0.5	1.5	0.5	0.8	0.1	0.1	9	2.08853000125577	0.925805907863558	0.967709700558498	0.973692982347267	0.9655	NA	0.95775	0.978625	0.982125	NA
1-143	0.5	1.5	0.5	0.8	0.1	0.1	10	4.07362535801975	0.875242800471905	0.940362072901275	0.950042711034824	0.931307692307692	NA	0.925589743589744	0.95425641025641	0.95948717948718	NA
1-143	0.5	1.5	0.5	0.8	0.1	0.1	100	7.33730555629436	0.712640032118209	0.813432662843428	0.830912752482481	0.8185	NA	0.752	0.8355	0.842	NA
1-145	1	1	0.01	0.01	0.01	0.01	1	0.0526570903240967	0.999915267205881	0.999914183876243	0.999995643974824	1	0.996559426932725	0.999975	0.99995	1	0.99925
1-145	1	1	0.01	0.01	0.01	0.01	2	0.163986676791515	0.999595836043798	0.999852476615939	0.999981113439056	1	0.993805407609111	0.999825	1	1	0.99775
1-145	1	1	0.01	0.01	0.01	0.01	3	0.290174330607701	0.999138832144231	0.999598590066576	0.999915994039538	0.99995	0.993607466893865	0.99965	0.999825	0.99995	0.998
1-145	1	1	0.01	0.01	0.01	0.01	4	0.436351310118736	0.998468086665643	0.999239556801675	0.999864383094608	0.999925	0.992248548886821	0.999425	0.999675	0.999925	0.99675
1-145	1	1	0.01	0.01	0.01	0.01	5	0.607642846480466	0.998303134852077	0.999321122173744	0.999922996685577	1	0.991971522859139	0.999425	0.999725	1	0.99675
1-145	1	1	0.01	0.01	0.01	0.01	6	0.809702306104179	0.998020927915702	0.999010329439266	0.999811759673161	0.999825	0.993569201792701	0.99945	0.99955	0.9999	0.99875
1-145	1	1	0.01	0.01	0.01	0.01	7	1.06330809311384	0.997584465563144	0.998582237130712	0.999698599826335	0.9997	0.992383278069526	0.9993	0.999275	0.99985	0.997875
1-145	1	1	0.01	0.01	0.01	0.01	8	1.40412953620383	0.997405827868259	0.998674426992569	0.999578859271217	0.9996	0.992373887687087	0.9993	0.9993	0.999725	0.998125
1-145	1	1	0.01	0.01	0.01	0.01	9	1.93408808099171	0.997364777932388	0.998593405100288	0.999622580311206	0.999575	0.990654382384298	0.999525	0.999425	0.999775	0.997375
1-145	1	1	0.01	0.01	0.01	0.01	10	3.23706585662773	0.991379207238139	0.995372750769195	0.999082677717592	0.999	0.972377564799978	0.996051282051282	0.997538461538461	0.999282051282051	0.982692307692308
1-145	1	1	0.01	0.01	0.01	0.01	100	5.01895681979557	0.958123828517367	0.977654870058996	0.995788474850273	0.99525	0.891862723936578	0.96775	0.98325	0.9965	0.90125
1-146	1	1	0.25	0.01	0.01	0.01	1	0.0523467709651111	0.999909991267094	0.999997404684696	0.999996623965717	1	NA	0.999975	1	1	NA
1-146	1	1	0.25	0.01	0.01	0.01	2	0.166363274788175	0.999623411815045	0.999833044652841	0.999923690115219	0.9999	NA	0.999825	0.999925	0.99995	NA
1-146	1	1	0.25	0.01	0.01	0.01	3	0.296630257018191	0.99931658279671	0.999717813158455	0.999764536891926	0.999825	NA	0.999625	0.9998	0.9998	NA
1-146	1	1	0.25	0.01	0.01	0.01	4	0.45090375288553	0.999025187459758	0.999457332189212	0.999675562665203	0.99975	NA	0.999475	0.999525	0.999725	NA
1-146	1	1	0.25	0.01	0.01	0.01	5	0.63557845495612	0.998673506780583	0.999360090797389	0.999661215543635	0.999625	NA	0.99935	0.999525	0.999775	NA
1-146	1	1	0.25	0.01	0.01	0.01	6	0.862803276719407	0.998795674824676	0.999432553889547	0.999741932053262	0.9997	NA	0.999575	0.999675	0.999875	NA
1-146	1	1	0.25	0.01	0.01	0.01	7	1.15695330854417	0.998076087304793	0.999129440177298	0.999533220868268	0.999575	NA	0.999125	0.999475	0.99975	NA
1-146	1	1	0.25	0.01	0.01	0.01	8	1.5609381283914	0.997865930303424	0.998783894593136	0.99936230932473	0.999375	NA	0.99905	0.9993	0.999575	NA
1-146	1	1	0.25	0.01	0.01	0.01	9	2.19928947887968	0.997678973985005	0.99851463654197	0.999284064731116	0.999225	NA	0.99905	0.999025	0.999575	NA
1-146	1	1	0.25	0.01	0.01	0.01	10	3.83874693084077	0.993870766287059	0.995681664415665	0.999078810163437	0.998487179487179	NA	0.996846153846154	0.996846153846154	0.999564102564103	NA
1-146	1	1	0.25	0.01	0.01	0.01	100	6.14518689920159	0.973843103845849	0.985587277753392	0.997144805076848	0.99425	NA	0.98025	0.98825	0.998	NA
1-147	1	1	0.5	0.01	0.01	0.01	1	0.0513030360294715	0.999948725745307	0.999946722822104	0.999994403994744	1	NA	0.999975	0.99995	1	NA
1-147	1	1	0.5	0.01	0.01	0.01	2	0.166905198547755	0.99983520747912	0.99985066959549	0.999921171092839	0.9999	NA	0.999925	0.999925	0.99995	NA
1-147	1	1	0.5	0.01	0.01	0.01	3	0.301963619554999	0.999686962945038	0.999749185303476	0.999870335414747	0.999875	NA	0.9999	0.99985	0.999925	NA
1-147	1	1	0.5	0.01	0.01	0.01	4	0.463876433305191	0.999603378969801	0.999743989960828	0.999851598577059	0.999875	NA	0.999875	0.9999	0.999925	NA
1-147	1	1	0.5	0.01	0.01	0.01	5	0.659121034492942	0.99931328023216	0.999487339163985	0.999653896853962	0.99975	NA	0.99965	0.9997	0.999775	NA
1-147	1	1	0.5	0.01	0.01	0.01	6	0.902156305385669	0.999328443381014	0.999509489681291	0.999674770250334	0.9996	NA	0.999725	0.999775	0.9998	NA
1-147	1	1	0.5	0.01	0.01	0.01	7	1.22652808434706	0.999245965520208	0.999413243244574	0.999612993774633	0.99965	NA	0.99975	0.999775	0.9998	NA
1-147	1	1	0.5	0.01	0.01	0.01	8	1.68910193118911	0.99867388814675	0.99896574714008	0.999286898347342	0.99925	NA	0.9995	0.999525	0.99965	NA
1-147	1	1	0.5	0.01	0.01	0.01	9	2.45703202519798	0.998226226278914	0.998436042408578	0.998825084897512	0.99855	NA	0.999125	0.9991	0.999275	NA
1-147	1	1	0.5	0.01	0.01	0.01	10	4.5902778505503	0.994968633411187	0.996519761796224	0.997175046910279	0.995769230769231	NA	0.996871794871795	0.997692307692308	0.998025641025641	NA
1-147	1	1	0.5	0.01	0.01	0.01	100	7.74238201084985	0.981035339667134	0.988814289127445	0.991810681072865	0.9855	NA	0.9865	0.99225	0.99375	NA
1-148	1	1	0.8	0.01	0.01	0.01	1	0.0532928598366329	0.999956513602453	0.999984615606712	0.999989177843674	0.999975	0.999992729353313	1	1	1	1
1-148	1	1	0.8	0.01	0.01	0.01	2	0.166831473270096	0.999775210271208	0.999830165361809	0.999961260843957	0.999975	0.999594650294833	0.999875	0.999875	1	0.999625
1-148	1	1	0.8	0.01	0.01	0.01	3	0.295897229789934	0.999787858896124	0.999893299910965	0.99996233622967	1	0.999926071620452	1	0.999975	1	1
1-148	1	1	0.8	0.01	0.01	0.01	4	0.445878050807424	0.999552753662252	0.999787776749868	0.999906761054958	0.99995	0.999622632167004	0.99985	0.99995	0.99995	0.999625
1-148	1	1	0.8	0.01	0.01	0.01	5	0.624257892216833	0.999527987464069	0.99973574819264	0.999847315927552	0.99985	0.999599079354203	0.9998	0.999875	0.999925	0.99975
1-148	1	1	0.8	0.01	0.01	0.01	6	0.843645565311523	0.999475599156693	0.999711967586	0.999822887354042	0.9998	0.999651202393162	0.999875	0.999925	0.999925	1
1-148	1	1	0.8	0.01	0.01	0.01	7	1.12344609063941	0.999244047695304	0.999500214175792	0.999715471857455	0.999525	0.999555849661475	0.9998	0.9998	0.9999	1
1-148	1	1	0.8	0.01	0.01	0.01	8	1.51850196740456	0.999050802628745	0.999295042523069	0.999579347899367	0.99965	0.998958368732652	0.9996	0.999575	0.99975	0.999375
1-148	1	1	0.8	0.01	0.01	0.01	9	2.16934428441514	0.998183909990543	0.998533968166425	0.998837849835785	0.998525	0.998193971959998	0.999	0.999	0.999125	0.998875
1-148	1	1	0.8	0.01	0.01	0.01	10	4.37485747591306	0.991427657768615	0.995012647669229	0.995271508932558	0.988076923076923	0.986701825134671	0.995102564102564	0.996820512820513	0.996589743589744	0.990128205128205
1-148	1	1	0.8	0.01	0.01	0.01	100	8.59700061409928	0.964610823628686	0.984436477956496	0.982568056616327	0.94775	0.923284765688959	0.97925	0.9895	0.9865	0.9325
1-149	1	1	0.01	0.25	0.01	0.01	1	0.0529955093310789	0.999870766352381	0.999955861735028	0.999994947544325	1	NA	0.99995	1	1	NA
1-149	1	1	0.01	0.25	0.01	0.01	2	0.163401813530997	0.999374460743517	0.999470941219603	0.999983138671959	1	NA	0.9997	0.99955	1	NA
1-149	1	1	0.01	0.25	0.01	0.01	3	0.289115355173933	0.998904751942195	0.999536960780299	0.999966519757858	1	NA	0.999675	0.9998	1	NA
1-149	1	1	0.01	0.25	0.01	0.01	4	0.43354950960224	0.998464648741935	0.999146495637759	0.999885367412299	0.999925	NA	0.9994	0.9995	0.999925	NA
1-149	1	1	0.01	0.25	0.01	0.01	5	0.601222555500014	0.997964394768176	0.999021162933014	0.99971875784958	0.9998	NA	0.999225	0.999525	0.999775	NA
1-149	1	1	0.01	0.25	0.01	0.01	6	0.803350517418579	0.997745921005717	0.998983350330345	0.999871717288665	0.999975	NA	0.99925	0.999625	0.999975	NA
1-149	1	1	0.01	0.25	0.01	0.01	7	1.05989707764171	0.997191544227528	0.998647403854053	0.999622679846581	0.999675	NA	0.999	0.999325	0.99975	NA
1-149	1	1	0.01	0.25	0.01	0.01	8	1.40676617280585	0.997385055531436	0.998919014110335	0.999688861513496	0.999675	NA	0.99945	0.99965	0.9998	NA
1-149	1	1	0.01	0.25	0.01	0.01	9	1.93826869791226	0.996752019880742	0.998327665138921	0.999563822620627	0.99965	NA	0.999275	0.999325	0.999675	NA
1-149	1	1	0.01	0.25	0.01	0.01	10	3.24734704686462	0.989280371147796	0.993349274142706	0.999347051977058	0.999307692307692	NA	0.994974358974359	0.996025641025641	0.999666666666667	NA
1-149	1	1	0.01	0.25	0.01	0.01	100	5.00138240105585	0.947907251853858	0.968033600911916	0.997580596324493	0.9975	NA	0.96025	0.97275	0.99875	NA
1-15	0.5	1.5	0.5	0.8	0.01	0.01	1	0.0365362855620617	0.998274299849504	0.999785428558363	0.999978176423911	0.999925	NA	0.998775	0.99995	1	NA
1-15	0.5	1.5	0.5	0.8	0.01	0.01	2	0.113542567061153	0.994833985687457	0.999226987170662	0.999800529076795	0.999625	NA	0.997	0.999775	0.99995	NA
1-15	0.5	1.5	0.5	0.8	0.01	0.01	3	0.201313497475584	0.990550777683538	0.998273915167854	0.999350633725797	0.999075	NA	0.99535	0.999175	0.999575	NA
1-15	0.5	1.5	0.5	0.8	0.01	0.01	4	0.300862900952857	0.986341600558527	0.997772119852619	0.999294883575628	0.998875	NA	0.9945	0.999175	0.999625	NA
1-15	0.5	1.5	0.5	0.8	0.01	0.01	5	0.417402415019728	0.980976364683421	0.996470232387224	0.998677435818339	0.99765	NA	0.992825	0.9981	0.9992	NA
1-15	0.5	1.5	0.5	0.8	0.01	0.01	6	0.558750916115026	0.976224373674958	0.996038053799414	0.998359643191692	0.9972	NA	0.992425	0.99795	0.99895	NA
1-15	0.5	1.5	0.5	0.8	0.01	0.01	7	0.735811525757965	0.970571989761781	0.99585879587868	0.998556207557987	0.996075	NA	0.991125	0.9979	0.99905	NA
1-15	0.5	1.5	0.5	0.8	0.01	0.01	8	0.97283365429151	0.965557890149582	0.995023128254521	0.99833100986503	0.995225	NA	0.989875	0.997425	0.99885	NA
1-15	0.5	1.5	0.5	0.8	0.01	0.01	9	1.3372813898917	0.960073332758452	0.994730903883713	0.99858626110557	0.995275	NA	0.9906	0.99725	0.999025	NA
1-15	0.5	1.5	0.5	0.8	0.01	0.01	10	2.26436439589784	0.928088684317245	0.990198967470229	0.994678187470094	0.993589743589744	NA	0.974205128205128	0.994564102564103	0.995	NA
1-15	0.5	1.5	0.5	0.8	0.01	0.01	100	3.636619440567	0.790666687174894	0.954781433596854	0.962713645129323	0.96975	NA	0.82375	0.96875	0.96225	NA
1-150	1	1	0.25	0.25	0.01	0.01	1	0.0527116817728744	0.999917450964407	0.99995413470194	0.999996340306473	1	NA	0.999975	0.999975	1	NA
1-150	1	1	0.25	0.25	0.01	0.01	2	0.166905305873326	0.999496370766462	0.99973035323726	0.99997997270386	1	NA	0.9998	0.9998	1	NA
1-150	1	1	0.25	0.25	0.01	0.01	3	0.300116200106895	0.999249158456312	0.999588410981093	0.99984466302668	0.999875	NA	0.999725	0.9997	0.999875	NA
1-150	1	1	0.25	0.25	0.01	0.01	4	0.454709890714639	0.998783640844272	0.999555278083605	0.999826509590484	0.9999	NA	0.9996	0.999725	0.9999	NA
1-150	1	1	0.25	0.25	0.01	0.01	5	0.640559206858889	0.998467350924858	0.999361221411189	0.999826993493518	0.99985	NA	0.999425	0.999625	0.9999	NA
1-150	1	1	0.25	0.25	0.01	0.01	6	0.869903240996153	0.998184568039503	0.999233348846066	0.999784952923766	0.9998	NA	0.999475	0.99955	0.9999	NA
1-150	1	1	0.25	0.25	0.01	0.01	7	1.16731862789321	0.997333108790813	0.998654464490278	0.999504600484057	0.99945	NA	0.999125	0.99915	0.999675	NA
1-150	1	1	0.25	0.25	0.01	0.01	8	1.57934986070215	0.997270344487756	0.99873228708468	0.999562169788915	0.9996	NA	0.99915	0.9993	0.99975	NA
1-150	1	1	0.25	0.25	0.01	0.01	9	2.23687518695847	0.997016309581217	0.998453382556534	0.999462344647945	0.999325	NA	0.9991	0.99915	0.99975	NA
1-150	1	1	0.25	0.25	0.01	0.01	10	3.9103685806097	0.991582165956247	0.994524759852239	0.999111822987948	0.998923076923077	NA	0.996179487179487	0.996128205128205	0.999512820512821	NA
1-150	1	1	0.25	0.25	0.01	0.01	100	6.22965416992686	0.960021334336789	0.978123403704598	0.996648098687824	0.99675	NA	0.96975	0.982	0.997	NA
1-151	1	1	0.5	0.25	0.01	0.01	1	0.0516964417995313	0.999972450310669	0.999991960365073	0.999994684275943	1	NA	1	1	1	NA
1-151	1	1	0.5	0.25	0.01	0.01	2	0.168168998281804	0.999822983891562	0.999956712850061	0.999978032562405	0.999975	NA	0.999925	0.999975	1	NA
1-151	1	1	0.5	0.25	0.01	0.01	3	0.304827053599185	0.999568638692502	0.999814801948134	0.999897163573971	0.999925	NA	0.999825	0.999925	0.99995	NA
1-151	1	1	0.5	0.25	0.01	0.01	4	0.470202505373978	0.99934655500749	0.999657310268357	0.999811000482274	0.9999	NA	0.99965	0.999775	0.9999	NA
1-151	1	1	0.5	0.25	0.01	0.01	5	0.673101449556497	0.999049746741482	0.999512303423095	0.999766533373164	0.99985	NA	0.999675	0.99975	0.999875	NA
1-151	1	1	0.5	0.25	0.01	0.01	6	0.932288495471682	0.998769410883958	0.999345478669273	0.999560782480534	0.999575	NA	0.999625	0.9997	0.99975	NA
1-151	1	1	0.5	0.25	0.01	0.01	7	1.28185228324691	0.998336411556205	0.998990873788843	0.999479657416822	0.999575	NA	0.999275	0.9994	0.9997	NA
1-151	1	1	0.5	0.25	0.01	0.01	8	1.78117626062296	0.997771408815285	0.99857314971539	0.999157469897174	0.99935	NA	0.99915	0.99915	0.99945	NA
1-151	1	1	0.5	0.25	0.01	0.01	9	2.61681994096168	0.99716466010766	0.998322851639556	0.99893011059528	0.99905	NA	0.998975	0.999125	0.999325	NA
1-151	1	1	0.5	0.25	0.01	0.01	10	4.90221658764023	0.992100370220146	0.995469117391311	0.997682556243782	0.997153846153846	NA	0.995871794871795	0.997128205128205	0.998487179487179	NA
1-151	1	1	0.5	0.25	0.01	0.01	100	8.17356785310264	0.968521831217554	0.982327966820092	0.99279048108602	0.99025	NA	0.97675	0.986	0.99475	NA
1-152	1	1	0.8	0.25	0.01	0.01	1	0.05260495922383	0.999979682711531	0.999988213984185	0.999988689002679	0.999975	NA	1	1	1	NA
1-152	1	1	0.8	0.25	0.01	0.01	2	0.170211290102683	0.999866444754217	0.999884504294743	0.999923478583019	0.999925	NA	0.999925	0.999925	0.99995	NA
1-152	1	1	0.8	0.25	0.01	0.01	3	0.306910952195377	0.999829809691056	0.999908280866945	0.999954752091174	0.99995	NA	0.999975	0.999975	1	NA
1-152	1	1	0.8	0.25	0.01	0.01	4	0.469642271798199	0.999728479980847	0.999783763603862	0.999868982446446	0.99985	NA	0.999925	0.9999	0.999925	NA
1-152	1	1	0.8	0.25	0.01	0.01	5	0.670250239012787	0.99960437344459	0.99977796233932	0.999899677644359	0.999825	NA	0.999875	0.9999	1	NA
1-152	1	1	0.8	0.25	0.01	0.01	6	0.920998096826976	0.999324925743546	0.999444916788679	0.999543428446818	0.999525	NA	0.999625	0.999625	0.999675	NA
1-152	1	1	0.8	0.25	0.01	0.01	7	1.25527126065511	0.999033999295262	0.999197488567102	0.99934667770484	0.999325	NA	0.999425	0.999475	0.9995	NA
1-152	1	1	0.8	0.25	0.01	0.01	8	1.73641502466202	0.998723783889172	0.998916100249214	0.999086618587626	0.99895	NA	0.999225	0.99935	0.999375	NA
1-152	1	1	0.8	0.25	0.01	0.01	9	2.56310079627289	0.997837075106275	0.99809036045036	0.998464919447188	0.99825	NA	0.9987	0.99875	0.99905	NA
1-152	1	1	0.8	0.25	0.01	0.01	10	5.30979904679877	0.988630978323927	0.992637492533893	0.994118304009087	0.988	NA	0.991923076923077	0.995051282051282	0.996051282051282	NA
1-152	1	1	0.8	0.25	0.01	0.01	100	10.4324396306605	0.953639997225344	0.977619355529424	0.979290789223822	0.9425	NA	0.96575	0.98475	0.98475	NA
1-153	1	1	0.01	0.5	0.01	0.01	1	0.0531157446958964	0.999797099510447	0.999898560290732	0.999995771653671	1	NA	0.999925	0.99995	1	NA
1-153	1	1	0.01	0.5	0.01	0.01	2	0.164056139207697	0.999518391013326	0.999786965843981	0.99998739848904	1	NA	0.9999	0.9999	1	NA
1-153	1	1	0.01	0.5	0.01	0.01	3	0.289418993098993	0.998805405003693	0.999441959708315	0.999927053164735	0.999975	NA	0.9996	0.999675	0.99995	NA
1-153	1	1	0.01	0.5	0.01	0.01	4	0.433729117501907	0.998330663890858	0.999157978761247	0.999882717433799	0.9999	NA	0.999575	0.999525	0.999925	NA
1-153	1	1	0.01	0.5	0.01	0.01	5	0.603141849226569	0.99778331339969	0.999092712728788	0.999858681077155	0.9999	NA	0.999375	0.999575	0.999925	NA
1-153	1	1	0.01	0.5	0.01	0.01	6	0.807188675008158	0.997623436084505	0.998771947763401	0.999754752633254	0.999775	NA	0.999425	0.99935	0.999825	NA
1-153	1	1	0.01	0.5	0.01	0.01	7	1.06463754708245	0.997020735504877	0.998555288462039	0.999769273936733	0.99985	NA	0.999275	0.999325	0.99985	NA
1-153	1	1	0.01	0.5	0.01	0.01	8	1.41189437097323	0.996735033592761	0.998369231198863	0.999812744841163	0.999825	NA	0.999075	0.9991	0.999925	NA
1-153	1	1	0.01	0.5	0.01	0.01	9	1.94480226731003	0.996383351839961	0.998197726311049	0.999727302393521	0.99985	NA	0.999175	0.9992	0.9998	NA
1-153	1	1	0.01	0.5	0.01	0.01	10	3.26087299003677	0.987914514141987	0.992454393514893	0.99914421785859	0.999102564102564	NA	0.993974358974359	0.994692307692308	0.999358974358974	NA
1-153	1	1	0.01	0.5	0.01	0.01	100	5.08863744759368	0.942426272131201	0.964958001937613	0.997127661262679	0.9975	NA	0.955	0.96825	0.99825	NA
1-154	1	1	0.25	0.5	0.01	0.01	1	0.0529194837573001	0.999754345515102	0.999725464744371	0.999959787122341	0.999975	NA	0.999875	0.999725	0.999975	NA
1-154	1	1	0.25	0.5	0.01	0.01	2	0.167480856059224	0.999593145090941	0.999789354630769	0.999978794153548	1	NA	0.9998	0.999875	1	NA
1-154	1	1	0.25	0.5	0.01	0.01	3	0.300462835294641	0.999202642978313	0.999704267025568	0.999901061867173	0.9999	NA	0.999725	0.999875	0.99995	NA
1-154	1	1	0.25	0.5	0.01	0.01	4	0.456019767940804	0.99861963332656	0.999585407079697	0.999866423496024	0.99985	NA	0.99945	0.9998	0.99995	NA
1-154	1	1	0.25	0.5	0.01	0.01	5	0.643969349189236	0.998419461079837	0.99939435647201	0.999794515810254	0.9998	NA	0.9996	0.999775	0.99985	NA
1-154	1	1	0.25	0.5	0.01	0.01	6	0.875618844900209	0.997576419082553	0.9988609534929	0.999698629458727	0.99975	NA	0.9991	0.9992	0.9998	NA
1-154	1	1	0.25	0.5	0.01	0.01	7	1.17553686252531	0.997179762083037	0.99864035049013	0.999568786338795	0.99965	NA	0.998975	0.999125	0.99965	NA
1-154	1	1	0.25	0.5	0.01	0.01	8	1.59074548415964	0.996932679959468	0.998468190320251	0.999600978138173	0.999675	NA	0.998975	0.999125	0.999725	NA
1-154	1	1	0.25	0.5	0.01	0.01	9	2.2466608374171	0.996408966562378	0.998092590757499	0.999654289901291	0.999725	NA	0.999075	0.999	0.999825	NA
1-154	1	1	0.25	0.5	0.01	0.01	10	3.9410920033907	0.988996827342511	0.990595230065876	0.998880664062386	0.999051282051282	NA	0.994641025641026	0.992384615384615	0.999179487179487	NA
1-154	1	1	0.25	0.5	0.01	0.01	100	6.31583199421874	0.950098799248215	0.96208833271268	0.99665842736298	0.9975	NA	0.962	0.9645	0.9975	NA
1-155	1	1	0.5	0.5	0.01	0.01	1	0.0516238251738994	0.999985888113528	0.999993939609325	0.9999948168699	1	NA	1	1	1	NA
1-155	1	1	0.5	0.5	0.01	0.01	2	0.168241365672412	0.99962323485192	0.999720393579298	0.999877881074898	0.9999	NA	0.999725	0.99975	0.9999	NA
1-155	1	1	0.5	0.5	0.01	0.01	3	0.30948230280002	0.999361853425702	0.999627803981366	0.999913401799279	0.999975	NA	0.999625	0.99975	0.99995	NA
1-155	1	1	0.5	0.5	0.01	0.01	4	0.479345683470981	0.99915537570727	0.999566809224757	0.999791615597743	0.999825	NA	0.99965	0.999775	0.99985	NA
1-155	1	1	0.5	0.5	0.01	0.01	5	0.689968404826963	0.998945453800851	0.999442567878095	0.999851568508551	0.99995	NA	0.999625	0.999725	0.99995	NA
1-155	1	1	0.5	0.5	0.01	0.01	6	0.959605529136158	0.998522658868358	0.999103832801094	0.999389428943808	0.9995	NA	0.999425	0.999525	0.999525	NA
1-155	1	1	0.5	0.5	0.01	0.01	7	1.31817072221437	0.997670680761107	0.998539411354393	0.999334645318248	0.9995	NA	0.999025	0.999025	0.99955	NA
1-155	1	1	0.5	0.5	0.01	0.01	8	1.84152319676823	0.996836323511171	0.997755097564655	0.999011576026176	0.999225	NA	0.998375	0.9984	0.9992	NA
1-155	1	1	0.5	0.5	0.01	0.01	9	2.72068383733144	0.996101532185693	0.997224560138954	0.998653978703215	0.998775	NA	0.998125	0.998225	0.999025	NA
1-155	1	1	0.5	0.5	0.01	0.01	10	5.11208953850802	0.991032646211108	0.993013293258566	0.997896076857053	0.997871794871795	NA	0.994974358974359	0.995051282051282	0.998564102564103	NA
1-155	1	1	0.5	0.5	0.01	0.01	100	8.55028013191175	0.962749992666945	0.974013195230742	0.993056659988914	0.9925	NA	0.97075	0.9775	0.99475	NA
1-156	1	1	0.8	0.5	0.01	0.01	1	0.0504235594305883	0.9999878772392	0.999995301582518	0.99999575871011	1	NA	1	1	1	NA
1-156	1	1	0.8	0.5	0.01	0.01	2	0.167755825123176	0.999905975260875	0.999952457356	0.999948233839395	0.999975	NA	0.999975	1	0.999975	NA
1-156	1	1	0.8	0.5	0.01	0.01	3	0.311536476139738	0.999637212552647	0.999713866731002	0.99983086425605	0.9998	NA	0.999725	0.999775	0.9999	NA
1-156	1	1	0.8	0.5	0.01	0.01	4	0.487524029276553	0.999503037471139	0.999585496202018	0.999658593641884	0.999725	NA	0.999675	0.99965	0.999775	NA
1-156	1	1	0.8	0.5	0.01	0.01	5	0.712420680215854	0.999458629176939	0.999559499796304	0.999635623478148	0.999675	NA	0.9997	0.999725	0.999775	NA
1-156	1	1	0.8	0.5	0.01	0.01	6	1.00813624446192	0.999087133020141	0.999239356076642	0.9994478871701	0.9995	NA	0.99945	0.999525	0.999625	NA
1-156	1	1	0.8	0.5	0.01	0.01	7	1.42432534536165	0.998524811284853	0.998800267871624	0.999144460876555	0.9992	NA	0.99915	0.99925	0.999475	NA
1-156	1	1	0.8	0.5	0.01	0.01	8	2.05118859856534	0.998063671480322	0.998481177815036	0.998731012600642	0.999025	NA	0.99895	0.99905	0.999225	NA
1-156	1	1	0.8	0.5	0.01	0.01	9	3.19563543149633	0.996256451389211	0.996812323314777	0.997357773047092	0.997	NA	0.99775	0.997925	0.99805	NA
1-156	1	1	0.8	0.5	0.01	0.01	10	6.96776854755179	0.985886244462537	0.989207586719733	0.99203350505797	0.987282051282051	NA	0.990179487179487	0.992102564102564	0.994358974358974	NA
1-156	1	1	0.8	0.5	0.01	0.01	100	13.3704011449824	0.954912121449895	0.971213884692389	0.978443514751389	0.96025	NA	0.9675	0.97675	0.9845	NA
1-157	1	1	0.01	0.8	0.01	0.01	1	0.0537607193646723	0.999671497165587	0.999736802501957	0.999995467889017	1	0.994459153173729	0.999775	0.999775	1	0.998625
1-157	1	1	0.01	0.8	0.01	0.01	2	0.165475934257505	0.999099478368386	0.999635460652387	0.999939238181419	0.99995	0.990926515458802	0.999675	0.99985	0.99995	0.996875
1-157	1	1	0.01	0.8	0.01	0.01	3	0.291604176239677	0.998115969119638	0.99900915851197	0.999875473191704	0.9999	0.989424470577638	0.999275	0.999375	0.9999	0.996125
1-157	1	1	0.01	0.8	0.01	0.01	4	0.435677029357987	0.997673833812242	0.998991483959975	0.999926644073049	0.999975	0.990590147973747	0.999325	0.9996	0.99995	0.99775
1-157	1	1	0.01	0.8	0.01	0.01	5	0.605209375896042	0.997577261058979	0.998889977869893	0.999944960721134	0.999975	0.992064453500366	0.999675	0.9996	1	0.999375
1-157	1	1	0.01	0.8	0.01	0.01	6	0.808874981296741	0.9970368794338	0.9986233941879	0.999909948162307	0.99995	0.991118211785095	0.999625	0.99945	0.99995	0.99875
1-157	1	1	0.01	0.8	0.01	0.01	7	1.06587533731198	0.99662704589023	0.998600654671512	0.999795169267415	0.99985	0.98957229085992	0.99945	0.99955	0.99985	0.997125
1-157	1	1	0.01	0.8	0.01	0.01	8	1.41000737735884	0.996451480824514	0.99862354922117	0.999924232935308	1	0.990144507942551	0.99965	0.9996	1	0.9985
1-157	1	1	0.01	0.8	0.01	0.01	9	1.93735147033236	0.996320085010808	0.998727514529642	0.999837050452345	0.999925	0.990747854761552	0.9997	0.999775	0.99995	0.999
1-157	1	1	0.01	0.8	0.01	0.01	10	3.24423685668738	0.985490872744612	0.992489639014192	0.999579215361816	0.999641025641026	0.973121133290346	0.993538461538462	0.994820512820513	0.999717948717949	0.985641025641026
1-157	1	1	0.01	0.8	0.01	0.01	100	5.04185540383573	0.922956279474683	0.957077355031228	0.998080705769738	0.999	0.849805366526998	0.9435	0.96175	0.99875	0.8625
1-158	1	1	0.25	0.8	0.01	0.01	1	0.0533580875934224	0.999715865298714	0.999840558208371	0.99994584145229	0.99995	NA	0.999825	0.999875	0.99995	NA
1-158	1	1	0.25	0.8	0.01	0.01	2	0.169594343193729	0.99910166210042	0.999632940504086	0.999952694192445	0.99995	NA	0.99965	0.999775	0.999975	NA
1-158	1	1	0.25	0.8	0.01	0.01	3	0.301664018395418	0.998785761706217	0.999461076705009	0.999928301704197	0.99995	NA	0.999725	0.9998	0.99995	NA
1-158	1	1	0.25	0.8	0.01	0.01	4	0.456876919614378	0.998231139226515	0.999249734758571	0.999954256638714	1	NA	0.999475	0.999575	1	NA
1-158	1	1	0.25	0.8	0.01	0.01	5	0.642902816879012	0.997591876910069	0.999084361332509	0.99983279157512	0.999875	NA	0.999525	0.999725	0.9999	NA
1-158	1	1	0.25	0.8	0.01	0.01	6	0.87707251465289	0.997007476924946	0.998575858456878	0.999682303677237	0.999725	NA	0.9993	0.999225	0.99975	NA
1-158	1	1	0.25	0.8	0.01	0.01	7	1.17943148952995	0.996707338972303	0.998576151901804	0.999715946411341	0.99975	NA	0.999475	0.99945	0.9998	NA
1-158	1	1	0.25	0.8	0.01	0.01	8	1.59679971234432	0.996160507534881	0.998076337779117	0.999722066359537	0.99975	NA	0.9992	0.99905	0.9999	NA
1-158	1	1	0.25	0.8	0.01	0.01	9	2.26498342046496	0.9957635402781	0.99744342221931	0.999566025445074	0.9996	NA	0.999325	0.99875	0.999725	NA
1-158	1	1	0.25	0.8	0.01	0.01	10	3.97437366567175	0.985743485459541	0.991662526572268	0.99930852004354	0.999512820512821	NA	0.993435897435897	0.994307692307692	0.999564102564103	NA
1-158	1	1	0.25	0.8	0.01	0.01	100	6.37700882705391	0.927139719287182	0.959653715727939	0.997292484839982	0.99825	NA	0.9425	0.96475	0.99825	NA
1-159	1	1	0.5	0.8	0.01	0.01	1	0.0509005634731727	0.999862483826316	0.999980703352532	0.999995701483458	1	NA	0.999975	1	1	NA
1-159	1	1	0.5	0.8	0.01	0.01	2	0.168072223431936	0.999389750973468	0.999718106142821	0.999931129618076	0.99995	NA	0.9997	0.999825	0.99995	NA
1-159	1	1	0.5	0.8	0.01	0.01	3	0.30854662669437	0.999221038469596	0.999741358561698	0.999961984281798	1	NA	0.9997	0.999875	1	NA
1-159	1	1	0.5	0.8	0.01	0.01	4	0.477553359979622	0.998392286052103	0.999350483276958	0.999852715598079	0.999925	NA	0.999325	0.999625	0.999925	NA
1-159	1	1	0.5	0.8	0.01	0.01	5	0.685998969391325	0.998093773487246	0.999251104438724	0.999819358776468	0.999875	NA	0.99945	0.999625	0.9999	NA
1-159	1	1	0.5	0.8	0.01	0.01	6	0.952133866993662	0.997253515010862	0.99887898366312	0.999774072727755	0.99985	NA	0.9989	0.999375	0.9999	NA
1-159	1	1	0.5	0.8	0.01	0.01	7	1.31528946985387	0.996751551512652	0.998623063872984	0.999425417173959	0.999575	NA	0.998825	0.999225	0.999575	NA
1-159	1	1	0.5	0.8	0.01	0.01	8	1.83868526135615	0.995743150665807	0.997909609633108	0.999089988152589	0.99915	NA	0.99845	0.9989	0.9993	NA
1-159	1	1	0.5	0.8	0.01	0.01	9	2.72436162196113	0.994727412690943	0.997158116407362	0.999119110807756	0.999225	NA	0.998175	0.99835	0.999325	NA
1-159	1	1	0.5	0.8	0.01	0.01	10	5.16812391170231	0.984946426061165	0.991320517181572	0.998237266562911	0.998230769230769	NA	0.991948717948718	0.993948717948718	0.998846153846154	NA
1-159	1	1	0.5	0.8	0.01	0.01	100	8.73815670941737	0.933245883959028	0.964788583635281	0.994511106300396	0.9945	NA	0.9455	0.96975	0.99625	NA
1-160	1	1	0.8	0.8	0.01	0.01	1	0.0477695331277176	0.999941525585832	0.999942239875038	0.999946390368642	0.99995	0.999990079074904	0.99995	0.99995	0.99995	1
1-160	1	1	0.8	0.8	0.01	0.01	2	0.164943698133471	0.999863159143704	0.999893674850637	0.999954419365705	0.999975	0.999928226169125	0.999925	0.999925	0.999975	1
1-160	1	1	0.8	0.8	0.01	0.01	3	0.312797518794583	0.99969967502647	0.999829604770934	0.999828772052121	0.999875	0.999314643466208	0.999875	0.999875	0.9999	0.9995
1-160	1	1	0.8	0.8	0.01	0.01	4	0.501502957695001	0.999266329747787	0.999527790326151	0.999681308140244	0.99965	0.998744973167328	0.9996	0.999625	0.999775	0.99925
1-160	1	1	0.8	0.8	0.01	0.01	5	0.746823172424284	0.998927300716934	0.999249263741699	0.999545468394344	0.9996	0.997320508053688	0.9993	0.9994	0.9997	0.99775
1-160	1	1	0.8	0.8	0.01	0.01	6	1.07997397817173	0.998491181509542	0.998774599552866	0.999139095064109	0.9993	0.997661160722807	0.999	0.99905	0.99935	0.99825
1-160	1	1	0.8	0.8	0.01	0.01	7	1.56832958960899	0.997746509494446	0.9983949944259	0.998792500481972	0.998725	0.997238675405719	0.998725	0.99885	0.999225	0.9985
1-160	1	1	0.8	0.8	0.01	0.01	8	2.34657828611832	0.996560352482019	0.997499490451912	0.998135979348301	0.99825	0.995317093237999	0.997875	0.998225	0.998625	0.997
1-160	1	1	0.8	0.8	0.01	0.01	9	3.82526848254802	0.99460544074861	0.995940907226084	0.997200597624714	0.9978	0.992430260325281	0.997025	0.99715	0.998175	0.9955
1-160	1	1	0.8	0.8	0.01	0.01	10	8.78616839373101	0.979873304370131	0.982826634484081	0.990160650195617	0.990974358974359	0.96627750383362	0.98574358974359	0.985564102564103	0.992871794871795	0.973205128205128
1-160	1	1	0.8	0.8	0.01	0.01	100	16.7846667665698	0.934453977173199	0.94501523571049	0.968959611872286	0.97125	0.900344151943068	0.94575	0.9505	0.976	0.905
1-161	1	1	0.01	0.01	0.05	0.01	1	0.0534448814057356	0.999890876863344	0.99991661400554	0.999922588052554	0.999925	NA	0.99995	0.99995	0.99995	NA
1-161	1	1	0.01	0.01	0.05	0.01	2	0.164947116432539	0.999351686107113	0.999498475781338	0.999573574467663	0.999725	NA	0.999575	0.99965	0.9997	NA
1-161	1	1	0.01	0.01	0.05	0.01	3	0.291203146187062	0.998859204997606	0.999180781307356	0.999285517169502	0.99915	NA	0.99925	0.99945	0.99955	NA
1-161	1	1	0.01	0.01	0.05	0.01	4	0.434715444303765	0.998384152820582	0.998638138184388	0.998836682534297	0.99895	NA	0.998975	0.99905	0.9992	NA
1-161	1	1	0.01	0.01	0.05	0.01	5	0.602205422058068	0.997805663287269	0.998045901076331	0.998369060749477	0.998075	NA	0.9985	0.9986	0.99895	NA
1-161	1	1	0.01	0.01	0.05	0.01	6	0.802079241215521	0.996913020341982	0.997337665037204	0.997760160882642	0.9974	NA	0.998075	0.9983	0.998525	NA
1-161	1	1	0.01	0.01	0.05	0.01	7	1.05404401587131	0.996467049347421	0.997042006279417	0.997587732680497	0.9968	NA	0.9981	0.998325	0.998725	NA
1-161	1	1	0.01	0.01	0.05	0.01	8	1.39485981882269	0.99557990511147	0.996300279122439	0.996877132132443	0.996	NA	0.9973	0.9976	0.9981	NA
1-161	1	1	0.01	0.01	0.05	0.01	9	1.91701925988194	0.994421071431969	0.995242034782473	0.995869812429107	0.992825	NA	0.996525	0.99685	0.997425	NA
1-161	1	1	0.01	0.01	0.05	0.01	10	3.22353424782092	0.991125619756217	0.992318014122036	0.993460158750174	0.986589743589744	NA	0.994051282051282	0.994615384615385	0.995589743589744	NA
1-161	1	1	0.01	0.01	0.05	0.01	100	5.01287486299284	0.979256927088625	0.983786711128839	0.986177498671106	0.96725	NA	0.98525	0.98775	0.9905	NA
1-162	1	1	0.25	0.01	0.05	0.01	1	0.0529801292078777	0.999901052445186	0.999918188613842	0.999957013458005	0.99995	NA	0.99995	0.99995	1	NA
1-162	1	1	0.25	0.01	0.05	0.01	2	0.166163129190306	0.999580424095897	0.999604583000595	0.99963258659271	0.99965	NA	0.9998	0.999775	0.999775	NA
1-162	1	1	0.25	0.01	0.05	0.01	3	0.295700474731168	0.999079677458058	0.999177753673508	0.999301793614449	0.999225	NA	0.9995	0.999525	0.999675	NA
1-162	1	1	0.25	0.01	0.05	0.01	4	0.446850815614419	0.998631365067513	0.99877733298123	0.999117442902475	0.998925	NA	0.999225	0.9992	0.99955	NA
1-162	1	1	0.25	0.01	0.05	0.01	5	0.624558687431605	0.997778539027912	0.99803040162859	0.998254783871799	0.99795	NA	0.9986	0.998775	0.9989	NA
1-162	1	1	0.25	0.01	0.05	0.01	6	0.84247786969654	0.997468373437119	0.997774591932386	0.997962631078662	0.9976	NA	0.998625	0.998825	0.9988	NA
1-162	1	1	0.25	0.01	0.05	0.01	7	1.11975120175943	0.995701101729893	0.996030862979195	0.996516450089324	0.99575	NA	0.997225	0.9974	0.997625	NA
1-162	1	1	0.25	0.01	0.05	0.01	8	1.50353793333257	0.994883836090809	0.995294437540262	0.995860852419689	0.9942	NA	0.99685	0.997175	0.99735	NA
1-162	1	1	0.25	0.01	0.05	0.01	9	2.11008813253928	0.99320874830266	0.993744485984993	0.994362814004982	0.98985	NA	0.995975	0.9961	0.99645	NA
1-162	1	1	0.25	0.01	0.05	0.01	10	3.65119604989806	0.987802505914377	0.988677850152266	0.989924642397481	0.974897435897436	NA	0.991820512820513	0.992153846153846	0.993	NA
1-162	1	1	0.25	0.01	0.05	0.01	100	5.79786723611888	0.975010094509119	0.979754461691851	0.981125923261299	0.94725	NA	0.98175	0.985	0.986	NA
1-163	1	1	0.5	0.01	0.05	0.01	1	0.0532881016161734	0.999832592138238	0.999839545463164	0.999856393327213	0.99985	NA	0.999875	0.999875	0.9999	NA
1-163	1	1	0.5	0.01	0.05	0.01	2	0.166323866428391	0.999599428290147	0.999654127517048	0.999751440605675	0.999775	NA	0.999775	0.9998	0.999875	NA
1-163	1	1	0.5	0.01	0.05	0.01	3	0.294732453899139	0.999213337771754	0.999183300187961	0.999467450665756	0.999475	NA	0.999575	0.999475	0.999675	NA
1-163	1	1	0.5	0.01	0.05	0.01	4	0.44380746082418	0.998618248459248	0.998773223505327	0.999033860816233	0.99905	NA	0.9993	0.99925	0.999425	NA
1-163	1	1	0.5	0.01	0.05	0.01	5	0.620006071843091	0.99830783251278	0.998561796671959	0.9987981102306	0.998675	NA	0.999125	0.999175	0.99935	NA
1-163	1	1	0.5	0.01	0.05	0.01	6	0.835837006193974	0.997684067579537	0.997771593941525	0.998314502923552	0.998075	NA	0.99885	0.99865	0.998975	NA
1-163	1	1	0.5	0.01	0.05	0.01	7	1.11175320037604	0.997176600931597	0.997438129822979	0.997902142009609	0.997425	NA	0.998675	0.9986	0.99885	NA
1-163	1	1	0.5	0.01	0.05	0.01	8	1.49354188365999	0.995586026827044	0.995802335077843	0.996520534417066	0.994825	NA	0.9976	0.99755	0.99795	NA
1-163	1	1	0.5	0.01	0.05	0.01	9	2.10461113621309	0.992685140704851	0.99287190610898	0.993985055806385	0.9898	NA	0.995325	0.99555	0.9963	NA
1-163	1	1	0.5	0.01	0.05	0.01	10	3.80769831064514	0.976628184993336	0.979638207316299	0.983172439499175	0.950871794871795	NA	0.982461538461538	0.984794871794872	0.987717948717949	NA
1-163	1	1	0.5	0.01	0.05	0.01	100	6.42037948844773	0.927470966972891	0.951315517012419	0.957605486427408	0.85825	NA	0.9405	0.96	0.96775	NA
1-164	1	1	0.8	0.01	0.05	0.01	1	0.0533054687764567	0.999724654220326	0.999910048025	0.999970021825107	0.999975	NA	0.9999	0.99995	1	NA
1-164	1	1	0.8	0.01	0.05	0.01	2	0.165388248264101	0.999405395503292	0.999776127109469	0.999913402800678	0.999975	NA	0.99985	0.9999	1	NA
1-164	1	1	0.8	0.01	0.05	0.01	3	0.292489305832952	0.999169706632251	0.999669630132931	0.999834397681296	0.9999	NA	0.99985	0.999875	0.99995	NA
1-164	1	1	0.8	0.01	0.05	0.01	4	0.438844380393381	0.998660861393599	0.99934978132322	0.999631983810571	0.9996	NA	0.99955	0.99965	0.9998	NA
1-164	1	1	0.8	0.01	0.05	0.01	5	0.607760699880725	0.998121493973828	0.998987870576705	0.999357463745356	0.9992	NA	0.9994	0.99945	0.9996	NA
1-164	1	1	0.8	0.01	0.05	0.01	6	0.815585235508779	0.997964955018243	0.998961530782529	0.999200679032725	0.999	NA	0.99925	0.99945	0.99945	NA
1-164	1	1	0.8	0.01	0.05	0.01	7	1.07554116224433	0.997380070273206	0.998531393748504	0.998919781743229	0.998475	NA	0.99895	0.9992	0.9993	NA
1-164	1	1	0.8	0.01	0.05	0.01	8	1.43243491535994	0.997017246924299	0.998233014792946	0.9985676457905	0.9979	NA	0.9989	0.999075	0.9991	NA
1-164	1	1	0.8	0.01	0.05	0.01	9	1.98613490481586	0.995173585786857	0.996442334473501	0.997011067774094	0.9952	NA	0.99755	0.99765	0.99795	NA
1-164	1	1	0.8	0.01	0.05	0.01	10	3.52460377197422	0.971412021559633	0.981761549115283	0.983474864107577	0.947615384615385	NA	0.978307692307692	0.986923076923077	0.988025641025641	NA
1-164	1	1	0.8	0.01	0.05	0.01	100	6.16749020492628	0.85829916322058	0.929137875505782	0.93088448453453	0.76475	NA	0.87925	0.94375	0.94425	NA
1-165	1	1	0.01	0.25	0.05	0.01	1	0.0530081821398095	0.999820918656832	0.999876514892167	0.999945106467588	0.999925	NA	0.99985	0.9999	0.999975	NA
1-165	1	1	0.01	0.25	0.05	0.01	2	0.164047887198465	0.999403983477057	0.999640684258094	0.99964783805003	0.999725	NA	0.99965	0.9998	0.999725	NA
1-165	1	1	0.01	0.25	0.05	0.01	3	0.289765460128907	0.998737111287687	0.999278861372888	0.999465867839916	0.99945	NA	0.99925	0.999625	0.99975	NA
1-165	1	1	0.01	0.25	0.05	0.01	4	0.436600949489656	0.997933672450531	0.998632731301542	0.999041956756325	0.998875	NA	0.998825	0.999175	0.999525	NA
1-165	1	1	0.01	0.25	0.05	0.01	5	0.609224299215815	0.996891724047943	0.997849907641203	0.998218565103692	0.998175	NA	0.99825	0.998675	0.99875	NA
1-165	1	1	0.01	0.25	0.05	0.01	6	0.816014020134121	0.996310752002336	0.997585577955608	0.998183734952151	0.99815	NA	0.99805	0.99865	0.99895	NA
1-165	1	1	0.01	0.25	0.05	0.01	7	1.07512410755422	0.995257658370424	0.996745011490852	0.997635309557969	0.9968	NA	0.997525	0.997975	0.99875	NA
1-165	1	1	0.01	0.25	0.05	0.01	8	1.42691976347794	0.994659069582504	0.996193358568374	0.997146846873342	0.996325	NA	0.99755	0.9978	0.99835	NA
1-165	1	1	0.01	0.25	0.05	0.01	9	1.97217613630871	0.992481614465027	0.994573315429073	0.996020678537877	0.9942	NA	0.9957	0.996225	0.9975	NA
1-165	1	1	0.01	0.25	0.05	0.01	10	3.32192656586498	0.990569885260539	0.993333287329485	0.995489908638712	0.991487179487179	NA	0.995435897435897	0.995794871794872	0.997589743589744	NA
1-165	1	1	0.01	0.25	0.05	0.01	100	5.16045746859991	0.978765372360067	0.985310344498381	0.993103572629755	0.9805	NA	0.986	0.98975	0.998	NA
1-166	1	1	0.25	0.25	0.05	0.01	1	0.0530661031351512	0.999878890806492	0.999888764025136	0.99988208358952	0.999875	NA	0.999925	0.999925	0.999925	NA
1-166	1	1	0.25	0.25	0.05	0.01	2	0.167049049909897	0.999594524088669	0.99969809208714	0.999771881137658	0.999725	NA	0.99975	0.999825	0.999925	NA
1-166	1	1	0.25	0.25	0.05	0.01	3	0.298117358046516	0.998657337701715	0.998798640238415	0.998942801340183	0.999125	NA	0.99905	0.999075	0.999225	NA
1-166	1	1	0.25	0.25	0.05	0.01	4	0.452934579766433	0.998387720034427	0.998704062100773	0.998813968103038	0.9988	NA	0.99915	0.999275	0.99935	NA
1-166	1	1	0.25	0.25	0.05	0.01	5	0.637212513700504	0.997742904940212	0.998125820285141	0.998387668361759	0.998525	NA	0.9987	0.998825	0.99905	NA
1-166	1	1	0.25	0.25	0.05	0.01	6	0.86553303361931	0.99675155764938	0.997471968381521	0.997639476837549	0.997475	NA	0.99795	0.998325	0.998525	NA
1-166	1	1	0.25	0.25	0.05	0.01	7	1.16199857070154	0.994995682552491	0.996168458665225	0.996432666986533	0.9965	NA	0.996675	0.997525	0.997725	NA
1-166	1	1	0.25	0.25	0.05	0.01	8	1.57272162870584	0.993626801120959	0.994674770596168	0.995436548343562	0.994325	NA	0.995675	0.996275	0.996925	NA
1-166	1	1	0.25	0.25	0.05	0.01	9	2.22818950271162	0.991777066778574	0.99299224394879	0.994167200417255	0.991475	NA	0.994475	0.99495	0.9962	NA
1-166	1	1	0.25	0.25	0.05	0.01	10	3.90827040199262	0.986450988808041	0.987673775102825	0.990129840936683	0.981025641025641	NA	0.99025641025641	0.990282051282051	0.992717948717949	NA
1-166	1	1	0.25	0.25	0.05	0.01	100	6.2147821481098	0.970609906683317	0.976431848748247	0.979094752363165	0.9535	NA	0.977	0.981	0.98325	NA
1-167	1	1	0.5	0.25	0.05	0.01	1	0.052486861050384	0.999948804419119	0.999956388183157	0.999969805170576	0.999975	NA	1	1	1	NA
1-167	1	1	0.5	0.25	0.05	0.01	2	0.168109026032783	0.999711240130831	0.999752512345571	0.999753650047439	0.999825	NA	0.9999	0.999875	0.999875	NA
1-167	1	1	0.5	0.25	0.05	0.01	3	0.303415648380053	0.999577708703334	0.99967951663264	0.999675140855031	0.999775	NA	0.999875	0.999925	0.9999	NA
1-167	1	1	0.5	0.25	0.05	0.01	4	0.463253869717336	0.998925253932716	0.999014658766363	0.999102867668027	0.99935	NA	0.999425	0.999425	0.999525	NA
1-167	1	1	0.5	0.25	0.05	0.01	5	0.654787290187299	0.998001957637973	0.998172254445231	0.998225196577024	0.997875	NA	0.9989	0.998975	0.99895	NA
1-167	1	1	0.5	0.25	0.05	0.01	6	0.897990984878219	0.996910064673581	0.996826495138165	0.997411461693604	0.99715	NA	0.9979	0.997725	0.998325	NA
1-167	1	1	0.5	0.25	0.05	0.01	7	1.21793475288217	0.996238522456124	0.996320899767363	0.996668948574926	0.99585	NA	0.997775	0.997675	0.997975	NA
1-167	1	1	0.5	0.25	0.05	0.01	8	1.66774503255596	0.993487919670465	0.99370713045561	0.994300702991543	0.99255	NA	0.99555	0.995675	0.996275	NA
1-167	1	1	0.5	0.25	0.05	0.01	9	2.41137269002431	0.989648935577026	0.989858125521042	0.990610544795987	0.9843	NA	0.992775	0.99295	0.993375	NA
1-167	1	1	0.5	0.25	0.05	0.01	10	4.44016201136412	0.977429570665091	0.980112373350268	0.982518330960776	0.947410256410256	NA	0.983410256410256	0.985205128205128	0.987384615384615	NA
1-167	1	1	0.5	0.25	0.05	0.01	100	7.42403089170698	0.939122525368637	0.954541479489388	0.958490680830214	0.85225	NA	0.95175	0.96375	0.96725	NA
1-168	1	1	0.8	0.25	0.05	0.01	1	0.05264434544673	0.99979502244198	0.999878346621751	0.999909704623761	0.9999	NA	0.999875	0.9999	0.99995	NA
1-168	1	1	0.8	0.25	0.05	0.01	2	0.166248671653991	0.99952568825285	0.999721377296255	0.999880951211942	0.999825	NA	0.9998	0.99985	1	NA
1-168	1	1	0.8	0.25	0.05	0.01	3	0.298904476440018	0.999079000413926	0.999421405879018	0.999659880045332	0.99965	NA	0.9997	0.9996	0.9998	NA
1-168	1	1	0.8	0.25	0.05	0.01	4	0.455690458111434	0.998404067171927	0.999080330650123	0.999311666203549	0.999275	NA	0.9993	0.999375	0.9995	NA
1-168	1	1	0.8	0.25	0.05	0.01	5	0.645049358471074	0.998152629364732	0.998907390109437	0.999299459390194	0.999225	NA	0.9992	0.999275	0.999625	NA
1-168	1	1	0.8	0.25	0.05	0.01	6	0.880449489790083	0.998029168222863	0.998930190882229	0.999329651046678	0.99925	NA	0.9995	0.999575	0.999725	NA
1-168	1	1	0.8	0.25	0.05	0.01	7	1.18716208151525	0.997201923517132	0.998104603020568	0.998536309751985	0.99825	NA	0.998775	0.998875	0.999025	NA
1-168	1	1	0.8	0.25	0.05	0.01	8	1.61403927018445	0.996176911819955	0.997259206168576	0.997988938477369	0.9968	NA	0.9983	0.998425	0.998725	NA
1-168	1	1	0.8	0.25	0.05	0.01	9	2.31056588977658	0.994414018171556	0.995721746853753	0.996872517989601	0.9938	NA	0.99705	0.997325	0.9981	NA
1-168	1	1	0.8	0.25	0.05	0.01	10	4.25480236919635	0.967963562276704	0.975781064294432	0.979892132474972	0.939051282051282	NA	0.975333333333333	0.981435897435897	0.984564102564103	NA
1-168	1	1	0.8	0.25	0.05	0.01	100	7.47743017237702	0.8453484963179	0.898391027839758	0.91039750975917	0.75475	NA	0.867	0.9155	0.92375	NA
1-169	1	1	0.01	0.5	0.05	0.01	1	0.0524515397020926	0.999557924285766	0.999701765785459	0.999867390150556	0.999875	NA	0.999775	0.9998	0.9999	NA
1-169	1	1	0.01	0.5	0.05	0.01	2	0.164394281313549	0.999062447997593	0.999562134421164	0.999765414843382	0.999725	NA	0.99945	0.9998	0.9999	NA
1-169	1	1	0.01	0.5	0.05	0.01	3	0.290918964880927	0.998034303453678	0.999195007979262	0.999462006765853	0.999475	NA	0.9989	0.99955	0.99975	NA
1-169	1	1	0.01	0.5	0.05	0.01	4	0.436599626422984	0.996365726781809	0.998059971153557	0.998860228639391	0.998975	NA	0.998025	0.99885	0.99925	NA
1-169	1	1	0.01	0.5	0.05	0.01	5	0.60665522099541	0.995438079523438	0.997687570321516	0.998544938459248	0.99855	NA	0.997775	0.99855	0.999025	NA
1-169	1	1	0.01	0.5	0.05	0.01	6	0.815162835045247	0.994265621887463	0.997244912047956	0.998385793244216	0.998	NA	0.99705	0.998325	0.9991	NA
1-169	1	1	0.01	0.5	0.05	0.01	7	1.07769694117652	0.992773990276205	0.996339950464957	0.997741778499383	0.997375	NA	0.9964	0.9976	0.99845	NA
1-169	1	1	0.01	0.5	0.05	0.01	8	1.43218003620304	0.991011329766094	0.995520825553541	0.997516998138778	0.996725	NA	0.995575	0.996975	0.99855	NA
1-169	1	1	0.01	0.5	0.05	0.01	9	1.98585497932155	0.989614061166473	0.994628359035143	0.996722087135968	0.9961	NA	0.995525	0.996425	0.997775	NA
1-169	1	1	0.01	0.5	0.05	0.01	10	3.36445796082682	0.983118650782009	0.989287992377801	0.995671523443593	0.992974358974359	NA	0.991871794871795	0.991794871794872	0.997051282051282	NA
1-169	1	1	0.01	0.5	0.05	0.01	100	5.25416330029861	0.954865038123769	0.967603204619306	0.989075365333278	0.98175	NA	0.967	0.972	0.99075	NA
1-17	0.5	1.5	0.01	0.01	0.05	0.01	1	0.0397188355788084	0.999975320808991	0.999986484517096	0.999990819434354	1	NA	1	1	1	NA
1-17	0.5	1.5	0.01	0.01	0.05	0.01	2	0.123858680047168	0.999809569792332	0.999843958953337	0.999863156999386	0.999875	NA	0.999875	0.999875	0.9999	NA
1-17	0.5	1.5	0.01	0.01	0.05	0.01	3	0.218667367252606	0.999856013313198	0.999894224297699	0.999891122911928	0.999875	NA	0.99995	0.99995	0.99995	NA
1-17	0.5	1.5	0.01	0.01	0.05	0.01	4	0.329722475898434	0.99971613586781	0.999786385269441	0.999825042760483	0.9999	NA	0.999875	0.9999	0.999925	NA
1-17	0.5	1.5	0.01	0.01	0.05	0.01	5	0.461672540471515	0.999524398404966	0.999630548565282	0.999699844364909	0.999775	NA	0.99985	0.99985	0.9999	NA
1-17	0.5	1.5	0.01	0.01	0.05	0.01	6	0.623159869388014	0.99923581585386	0.999409421452421	0.999489915218103	0.999475	NA	0.999725	0.9998	0.999775	NA
1-17	0.5	1.5	0.01	0.01	0.05	0.01	7	0.832450878165261	0.998377990654721	0.998682860346342	0.998818284996827	0.998825	NA	0.99895	0.9991	0.999275	NA
1-17	0.5	1.5	0.01	0.01	0.05	0.01	8	1.12678078301932	0.998050353662652	0.998346302432777	0.998473459608973	0.99825	NA	0.9989	0.99895	0.999175	NA
1-17	0.5	1.5	0.01	0.01	0.05	0.01	9	1.62739076096647	0.996170591409795	0.996697001719623	0.997011432244501	0.99615	NA	0.99775	0.9978	0.9982	NA
1-17	0.5	1.5	0.01	0.01	0.05	0.01	10	3.21379283342828	0.989580517914717	0.993623841393323	0.993656374222639	0.981153846153846	NA	0.993512820512821	0.996025641025641	0.995948717948718	NA
1-17	0.5	1.5	0.01	0.01	0.05	0.01	100	5.90869587982291	0.9706798257801	0.986594730438247	0.985225367738715	0.93925	NA	0.98	0.99225	0.9905	NA
1-170	1	1	0.25	0.5	0.05	0.01	1	0.0523075787914241	0.999806461682828	0.999843924856608	0.999866199708875	0.9999	NA	0.9999	0.9999	0.9999	NA
1-170	1	1	0.25	0.5	0.05	0.01	2	0.167716993567181	0.999152658896606	0.999368989271839	0.999413276566841	0.999475	NA	0.99945	0.9996	0.9996	NA
1-170	1	1	0.25	0.5	0.05	0.01	3	0.300185831929742	0.998628204839812	0.99904938666544	0.999293447911171	0.99935	NA	0.99925	0.99945	0.999675	NA
1-170	1	1	0.25	0.5	0.05	0.01	4	0.45648525738257	0.997253063141378	0.998219272382957	0.998716976191086	0.9986	NA	0.998175	0.998875	0.99925	NA
1-170	1	1	0.25	0.5	0.05	0.01	5	0.644939195858507	0.996536657401916	0.997604686468417	0.998122392913445	0.99825	NA	0.99785	0.998375	0.9988	NA
1-170	1	1	0.25	0.5	0.05	0.01	6	0.882975192160468	0.99587385308263	0.997209965170682	0.997697740856091	0.9977	NA	0.997775	0.998475	0.998675	NA
1-170	1	1	0.25	0.5	0.05	0.01	7	1.19374979983676	0.994737769322368	0.996370898648876	0.997204975589903	0.997	NA	0.997	0.997675	0.99845	NA
1-170	1	1	0.25	0.5	0.05	0.01	8	1.62475399758872	0.992619613428304	0.994739933865667	0.995800092479758	0.995225	NA	0.995775	0.9965	0.99735	NA
1-170	1	1	0.25	0.5	0.05	0.01	9	2.31231018198206	0.990762128785147	0.992544053485843	0.994804689922235	0.992425	NA	0.994575	0.994675	0.99665	NA
1-170	1	1	0.25	0.5	0.05	0.01	10	4.09534823461372	0.984003437988382	0.984738251239174	0.991220928765847	0.985589743589744	NA	0.990230769230769	0.987717948717949	0.993871794871795	NA
1-170	1	1	0.25	0.5	0.05	0.01	100	6.57843124628771	0.965206554699694	0.962791843700072	0.982906938738607	0.96675	NA	0.97375	0.9665	0.9875	NA
1-171	1	1	0.5	0.5	0.05	0.01	1	0.0513632037953963	0.999600262372692	0.999619502585345	0.999647037758847	0.99965	NA	0.999625	0.999675	0.99965	NA
1-171	1	1	0.5	0.5	0.05	0.01	2	0.167830208127096	0.999578913345751	0.999680294637543	0.99973878708587	0.999675	NA	0.999725	0.999825	0.999875	NA
1-171	1	1	0.5	0.5	0.05	0.01	3	0.306652941614947	0.999223450737261	0.999323115747258	0.999352611586091	0.9994	NA	0.999575	0.999625	0.999625	NA
1-171	1	1	0.5	0.5	0.05	0.01	4	0.47404328848795	0.998077114111493	0.998472757464646	0.998552158015456	0.9985	NA	0.9988	0.999075	0.99905	NA
1-171	1	1	0.5	0.5	0.05	0.01	5	0.681890523981814	0.996973105999645	0.997213335724346	0.997503536143619	0.99705	NA	0.998075	0.998175	0.9982	NA
1-171	1	1	0.5	0.5	0.05	0.01	6	0.951928580693105	0.997007680709038	0.997232951768529	0.997278630592438	0.9965	NA	0.99835	0.998375	0.998375	NA
1-171	1	1	0.5	0.5	0.05	0.01	7	1.313520500193	0.99477939388408	0.995210790208264	0.995761646899609	0.99455	NA	0.99655	0.99695	0.997575	NA
1-171	1	1	0.5	0.5	0.05	0.01	8	1.83384132676814	0.992627454395511	0.993213082687332	0.994062891672584	0.991425	NA	0.995025	0.995375	0.996275	NA
1-171	1	1	0.5	0.5	0.05	0.01	9	2.709524174207	0.98858621009654	0.989263949732702	0.990632152803087	0.98495	NA	0.99245	0.9928	0.994	NA
1-171	1	1	0.5	0.5	0.05	0.01	10	5.12230151069437	0.979291857469272	0.979968111241945	0.98358890679762	0.964512820512821	NA	0.98525641025641	0.98525641025641	0.988692307692308	NA
1-171	1	1	0.5	0.5	0.05	0.01	100	8.56124213483537	0.959291497907817	0.960666396864666	0.969415879842008	0.9225	NA	0.96975	0.96975	0.97925	NA
1-172	1	1	0.8	0.5	0.05	0.01	1	0.051237272975063	0.99982640231872	0.999852146173857	0.999885305902449	0.999875	NA	0.999875	0.999875	0.9999	NA
1-172	1	1	0.8	0.5	0.05	0.01	2	0.168340055229236	0.999588703463279	0.999709250185717	0.999816117824481	0.999875	NA	0.999775	0.999825	0.999925	NA
1-172	1	1	0.8	0.5	0.05	0.01	3	0.308051906687723	0.998994011716988	0.999158552281002	0.999427752062712	0.99945	NA	0.9993	0.999425	0.9996	NA
1-172	1	1	0.8	0.5	0.05	0.01	4	0.478495849747989	0.998397835380653	0.99887699695253	0.999209278544071	0.9993	NA	0.9992	0.999375	0.9995	NA
1-172	1	1	0.8	0.5	0.05	0.01	5	0.693016061876072	0.997727032958552	0.998185209448419	0.998628720088162	0.99855	NA	0.998875	0.9988	0.99905	NA
1-172	1	1	0.8	0.5	0.05	0.01	6	0.966701727585512	0.997579860168401	0.998099588248294	0.998658169611355	0.99825	NA	0.999125	0.99895	0.99925	NA
1-172	1	1	0.8	0.5	0.05	0.01	7	1.34325856010422	0.99659924348936	0.997378668110482	0.99802772113328	0.9977	NA	0.99865	0.998725	0.999025	NA
1-172	1	1	0.8	0.5	0.05	0.01	8	1.89132479418366	0.994596910668907	0.995583532140073	0.996389740462429	0.99485	NA	0.997225	0.997275	0.9977	NA
1-172	1	1	0.8	0.5	0.05	0.01	9	2.81680313072006	0.991243750234292	0.992424921326912	0.993554506092696	0.9888	NA	0.9953	0.995375	0.995775	NA
1-172	1	1	0.8	0.5	0.05	0.01	10	5.58779487067717	0.957636233184868	0.966996692623313	0.97027408395397	0.918974358974359	NA	0.967076923076923	0.975076923076923	0.977410256410256	NA
1-172	1	1	0.8	0.5	0.05	0.01	100	10.0840205614814	0.832988981017937	0.887596982909464	0.896216215434003	0.73	NA	0.85625	0.90975	0.9145	NA
1-173	1	1	0.01	0.8	0.05	0.01	1	0.0531080499898506	0.999285311501154	0.999632826102434	0.999770014233562	0.999775	NA	0.9995	0.999775	0.999825	NA
1-173	1	1	0.01	0.8	0.05	0.01	2	0.164208822888615	0.998064168421902	0.999313031918262	0.999756850519974	0.9998	NA	0.9989	0.999725	0.999875	NA
1-173	1	1	0.01	0.8	0.05	0.01	3	0.290283154257782	0.9967531568742	0.998799328049353	0.999483798222702	0.99955	NA	0.998225	0.9994	0.9997	NA
1-173	1	1	0.01	0.8	0.05	0.01	4	0.435928064870698	0.995149088482992	0.998363710775195	0.99935143431364	0.999275	NA	0.99765	0.9992	0.99965	NA
1-173	1	1	0.01	0.8	0.05	0.01	5	0.607053890586048	0.993522973043604	0.997518085246404	0.999010774294988	0.999	NA	0.99715	0.9986	0.9995	NA
1-173	1	1	0.01	0.8	0.05	0.01	6	0.813031040818384	0.991578348059609	0.99718875807657	0.998618037464055	0.99855	NA	0.99655	0.9985	0.999125	NA
1-173	1	1	0.01	0.8	0.05	0.01	7	1.07475511524808	0.989798371476171	0.996208251067537	0.998445966250475	0.99845	NA	0.996325	0.997925	0.99915	NA
1-173	1	1	0.01	0.8	0.05	0.01	8	1.42647063500193	0.988491548894499	0.996128906314306	0.998420131300298	0.997625	NA	0.996425	0.99775	0.9992	NA
1-173	1	1	0.01	0.8	0.05	0.01	9	1.96877600196243	0.986586731988373	0.994906540507221	0.998012414249529	0.996675	NA	0.99615	0.99675	0.9986	NA
1-173	1	1	0.01	0.8	0.05	0.01	10	3.32842242456241	0.972720595869006	0.989944087242653	0.997559146611348	0.996025641025641	NA	0.988923076923077	0.993025641025641	0.998461538461539	NA
1-173	1	1	0.01	0.8	0.05	0.01	100	5.21554275201159	0.920103706627888	0.973486619535957	0.997760248126329	0.9945	NA	0.9395	0.97975	0.99975	NA
1-174	1	1	0.25	0.8	0.05	0.01	1	0.0523960770704686	0.999535756396163	0.999820593226489	0.999894453589567	0.999875	NA	0.99975	0.9999	0.99995	NA
1-174	1	1	0.25	0.8	0.05	0.01	2	0.167220527269386	0.998874743212796	0.99965399032547	0.999851059919833	0.9999	NA	0.999375	0.999875	1	NA
1-174	1	1	0.25	0.8	0.05	0.01	3	0.300582608785721	0.997445970058013	0.999065325236439	0.999470948780894	0.99955	NA	0.998525	0.999425	0.99975	NA
1-174	1	1	0.25	0.8	0.05	0.01	4	0.456845956946359	0.995754296049592	0.998280871613357	0.998675827654043	0.9988	NA	0.9978	0.998875	0.9991	NA
1-174	1	1	0.25	0.8	0.05	0.01	5	0.649077799072537	0.994423001433345	0.997698900057757	0.998642157898503	0.998575	NA	0.9974	0.9987	0.999375	NA
1-174	1	1	0.25	0.8	0.05	0.01	6	0.886950265910645	0.992276800121374	0.996886815346514	0.997949494108345	0.9975	NA	0.995925	0.99795	0.998675	NA
1-174	1	1	0.25	0.8	0.05	0.01	7	1.19451582087366	0.990861755026042	0.996531555442081	0.997844875048224	0.997325	NA	0.996	0.997975	0.9987	NA
1-174	1	1	0.25	0.8	0.05	0.01	8	1.61968245833664	0.988376554273229	0.99539689558265	0.997272703807882	0.996475	NA	0.995125	0.997375	0.998375	NA
1-174	1	1	0.25	0.8	0.05	0.01	9	2.30598905319409	0.985665147498736	0.993578563251583	0.996164664059618	0.994775	NA	0.994	0.99555	0.9974	NA
1-174	1	1	0.25	0.8	0.05	0.01	10	4.11813320491951	0.976506711960585	0.990236478878009	0.995602306958106	0.993769230769231	NA	0.990102564102564	0.993820512820513	0.997282051282051	NA
1-174	1	1	0.25	0.8	0.05	0.01	100	6.69445278800338	0.938544743625769	0.972885998982107	0.992307670289094	0.984	NA	0.9565	0.98	0.99675	NA
1-175	1	1	0.5	0.8	0.05	0.01	1	0.0507865258888084	0.999694303989504	0.999857493362152	0.999916125019327	0.99985	NA	0.999775	0.9999	0.99995	NA
1-175	1	1	0.5	0.8	0.05	0.01	2	0.168380367944759	0.999198371382422	0.999508260515865	0.999606066983311	0.99955	NA	0.999525	0.999725	0.99975	NA
1-175	1	1	0.5	0.8	0.05	0.01	3	0.308543737776994	0.99821375899771	0.999067946795959	0.999188416156013	0.999125	NA	0.999	0.99945	0.99955	NA
1-175	1	1	0.5	0.8	0.05	0.01	4	0.478949540241943	0.997331198228221	0.998449888725898	0.998764592726204	0.99895	NA	0.99845	0.999125	0.99925	NA
1-175	1	1	0.5	0.8	0.05	0.01	5	0.692535938148179	0.996203947291326	0.997804801745818	0.99835787505986	0.99815	NA	0.998025	0.9989	0.999275	NA
1-175	1	1	0.5	0.8	0.05	0.01	6	0.970784711575075	0.993670057616354	0.995850835980596	0.996958390352821	0.99655	NA	0.995975	0.9973	0.998225	NA
1-175	1	1	0.5	0.8	0.05	0.01	7	1.34807830237474	0.991538373020884	0.994266836213226	0.995870153262552	0.995225	NA	0.9949	0.99625	0.9974	NA
1-175	1	1	0.5	0.8	0.05	0.01	8	1.89945079341047	0.988739903801454	0.992513710868264	0.994269827302972	0.9932	NA	0.9928	0.994825	0.99615	NA
1-175	1	1	0.5	0.8	0.05	0.01	9	2.83190696411953	0.984704355313945	0.989756071797223	0.992038490902185	0.98895	NA	0.991425	0.993175	0.994725	NA
1-175	1	1	0.5	0.8	0.05	0.01	10	5.44187179399836	0.977049222993516	0.984785029483566	0.989232705366461	0.981512820512821	NA	0.987666666666667	0.989435897435897	0.992641025641026	NA
1-175	1	1	0.5	0.8	0.05	0.01	100	9.1980685465178	0.9527480951119	0.967810576799781	0.981665692949582	0.96775	NA	0.9685	0.97575	0.9885	NA
1-176	1	1	0.8	0.8	0.05	0.01	1	0.047427541330566	0.999896795537084	0.999913743462511	0.999903993491476	0.99985	NA	0.99995	0.99995	0.99995	NA
1-176	1	1	0.8	0.8	0.05	0.01	2	0.164229111988312	0.999649891085776	0.999690742930871	0.999701738972763	0.999725	NA	0.9998	0.999825	0.999825	NA
1-176	1	1	0.8	0.8	0.05	0.01	3	0.311731485362378	0.99907428374566	0.999221308825549	0.99928990864941	0.999425	NA	0.999475	0.9995	0.99965	NA
1-176	1	1	0.8	0.8	0.05	0.01	4	0.499803934319035	0.998363529986421	0.998546235927028	0.998634653424409	0.99845	NA	0.999025	0.999	0.999125	NA
1-176	1	1	0.8	0.8	0.05	0.01	5	0.747500659354898	0.997457223800334	0.997722821234384	0.997961583117201	0.99745	NA	0.9984	0.9986	0.998825	NA
1-176	1	1	0.8	0.8	0.05	0.01	6	1.08693143250771	0.995874442624268	0.996214769709997	0.996328878525573	0.9957	NA	0.997375	0.99755	0.997575	NA
1-176	1	1	0.8	0.8	0.05	0.01	7	1.57691736464395	0.993070212712906	0.993494046790117	0.993873248520992	0.99245	NA	0.9956	0.99565	0.996225	NA
1-176	1	1	0.8	0.8	0.05	0.01	8	2.35970892474085	0.988403297905667	0.989057082795319	0.989424613001052	0.986275	NA	0.99185	0.9922	0.9923	NA
1-176	1	1	0.8	0.8	0.05	0.01	9	3.83761762509153	0.981956195600748	0.983254783944505	0.983771477150404	0.97395	NA	0.988225	0.98905	0.989475	NA
1-176	1	1	0.8	0.8	0.05	0.01	10	8.8268859004549	0.943368043712355	0.944719831351943	0.949636725592793	0.890769230769231	NA	0.958128205128205	0.956692307692308	0.963512820512821	NA
1-176	1	1	0.8	0.8	0.05	0.01	100	16.8177834519038	0.871054064978241	0.874604416741324	0.881479889508958	0.74575	NA	0.89725	0.895	0.91025	NA
1-177	1	1	0.01	0.01	0.1	0.01	1	0.0522614905594931	0.99980330537565	0.999776963098043	0.999800940867583	0.9997	0.999948121364925	0.99985	0.99985	0.999875	1
1-177	1	1	0.01	0.01	0.1	0.01	2	0.16295574225079	0.999148747823104	0.999182298878152	0.999246071801389	0.999125	0.999722449195932	0.99945	0.999525	0.99955	1
1-177	1	1	0.01	0.01	0.1	0.01	3	0.28764630410308	0.998156474182297	0.998281939233331	0.998383071957471	0.99835	0.998829415310338	0.998825	0.99895	0.998975	0.9995
1-177	1	1	0.01	0.01	0.1	0.01	4	0.431513024960979	0.996837885216045	0.99695537544434	0.997411006840192	0.99685	0.997499781770589	0.997775	0.9979	0.9984	0.9985
1-177	1	1	0.01	0.01	0.1	0.01	5	0.600020578294412	0.996152973583622	0.996423089363459	0.996680201167585	0.995525	0.996846642080821	0.997575	0.99785	0.997975	0.998
1-177	1	1	0.01	0.01	0.1	0.01	6	0.801525739824707	0.993750694055838	0.993991392608195	0.994581763077222	0.992325	0.993798837822581	0.9958	0.99595	0.996425	0.9955
1-177	1	1	0.01	0.01	0.1	0.01	7	1.0553615897386	0.992266039923351	0.992536248927817	0.993089558328639	0.989375	0.991880439423825	0.9947	0.994825	0.99545	0.994375
1-177	1	1	0.01	0.01	0.1	0.01	8	1.3972055502281	0.990518082076241	0.990693300527126	0.991544827411334	0.985075	0.991476199551792	0.99355	0.9936	0.994375	0.9945
1-177	1	1	0.01	0.01	0.1	0.01	9	1.92418361882278	0.988605221962913	0.988804516176598	0.990133718639139	0.979125	0.988522815876866	0.99245	0.992375	0.9933	0.992375
1-177	1	1	0.01	0.01	0.1	0.01	10	3.2208410242591	0.982461119007934	0.982605222178366	0.984824513296595	0.946974358974359	0.979607927409734	0.987641025641026	0.987230769230769	0.989179487179487	0.983461538461538
1-177	1	1	0.01	0.01	0.1	0.01	100	4.98158156813541	0.974815514164011	0.975394008524501	0.979589117983778	0.90975	0.969563377790361	0.9815	0.981	0.98625	0.975
1-178	1	1	0.25	0.01	0.1	0.01	1	0.0540787515557708	0.999706134661461	0.999738386409428	0.999785082549405	0.999725	NA	0.9998	0.999825	0.99985	NA
1-178	1	1	0.25	0.01	0.1	0.01	2	0.16736689920825	0.999323921434087	0.999416005129136	0.999519328287926	0.999325	NA	0.99965	0.99965	0.99975	NA
1-178	1	1	0.25	0.01	0.1	0.01	3	0.294552375006612	0.998478766187916	0.998727186122344	0.998817626070107	0.99855	NA	0.999125	0.99925	0.9993	NA
1-178	1	1	0.25	0.01	0.1	0.01	4	0.441669792488163	0.997465763455308	0.997750732605214	0.997906681667814	0.9974	NA	0.99865	0.9987	0.99875	NA
1-178	1	1	0.25	0.01	0.1	0.01	5	0.615220297427782	0.996316065964414	0.996718551880518	0.996983166063771	0.995975	NA	0.9981	0.9981	0.998225	NA
1-178	1	1	0.25	0.01	0.1	0.01	6	0.826326156615388	0.995021630663989	0.995490547817134	0.99557673108129	0.99265	NA	0.997325	0.997375	0.9973	NA
1-178	1	1	0.25	0.01	0.1	0.01	7	1.09430413481778	0.992502506431524	0.992977637246627	0.993271697915364	0.99	NA	0.9953	0.9954	0.995325	NA
1-178	1	1	0.25	0.01	0.1	0.01	8	1.46112393940121	0.991094483750426	0.991619787393451	0.99219042215163	0.98485	NA	0.994525	0.994825	0.995	NA
1-178	1	1	0.25	0.01	0.1	0.01	9	2.03400279182938	0.985313695101722	0.985934424696052	0.986606230922056	0.970325	NA	0.989775	0.98995	0.990425	NA
1-178	1	1	0.25	0.01	0.1	0.01	10	3.50180896324251	0.970480679346783	0.973597238203709	0.977078759026232	0.909923076923077	NA	0.977974358974359	0.979974358974359	0.983307692307692	NA
1-178	1	1	0.25	0.01	0.1	0.01	100	5.60467010895813	0.931276316514919	0.949345396913641	0.955884074552576	0.80425	NA	0.941	0.9575	0.96625	NA
1-179	1	1	0.5	0.01	0.1	0.01	1	0.0525440935765078	0.999730353390936	0.999787034453459	0.99979914210571	0.99975	NA	0.999825	0.999825	0.99985	NA
1-179	1	1	0.5	0.01	0.1	0.01	2	0.164780480357765	0.999313746665776	0.999532793519858	0.999591837636618	0.999425	NA	0.999675	0.9997	0.999775	NA
1-179	1	1	0.5	0.01	0.1	0.01	3	0.292282985816734	0.999021916564863	0.999314932004288	0.99941662393362	0.999025	NA	0.9996	0.99965	0.9997	NA
1-179	1	1	0.5	0.01	0.1	0.01	4	0.440011873652583	0.997786735022128	0.998258562474573	0.99843967702532	0.99795	NA	0.9988	0.998875	0.9989	NA
1-179	1	1	0.5	0.01	0.1	0.01	5	0.613775168209868	0.996927299649393	0.997426932807706	0.997728866761885	0.996975	NA	0.9983	0.998325	0.99845	NA
1-179	1	1	0.5	0.01	0.1	0.01	6	0.823898022031455	0.996268144635964	0.996741511032254	0.997194360392899	0.99575	NA	0.997875	0.997875	0.9981	NA
1-179	1	1	0.5	0.01	0.1	0.01	7	1.08834595740836	0.994764491438551	0.995271228054178	0.995874263318012	0.992675	NA	0.99685	0.99675	0.997175	NA
1-179	1	1	0.5	0.01	0.1	0.01	8	1.44981776208215	0.992975167239548	0.993524121560457	0.994515838325456	0.989625	NA	0.99585	0.995775	0.996625	NA
1-179	1	1	0.5	0.01	0.1	0.01	9	2.0173473129561	0.988215224436071	0.988356655344338	0.989573214762753	0.97465	NA	0.99195	0.99175	0.9927	NA
1-179	1	1	0.5	0.01	0.1	0.01	10	3.54409145450331	0.959026616488411	0.966247068809002	0.969451997346923	0.873923076923077	NA	0.968076923076923	0.974717948717949	0.977333333333333	NA
1-179	1	1	0.5	0.01	0.1	0.01	100	5.86015148721491	0.880729974444616	0.914981101318841	0.924239785015475	0.658	NA	0.89975	0.93025	0.94	NA
1-18	0.5	1.5	0.25	0.01	0.05	0.01	1	0.0365972287576421	0.999947384228811	0.999977537478152	0.999995596375259	1	NA	0.999975	1	1	NA
1-18	0.5	1.5	0.25	0.01	0.05	0.01	2	0.113975389650143	0.999803481169902	0.999865008491732	0.999934295664054	0.999975	NA	0.99995	0.9999	0.99995	NA
1-18	0.5	1.5	0.25	0.01	0.05	0.01	3	0.201499828759382	0.999589151869352	0.999808501298621	0.999846893717446	0.99985	NA	0.999825	0.999875	0.999875	NA
1-18	0.5	1.5	0.25	0.01	0.05	0.01	4	0.302794428912912	0.99950542910112	0.999759523918255	0.999839057697715	0.999875	NA	0.99985	0.9999	0.999925	NA
1-18	0.5	1.5	0.25	0.01	0.05	0.01	5	0.419750841204594	0.999563594939215	0.999851797635162	0.999920555270322	0.999975	NA	0.999975	0.999975	1	NA
1-18	0.5	1.5	0.25	0.01	0.05	0.01	6	0.560361201167963	0.999295285906912	0.999658382709165	0.999817382995326	0.9998	NA	0.99985	0.999925	0.99995	NA
1-18	0.5	1.5	0.25	0.01	0.05	0.01	7	0.73830734829609	0.998950005169124	0.999378946697993	0.999558440039386	0.999575	NA	0.9996	0.999675	0.999775	NA
1-18	0.5	1.5	0.25	0.01	0.05	0.01	8	0.983817013588825	0.998794212066054	0.999193913498565	0.999303543081305	0.99915	NA	0.999475	0.999525	0.9995	NA
1-18	0.5	1.5	0.25	0.01	0.05	0.01	9	1.3772316653873	0.997956878135909	0.998804802871018	0.998947953388417	0.998375	NA	0.9989	0.9992	0.9993	NA
1-18	0.5	1.5	0.25	0.01	0.05	0.01	10	2.62587487848801	0.987940529736492	0.993202232062599	0.9932603941134	0.977564102564103	NA	0.992128205128205	0.995384615384615	0.995076923076923	NA
1-18	0.5	1.5	0.25	0.01	0.05	0.01	100	5.15940809541378	0.938869520022728	0.970965873913595	0.967926441941598	0.8835	NA	0.95425	0.97825	0.974	NA
1-180	1	1	0.8	0.01	0.1	0.01	1	0.0526885882145801	0.99971765818916	0.999781244261505	0.999924755809754	0.99995	0.999589022076491	0.9999	0.999875	1	0.99975
1-180	1	1	0.8	0.01	0.1	0.01	2	0.163977305069355	0.999007555106113	0.99948695227229	0.999642431215168	0.999575	0.998651283582904	0.999575	0.99965	0.9997	0.99925
1-180	1	1	0.8	0.01	0.1	0.01	3	0.288648154210689	0.998467162522409	0.999260645220184	0.999526285705408	0.99945	0.998098801360924	0.99935	0.999575	0.99975	0.999
1-180	1	1	0.8	0.01	0.1	0.01	4	0.432336306120563	0.997703288380083	0.998746057891537	0.999272138464733	0.999275	0.997564134289343	0.999075	0.9992	0.999575	0.999125
1-180	1	1	0.8	0.01	0.1	0.01	5	0.602244843788209	0.997206213896806	0.998555659152085	0.99901509476588	0.998875	0.996748077441726	0.998975	0.9992	0.999375	0.998625
1-180	1	1	0.8	0.01	0.1	0.01	6	0.803910030132681	0.996576278219235	0.997946997755996	0.998633158768386	0.99865	0.996481447790774	0.998675	0.9988	0.9991	0.998875
1-180	1	1	0.8	0.01	0.1	0.01	7	1.06008794610955	0.996418215092302	0.997846901399122	0.99857047081516	0.997875	0.996385183994611	0.9988	0.998875	0.999125	0.99875
1-180	1	1	0.8	0.01	0.1	0.01	8	1.41094795288306	0.994225733491732	0.995942541432435	0.997169645250333	0.9963	0.99555058686686	0.997175	0.997425	0.99795	0.999
1-180	1	1	0.8	0.01	0.1	0.01	9	1.95479730791968	0.993026765926062	0.994660072180328	0.996180600003563	0.99325	0.993063190068139	0.99645	0.996475	0.997175	0.997625
1-180	1	1	0.8	0.01	0.1	0.01	10	3.37531391980104	0.957257593253049	0.967823107533325	0.972594233886495	0.938666666666667	0.951891986589109	0.966025641025641	0.974615384615385	0.977871794871795	0.963589743589744
1-180	1	1	0.8	0.01	0.1	0.01	100	5.55591064672039	0.783656394502323	0.85665489033786	0.870323300573587	0.731	0.759264161623382	0.7995	0.87325	0.888	0.77625
1-181	1	1	0.01	0.25	0.1	0.01	1	0.0531061378122639	0.999765853525749	0.999843368608824	0.999875400279299	0.999825	NA	0.99985	0.99995	1	NA
1-181	1	1	0.01	0.25	0.1	0.01	2	0.16553077153652	0.998726882539132	0.998798026374173	0.998978855121441	0.99895	NA	0.99915	0.99915	0.99935	NA
1-181	1	1	0.01	0.25	0.1	0.01	3	0.292559836601244	0.997932736190514	0.99821268635739	0.998441956025904	0.9981	NA	0.9988	0.998975	0.999125	NA
1-181	1	1	0.01	0.25	0.1	0.01	4	0.439399943087758	0.996810933225991	0.997251790866598	0.997430226165472	0.99715	NA	0.9982	0.99845	0.998475	NA
1-181	1	1	0.01	0.25	0.1	0.01	5	0.612232499779214	0.994462697300822	0.995246813148278	0.995613010640186	0.994675	NA	0.9963	0.996775	0.997125	NA
1-181	1	1	0.01	0.25	0.1	0.01	6	0.821065592629909	0.993783098178996	0.99464111442581	0.995083105283066	0.9932	NA	0.996125	0.99655	0.996975	NA
1-181	1	1	0.01	0.25	0.1	0.01	7	1.08486281772869	0.990913018212572	0.992015952416325	0.992890184483725	0.9899	NA	0.99395	0.994625	0.995225	NA
1-181	1	1	0.01	0.25	0.1	0.01	8	1.44706538889026	0.989146317029354	0.990604298082175	0.991796621431112	0.9861	NA	0.992975	0.99385	0.994525	NA
1-181	1	1	0.01	0.25	0.1	0.01	9	2.01094792530118	0.986315138322608	0.9879900103742	0.98937263894127	0.9792	NA	0.99095	0.991675	0.992625	NA
1-181	1	1	0.01	0.25	0.1	0.01	10	3.40012695459367	0.983122089102856	0.984789997570228	0.986862486597383	0.96251282051282	NA	0.989461538461539	0.989435897435897	0.991179487179487	NA
1-181	1	1	0.01	0.25	0.1	0.01	100	5.25922444029592	0.974940868243186	0.977268925377559	0.982069547609526	0.9265	NA	0.983	0.984	0.98875	NA
1-182	1	1	0.25	0.25	0.1	0.01	1	0.0526375403052683	0.999905646714824	0.999916372447453	0.999909701325819	0.999925	NA	1	0.999975	0.99995	NA
1-182	1	1	0.25	0.25	0.1	0.01	2	0.167817191356738	0.99925381687105	0.999314356498609	0.99936477056907	0.99895	NA	0.9996	0.999675	0.999675	NA
1-182	1	1	0.25	0.25	0.1	0.01	3	0.300104327537713	0.998686708649725	0.998775805313602	0.998747512744817	0.998425	NA	0.99935	0.999425	0.99935	NA
1-182	1	1	0.25	0.25	0.1	0.01	4	0.455093222968419	0.997847823241994	0.99783360572817	0.997941324167774	0.997425	NA	0.998875	0.99885	0.9989	NA
1-182	1	1	0.25	0.25	0.1	0.01	5	0.643379327413809	0.995333204812343	0.995424075459695	0.995590793209024	0.9943	NA	0.996875	0.996975	0.996975	NA
1-182	1	1	0.25	0.25	0.1	0.01	6	0.874913195387882	0.994235772978485	0.994228855118856	0.994356726888666	0.992325	NA	0.99635	0.9963	0.9964	NA
1-182	1	1	0.25	0.25	0.1	0.01	7	1.17095724585068	0.992361975827274	0.99242801601394	0.992625531232266	0.988575	NA	0.99475	0.994825	0.9952	NA
1-182	1	1	0.25	0.25	0.1	0.01	8	1.58263870657325	0.989977250554368	0.990121724964386	0.990619745464778	0.982275	NA	0.993425	0.993475	0.994275	NA
1-182	1	1	0.25	0.25	0.1	0.01	9	2.23680992380493	0.985918880101147	0.986133927188531	0.986230633519639	0.970925	NA	0.990075	0.99025	0.9904	NA
1-182	1	1	0.25	0.25	0.1	0.01	10	3.92062346795459	0.973636556606384	0.973555916307801	0.976169302635658	0.922692307692308	NA	0.979820512820513	0.979692307692308	0.982948717948718	NA
1-182	1	1	0.25	0.25	0.1	0.01	100	6.24482481941535	0.952716556053752	0.953004975066908	0.961394692600752	0.8395	NA	0.961	0.9605	0.9715	NA
1-183	1	1	0.5	0.25	0.1	0.01	1	0.052327018755138	0.99978421599736	0.999804770294704	0.999800064207259	0.999625	NA	0.999875	0.99985	0.99985	NA
1-183	1	1	0.5	0.25	0.1	0.01	2	0.167217157834544	0.999159745154942	0.999381345828103	0.99934761878986	0.99915	NA	0.999525	0.999575	0.9996	NA
1-183	1	1	0.5	0.25	0.1	0.01	3	0.300839370572677	0.998408651706706	0.998705582052571	0.998787589872794	0.9985	NA	0.999025	0.999075	0.99915	NA
1-183	1	1	0.5	0.25	0.1	0.01	4	0.458206395133804	0.997469042612593	0.997924439462942	0.998007826094337	0.997125	NA	0.998575	0.998725	0.998675	NA
1-183	1	1	0.5	0.25	0.1	0.01	5	0.646352780539469	0.996621081127372	0.997258243707909	0.997413593624878	0.996325	NA	0.998275	0.998375	0.99855	NA
1-183	1	1	0.5	0.25	0.1	0.01	6	0.881239751963113	0.995173745287166	0.995818031696301	0.996138093868512	0.994625	NA	0.99745	0.9976	0.99795	NA
1-183	1	1	0.5	0.25	0.1	0.01	7	1.19051776943233	0.992553040411973	0.993399108198957	0.994104519327831	0.9897	NA	0.995225	0.9955	0.996125	NA
1-183	1	1	0.5	0.25	0.1	0.01	8	1.62420648005233	0.989549367361297	0.990485796560895	0.991089634896083	0.983	NA	0.9934	0.99365	0.994025	NA
1-183	1	1	0.5	0.25	0.1	0.01	9	2.3250978017707	0.983650917013695	0.984725001953273	0.985408745379528	0.9652	NA	0.988675	0.989025	0.989825	NA
1-183	1	1	0.5	0.25	0.1	0.01	10	4.20733914237391	0.955877908735196	0.961394962744597	0.965097705717017	0.868512820512821	NA	0.966717948717949	0.971179487179487	0.974307692307692	NA
1-183	1	1	0.5	0.25	0.1	0.01	100	6.9248401875268	0.88484058622221	0.912571279127813	0.921340658429307	0.69375	NA	0.906	0.9295	0.93775	NA
1-184	1	1	0.8	0.25	0.1	0.01	1	0.0524890795060265	0.999868923031211	0.999948123989289	0.999916605962863	0.9999	NA	0.99995	1	0.99995	NA
1-184	1	1	0.8	0.25	0.1	0.01	2	0.165950279143674	0.999250095769154	0.999386352011667	0.999555942335697	0.999475	NA	0.999525	0.999475	0.999625	NA
1-184	1	1	0.8	0.25	0.1	0.01	3	0.298220580751228	0.998423111609082	0.999108279042548	0.99937647998508	0.999575	NA	0.99905	0.999425	0.99965	NA
1-184	1	1	0.8	0.25	0.1	0.01	4	0.453704485720556	0.997899574675918	0.998739999003149	0.999028815886768	0.998825	NA	0.999	0.999175	0.999375	NA
1-184	1	1	0.8	0.25	0.1	0.01	5	0.640437644379572	0.997381484836	0.998597307868808	0.998981995826062	0.9988	NA	0.998875	0.999175	0.99945	NA
1-184	1	1	0.8	0.25	0.1	0.01	6	0.875634938300478	0.996099361822977	0.997577491475194	0.99812838413711	0.997475	NA	0.99835	0.9985	0.998725	NA
1-184	1	1	0.8	0.25	0.1	0.01	7	1.17662273752801	0.995506560710158	0.997004689599711	0.997748141361349	0.997225	NA	0.99815	0.998275	0.998625	NA
1-184	1	1	0.8	0.25	0.1	0.01	8	1.5943742863251	0.994654856816482	0.996236471421009	0.997028088217611	0.994175	NA	0.9979	0.99785	0.99815	NA
1-184	1	1	0.8	0.25	0.1	0.01	9	2.2645448778248	0.990507002528303	0.992541855553998	0.993644215365169	0.9881	NA	0.994625	0.99525	0.99545	NA
1-184	1	1	0.8	0.25	0.1	0.01	10	4.08983752640818	0.944156250324426	0.957620184048898	0.961887529128742	0.918820512820513	NA	0.955153846153846	0.965794871794872	0.968461538461538	NA
1-184	1	1	0.8	0.25	0.1	0.01	100	6.96173090192881	0.759383025919324	0.835045466443691	0.841819389564903	0.69425	NA	0.7835	0.8545	0.8605	NA
1-185	1	1	0.01	0.5	0.1	0.01	1	0.0534304872174919	0.999467872709143	0.999704163084966	0.99978029774997	0.9996	NA	0.9996	0.9998	0.999875	NA
1-185	1	1	0.01	0.5	0.1	0.01	2	0.165301195697324	0.998407841564224	0.999003208671231	0.999008206907485	0.998975	NA	0.999	0.999375	0.999375	NA
1-185	1	1	0.01	0.5	0.1	0.01	3	0.293456124278184	0.996731052893684	0.997828720897385	0.998130192130717	0.99775	NA	0.9979	0.998625	0.99885	NA
1-185	1	1	0.01	0.5	0.1	0.01	4	0.440550806849756	0.995772443224696	0.997394974136132	0.997774373068664	0.997125	NA	0.997375	0.998475	0.998875	NA
1-185	1	1	0.01	0.5	0.1	0.01	5	0.616236132976174	0.99422161694007	0.996345082327329	0.996687858406793	0.995775	NA	0.996675	0.997975	0.9982	NA
1-185	1	1	0.01	0.5	0.1	0.01	6	0.831018367992699	0.991292235858318	0.994492256163317	0.995157871287371	0.9936	NA	0.994525	0.996425	0.997125	NA
1-185	1	1	0.01	0.5	0.1	0.01	7	1.10121775924731	0.988043352738097	0.991888586737485	0.993184082301476	0.990075	NA	0.991875	0.994175	0.99535	NA
1-185	1	1	0.01	0.5	0.1	0.01	8	1.46988800222429	0.986935829096224	0.991612581862568	0.992950933772814	0.98745	NA	0.9915	0.994075	0.99545	NA
1-185	1	1	0.01	0.5	0.1	0.01	9	2.04257673135567	0.984250804620712	0.989300686851202	0.991682067743384	0.98475	NA	0.9897	0.992225	0.994575	NA
1-185	1	1	0.01	0.5	0.1	0.01	10	3.48721025510098	0.981085468837063	0.986493438408429	0.990525282056225	0.977179487179487	NA	0.989333333333333	0.989769230769231	0.993871794871795	NA
1-185	1	1	0.01	0.5	0.1	0.01	100	5.46538156102709	0.966273545585345	0.972709377349928	0.983188257370711	0.95025	NA	0.97675	0.978	0.988	NA
1-186	1	1	0.25	0.5	0.1	0.01	1	0.0523207759321595	0.999772524245589	0.99987420794415	0.999867820772166	0.999725	NA	0.99985	0.999975	0.999975	NA
1-186	1	1	0.25	0.5	0.1	0.01	2	0.16760722698098	0.999003421169426	0.999144335569291	0.99924644921026	0.999	NA	0.999325	0.999475	0.99965	NA
1-186	1	1	0.25	0.5	0.1	0.01	3	0.30259125602326	0.997994145285874	0.998306573361454	0.998419508104104	0.9982	NA	0.998875	0.9991	0.9991	NA
1-186	1	1	0.25	0.5	0.1	0.01	4	0.4610608611594	0.996644542227471	0.99711541556485	0.997368479023786	0.99645	NA	0.99805	0.99835	0.998625	NA
1-186	1	1	0.25	0.5	0.1	0.01	5	0.655991873470439	0.994543091024383	0.995073259642389	0.995435062717391	0.9939	NA	0.996375	0.99685	0.997175	NA
1-186	1	1	0.25	0.5	0.1	0.01	6	0.899887913518876	0.992475136250199	0.993320126869766	0.993928333911829	0.991425	NA	0.995425	0.9957	0.9965	NA
1-186	1	1	0.25	0.5	0.1	0.01	7	1.21492564590898	0.989842665788755	0.990917570963005	0.991378272937925	0.987475	NA	0.993225	0.993975	0.994375	NA
1-186	1	1	0.25	0.5	0.1	0.01	8	1.66355233188035	0.986667544710588	0.987973639429833	0.988661291194871	0.981575	NA	0.9909	0.991575	0.992225	NA
1-186	1	1	0.25	0.5	0.1	0.01	9	2.38237478587418	0.982385011937652	0.984184303564639	0.985228261950887	0.97225	NA	0.987325	0.988425	0.98945	NA
1-186	1	1	0.25	0.5	0.1	0.01	10	4.25395099917561	0.974089112257129	0.975808180345921	0.978979012186794	0.939435897435897	NA	0.98174358974359	0.981	0.984666666666667	NA
1-186	1	1	0.25	0.5	0.1	0.01	100	6.84132904743838	0.952715893349411	0.952011136296089	0.962584606569336	0.87625	NA	0.9635	0.9595	0.97	NA
1-187	1	1	0.5	0.5	0.1	0.01	1	0.0512589081515082	0.99982710545935	0.999825978559427	0.999845156774123	0.999825	NA	0.999875	0.999875	0.9999	NA
1-187	1	1	0.5	0.5	0.1	0.01	2	0.168545210249173	0.999332589629305	0.999405038368728	0.99935987890409	0.99905	NA	0.9996	0.999675	0.999625	NA
1-187	1	1	0.5	0.5	0.1	0.01	3	0.307379125117795	0.998402621641475	0.998542640132993	0.998507632782204	0.998075	NA	0.998975	0.999125	0.999	NA
1-187	1	1	0.5	0.5	0.1	0.01	4	0.477433743443374	0.997094680739728	0.99725992805433	0.997490108357391	0.996675	NA	0.9983	0.9984	0.998425	NA
1-187	1	1	0.5	0.5	0.1	0.01	5	0.688489383535793	0.995244076386591	0.995471640163634	0.995629303235568	0.99415	NA	0.99685	0.996975	0.997125	NA
1-187	1	1	0.5	0.5	0.1	0.01	6	0.956492711184885	0.994149360277477	0.994433119115678	0.994708742164071	0.991325	NA	0.9964	0.996575	0.9967	NA
1-187	1	1	0.5	0.5	0.1	0.01	7	1.31639158770319	0.990940331702753	0.991580842698539	0.991835499155268	0.98585	NA	0.994375	0.9947	0.99495	NA
1-187	1	1	0.5	0.5	0.1	0.01	8	1.8400182816609	0.985634440655926	0.986218853672411	0.986919744894021	0.976425	NA	0.99035	0.99055	0.9912	NA
1-187	1	1	0.5	0.5	0.1	0.01	9	2.72448269532257	0.977026423064053	0.978108881806085	0.979269617694599	0.955375	NA	0.98335	0.983725	0.985	NA
1-187	1	1	0.5	0.5	0.1	0.01	10	5.11938078479538	0.954890333982598	0.955249402635298	0.961067507941989	0.866564102564103	NA	0.966025641025641	0.964948717948718	0.971410256410256	NA
1-187	1	1	0.5	0.5	0.1	0.01	100	8.52984516127378	0.906599941223076	0.90539389117427	0.923192677330753	0.737	NA	0.92425	0.91875	0.94325	NA
1-188	1	1	0.8	0.5	0.1	0.01	1	0.0516024762641004	0.999864152033945	0.999946704827069	0.999952772734636	0.99995	NA	0.99995	0.999975	1	NA
1-188	1	1	0.8	0.5	0.1	0.01	2	0.169148319064544	0.999280753862571	0.999557837096606	0.999565870394149	0.99945	NA	0.999625	0.999775	0.99975	NA
1-188	1	1	0.8	0.5	0.1	0.01	3	0.307562469668506	0.99873243453429	0.999235117132985	0.999408806320762	0.9991	NA	0.999425	0.99955	0.9997	NA
1-188	1	1	0.8	0.5	0.1	0.01	4	0.47659805061246	0.998213147469968	0.99881072630202	0.99904681942151	0.998825	NA	0.999325	0.999375	0.99945	NA
1-188	1	1	0.8	0.5	0.1	0.01	5	0.688351738031337	0.996852221365774	0.9978405851166	0.998236841768718	0.997475	NA	0.99875	0.998675	0.99895	NA
1-188	1	1	0.8	0.5	0.1	0.01	6	0.962133620024039	0.995238575326099	0.996374824076927	0.996962982495915	0.99575	NA	0.99765	0.99765	0.9979	NA
1-188	1	1	0.8	0.5	0.1	0.01	7	1.32956780210534	0.993915668052279	0.995148639729621	0.996336009100733	0.9953	NA	0.997175	0.996925	0.9978	NA
1-188	1	1	0.8	0.5	0.1	0.01	8	1.85900854842013	0.990378014587412	0.992066358515116	0.993951593836674	0.990625	NA	0.994775	0.9944	0.99585	NA
1-188	1	1	0.8	0.5	0.1	0.01	9	2.76667366766571	0.987137940526132	0.98916966578436	0.990993401634764	0.98345	NA	0.9929	0.99275	0.993725	NA
1-188	1	1	0.8	0.5	0.1	0.01	10	5.36346270248777	0.936147162845289	0.944745332421273	0.955477155074769	0.908076923076923	NA	0.950025641025641	0.954	0.964769230769231	NA
1-188	1	1	0.8	0.5	0.1	0.01	100	9.32638133868149	0.738329639706608	0.789743965212232	0.819734758453932	0.69825	NA	0.76125	0.809	0.84225	NA
1-189	1	1	0.01	0.8	0.1	0.01	1	0.0526489750595921	0.999123271800972	0.999652177911291	0.999747280344651	0.99975	0.998789409167228	0.999475	0.999775	0.999825	0.99925
1-189	1	1	0.01	0.8	0.1	0.01	2	0.164565643484648	0.996939906146178	0.998832690987333	0.999173035175465	0.9992	0.996599597174253	0.99815	0.9994	0.9995	0.998
1-189	1	1	0.01	0.8	0.1	0.01	3	0.291177577481627	0.994867506910523	0.998048171714058	0.998557192193707	0.998575	0.992880668330196	0.997025	0.99905	0.9992	0.995625
1-189	1	1	0.01	0.8	0.1	0.01	4	0.438325598377087	0.991990081130651	0.996385992003425	0.997580511762664	0.997375	0.992090288741357	0.99565	0.9979	0.99875	0.995875
1-189	1	1	0.01	0.8	0.1	0.01	5	0.610898740779683	0.989392182808295	0.995503218988507	0.996829810380589	0.9958	0.988810932810663	0.993975	0.99715	0.99815	0.995
1-189	1	1	0.01	0.8	0.1	0.01	6	0.82303192824992	0.984712573961433	0.993752625091377	0.995801481163764	0.993525	0.982913882294148	0.9907	0.995675	0.997425	0.988875
1-189	1	1	0.01	0.8	0.1	0.01	7	1.09078592023577	0.98288073363081	0.99303586580625	0.995203619801117	0.992975	0.979259041643704	0.9918	0.995675	0.996925	0.9905
1-189	1	1	0.01	0.8	0.1	0.01	8	1.45371280866461	0.978914146384611	0.991242242589505	0.994385964591084	0.99045	0.975528080854404	0.989075	0.9943	0.996075	0.988
1-189	1	1	0.01	0.8	0.1	0.01	9	2.02593052223154	0.976538480381065	0.991024831483307	0.99445794355671	0.9899	0.974079416009515	0.989925	0.994225	0.996125	0.98975
1-189	1	1	0.01	0.8	0.1	0.01	10	3.47726833404941	0.965109284412684	0.984911628474046	0.992885548857492	0.986076923076923	0.954784817844921	0.985282051282051	0.989205128205128	0.995025641025641	0.977820512820513
1-189	1	1	0.01	0.8	0.1	0.01	100	5.50371991148369	0.92745499649492	0.967342937860046	0.990456985028841	0.98	0.894124341403898	0.948	0.97275	0.9945	0.9075
1-19	0.5	1.5	0.5	0.01	0.05	0.01	1	0.0363081194151998	0.999909005646802	0.99997424009431	0.999996619233435	1	NA	0.99995	1	1	NA
1-19	0.5	1.5	0.5	0.01	0.05	0.01	2	0.11199451460283	0.99962316738059	0.999824541938266	0.999973203638516	0.99995	NA	0.999925	0.99995	1	NA
1-19	0.5	1.5	0.5	0.01	0.05	0.01	3	0.196512219070749	0.999212329508876	0.999748139791248	0.999904401095629	0.9999	NA	0.999825	0.999925	0.99995	NA
1-19	0.5	1.5	0.5	0.01	0.05	0.01	4	0.293612004218441	0.998815715740261	0.999476341030415	0.999899301672183	0.999875	NA	0.999675	0.9997	0.99995	NA
1-19	0.5	1.5	0.5	0.01	0.05	0.01	5	0.407337719537733	0.998683531334223	0.999374303992637	0.99983000520947	0.999875	NA	0.999725	0.9998	0.9999	NA
1-19	0.5	1.5	0.5	0.01	0.05	0.01	6	0.544558104720391	0.998408425059077	0.999095053164935	0.999664076856824	0.999675	NA	0.9996	0.999325	0.99975	NA
1-19	0.5	1.5	0.5	0.01	0.05	0.01	7	0.71722047653579	0.998196882730167	0.999374789556983	0.999794475239546	0.999825	NA	0.999725	0.999775	0.999875	NA
1-19	0.5	1.5	0.5	0.01	0.05	0.01	8	0.95046291530359	0.997962510606384	0.999070800183448	0.999863147391515	0.9998	NA	0.999525	0.99965	0.999975	NA
1-19	0.5	1.5	0.5	0.01	0.05	0.01	9	1.3091555439309	0.997259672291086	0.998566861650139	0.999615669954874	0.9995	NA	0.99915	0.9992	0.999725	NA
1-19	0.5	1.5	0.5	0.01	0.05	0.01	10	2.28893189694701	0.98209629368714	0.991097447362824	0.994504544543227	0.986615384615385	NA	0.987769230769231	0.993410256410256	0.995589743589744	NA
1-19	0.5	1.5	0.5	0.01	0.05	0.01	100	4.07319165058881	0.888690549593055	0.950592711763649	0.961647480931151	0.8985	NA	0.907	0.95925	0.96875	NA
1-190	1	1	0.25	0.8	0.1	0.01	1	0.0531112186772602	0.999453041390501	0.999799491089055	0.99987156527224	0.999825	NA	0.999625	0.9999	1	NA
1-190	1	1	0.25	0.8	0.1	0.01	2	0.168926859359959	0.99793228100066	0.998769078425893	0.99899374911984	0.998775	NA	0.99855	0.9993	0.99935	NA
1-190	1	1	0.25	0.8	0.1	0.01	3	0.303593056661694	0.995960804847373	0.997705199080859	0.998158237899381	0.99775	NA	0.997175	0.998675	0.998975	NA
1-190	1	1	0.25	0.8	0.1	0.01	4	0.463810846187069	0.99356461945272	0.995981045466099	0.996655260364995	0.995925	NA	0.995725	0.99745	0.997975	NA
1-190	1	1	0.25	0.8	0.1	0.01	5	0.659015766751949	0.99165446419554	0.994819580983026	0.995821805732247	0.99475	NA	0.994875	0.99705	0.997875	NA
1-190	1	1	0.25	0.8	0.1	0.01	6	0.903709136171005	0.989456679548038	0.993580607688002	0.994620186266301	0.9919	NA	0.99355	0.995975	0.996875	NA
1-190	1	1	0.25	0.8	0.1	0.01	7	1.22134482595788	0.985307695467161	0.991066102390364	0.992800568579082	0.98955	NA	0.9903	0.9942	0.995775	NA
1-190	1	1	0.25	0.8	0.1	0.01	8	1.66416297937237	0.981037494957494	0.988601730500366	0.990542280831948	0.984	NA	0.98775	0.991875	0.9936	NA
1-190	1	1	0.25	0.8	0.1	0.01	9	2.38155827209003	0.97792198407149	0.986439663913655	0.989354085725851	0.980975	NA	0.9871	0.99015	0.992525	NA
1-190	1	1	0.25	0.8	0.1	0.01	10	4.26479281417043	0.973768709458506	0.9856913947264	0.989549183842755	0.976230769230769	NA	0.986333333333333	0.990230769230769	0.993	NA
1-190	1	1	0.25	0.8	0.1	0.01	100	6.92259690910421	0.957339451481801	0.980202237525726	0.990216855983401	0.96825	NA	0.9725	0.98725	0.994	NA
1-191	1	1	0.5	0.8	0.1	0.01	1	0.050700724410585	0.999834913983852	0.999877351440665	0.999888955451044	0.999875	NA	0.999975	0.999975	0.999975	NA
1-191	1	1	0.5	0.8	0.1	0.01	2	0.169325948564857	0.99869261661698	0.998968245526268	0.999042042249518	0.99885	NA	0.999125	0.999375	0.9994	NA
1-191	1	1	0.5	0.8	0.1	0.01	3	0.313712202418232	0.997714797430096	0.997977577716733	0.998199879945104	0.997925	NA	0.998675	0.998875	0.999025	NA
1-191	1	1	0.5	0.8	0.1	0.01	4	0.490673080675023	0.996247317038643	0.996674761979933	0.996807111688423	0.996075	NA	0.997775	0.998125	0.99825	NA
1-191	1	1	0.5	0.8	0.1	0.01	5	0.711376817430284	0.993286687586452	0.994260654075551	0.994786729167845	0.99325	NA	0.995425	0.9965	0.996975	NA
1-191	1	1	0.5	0.8	0.1	0.01	6	0.998204413842301	0.989476934877779	0.990734224165486	0.991841823164944	0.988525	NA	0.9926	0.99375	0.994725	NA
1-191	1	1	0.5	0.8	0.1	0.01	7	1.390414693216	0.985915838325904	0.987517537014412	0.988725287811784	0.98345	NA	0.9905	0.99145	0.992675	NA
1-191	1	1	0.5	0.8	0.1	0.01	8	1.97419828514049	0.979787966483866	0.982434550742747	0.983735824184501	0.9716	NA	0.98535	0.98705	0.989	NA
1-191	1	1	0.5	0.8	0.1	0.01	9	2.99155031172399	0.968995692389496	0.973043957130818	0.976007132203439	0.954975	NA	0.9764	0.979475	0.982275	NA
1-191	1	1	0.5	0.8	0.1	0.01	10	5.93510983367938	0.952538419929705	0.959390898449663	0.966957519632647	0.906461538461538	NA	0.964358974358974	0.967794871794872	0.975974358974359	NA
1-191	1	1	0.5	0.8	0.1	0.01	100	10.260253350456	0.925497701669304	0.931658144933259	0.948429335385733	0.83725	NA	0.939	0.94375	0.9615	NA
1-192	1	1	0.8	0.8	0.1	0.01	1	0.0476078373396398	0.999822439036962	0.999881645659765	0.999917328085191	0.9999	0.999697264991229	0.999875	0.99995	1	0.99975
1-192	1	1	0.8	0.8	0.1	0.01	2	0.163015951057747	0.999113299346763	0.99919588381832	0.999270878802815	0.999025	0.99919031065078	0.999375	0.9994	0.99945	0.9995
1-192	1	1	0.8	0.8	0.1	0.01	3	0.309561196027853	0.998504724577376	0.998576723510892	0.998708226832157	0.998525	0.99814463543384	0.998975	0.999025	0.999125	0.9985
1-192	1	1	0.8	0.8	0.1	0.01	4	0.49479486592928	0.996799323740071	0.997125716676774	0.997330656882968	0.9962	0.996570431456347	0.997875	0.998	0.998125	0.9975
1-192	1	1	0.8	0.8	0.1	0.01	5	0.738889824924598	0.99576716269916	0.996073206979128	0.996250156385839	0.9944	0.99529614133299	0.997225	0.997325	0.997375	0.99675
1-192	1	1	0.8	0.8	0.1	0.01	6	1.07286068019714	0.99329988644073	0.99362842932864	0.994378603850286	0.9915	0.992031705552497	0.9956	0.995725	0.99645	0.9945
1-192	1	1	0.8	0.8	0.1	0.01	7	1.5558790402109	0.989617487981726	0.990300807794041	0.990993849042942	0.9859	0.988126074007076	0.9934	0.9936	0.9942	0.99175
1-192	1	1	0.8	0.8	0.1	0.01	8	2.33253725733525	0.98247923748845	0.983081447638141	0.984712516324476	0.973775	0.981289377989725	0.988475	0.9885	0.99005	0.98675
1-192	1	1	0.8	0.8	0.1	0.01	9	3.82496823850207	0.966734778132429	0.967745129084983	0.971237620272338	0.9468	0.967270989293663	0.97685	0.97655	0.97985	0.9775
1-192	1	1	0.8	0.8	0.1	0.01	10	8.79557776097811	0.889957765565707	0.893703434971048	0.905016090715535	0.825692307692308	0.885787956176359	0.913692307692308	0.91348717948718	0.928435897435897	0.912692307692308
1-192	1	1	0.8	0.8	0.1	0.01	100	16.7316077347506	0.72218200230454	0.737972746328447	0.756855281888503	0.62875	0.722650910159354	0.7565	0.76525	0.80425	0.765
1-193	1	1	0.01	0.01	0.01	0.05	1	0.0529785218694767	0.999874709104114	0.999951471747171	0.999986475040582	1	NA	1	1	1	NA
1-193	1	1	0.01	0.01	0.01	0.05	2	0.164397249591008	0.999297778732327	0.999574909499383	0.999810951058544	0.999875	NA	0.99975	0.999675	0.999875	NA
1-193	1	1	0.01	0.01	0.01	0.05	3	0.290225877907762	0.998950710545146	0.999429195562392	0.999742876158529	0.999725	NA	0.99965	0.9997	0.999875	NA
1-193	1	1	0.01	0.01	0.01	0.05	4	0.433612256146334	0.998258116030902	0.999015942084934	0.999399562657269	0.9995	NA	0.99935	0.99935	0.999625	NA
1-193	1	1	0.01	0.01	0.01	0.05	5	0.602783290797626	0.998187891252517	0.999105953555251	0.999550194808943	0.99965	NA	0.99955	0.999625	0.9998	NA
1-193	1	1	0.01	0.01	0.01	0.05	6	0.804953106218525	0.997391259901685	0.998509006201833	0.999168974468822	0.99925	NA	0.999175	0.999125	0.9995	NA
1-193	1	1	0.01	0.01	0.01	0.05	7	1.05880512962858	0.997060063316733	0.998234500433989	0.999062855662367	0.999275	NA	0.998925	0.99905	0.9994	NA
1-193	1	1	0.01	0.01	0.01	0.05	8	1.39946299003131	0.996329403244633	0.997684724456092	0.998868291859387	0.998725	NA	0.9984	0.9985	0.9993	NA
1-193	1	1	0.01	0.01	0.01	0.05	9	1.92918428109562	0.99547986268425	0.996479103840322	0.998655770748998	0.9986	NA	0.998025	0.99755	0.999275	NA
1-193	1	1	0.01	0.01	0.01	0.05	10	3.22610387791467	0.986455132485135	0.990939352075433	0.997217288610507	0.997512820512821	NA	0.992102564102564	0.993333333333333	0.998076923076923	NA
1-193	1	1	0.01	0.01	0.01	0.05	100	4.99227323027194	0.938495668105333	0.963229814146381	0.989382502561206	0.996	NA	0.95225	0.9685	0.992	NA
1-194	1	1	0.25	0.01	0.01	0.05	1	0.0531911163465613	0.999918403575023	0.999961325714524	0.999961002609403	0.99995	NA	0.99995	1	1	NA
1-194	1	1	0.25	0.01	0.01	0.05	2	0.168139903236749	0.999527923643108	0.999708325548744	0.999815930478824	0.99985	NA	0.9997	0.999825	0.999925	NA
1-194	1	1	0.25	0.01	0.01	0.05	3	0.299518520323149	0.999283782847446	0.999550393270236	0.999659857497711	0.99975	NA	0.9995	0.999725	0.9998	NA
1-194	1	1	0.25	0.01	0.01	0.05	4	0.451823839897581	0.998668183954179	0.998988298323669	0.999285037991975	0.9993	NA	0.99915	0.999275	0.999525	NA
1-194	1	1	0.25	0.01	0.01	0.05	5	0.635747448342068	0.998144509367188	0.998676027538643	0.999154555472305	0.999275	NA	0.999	0.9992	0.999475	NA
1-194	1	1	0.25	0.01	0.01	0.05	6	0.859901624751487	0.99763458401235	0.998297165629375	0.998880616093496	0.999	NA	0.9989	0.999025	0.999425	NA
1-194	1	1	0.25	0.01	0.01	0.05	7	1.15176118454227	0.99732199907494	0.998051618329913	0.998683359597025	0.99895	NA	0.998725	0.998825	0.999275	NA
1-194	1	1	0.25	0.01	0.01	0.05	8	1.55576871428928	0.995662239001333	0.996518958595209	0.997827842318471	0.997725	NA	0.9975	0.99755	0.998525	NA
1-194	1	1	0.25	0.01	0.01	0.05	9	2.19446975044555	0.99517345422377	0.996000751347881	0.997574194350423	0.996925	NA	0.99775	0.9976	0.9984	NA
1-194	1	1	0.25	0.01	0.01	0.05	10	3.83806290972346	0.987734514519877	0.990139279307474	0.996139460994452	0.997076923076923	NA	0.993	0.993025641025641	0.99725641025641	NA
1-194	1	1	0.25	0.01	0.01	0.05	100	6.09977449190041	0.951429116968832	0.963116995986594	0.986493511748218	0.99475	NA	0.96275	0.96875	0.988	NA
1-195	1	1	0.5	0.01	0.01	0.05	1	0.0518057986338165	0.999971101875417	0.99997260160026	0.999970437682745	0.999975	NA	1	1	1	NA
1-195	1	1	0.5	0.01	0.01	0.05	2	0.166842533112981	0.999705676312411	0.999802024946813	0.999763500918689	0.9998	NA	0.999825	0.9999	0.99985	NA
1-195	1	1	0.5	0.01	0.01	0.05	3	0.300989217596043	0.99941000009044	0.999480689187382	0.999527599318359	0.999525	NA	0.999625	0.999675	0.999725	NA
1-195	1	1	0.5	0.01	0.01	0.05	4	0.458556042787957	0.998917156318487	0.999029773359136	0.999117977992224	0.999225	NA	0.999325	0.99935	0.99945	NA
1-195	1	1	0.5	0.01	0.01	0.05	5	0.652940697579069	0.998310849905263	0.998468595088359	0.998639801473684	0.998675	NA	0.998975	0.999	0.99905	NA
1-195	1	1	0.5	0.01	0.01	0.05	6	0.899837543680166	0.997815045081308	0.998110882278548	0.998507571106638	0.998275	NA	0.998725	0.9988	0.9992	NA
1-195	1	1	0.5	0.01	0.01	0.05	7	1.22705943621218	0.997196629757767	0.997514023418913	0.997843457729561	0.9978	NA	0.99845	0.9985	0.9986	NA
1-195	1	1	0.5	0.01	0.01	0.05	8	1.69442784044582	0.996483663675748	0.996857166259934	0.997491769542116	0.997075	NA	0.99805	0.997975	0.9985	NA
1-195	1	1	0.5	0.01	0.01	0.05	9	2.46616706402928	0.994182174414254	0.994934266892949	0.995842368046643	0.995325	NA	0.99605	0.99635	0.99705	NA
1-195	1	1	0.5	0.01	0.01	0.05	10	4.6035372861567	0.984445037128706	0.990318154380329	0.993681699102633	0.992948717948718	NA	0.989205128205128	0.993487179487179	0.995897435897436	NA
1-195	1	1	0.5	0.01	0.01	0.05	100	7.75426801374394	0.942118299098852	0.97513130861917	0.985707933246004	0.988	NA	0.954	0.98275	0.99275	NA
1-196	1	1	0.8	0.01	0.01	0.05	1	0.0528363280733156	0.999721947997336	0.999830427793562	0.999851734447523	0.99985	NA	0.99985	0.999875	0.999875	NA
1-196	1	1	0.8	0.01	0.01	0.05	2	0.166482924369665	0.999281567697684	0.999687944978997	0.999811022522456	0.99985	NA	0.999575	0.9999	0.99995	NA
1-196	1	1	0.8	0.01	0.01	0.05	3	0.296419893152332	0.998641572423378	0.998975946143255	0.999105450425727	0.9992	NA	0.999175	0.99925	0.9993	NA
1-196	1	1	0.8	0.01	0.01	0.05	4	0.447274439278734	0.99795338156324	0.998491330316305	0.998871774716479	0.99865	NA	0.9986	0.998925	0.999225	NA
1-196	1	1	0.8	0.01	0.01	0.05	5	0.62941377108795	0.997786962110149	0.998370732910055	0.998697967475644	0.9984	NA	0.9988	0.999125	0.99925	NA
1-196	1	1	0.8	0.01	0.01	0.05	6	0.853603127118004	0.997218849021518	0.99810027822945	0.998472559467668	0.99835	NA	0.99845	0.9988	0.999075	NA
1-196	1	1	0.8	0.01	0.01	0.05	7	1.14256599299344	0.99677615466402	0.997724455657729	0.998227332581411	0.997825	NA	0.998275	0.998725	0.998975	NA
1-196	1	1	0.8	0.01	0.01	0.05	8	1.54741079092212	0.995115494522596	0.996681610913917	0.99739333943192	0.997	NA	0.997225	0.997925	0.99835	NA
1-196	1	1	0.8	0.01	0.01	0.05	9	2.22251042886962	0.993554206188655	0.995326517892379	0.996471524098566	0.995825	NA	0.99635	0.9968	0.9977	NA
1-196	1	1	0.8	0.01	0.01	0.05	10	4.49328884490709	0.965450431523792	0.986922786998136	0.988466883690331	0.984333333333333	NA	0.973948717948718	0.991333333333333	0.992025641025641	NA
1-196	1	1	0.8	0.01	0.01	0.05	100	8.83658631604154	0.841968296711027	0.959322814968842	0.954891048093717	0.93525	NA	0.86675	0.971	0.96375	NA
1-197	1	1	0.01	0.25	0.01	0.05	1	0.0532187898246918	0.999739817976478	0.999686630521636	0.999937421071454	0.999975	NA	0.9999	0.99995	0.999975	NA
1-197	1	1	0.01	0.25	0.01	0.05	2	0.164647869890539	0.999100827899306	0.999177447091077	0.999892109365945	0.999875	NA	0.99965	0.99955	1	NA
1-197	1	1	0.01	0.25	0.01	0.05	3	0.290790670526301	0.998607198313168	0.999028109084737	0.999704375095637	0.9998	NA	0.999575	0.999525	0.999825	NA
1-197	1	1	0.01	0.25	0.01	0.05	4	0.434127860626885	0.998209861455907	0.999045206139323	0.999652265057784	0.999775	NA	0.9997	0.9997	0.999825	NA
1-197	1	1	0.01	0.25	0.01	0.05	5	0.601729411173277	0.997680672230292	0.998793054914458	0.999518510804084	0.999625	NA	0.99935	0.99945	0.9997	NA
1-197	1	1	0.01	0.25	0.01	0.05	6	0.806989153278365	0.996995739611407	0.998394186420157	0.999336460268665	0.999525	NA	0.999325	0.999275	0.999575	NA
1-197	1	1	0.01	0.25	0.01	0.05	7	1.06184136750911	0.996431789736571	0.997914261626174	0.999030383395874	0.999075	NA	0.998875	0.998825	0.999375	NA
1-197	1	1	0.01	0.25	0.01	0.05	8	1.40513352063477	0.996185513634811	0.99756873621346	0.999073863129066	0.99925	NA	0.99895	0.998725	0.999475	NA
1-197	1	1	0.01	0.25	0.01	0.05	9	1.93690300812606	0.995665906147579	0.996923384893619	0.998880253690689	0.9988	NA	0.998775	0.9982	0.9993	NA
1-197	1	1	0.01	0.25	0.01	0.05	10	3.24356680674253	0.985858580987831	0.989941764045047	0.997528740946701	0.997410256410256	NA	0.993102564102564	0.993025641025641	0.998282051282051	NA
1-197	1	1	0.01	0.25	0.01	0.05	100	5.01932107073412	0.930374997947549	0.954965770246742	0.990210054685903	0.9935	NA	0.94675	0.9615	0.993	NA
1-198	1	1	0.25	0.25	0.01	0.05	1	0.0531351525132352	0.999868126839563	0.999948525252382	0.999980598856628	0.999975	NA	0.99995	0.99995	1	NA
1-198	1	1	0.25	0.25	0.01	0.05	2	0.167114338855781	0.99939764761309	0.99954161276756	0.999709384510936	0.999675	NA	0.9997	0.99965	0.9998	NA
1-198	1	1	0.25	0.25	0.01	0.05	3	0.299187490976345	0.998842056903054	0.999290158078332	0.999627422757351	0.999775	NA	0.99945	0.99955	0.99975	NA
1-198	1	1	0.25	0.25	0.01	0.05	4	0.456530545986784	0.998471083140578	0.999113641808125	0.999486343729381	0.999625	NA	0.999225	0.9994	0.9997	NA
1-198	1	1	0.25	0.25	0.01	0.05	5	0.643514178179602	0.998051921158962	0.998629997751501	0.999321116056118	0.9994	NA	0.9993	0.99935	0.999675	NA
1-198	1	1	0.25	0.25	0.01	0.05	6	0.874188972694032	0.997518032943276	0.998429501385531	0.999033447749648	0.999025	NA	0.9991	0.999325	0.99945	NA
1-198	1	1	0.25	0.25	0.01	0.05	7	1.17561199739199	0.997345586910403	0.998284842405686	0.998943647792639	0.999025	NA	0.9992	0.99925	0.999525	NA
1-198	1	1	0.25	0.25	0.01	0.05	8	1.59094338267695	0.995426619251578	0.996449484127933	0.997790424148048	0.99805	NA	0.9979	0.9977	0.998475	NA
1-198	1	1	0.25	0.25	0.01	0.05	9	2.24869661913066	0.994348564139634	0.995618784146957	0.997623127725762	0.997475	NA	0.997325	0.997125	0.99835	NA
1-198	1	1	0.25	0.25	0.01	0.05	10	3.90966416982775	0.984144132472095	0.987508099021396	0.995945658709971	0.997025641025641	NA	0.991051282051282	0.991051282051282	0.997102564102564	NA
1-198	1	1	0.25	0.25	0.01	0.05	100	6.20591510341178	0.938724098185177	0.954078805560975	0.986746815292941	0.995	NA	0.95175	0.95925	0.9905	NA
1-199	1	1	0.5	0.25	0.01	0.05	1	0.0521047316339677	0.99994577584876	0.999963409246682	0.999959787630954	0.99995	NA	0.999975	1	0.999975	NA
1-199	1	1	0.5	0.25	0.01	0.05	2	0.169204933877879	0.999603669332548	0.999709488697931	0.999741340120546	0.99975	NA	0.99975	0.99985	0.9999	NA
1-199	1	1	0.5	0.25	0.01	0.05	3	0.30562947002893	0.999400953043199	0.999547605979875	0.999631772941311	0.9998	NA	0.99975	0.999775	0.99985	NA
1-199	1	1	0.5	0.25	0.01	0.05	4	0.47034524733501	0.998823010147373	0.999027808360235	0.999308607045764	0.999225	NA	0.9994	0.9995	0.999675	NA
1-199	1	1	0.5	0.25	0.01	0.05	5	0.672290034505829	0.998084022922849	0.998397502001977	0.998779241246255	0.998875	NA	0.99885	0.999025	0.999275	NA
1-199	1	1	0.5	0.25	0.01	0.05	6	0.933608043969725	0.997264495702201	0.997672740660364	0.99827312889748	0.99825	NA	0.9984	0.99845	0.998975	NA
1-199	1	1	0.5	0.25	0.01	0.05	7	1.28441054412513	0.99645557460645	0.996878056639861	0.99751248042444	0.997575	NA	0.99785	0.997975	0.9983	NA
1-199	1	1	0.5	0.25	0.01	0.05	8	1.78994704608722	0.995530621583001	0.996066813314522	0.997049596259536	0.996725	NA	0.99745	0.99755	0.998175	NA
1-199	1	1	0.5	0.25	0.01	0.05	9	2.62716675707346	0.992734895454674	0.993601272615351	0.995267882462966	0.993875	NA	0.9954	0.995775	0.996625	NA
1-199	1	1	0.5	0.25	0.01	0.05	10	4.91657896717316	0.982090384675534	0.98492568427864	0.992116540864401	0.992358974358974	NA	0.987641025641026	0.988846153846154	0.994358974358974	NA
1-199	1	1	0.5	0.25	0.01	0.05	100	8.17844794287802	0.92803359527272	0.940399461086955	0.972136708828914	0.98375	NA	0.94	0.949	0.9775	NA
1-2	0.5	1.5	0.25	0.01	0.01	0.01	1	0.0397544091063835	0.999937903245507	0.999948502032737	0.999950037095932	0.99995	NA	0.99995	0.99995	0.99995	NA
1-2	0.5	1.5	0.25	0.01	0.01	0.01	2	0.125684603690406	0.999954894687203	0.999984357559985	0.999990402062242	1	NA	1	1	1	NA
1-2	0.5	1.5	0.25	0.01	0.01	0.01	3	0.22412994439618	0.99991972938133	0.999966938950989	0.999972127542847	0.999975	NA	1	1	1	NA
1-2	0.5	1.5	0.25	0.01	0.01	0.01	4	0.337935133922712	0.999919765842422	0.999972339801903	0.999983466203253	1	NA	1	1	1	NA
1-2	0.5	1.5	0.25	0.01	0.01	0.01	5	0.472239064821319	0.999837389006479	0.999924663860148	0.999950091923058	0.99995	NA	0.99995	1	1	NA
1-2	0.5	1.5	0.25	0.01	0.01	0.01	6	0.641465462817738	0.999750851741187	0.999905320133449	0.999944476958201	0.9999	NA	0.999875	0.999975	1	NA
1-2	0.5	1.5	0.25	0.01	0.01	0.01	7	0.86568486784002	0.999581160464805	0.999696665031311	0.999718191135052	0.99965	NA	0.999775	0.999825	0.999775	NA
1-2	0.5	1.5	0.25	0.01	0.01	0.01	8	1.19336807019872	0.999753213570951	0.999810186567743	0.999790162280538	0.999625	NA	0.999975	0.99995	0.9999	NA
1-2	0.5	1.5	0.25	0.01	0.01	0.01	9	1.7769065785569	0.999049450236722	0.999318173377473	0.999397860578445	0.999075	NA	0.9994	0.999575	0.999575	NA
1-2	0.5	1.5	0.25	0.01	0.01	0.01	10	4.10121333889689	0.996003081597348	0.998077280308534	0.997738877706267	0.995769230769231	NA	0.997846153846154	0.998974358974359	0.998435897435897	NA
1-2	0.5	1.5	0.25	0.01	0.01	0.01	100	8.71740723222501	0.984125942832254	0.993363056327086	0.989249894156171	0.978	NA	0.9915	0.996	0.99125	NA
1-200	1	1	0.8	0.25	0.01	0.05	1	0.0514083396088385	0.999751493073226	0.999786233573913	0.99978532419195	0.99975	NA	0.999825	0.999825	0.9998	NA
1-200	1	1	0.8	0.25	0.01	0.05	2	0.16804010499891	0.999747925829408	0.999881851867227	0.999901140409798	0.99995	NA	0.999925	1	1	NA
1-200	1	1	0.8	0.25	0.01	0.05	3	0.305672091530938	0.999025097532565	0.999204361206324	0.999232136510434	0.999325	NA	0.999475	0.99955	0.999525	NA
1-200	1	1	0.8	0.25	0.01	0.05	4	0.469719210444376	0.998139871643408	0.998414332957389	0.998496487418813	0.998675	NA	0.998775	0.99895	0.9989	NA
1-200	1	1	0.8	0.25	0.01	0.05	5	0.672516473042956	0.997666043487448	0.998119494944513	0.998292890602644	0.998175	NA	0.9985	0.9988	0.9988	NA
1-200	1	1	0.8	0.25	0.01	0.05	6	0.929319759511833	0.99628291075099	0.997064497532495	0.997409613108614	0.997375	NA	0.997575	0.99805	0.9982	NA
1-200	1	1	0.8	0.25	0.01	0.05	7	1.27644548262655	0.995869683710472	0.996836068081992	0.997123633618657	0.99695	NA	0.9976	0.997975	0.99825	NA
1-200	1	1	0.8	0.25	0.01	0.05	8	1.77514282610375	0.994443771348951	0.995435238412229	0.995974303322816	0.995	NA	0.996925	0.99705	0.9974	NA
1-200	1	1	0.8	0.25	0.01	0.05	9	2.63729583743314	0.991892158014976	0.993817773274938	0.99450478938716	0.992875	NA	0.99515	0.995875	0.996575	NA
1-200	1	1	0.8	0.25	0.01	0.05	10	5.45305201990265	0.960215854576423	0.98390363549108	0.984638555078982	0.981128205128205	NA	0.969538461538462	0.988641025641026	0.988974358974359	NA
1-200	1	1	0.8	0.25	0.01	0.05	100	10.5224279349072	0.819712561018561	0.951698418860009	0.947718397012084	0.943	NA	0.8455	0.965	0.9595	NA
1-201	1	1	0.01	0.5	0.01	0.05	1	0.0527366259379344	0.999737288113166	0.999794894402657	0.99997467759898	1	NA	0.99985	0.9999	1	NA
1-201	1	1	0.01	0.5	0.01	0.05	2	0.164050066629312	0.999118315903168	0.999594330682301	0.999892944916392	0.999925	NA	0.999775	0.999775	0.999975	NA
1-201	1	1	0.01	0.5	0.01	0.05	3	0.289743712797062	0.998369228126224	0.999222447123994	0.999750038239062	0.999825	NA	0.999475	0.9997	0.9999	NA
1-201	1	1	0.01	0.5	0.01	0.05	4	0.432414385184553	0.997931277524414	0.998929557032117	0.999665898135943	0.999725	NA	0.99945	0.99955	0.9998	NA
1-201	1	1	0.01	0.5	0.01	0.05	5	0.600548710072152	0.997139663173386	0.998729551064249	0.999618841047483	0.999675	NA	0.999125	0.9995	0.999875	NA
1-201	1	1	0.01	0.5	0.01	0.05	6	0.805061531855166	0.996501630275732	0.998045736102773	0.999192564760103	0.99915	NA	0.998775	0.99895	0.9994	NA
1-201	1	1	0.01	0.5	0.01	0.05	7	1.06371319212992	0.995864882502435	0.997869417605751	0.999261962862312	0.99925	NA	0.998525	0.998875	0.99955	NA
1-201	1	1	0.01	0.5	0.01	0.05	8	1.4095901729388	0.995382418313153	0.997679939376604	0.999203580005865	0.99935	NA	0.99855	0.99895	0.9995	NA
1-201	1	1	0.01	0.5	0.01	0.05	9	1.94091120218167	0.994328626964723	0.996808970293756	0.99908489319396	0.999225	NA	0.998275	0.9984	0.9994	NA
1-201	1	1	0.01	0.5	0.01	0.05	10	3.25073626647315	0.978687240969962	0.986397084032557	0.99776651594942	0.998179487179487	NA	0.988153846153846	0.990230769230769	0.998717948717949	NA
1-201	1	1	0.01	0.5	0.01	0.05	100	5.04803413525136	0.909122354136104	0.945696984678135	0.990822509687461	0.99675	NA	0.927	0.95275	0.995	NA
1-202	1	1	0.25	0.5	0.01	0.05	1	0.0520045514443501	0.999772662996917	0.999917642074489	0.999953983973078	0.999975	NA	0.99985	0.99995	0.999975	NA
1-202	1	1	0.25	0.5	0.01	0.05	2	0.165617524807336	0.999180891023683	0.999689135723839	0.999750332858268	0.999725	NA	0.99955	0.99975	0.999825	NA
1-202	1	1	0.25	0.5	0.01	0.05	3	0.297454031604333	0.998818123987862	0.999689863151778	0.999744245840182	0.999825	NA	0.999625	0.999875	0.9999	NA
1-202	1	1	0.25	0.5	0.01	0.05	4	0.45456253820798	0.998203672851998	0.999363954910377	0.99946792836746	0.999525	NA	0.9993	0.999625	0.99965	NA
1-202	1	1	0.25	0.5	0.01	0.05	5	0.642637853000895	0.997777645306882	0.999006138690902	0.999289843291111	0.999325	NA	0.99925	0.9994	0.99955	NA
1-202	1	1	0.25	0.5	0.01	0.05	6	0.873384474034284	0.996921628187101	0.998646843552142	0.999020201022077	0.99905	NA	0.998975	0.999175	0.9994	NA
1-202	1	1	0.25	0.5	0.01	0.05	7	1.17394026768208	0.996158515757592	0.998014326566234	0.99889248190083	0.998975	NA	0.9985	0.998575	0.999325	NA
1-202	1	1	0.25	0.5	0.01	0.05	8	1.59240217382781	0.995683400290761	0.997767644504566	0.998780291310954	0.998725	NA	0.998425	0.998725	0.999375	NA
1-202	1	1	0.25	0.5	0.01	0.05	9	2.25596211749387	0.994625657535343	0.996818974971946	0.998159691820932	0.997875	NA	0.9979	0.998175	0.9988	NA
1-202	1	1	0.25	0.5	0.01	0.05	10	3.94117536985932	0.984222732043739	0.988195743871352	0.996569774229226	0.997846153846154	NA	0.991589743589744	0.991128205128205	0.997948717948718	NA
1-202	1	1	0.25	0.5	0.01	0.05	100	6.26613176710124	0.928313018113022	0.947064367968291	0.98506679013291	0.99625	NA	0.94325	0.95075	0.99025	NA
1-203	1	1	0.5	0.5	0.01	0.05	1	0.0515952707638026	0.999830305989583	0.999839953318448	0.999920305778733	0.99995	NA	0.9999	0.999875	0.99995	NA
1-203	1	1	0.5	0.5	0.01	0.05	2	0.168900562083963	0.999459559205602	0.99966786534673	0.999775885039717	0.999875	NA	0.99975	0.999775	0.9999	NA
1-203	1	1	0.5	0.5	0.01	0.05	3	0.307792097601718	0.999211827590245	0.999556010296887	0.999784092641677	0.999875	NA	0.9997	0.9998	1	NA
1-203	1	1	0.5	0.5	0.01	0.05	4	0.477085315039593	0.998749393098256	0.999202492570181	0.999581321739368	0.99955	NA	0.9996	0.9996	0.99985	NA
1-203	1	1	0.5	0.5	0.01	0.05	5	0.684694513916918	0.997894998769955	0.998555404647694	0.998925203883905	0.999075	NA	0.998975	0.999075	0.9993	NA
1-203	1	1	0.5	0.5	0.01	0.05	6	0.954804523146678	0.997159851122868	0.998038501787195	0.99850981647243	0.998775	NA	0.998525	0.9987	0.999	NA
1-203	1	1	0.5	0.5	0.01	0.05	7	1.31764003645617	0.995766410250417	0.996748869944635	0.997585097178891	0.997925	NA	0.9978	0.99775	0.998325	NA
1-203	1	1	0.5	0.5	0.01	0.05	8	1.84635906444841	0.995415340901862	0.996815515272635	0.997890029737242	0.998	NA	0.99805	0.998175	0.998975	NA
1-203	1	1	0.5	0.5	0.01	0.05	9	2.72829165029669	0.992898000435478	0.994569939472569	0.996437805826085	0.995925	NA	0.99645	0.9965	0.997575	NA
1-203	1	1	0.5	0.5	0.01	0.05	10	5.12463655199153	0.981396025686227	0.985475318180909	0.99339039111884	0.994076923076923	NA	0.989538461538462	0.98925641025641	0.995794871794872	NA
1-203	1	1	0.5	0.5	0.01	0.05	100	8.55416536747699	0.929517165506273	0.946199880797315	0.978504058791876	0.99275	NA	0.946	0.95575	0.98625	NA
1-204	1	1	0.8	0.5	0.01	0.05	1	0.0495097817805961	0.999904749601984	0.999906912678278	0.999909114217572	0.999925	NA	0.999925	0.999925	0.999925	NA
1-204	1	1	0.8	0.5	0.01	0.05	2	0.166839174343458	0.999719599289123	0.999755703568091	0.999790623762596	0.999775	NA	0.99985	0.999875	0.9999	NA
1-204	1	1	0.8	0.5	0.01	0.05	3	0.311159986844826	0.999219340052592	0.999242577275415	0.999266251058991	0.999275	NA	0.9995	0.999475	0.9995	NA
1-204	1	1	0.8	0.5	0.01	0.05	4	0.490467099703858	0.999014817971361	0.999076372310805	0.999108410848614	0.99905	NA	0.999525	0.999575	0.9996	NA
1-204	1	1	0.8	0.5	0.01	0.05	5	0.721488465602347	0.998045034783222	0.998057575437684	0.998140968752705	0.998125	NA	0.998875	0.99895	0.99895	NA
1-204	1	1	0.8	0.5	0.01	0.05	6	1.02496823433383	0.996919916125216	0.997026092872363	0.996957829502976	0.99695	NA	0.997925	0.997975	0.997875	NA
1-204	1	1	0.8	0.5	0.01	0.05	7	1.45045286415008	0.995150338200491	0.995359592172608	0.995355901460434	0.994825	NA	0.996725	0.996725	0.99675	NA
1-204	1	1	0.8	0.5	0.01	0.05	8	2.09302551999896	0.993581185405985	0.994086948911009	0.994160811498138	0.99245	NA	0.995575	0.995775	0.996025	NA
1-204	1	1	0.8	0.5	0.01	0.05	9	3.24176693559217	0.988141703584396	0.989387769800121	0.989997735987818	0.9877	NA	0.9918	0.9922	0.993175	NA
1-204	1	1	0.8	0.5	0.01	0.05	10	6.99443537898332	0.954984016661722	0.973385077851673	0.978261529061338	0.975948717948718	NA	0.964589743589744	0.979666666666667	0.984512820512821	NA
1-204	1	1	0.8	0.5	0.01	0.05	100	13.2538876967609	0.815779122184672	0.914377181463517	0.932919439534581	0.952	NA	0.84175	0.928	0.948	NA
1-205	1	1	0.01	0.8	0.01	0.05	1	0.0524497259696565	0.999743236620091	0.999747964433004	0.999978442444959	1	NA	0.9999	0.999925	1	NA
1-205	1	1	0.01	0.8	0.01	0.05	2	0.163720282623911	0.998953465210885	0.999149528528773	0.999739676612576	0.999775	NA	0.999575	0.9995	0.9998	NA
1-205	1	1	0.01	0.8	0.01	0.05	3	0.290478225787839	0.998292751789036	0.998886483910553	0.999611900244858	0.999625	NA	0.9994	0.9995	0.9997	NA
1-205	1	1	0.01	0.8	0.01	0.05	4	0.435736506498726	0.998125969416774	0.998922155861875	0.999785369072393	0.9998	NA	0.9996	0.999575	0.9999	NA
1-205	1	1	0.01	0.8	0.01	0.05	5	0.604061150973513	0.997037311522634	0.998192638592188	0.999382536853386	0.99955	NA	0.999175	0.99905	0.999525	NA
1-205	1	1	0.01	0.8	0.01	0.05	6	0.807233708141196	0.996963595341281	0.998111704336068	0.999595066456329	0.99975	NA	0.999325	0.9992	0.999775	NA
1-205	1	1	0.01	0.8	0.01	0.05	7	1.05937484626639	0.996459329255917	0.997687789784663	0.999392879941292	0.9995	NA	0.999175	0.99885	0.9996	NA
1-205	1	1	0.01	0.8	0.01	0.05	8	1.40089507761451	0.996184784230183	0.997529739477154	0.9992593487056	0.9992	NA	0.9991	0.998975	0.999525	NA
1-205	1	1	0.01	0.8	0.01	0.05	9	1.93552792217762	0.995504179933247	0.996674464692306	0.999041780181278	0.999025	NA	0.999025	0.99855	0.99935	NA
1-205	1	1	0.01	0.8	0.01	0.05	10	3.25423346922708	0.984769237039579	0.988553470704562	0.998128491283283	0.998615384615385	NA	0.993102564102564	0.992410256410256	0.999076923076923	NA
1-205	1	1	0.01	0.8	0.01	0.05	100	5.03462207050255	0.923051239747031	0.952489258552305	0.992420198850614	0.99625	NA	0.94325	0.9585	0.9975	NA
1-206	1	1	0.25	0.8	0.01	0.05	1	0.0528971665100038	0.999813701708363	0.999904252313428	0.999935969710346	0.99995	NA	0.999875	0.999925	0.99995	NA
1-206	1	1	0.25	0.8	0.01	0.05	2	0.168010473815536	0.999113785002856	0.999510518505185	0.999768401438844	0.9998	NA	0.9995	0.99955	0.999825	NA
1-206	1	1	0.25	0.8	0.01	0.05	3	0.299681835653097	0.998479420727252	0.99942302750209	0.999696055163036	0.999775	NA	0.999325	0.9996	0.9998	NA
1-206	1	1	0.25	0.8	0.01	0.05	4	0.455883873733887	0.998043181691849	0.999376093997788	0.999677770694626	0.9998	NA	0.9995	0.999625	0.99985	NA
1-206	1	1	0.25	0.8	0.01	0.05	5	0.644245596256499	0.997338346812313	0.998828852826287	0.999382178574205	0.9996	NA	0.99915	0.999325	0.9996	NA
1-206	1	1	0.25	0.8	0.01	0.05	6	0.877193745217187	0.996469443805253	0.99834407029762	0.999136424848224	0.99915	NA	0.998725	0.999	0.999425	NA
1-206	1	1	0.25	0.8	0.01	0.05	7	1.17796007736155	0.995913989630299	0.998229508244828	0.999215392357221	0.99935	NA	0.998725	0.99905	0.999525	NA
1-206	1	1	0.25	0.8	0.01	0.05	8	1.59301978642365	0.995673567503786	0.998071917844296	0.999081003626656	0.99915	NA	0.9989	0.999175	0.999475	NA
1-206	1	1	0.25	0.8	0.01	0.05	9	2.25137088381542	0.994198488788464	0.996746643172741	0.998328283971478	0.9983	NA	0.998175	0.998125	0.9988	NA
1-206	1	1	0.25	0.8	0.01	0.05	10	3.95200212215049	0.98160722799851	0.988845806241155	0.996266317276331	0.998153846153846	NA	0.990538461538462	0.992102564102564	0.997512820512821	NA
1-206	1	1	0.25	0.8	0.01	0.05	100	6.31684120500699	0.918233543730325	0.95308516931226	0.984026658494782	0.99675	NA	0.93825	0.959	0.98975	NA
1-207	1	1	0.5	0.8	0.01	0.05	1	0.0507893489445962	0.999880240090395	0.999956152092998	0.99998160537524	0.999975	NA	0.999975	0.999975	1	NA
1-207	1	1	0.5	0.8	0.01	0.05	2	0.166990985425566	0.999474952084413	0.999762048103969	0.999850820463076	0.9998	NA	0.999775	0.999825	0.999925	NA
1-207	1	1	0.5	0.8	0.01	0.05	3	0.307344260134819	0.998549204557781	0.999270424956041	0.999534531991314	0.99965	NA	0.999225	0.99945	0.999725	NA
1-207	1	1	0.5	0.8	0.01	0.05	4	0.478185420616037	0.998241234622745	0.999333919028131	0.999442957489358	0.999525	NA	0.99915	0.999625	0.9997	NA
1-207	1	1	0.5	0.8	0.01	0.05	5	0.688778033610076	0.997738763566216	0.99887527626892	0.999350752366884	0.99955	NA	0.99915	0.999225	0.999625	NA
1-207	1	1	0.5	0.8	0.01	0.05	6	0.956461346168277	0.996870478761105	0.998247017226796	0.998984873647338	0.9992	NA	0.9987	0.99885	0.999375	NA
1-207	1	1	0.5	0.8	0.01	0.05	7	1.32187915893019	0.99582199728245	0.997726193037429	0.998413390579711	0.998625	NA	0.998325	0.99865	0.99905	NA
1-207	1	1	0.5	0.8	0.01	0.05	8	1.84754651711882	0.99553601118907	0.997462279384564	0.998517202873909	0.998625	NA	0.998775	0.9987	0.999175	NA
1-207	1	1	0.5	0.8	0.01	0.05	9	2.7339990023934	0.993305198537793	0.99559074362849	0.997220536333008	0.997325	NA	0.9974	0.9972	0.99815	NA
1-207	1	1	0.5	0.8	0.01	0.05	10	5.16186112425835	0.979433283684465	0.982707461435252	0.992584825450196	0.993974358974359	NA	0.988205128205128	0.986871794871795	0.995051282051282	NA
1-207	1	1	0.5	0.8	0.01	0.05	100	8.64589346435906	0.911671534331085	0.933000818454012	0.968374865587234	0.9885	NA	0.92825	0.94075	0.97775	NA
1-208	1	1	0.8	0.8	0.01	0.05	1	0.0476942528151428	0.999900586087851	0.99991510267718	0.999922234784968	0.9999	NA	0.99995	0.99995	0.99995	NA
1-208	1	1	0.8	0.8	0.01	0.05	2	0.16412420900281	0.999726147479806	0.999772882874837	0.999838775543224	0.999775	NA	0.999825	0.99985	0.999925	NA
1-208	1	1	0.8	0.8	0.01	0.05	3	0.310988641959641	0.99939378599728	0.999487994692585	0.999518502244561	0.9995	NA	0.9997	0.999775	0.99975	NA
1-208	1	1	0.8	0.8	0.01	0.05	4	0.497597678066775	0.998877588071266	0.999103763536129	0.999207816581369	0.9991	NA	0.999425	0.999425	0.99955	NA
1-208	1	1	0.8	0.8	0.01	0.05	5	0.740867997090818	0.998094389408646	0.998496975875488	0.998671390868401	0.998875	NA	0.99895	0.999125	0.9993	NA
1-208	1	1	0.8	0.8	0.01	0.05	6	1.07675469476981	0.996526486965418	0.997036531178466	0.997279619571345	0.997	NA	0.997825	0.998075	0.998275	NA
1-208	1	1	0.8	0.8	0.01	0.05	7	1.56965976037646	0.99452361723921	0.995272587059414	0.995611641484553	0.9955	NA	0.996425	0.996675	0.996675	NA
1-208	1	1	0.8	0.8	0.01	0.05	8	2.34623055002902	0.991944272962366	0.993160700142435	0.994305217452802	0.993225	NA	0.995275	0.995475	0.9963	NA
1-208	1	1	0.8	0.8	0.01	0.05	9	3.83900138319633	0.985626449005112	0.987324569344486	0.988775086271996	0.9886	NA	0.991	0.991125	0.9923	NA
1-208	1	1	0.8	0.8	0.01	0.05	10	8.82635933377329	0.949466905811694	0.958103107105998	0.965928727177043	0.972025641025641	NA	0.964641025641026	0.967717948717949	0.97674358974359	NA
1-208	1	1	0.8	0.8	0.01	0.05	100	16.7326964448307	0.843618284412542	0.875582571730874	0.900413158948232	0.9645	NA	0.87375	0.89475	0.93275	NA
1-209	1	1	0.01	0.01	0.05	0.05	1	0.0536614890801961	0.999679474308052	0.999697347723235	0.999732100780494	0.99975	NA	0.9998	0.999875	0.999875	NA
1-209	1	1	0.01	0.01	0.05	0.05	2	0.166992937261368	0.998671985153948	0.998725869417622	0.998798782140387	0.999	NA	0.9992	0.999225	0.999275	NA
1-209	1	1	0.01	0.01	0.05	0.05	3	0.293884243497056	0.997768837687024	0.997956170014585	0.997971047513657	0.99845	NA	0.9986	0.99875	0.99875	NA
1-209	1	1	0.01	0.01	0.05	0.05	4	0.438630303391682	0.996649160568989	0.996915670353139	0.997103968049988	0.997625	NA	0.99785	0.998	0.99815	NA
1-209	1	1	0.01	0.01	0.05	0.05	5	0.607588075991264	0.995242009330244	0.995487976178707	0.995737835941715	0.99645	NA	0.997	0.99715	0.99735	NA
1-209	1	1	0.01	0.01	0.05	0.05	6	0.808834452377311	0.993605141865467	0.994096784969037	0.994980503143396	0.99575	NA	0.995975	0.996175	0.99705	NA
1-209	1	1	0.01	0.01	0.05	0.05	7	1.06309611793162	0.991791265450454	0.992365405285988	0.993175062608326	0.994325	NA	0.994875	0.99525	0.995375	NA
1-209	1	1	0.01	0.01	0.05	0.05	8	1.40385401304115	0.988851818216499	0.989425805031541	0.990990594414206	0.992375	NA	0.99245	0.992675	0.99365	NA
1-209	1	1	0.01	0.01	0.05	0.05	9	1.93117057786401	0.9861525395737	0.986667294858875	0.988311805032159	0.988725	NA	0.990125	0.99035	0.9914	NA
1-209	1	1	0.01	0.01	0.05	0.05	10	3.23921762741633	0.980411963136945	0.980588857038821	0.985408500546432	0.984307692307692	NA	0.986512820512821	0.985717948717949	0.990025641025641	NA
1-209	1	1	0.01	0.01	0.05	0.05	100	5.04087291289781	0.956504242804714	0.956710957867096	0.971315939985508	0.971	NA	0.96575	0.96525	0.9805	NA
1-21	0.5	1.5	0.01	0.25	0.05	0.01	1	0.0407322907484855	0.999952431132693	0.999982464398249	0.999987995027771	1	NA	1	1	1	NA
1-21	0.5	1.5	0.01	0.25	0.05	0.01	2	0.128741059175995	0.999784045420987	0.999859267164834	0.999848547243759	0.999875	NA	0.9999	0.9999	0.9999	NA
1-21	0.5	1.5	0.01	0.25	0.05	0.01	3	0.23053120481638	0.999569878960177	0.999682484535452	0.999699011477836	0.99975	NA	0.9998	0.999775	0.9998	NA
1-21	0.5	1.5	0.01	0.25	0.05	0.01	4	0.350942434637004	0.999314408964516	0.99946247223973	0.999559563084928	0.999525	NA	0.999675	0.999675	0.99975	NA
1-21	0.5	1.5	0.01	0.25	0.05	0.01	5	0.495878033861326	0.999025503177286	0.999307238064813	0.999419231852093	0.99945	NA	0.9996	0.999625	0.9997	NA
1-21	0.5	1.5	0.01	0.25	0.05	0.01	6	0.677355443001462	0.998375855893152	0.998760887447123	0.99889521954818	0.99895	NA	0.998925	0.999125	0.999275	NA
1-21	0.5	1.5	0.01	0.25	0.05	0.01	7	0.920693699338742	0.997577120395843	0.998010913668689	0.998344192221661	0.9983	NA	0.99855	0.9987	0.998925	NA
1-21	0.5	1.5	0.01	0.25	0.05	0.01	8	1.26449186004617	0.996915006688973	0.997451610128774	0.997747202129365	0.997275	NA	0.997975	0.9982	0.99845	NA
1-21	0.5	1.5	0.01	0.25	0.05	0.01	9	1.84113785351804	0.995224497841466	0.996007294490542	0.996486957858992	0.995025	NA	0.9971	0.99735	0.997625	NA
1-21	0.5	1.5	0.01	0.25	0.05	0.01	10	3.61863359982829	0.985964806883176	0.990033930481312	0.991614743263527	0.979717948717949	NA	0.990025641025641	0.992769230769231	0.994051282051282	NA
1-21	0.5	1.5	0.01	0.25	0.05	0.01	100	6.58468722852804	0.96031965396785	0.977803458163253	0.979965252465165	0.93475	NA	0.96975	0.98275	0.9845	NA
1-210	1	1	0.25	0.01	0.05	0.05	1	0.052931371632835	0.999592796730667	0.999613803144382	0.999591172368359	0.99965	NA	0.999675	0.9997	0.9997	NA
1-210	1	1	0.25	0.01	0.05	0.05	2	0.165480337715931	0.99867273047269	0.998737326928084	0.998772915196648	0.999025	NA	0.99915	0.999225	0.999275	NA
1-210	1	1	0.25	0.01	0.05	0.05	3	0.29459448370311	0.998069117796239	0.998171366244276	0.998327545257055	0.998825	NA	0.999	0.999	0.999	NA
1-210	1	1	0.25	0.01	0.05	0.05	4	0.444991733635643	0.996553450495045	0.996612789122066	0.996926691954685	0.997775	NA	0.9979	0.997875	0.99815	NA
1-210	1	1	0.25	0.01	0.05	0.05	5	0.624300435708808	0.994819367589486	0.99507051491618	0.995383751743931	0.996475	NA	0.996725	0.9968	0.997175	NA
1-210	1	1	0.25	0.01	0.05	0.05	6	0.843973628533176	0.992871785980933	0.993155501912962	0.993608845105362	0.994525	NA	0.995425	0.995625	0.995825	NA
1-210	1	1	0.25	0.01	0.05	0.05	7	1.12198726849792	0.990373928801048	0.990749123395966	0.991327383123256	0.992975	NA	0.9937	0.9939	0.994225	NA
1-210	1	1	0.25	0.01	0.05	0.05	8	1.5047387617731	0.987329889947703	0.987829270546467	0.988815707744444	0.989225	NA	0.991525	0.9917	0.992775	NA
1-210	1	1	0.25	0.01	0.05	0.05	9	2.1113383699596	0.983188660147161	0.983772599234607	0.985814856772217	0.984875	NA	0.98855	0.988625	0.990325	NA
1-210	1	1	0.25	0.01	0.05	0.05	10	3.66913016852789	0.972320284589509	0.974530589215461	0.978250815686667	0.972487179487179	NA	0.980487179487179	0.981538461538462	0.984794871794872	NA
1-210	1	1	0.25	0.01	0.05	0.05	100	5.88658574328681	0.937079177110356	0.947990574937543	0.956629000789727	0.94025	NA	0.9505	0.959	0.96825	NA
1-211	1	1	0.5	0.01	0.05	0.05	1	0.0526422193551845	0.999568753372682	0.999629247857471	0.99974582369726	0.999825	NA	0.99975	0.999775	0.999875	NA
1-211	1	1	0.5	0.01	0.05	0.05	2	0.165274054686441	0.998530692611204	0.998600918847203	0.998869385726416	0.999075	NA	0.999075	0.999075	0.9993	NA
1-211	1	1	0.5	0.01	0.05	0.05	3	0.295349230223084	0.997060821772814	0.997396479255283	0.997775059727836	0.9983	NA	0.99815	0.99835	0.998525	NA
1-211	1	1	0.5	0.01	0.05	0.05	4	0.445926397471471	0.99544112559303	0.995936689705688	0.996608912329324	0.99735	NA	0.997	0.997275	0.997775	NA
1-211	1	1	0.5	0.01	0.05	0.05	5	0.624873041550756	0.994487544436541	0.995066031861087	0.995666205151213	0.996225	NA	0.996525	0.9968	0.99715	NA
1-211	1	1	0.5	0.01	0.05	0.05	6	0.843306518554279	0.992696880469156	0.993527968079632	0.994460701836961	0.995125	NA	0.995375	0.995875	0.9964	NA
1-211	1	1	0.5	0.01	0.05	0.05	7	1.12398469129537	0.990260745360314	0.991226000373172	0.992132380508017	0.993025	NA	0.994125	0.994825	0.994975	NA
1-211	1	1	0.5	0.01	0.05	0.05	8	1.51227349529209	0.987450033284679	0.988701114235642	0.989939980384025	0.99	NA	0.992225	0.9927	0.9934	NA
1-211	1	1	0.5	0.01	0.05	0.05	9	2.13452784981511	0.981625368554351	0.983261295267573	0.984762596026932	0.983975	NA	0.987375	0.988375	0.989275	NA
1-211	1	1	0.5	0.01	0.05	0.05	10	3.83771105653115	0.951310502153547	0.963593780232974	0.967128261826548	0.948589743589744	NA	0.962769230769231	0.972461538461538	0.975641025641026	NA
1-211	1	1	0.5	0.01	0.05	0.05	100	6.43260652592212	0.858046993489919	0.910631004189837	0.920649430399041	0.87225	NA	0.8775	0.9255	0.9355	NA
1-212	1	1	0.8	0.01	0.05	0.05	1	0.0531237424553031	0.999343305728295	0.999539319844111	0.999583376494713	0.99965	NA	0.99955	0.999675	0.99965	NA
1-212	1	1	0.8	0.01	0.05	0.05	2	0.165661600469114	0.998124985992741	0.99885933600712	0.999139403012425	0.999275	NA	0.9987	0.99925	0.99945	NA
1-212	1	1	0.8	0.01	0.05	0.05	3	0.292629238656897	0.997333181014528	0.998446266645036	0.998677108710154	0.998925	NA	0.998625	0.9991	0.99925	NA
1-212	1	1	0.8	0.01	0.05	0.05	4	0.437790704672292	0.996104871089108	0.997623259749395	0.99809990938644	0.9986	NA	0.997875	0.99865	0.9989	NA
1-212	1	1	0.8	0.01	0.05	0.05	5	0.608669577748102	0.993912155244929	0.996033095143924	0.996744575159624	0.9971	NA	0.9966	0.9976	0.997875	NA
1-212	1	1	0.8	0.01	0.05	0.05	6	0.817358802303728	0.992276306834747	0.994782399244866	0.99555286576441	0.996125	NA	0.9958	0.99635	0.996825	NA
1-212	1	1	0.8	0.01	0.05	0.05	7	1.08328690122389	0.990647037539829	0.994379502275454	0.995646228580526	0.996075	NA	0.995075	0.996525	0.997175	NA
1-212	1	1	0.8	0.01	0.05	0.05	8	1.44505796421971	0.98823688244267	0.992635844568156	0.993984684433006	0.993675	NA	0.993475	0.995275	0.99585	NA
1-212	1	1	0.8	0.01	0.05	0.05	9	2.01381752074603	0.984892452038327	0.989941446344593	0.992022248022632	0.9907	NA	0.992	0.993375	0.9946	NA
1-212	1	1	0.8	0.01	0.05	0.05	10	3.60691174185181	0.930235586855255	0.96148481686869	0.965894781418666	0.938538461538462	NA	0.943333333333333	0.970794871794872	0.972666666666667	NA
1-212	1	1	0.8	0.01	0.05	0.05	100	6.28229660626761	0.695738892070253	0.857223975430385	0.867426728692732	0.74125	NA	0.71675	0.88075	0.88225	NA
1-213	1	1	0.01	0.25	0.05	0.05	1	0.0532421171395812	0.999630597962832	0.999772346384245	0.999787982724162	0.999875	NA	0.999825	0.9999	0.999925	NA
1-213	1	1	0.01	0.25	0.05	0.05	2	0.165155954043712	0.998663905456278	0.998988683730721	0.99907602588017	0.999425	NA	0.999225	0.9994	0.999475	NA
1-213	1	1	0.01	0.25	0.05	0.05	3	0.291570620983139	0.99720955131467	0.997897097227009	0.998364172485101	0.999	NA	0.9983	0.99885	0.999075	NA
1-213	1	1	0.01	0.25	0.05	0.05	4	0.435390702934623	0.996100591822533	0.997151600943978	0.997474973222128	0.998125	NA	0.99805	0.998475	0.99855	NA
1-213	1	1	0.01	0.25	0.05	0.05	5	0.606743918302257	0.994167602363306	0.995429402520077	0.995889983980135	0.996675	NA	0.99655	0.996925	0.99725	NA
1-213	1	1	0.01	0.25	0.05	0.05	6	0.813001046263128	0.992675091578542	0.994488150956234	0.995339298248325	0.9962	NA	0.9959	0.996375	0.997	NA
1-213	1	1	0.01	0.25	0.05	0.05	7	1.07303603364574	0.988820320212247	0.991274182452673	0.992607788683049	0.99355	NA	0.99245	0.9935	0.9948	NA
1-213	1	1	0.01	0.25	0.05	0.05	8	1.42308851248274	0.987604386845104	0.990148121165083	0.991527833094718	0.992275	NA	0.99235	0.9931	0.994325	NA
1-213	1	1	0.01	0.25	0.05	0.05	9	1.96449310309052	0.986150640597867	0.988970354102131	0.991184265281322	0.99195	NA	0.99215	0.992375	0.994425	NA
1-213	1	1	0.01	0.25	0.05	0.05	10	3.31305336110715	0.977045376875929	0.980914066529767	0.986995027926473	0.986846153846154	NA	0.98574358974359	0.986282051282051	0.990948717948718	NA
1-213	1	1	0.01	0.25	0.05	0.05	100	5.13374510571796	0.941859397990475	0.950465348512912	0.971287923361454	0.97625	NA	0.954	0.96175	0.9795	NA
1-214	1	1	0.25	0.25	0.05	0.05	1	0.052774033509805	0.999534817876098	0.999612822385075	0.999565881344544	0.999575	NA	0.99965	0.999725	0.99965	NA
1-214	1	1	0.25	0.25	0.05	0.05	2	0.166938377241755	0.998513119098979	0.998703061471119	0.998699079222989	0.998875	NA	0.999075	0.999175	0.9992	NA
1-214	1	1	0.25	0.25	0.05	0.05	3	0.299752876111989	0.997612447723806	0.997859042461269	0.997891603715125	0.998375	NA	0.998475	0.998625	0.998675	NA
1-214	1	1	0.25	0.25	0.05	0.05	4	0.456044167286085	0.996542756299671	0.996873545076503	0.996890178488877	0.997625	NA	0.998075	0.998225	0.99815	NA
1-214	1	1	0.25	0.25	0.05	0.05	5	0.642285235874392	0.994280464351851	0.994733217683882	0.994979187943218	0.99585	NA	0.996225	0.996675	0.996725	NA
1-214	1	1	0.25	0.25	0.05	0.05	6	0.870423728948298	0.992520002167097	0.993066791237075	0.993508168632063	0.994625	NA	0.995175	0.995375	0.995775	NA
1-214	1	1	0.25	0.25	0.05	0.05	7	1.16728741519717	0.99013825797131	0.991007770528497	0.991488564011124	0.992325	NA	0.9934	0.994025	0.9945	NA
1-214	1	1	0.25	0.25	0.05	0.05	8	1.57752006352499	0.987120392886747	0.987957514805778	0.988441293629392	0.98955	NA	0.9914	0.99175	0.9923	NA
1-214	1	1	0.25	0.25	0.05	0.05	9	2.23584888692707	0.983178293059269	0.984206496624752	0.984900436669222	0.985275	NA	0.9884	0.988775	0.989725	NA
1-214	1	1	0.25	0.25	0.05	0.05	10	3.91372267969349	0.970901662684334	0.971789756303262	0.976681493578378	0.977384615384615	NA	0.979179487179487	0.978538461538462	0.983641025641026	NA
1-214	1	1	0.25	0.25	0.05	0.05	100	6.21608465739026	0.935169290265232	0.934736131393592	0.949652315919477	0.9525	NA	0.94775	0.94525	0.96125	NA
1-215	1	1	0.5	0.25	0.05	0.05	1	0.0532520580343589	0.999446941806702	0.999503029294609	0.999517883114424	0.999625	NA	0.999575	0.999625	0.999625	NA
1-215	1	1	0.5	0.25	0.05	0.05	2	0.170760925146536	0.998524510216863	0.998620580876172	0.998629005761094	0.99885	NA	0.998975	0.9991	0.999075	NA
1-215	1	1	0.5	0.25	0.05	0.05	3	0.306345629164173	0.997200567395364	0.997450622947615	0.997584647646767	0.998	NA	0.998225	0.998475	0.9986	NA
1-215	1	1	0.5	0.25	0.05	0.05	4	0.46664774235722	0.995843547807968	0.996036308484232	0.996107605731397	0.996275	NA	0.997425	0.99735	0.9974	NA
1-215	1	1	0.5	0.25	0.05	0.05	5	0.66163571966347	0.993269619352452	0.993564844128371	0.99392599706679	0.99505	NA	0.995325	0.995525	0.99575	NA
1-215	1	1	0.5	0.25	0.05	0.05	6	0.911399007887316	0.991220978849285	0.991378427688213	0.991949175662785	0.99305	NA	0.9941	0.993925	0.994525	NA
1-215	1	1	0.5	0.25	0.05	0.05	7	1.23715128622644	0.988093255576889	0.988303397677599	0.988920997213743	0.99	NA	0.992075	0.99205	0.99245	NA
1-215	1	1	0.5	0.25	0.05	0.05	8	1.69290486639205	0.982741880203778	0.983522444181697	0.98415627049216	0.9857	NA	0.9881	0.988425	0.988725	NA
1-215	1	1	0.5	0.25	0.05	0.05	9	2.44253037351093	0.977353113021674	0.978208493242704	0.97967388441288	0.98	NA	0.984475	0.984525	0.986	NA
1-215	1	1	0.5	0.25	0.05	0.05	10	4.4916437006379	0.945676858491137	0.950442498062037	0.956765665807655	0.943384615384615	NA	0.958615384615385	0.960538461538462	0.967512820512821	NA
1-215	1	1	0.5	0.25	0.05	0.05	100	7.52675608706319	0.868520511038687	0.899046903506123	0.910296293087977	0.87925	NA	0.89175	0.91575	0.928	NA
1-216	1	1	0.8	0.25	0.05	0.05	1	0.0524669603572393	0.99965303467248	0.999707214913618	0.999725463842107	0.9998	NA	0.9998	0.9998	0.9998	NA
1-216	1	1	0.8	0.25	0.05	0.05	2	0.167443919193704	0.998189721918071	0.998746811623268	0.998905494911365	0.999075	NA	0.99885	0.99925	0.99935	NA
1-216	1	1	0.8	0.25	0.05	0.05	3	0.302043544688513	0.996858608590008	0.997904847331391	0.998178153807018	0.998425	NA	0.99835	0.99885	0.9989	NA
1-216	1	1	0.8	0.25	0.05	0.05	4	0.460235375969715	0.994121132279237	0.996268164012155	0.996617760459459	0.99745	NA	0.996325	0.997575	0.9978	NA
1-216	1	1	0.8	0.25	0.05	0.05	5	0.651801904864692	0.993058833172716	0.995267584456039	0.995891674434143	0.996625	NA	0.995775	0.997025	0.99725	NA
1-216	1	1	0.8	0.25	0.05	0.05	6	0.891774645717649	0.990463080765473	0.993584951529589	0.994430560906268	0.995525	NA	0.99455	0.995925	0.996325	NA
1-216	1	1	0.8	0.25	0.05	0.05	7	1.20468577626236	0.987628364825445	0.991698377191511	0.992709875361555	0.99375	NA	0.9931	0.994425	0.995175	NA
1-216	1	1	0.8	0.25	0.05	0.05	8	1.64495113481071	0.984296729837445	0.988795494436345	0.990126887092967	0.990875	NA	0.991275	0.992625	0.993325	NA
1-216	1	1	0.8	0.25	0.05	0.05	9	2.3579955830263	0.978715119548127	0.984004424836143	0.986155271673147	0.98565	NA	0.98715	0.98915	0.9902	NA
1-216	1	1	0.8	0.25	0.05	0.05	10	4.38539106799484	0.920128321537781	0.948415483935439	0.956590092716754	0.930307692307692	NA	0.935205128205128	0.960153846153846	0.966	NA
1-216	1	1	0.8	0.25	0.05	0.05	100	7.71123277689736	0.694772180313907	0.82878289737136	0.849406158928542	0.74375	NA	0.7155	0.854	0.87	NA
1-217	1	1	0.01	0.5	0.05	0.05	1	0.0524227260667573	0.99924017913132	0.999557905451419	0.999683145598865	0.9998	NA	0.99935	0.9997	0.999825	NA
1-217	1	1	0.01	0.5	0.05	0.05	2	0.163324741544369	0.997686011629215	0.998445123979287	0.998922256745913	0.999175	NA	0.998375	0.9989	0.9993	NA
1-217	1	1	0.01	0.5	0.05	0.05	3	0.290251757139002	0.996521055013597	0.997896866143042	0.998462114782033	0.999	NA	0.99795	0.99885	0.9991	NA
1-217	1	1	0.01	0.5	0.05	0.05	4	0.437025796386458	0.994491602312377	0.996340587317662	0.997324662589226	0.99785	NA	0.9968	0.997425	0.998225	NA
1-217	1	1	0.01	0.5	0.05	0.05	5	0.609764766925329	0.992452794256202	0.995258902157394	0.996327774664159	0.997275	NA	0.995975	0.997	0.997575	NA
1-217	1	1	0.01	0.5	0.05	0.05	6	0.816440963727841	0.990636617988469	0.994061006621789	0.995804926795806	0.996675	NA	0.995375	0.99635	0.9973	NA
1-217	1	1	0.01	0.5	0.05	0.05	7	1.07732674915778	0.987825923743572	0.991826493131797	0.99388100381212	0.99485	NA	0.993675	0.9946	0.99555	NA
1-217	1	1	0.01	0.5	0.05	0.05	8	1.43094231466198	0.98555392354824	0.990651076965332	0.99364664673145	0.994475	NA	0.992575	0.9938	0.995725	NA
1-217	1	1	0.01	0.5	0.05	0.05	9	1.97516654372912	0.983417147002883	0.989020251524772	0.993094434297636	0.99385	NA	0.99255	0.993175	0.99575	NA
1-217	1	1	0.01	0.5	0.05	0.05	10	3.31810546681762	0.968625676740382	0.97729460708946	0.988846959694329	0.990923076923077	NA	0.983512820512821	0.983871794871795	0.992897435897436	NA
1-217	1	1	0.01	0.5	0.05	0.05	100	5.16305994186891	0.922065441338004	0.939323970779041	0.977189322254743	0.9865	NA	0.9375	0.9515	0.986	NA
1-218	1	1	0.25	0.5	0.05	0.05	1	0.0528075979723057	0.999662412729035	0.999768448314505	0.999703579233957	0.99975	NA	0.999875	0.999925	0.999825	NA
1-218	1	1	0.25	0.5	0.05	0.05	2	0.167764874405304	0.998092356232552	0.998568638477515	0.998761846787855	0.99905	NA	0.99865	0.9991	0.9992	NA
1-218	1	1	0.25	0.5	0.05	0.05	3	0.300919535296476	0.997205187202917	0.997787967774296	0.998076777622194	0.998725	NA	0.9984	0.99875	0.9989	NA
1-218	1	1	0.25	0.5	0.05	0.05	4	0.458069173225531	0.995475901458261	0.99640407626566	0.996815601355793	0.99745	NA	0.9971	0.997575	0.997925	NA
1-218	1	1	0.25	0.5	0.05	0.05	5	0.645708029864512	0.993352481547099	0.994764121521561	0.995211782209657	0.9959	NA	0.996075	0.99685	0.997025	NA
1-218	1	1	0.25	0.5	0.05	0.05	6	0.880937935271919	0.992066334536873	0.993786537618919	0.994398849430874	0.995575	NA	0.995575	0.99635	0.996725	NA
1-218	1	1	0.25	0.5	0.05	0.05	7	1.18747274296006	0.988046565366233	0.9904129058266	0.991572122236109	0.99245	NA	0.99215	0.992925	0.994275	NA
1-218	1	1	0.25	0.5	0.05	0.05	8	1.6128587054631	0.984667464701035	0.987696298946158	0.989600058245228	0.990725	NA	0.990025	0.9913	0.99295	NA
1-218	1	1	0.25	0.5	0.05	0.05	9	2.29094839777313	0.981029663008197	0.984511569946877	0.987024956244178	0.987275	NA	0.98795	0.98905	0.9914	NA
1-218	1	1	0.25	0.5	0.05	0.05	10	4.03215905288976	0.968886060642314	0.971469416826395	0.978779041502352	0.981410256410256	NA	0.980871794871795	0.979076923076923	0.985	NA
1-218	1	1	0.25	0.5	0.05	0.05	100	6.4533900611205	0.934662014171923	0.935969337612699	0.958565899623943	0.9715	NA	0.95325	0.94725	0.97	NA
1-219	1	1	0.5	0.5	0.05	0.05	1	0.0503179755664649	0.999627485769103	0.999645852389441	0.999650413047129	0.99975	NA	0.999775	0.9998	0.999825	NA
1-219	1	1	0.5	0.5	0.05	0.05	2	0.165753915264764	0.998850816812702	0.99892478270753	0.998890338244934	0.9992	NA	0.99945	0.999425	0.99945	NA
1-219	1	1	0.5	0.5	0.05	0.05	3	0.303680529736926	0.997184590383238	0.997420605634952	0.997599849025383	0.998225	NA	0.99825	0.998575	0.998525	NA
1-219	1	1	0.5	0.5	0.05	0.05	4	0.471178817618736	0.99491631592559	0.995439992268898	0.995643649712906	0.99645	NA	0.996425	0.996925	0.9972	NA
1-219	1	1	0.5	0.5	0.05	0.05	5	0.678664743486699	0.99344321620377	0.994033971127415	0.994413923065931	0.995425	NA	0.995875	0.996325	0.996625	NA
1-219	1	1	0.5	0.5	0.05	0.05	6	0.946724222410533	0.990223478513007	0.990983515816718	0.991481593847717	0.992625	NA	0.99345	0.994225	0.99465	NA
1-219	1	1	0.5	0.5	0.05	0.05	7	1.30903330685844	0.984663425616491	0.985815888805092	0.986495271122463	0.98855	NA	0.98955	0.9904	0.991025	NA
1-219	1	1	0.5	0.5	0.05	0.05	8	1.83520233052524	0.979408441744659	0.980760809741093	0.982499148068143	0.9836	NA	0.98595	0.986825	0.98845	NA
1-219	1	1	0.5	0.5	0.05	0.05	9	2.72199241630811	0.967806769828684	0.969882653796183	0.972849743728825	0.973675	NA	0.9761	0.976975	0.9801	NA
1-219	1	1	0.5	0.5	0.05	0.05	10	5.12537613881863	0.943900887628765	0.946178440233116	0.956768744635739	0.95374358974359	NA	0.957974358974359	0.958564102564103	0.968923076923077	NA
1-219	1	1	0.5	0.5	0.05	0.05	100	8.56450274091047	0.881975504640612	0.88313063686078	0.9108132727469	0.916	NA	0.904	0.9045	0.93475	NA
1-22	0.5	1.5	0.25	0.25	0.05	0.01	1	0.0366900776514988	0.999968073197132	0.99999679239984	0.99999522826297	1	NA	1	1	1	NA
1-22	0.5	1.5	0.25	0.25	0.05	0.01	2	0.115028389204985	0.99981998380548	0.999948670947773	0.999953711638383	1	NA	0.99995	0.999975	0.999975	NA
1-22	0.5	1.5	0.25	0.25	0.05	0.01	3	0.205303644974853	0.999721339955526	0.999968778947728	0.999963197159874	0.999975	NA	0.99995	1	1	NA
1-22	0.5	1.5	0.25	0.25	0.05	0.01	4	0.310505567368895	0.999313883300097	0.999696546606801	0.999727316621122	0.9997	NA	0.999825	0.999775	0.9998	NA
1-22	0.5	1.5	0.25	0.25	0.05	0.01	5	0.436644717268386	0.999292462239781	0.999700847120407	0.999758635658344	0.999775	NA	0.9998	0.99985	0.999875	NA
1-22	0.5	1.5	0.25	0.25	0.05	0.01	6	0.593072527852549	0.999112765818551	0.999644763218385	0.999666560886553	0.9996	NA	0.9997	0.999775	0.9998	NA
1-22	0.5	1.5	0.25	0.25	0.05	0.01	7	0.793522824658191	0.998827123354073	0.999461289253717	0.99956746640587	0.999575	NA	0.99955	0.999675	0.999775	NA
1-22	0.5	1.5	0.25	0.25	0.05	0.01	8	1.07096716867784	0.998116717595258	0.998846737357763	0.999097893182341	0.999075	NA	0.999175	0.999275	0.999425	NA
1-22	0.5	1.5	0.25	0.25	0.05	0.01	9	1.5264087601235	0.997232024903691	0.997990752731154	0.998220111490513	0.997525	NA	0.9984	0.9986	0.998725	NA
1-22	0.5	1.5	0.25	0.25	0.05	0.01	10	3.02018116621921	0.982724401942871	0.989972196894304	0.990426993953599	0.974717948717949	NA	0.988179487179487	0.992974358974359	0.993	NA
1-22	0.5	1.5	0.25	0.25	0.05	0.01	100	5.98464240661913	0.918759254518789	0.96442545651681	0.960126825308234	0.88025	NA	0.94	0.9745	0.96825	NA
1-220	1	1	0.8	0.5	0.05	0.05	1	0.0503447990131496	0.999543476551957	0.999631457934843	0.999590527906553	0.99965	NA	0.9997	0.999775	0.999725	NA
1-220	1	1	0.8	0.5	0.05	0.05	2	0.167021799079776	0.998360073538373	0.998616616335482	0.998614657490459	0.9989	NA	0.998875	0.99905	0.9991	NA
1-220	1	1	0.8	0.5	0.05	0.05	3	0.306693283770758	0.997008294396116	0.997529282077003	0.99753954145552	0.99795	NA	0.99825	0.9984	0.998475	NA
1-220	1	1	0.8	0.5	0.05	0.05	4	0.477300859902744	0.995041241771469	0.995695504170755	0.996066615290403	0.99715	NA	0.996925	0.997225	0.99755	NA
1-220	1	1	0.8	0.5	0.05	0.05	5	0.692269275856728	0.992645161647326	0.994117858342901	0.994451278754014	0.99555	NA	0.9954	0.996075	0.996475	NA
1-220	1	1	0.8	0.5	0.05	0.05	6	0.970613995760295	0.990092809919346	0.991667875830015	0.992186244018513	0.9932	NA	0.993725	0.994475	0.994675	NA
1-220	1	1	0.8	0.5	0.05	0.05	7	1.34992279595555	0.985270637989095	0.987805449110163	0.988388768056142	0.989725	NA	0.990525	0.99175	0.99235	NA
1-220	1	1	0.8	0.5	0.05	0.05	8	1.91219197829085	0.980264726145475	0.983435702728525	0.984328571688945	0.986325	NA	0.98715	0.989	0.989475	NA
1-220	1	1	0.8	0.5	0.05	0.05	9	2.87046886014554	0.967696069215234	0.972291593185347	0.973147984173089	0.973525	NA	0.978225	0.979875	0.980625	NA
1-220	1	1	0.8	0.5	0.05	0.05	10	5.72105133983639	0.895500060117724	0.919643617551551	0.93001646843946	0.909282051282051	NA	0.911948717948718	0.934692307692308	0.946820512820513	NA
1-220	1	1	0.8	0.5	0.05	0.05	100	10.2628532421814	0.665957253589738	0.765920035161809	0.796722817144078	0.72775	NA	0.68075	0.79625	0.8305	NA
1-221	1	1	0.01	0.8	0.05	0.05	1	0.0527202079217319	0.998976228204199	0.999133288297151	0.999623271918103	0.999675	NA	0.9992	0.9995	0.999775	NA
1-221	1	1	0.01	0.8	0.05	0.05	2	0.164822808770957	0.996969499407626	0.998362125856312	0.999113638769742	0.999425	NA	0.998025	0.999275	0.99945	NA
1-221	1	1	0.01	0.8	0.05	0.05	3	0.292146829031402	0.994741754588036	0.997245548862875	0.998352811954908	0.998775	NA	0.996825	0.998425	0.998875	NA
1-221	1	1	0.01	0.8	0.05	0.05	4	0.439205265651778	0.992535248808573	0.99643634687739	0.997830486110573	0.9984	NA	0.996275	0.998175	0.998675	NA
1-221	1	1	0.01	0.8	0.05	0.05	5	0.611155393208642	0.990601553974161	0.995635280468658	0.997356593883517	0.99775	NA	0.9956	0.99775	0.998475	NA
1-221	1	1	0.01	0.8	0.05	0.05	6	0.818158875402614	0.988015702359629	0.994300150034765	0.996836444392008	0.99755	NA	0.994925	0.99665	0.9982	NA
1-221	1	1	0.01	0.8	0.05	0.05	7	1.07884172780968	0.985719483102384	0.99376476194016	0.996163729894362	0.996625	NA	0.99415	0.996375	0.997475	NA
1-221	1	1	0.01	0.8	0.05	0.05	8	1.43157763484175	0.983539298151185	0.992871020411768	0.996091063540093	0.996675	NA	0.99345	0.996	0.997675	NA
1-221	1	1	0.01	0.8	0.05	0.05	9	1.97682428752105	0.979866837412874	0.990576022625872	0.994535752274435	0.995275	NA	0.9924	0.994425	0.996325	NA
1-221	1	1	0.01	0.8	0.05	0.05	10	3.33622232853458	0.964407998987078	0.984406237027554	0.993164247200633	0.994358974358974	NA	0.984589743589744	0.990282051282051	0.996153846153846	NA
1-221	1	1	0.01	0.8	0.05	0.05	100	5.21066606606076	0.89587158003838	0.95163747330734	0.980524877021895	0.989	NA	0.921	0.96375	0.98875	NA
1-222	1	1	0.25	0.8	0.05	0.05	1	0.0526494140870518	0.999277482200049	0.999633015829493	0.999650811282243	0.99975	NA	0.999575	0.9998	0.99975	NA
1-222	1	1	0.25	0.8	0.05	0.05	2	0.167871187779597	0.997510900646737	0.998684400882485	0.998891659488347	0.99915	NA	0.998425	0.999175	0.9993	NA
1-222	1	1	0.25	0.8	0.05	0.05	3	0.301203562504439	0.995687504513168	0.997698936554943	0.998162439760283	0.998575	NA	0.99725	0.998625	0.998775	NA
1-222	1	1	0.25	0.8	0.05	0.05	4	0.456509389178107	0.993118282444251	0.996593045219204	0.997127900233897	0.997775	NA	0.99615	0.99805	0.998175	NA
1-222	1	1	0.25	0.8	0.05	0.05	5	0.646550359571435	0.990473362112974	0.994980881054805	0.996099028207022	0.99715	NA	0.9948	0.9967	0.997525	NA
1-222	1	1	0.25	0.8	0.05	0.05	6	0.880785813806835	0.987705439141022	0.993689482507036	0.995171739243114	0.9959	NA	0.993925	0.996025	0.996825	NA
1-222	1	1	0.25	0.8	0.05	0.05	7	1.183474967115	0.983939165381777	0.992154190467991	0.994173904838511	0.995025	NA	0.99215	0.9951	0.996225	NA
1-222	1	1	0.25	0.8	0.05	0.05	8	1.61058564551917	0.978646793608562	0.989187960244934	0.99185646641734	0.99255	NA	0.988725	0.992725	0.9945	NA
1-222	1	1	0.25	0.8	0.05	0.05	9	2.29358598133755	0.976169191206577	0.989119710940763	0.992448711914275	0.9931	NA	0.98975	0.9932	0.99515	NA
1-222	1	1	0.25	0.8	0.05	0.05	10	4.04541851755628	0.955018187818329	0.976966818943347	0.986448829398408	0.989076923076923	NA	0.978230769230769	0.984538461538462	0.991487179487179	NA
1-222	1	1	0.25	0.8	0.05	0.05	100	6.5308994508128	0.879640953909227	0.932243099868625	0.965603543013179	0.98	NA	0.90675	0.94675	0.9795	NA
1-223	1	1	0.5	0.8	0.05	0.05	1	0.0508595293610234	0.99955798121354	0.999703158102064	0.999694262215816	0.999775	NA	0.999775	0.99985	0.999825	NA
1-223	1	1	0.5	0.8	0.05	0.05	2	0.167437143111767	0.998450456867844	0.998810990583796	0.998951005751258	0.999175	NA	0.9991	0.99925	0.999425	NA
1-223	1	1	0.5	0.8	0.05	0.05	3	0.30843687454081	0.996483095833061	0.9974447126418	0.997423329993838	0.997625	NA	0.997675	0.9983	0.9983	NA
1-223	1	1	0.5	0.8	0.05	0.05	4	0.478831078755354	0.994493746117444	0.996166163044409	0.996295693421638	0.997125	NA	0.9967	0.99755	0.99775	NA
1-223	1	1	0.5	0.8	0.05	0.05	5	0.691095798536109	0.991897775327527	0.994303530186735	0.994644821171985	0.9954	NA	0.9948	0.99615	0.996625	NA
1-223	1	1	0.5	0.8	0.05	0.05	6	0.967953594377845	0.988503502856973	0.992217500376167	0.992651005814277	0.99405	NA	0.9931	0.994725	0.995375	NA
1-223	1	1	0.5	0.8	0.05	0.05	7	1.3415509177123	0.983971071031369	0.988844015600783	0.989610512551286	0.99125	NA	0.990325	0.992575	0.993225	NA
1-223	1	1	0.5	0.8	0.05	0.05	8	1.88669214042861	0.977692121924703	0.984638518965231	0.985630031319885	0.987075	NA	0.986475	0.9893	0.98995	NA
1-223	1	1	0.5	0.8	0.05	0.05	9	2.81098635126715	0.970010314344803	0.979234704852928	0.980770480276084	0.982525	NA	0.982325	0.986125	0.986875	NA
1-223	1	1	0.5	0.8	0.05	0.05	10	5.37641264814835	0.945835720767327	0.960628345152543	0.967235701526044	0.972692307692308	NA	0.968179487179487	0.97125641025641	0.97825641025641	NA
1-223	1	1	0.5	0.8	0.05	0.05	100	9.13687522329686	0.881742376396121	0.906222779511082	0.923858423696174	0.95	NA	0.91	0.9245	0.94975	NA
1-224	1	1	0.8	0.8	0.05	0.05	1	0.0482320840797569	0.999552495010362	0.999547382848201	0.99955176624496	0.99955	NA	0.99965	0.99965	0.99965	NA
1-224	1	1	0.8	0.8	0.05	0.05	2	0.165662935122993	0.998256607177444	0.9982500566491	0.998285162498868	0.998375	NA	0.998825	0.998725	0.99885	NA
1-224	1	1	0.8	0.8	0.05	0.05	3	0.312325541468125	0.996903127178127	0.996931489419248	0.996937965698343	0.99725	NA	0.9979	0.997975	0.99805	NA
1-224	1	1	0.8	0.8	0.05	0.05	4	0.499613017811504	0.994483686980003	0.994640171761007	0.994525418757422	0.994975	NA	0.996125	0.99605	0.996225	NA
1-224	1	1	0.8	0.8	0.05	0.05	5	0.746148721988111	0.99136489504656	0.991550765591201	0.991820082787585	0.992725	NA	0.9942	0.994425	0.9946	NA
1-224	1	1	0.8	0.8	0.05	0.05	6	1.07894807102439	0.986139338748558	0.986469980756511	0.98670151224475	0.98815	NA	0.990425	0.9906	0.9908	NA
1-224	1	1	0.8	0.8	0.05	0.05	7	1.56226280179544	0.977751696923168	0.978267958946505	0.978945254549014	0.9807	NA	0.983975	0.98445	0.985	NA
1-224	1	1	0.8	0.8	0.05	0.05	8	2.33853711311174	0.962765131704488	0.963398953211545	0.965484117505457	0.968775	NA	0.972325	0.97285	0.97545	NA
1-224	1	1	0.8	0.8	0.05	0.05	9	3.82505477768655	0.938146913119874	0.939892131057106	0.942034619432846	0.9469	NA	0.955925	0.956275	0.9589	NA
1-224	1	1	0.8	0.8	0.05	0.05	10	8.7992158495908	0.843045152607032	0.846902261655807	0.857866137503829	0.870333333333333	NA	0.874589743589744	0.876230769230769	0.891307692307692	NA
1-224	1	1	0.8	0.8	0.05	0.05	100	16.7744171990594	0.680372065179012	0.685674665768592	0.70950459326781	0.765	NA	0.71125	0.71725	0.75775	NA
1-225	1	1	0.01	0.01	0.1	0.05	1	0.052933951379291	0.99930959732568	0.999353212698251	0.999358824177456	0.99945	NA	0.999525	0.99955	0.999575	NA
1-225	1	1	0.01	0.01	0.1	0.05	2	0.163974056267124	0.997676058488742	0.997768501459494	0.997972760077437	0.9984	NA	0.99855	0.99865	0.998825	NA
1-225	1	1	0.01	0.01	0.1	0.05	3	0.290092227729997	0.995049950936794	0.99515790683342	0.995510501950521	0.996075	NA	0.99665	0.996675	0.997025	NA
1-225	1	1	0.01	0.01	0.1	0.05	4	0.43417258013853	0.992928507567119	0.993090989522403	0.993356129566174	0.994	NA	0.995375	0.99555	0.9956	NA
1-225	1	1	0.01	0.01	0.1	0.05	5	0.601830127558157	0.9898747227981	0.99006049700629	0.990591586920525	0.991825	NA	0.99335	0.9933	0.993625	NA
1-225	1	1	0.01	0.01	0.1	0.05	6	0.803934947594983	0.985949904258491	0.986111403159756	0.986959633949163	0.98785	NA	0.9901	0.9901	0.9908	NA
1-225	1	1	0.01	0.01	0.1	0.05	7	1.05734867436723	0.983622115169564	0.983889217392102	0.98496682199915	0.98515	NA	0.989	0.9891	0.99015	NA
1-225	1	1	0.01	0.01	0.1	0.05	8	1.40045272287231	0.978072445184344	0.978329687857923	0.97987987927814	0.978625	NA	0.984075	0.983875	0.9855	NA
1-225	1	1	0.01	0.01	0.1	0.05	9	1.93302019185684	0.972489203034804	0.972890153000709	0.975073549883611	0.971075	NA	0.979475	0.979675	0.982125	NA
1-225	1	1	0.01	0.01	0.1	0.05	10	3.23687030129794	0.962408618304371	0.960969535623965	0.96543823246166	0.948820512820513	NA	0.973410256410256	0.971153846153846	0.97525641025641	NA
1-225	1	1	0.01	0.01	0.1	0.05	100	5.03240356873468	0.931224078047742	0.929699709117632	0.937692833724044	0.90675	NA	0.94775	0.94425	0.95125	NA
1-226	1	1	0.25	0.01	0.1	0.05	1	0.0526524270769539	0.999200961910193	0.999236817146538	0.999189607520307	0.999375	NA	0.9995	0.999525	0.999425	NA
1-226	1	1	0.25	0.01	0.1	0.05	2	0.165495037265776	0.997694590636676	0.997855114619082	0.997896893537877	0.998075	NA	0.9985	0.99865	0.998675	NA
1-226	1	1	0.25	0.01	0.1	0.05	3	0.292847238263061	0.995701303938886	0.995854310312662	0.995881058498233	0.996775	NA	0.9975	0.99755	0.9974	NA
1-226	1	1	0.25	0.01	0.1	0.05	4	0.439175137812002	0.993520510781523	0.993900669919036	0.99401026941588	0.995	NA	0.996125	0.996325	0.9965	NA
1-226	1	1	0.25	0.01	0.1	0.05	5	0.613956416351913	0.991191818942188	0.991550295498176	0.991707193443046	0.992975	NA	0.99455	0.994475	0.99495	NA
1-226	1	1	0.25	0.01	0.1	0.05	6	0.824656762867103	0.987804930898925	0.988327012051499	0.98874726038015	0.989575	NA	0.99245	0.99255	0.9931	NA
1-226	1	1	0.25	0.01	0.1	0.05	7	1.0932468657511	0.983590592658154	0.984226552569903	0.984677362733115	0.98445	NA	0.988875	0.98915	0.9896	NA
1-226	1	1	0.25	0.01	0.1	0.05	8	1.46050625967086	0.977006145624968	0.977906026788316	0.978298913599641	0.977175	NA	0.984275	0.98445	0.984825	NA
1-226	1	1	0.25	0.01	0.1	0.05	9	2.03538473973894	0.971059307076157	0.971728368156006	0.973092331794439	0.967375	NA	0.9802	0.9796	0.98155	NA
1-226	1	1	0.25	0.01	0.1	0.05	10	3.50294901806091	0.93938015039996	0.943467711649931	0.95102205736181	0.914564102564103	NA	0.951794871794872	0.955564102564103	0.963179487179487	NA
1-226	1	1	0.25	0.01	0.1	0.05	100	5.55424602795211	0.864615460323194	0.885800921931931	0.903891640282562	0.817	NA	0.88625	0.906	0.922	NA
1-227	1	1	0.5	0.01	0.1	0.05	1	0.0527135501987777	0.999372389899163	0.999475235237513	0.999521300442885	0.999575	NA	0.999625	0.9997	0.999725	NA
1-227	1	1	0.5	0.01	0.1	0.05	2	0.165428291222624	0.997553108585678	0.998125381503233	0.998119950657286	0.99845	NA	0.99845	0.998825	0.9989	NA
1-227	1	1	0.5	0.01	0.1	0.05	3	0.293278941507576	0.99553154369386	0.996083490289984	0.996225486471045	0.99655	NA	0.99725	0.997325	0.99755	NA
1-227	1	1	0.5	0.01	0.1	0.05	4	0.439916004736643	0.993329568491776	0.994510361822586	0.994914597475683	0.995775	NA	0.995825	0.99635	0.996725	NA
1-227	1	1	0.5	0.01	0.1	0.05	5	0.614890096585347	0.99080208741799	0.992391403408892	0.992758219603314	0.993425	NA	0.994375	0.994825	0.99505	NA
1-227	1	1	0.5	0.01	0.1	0.05	6	0.828651163012997	0.986801872402824	0.98852491960019	0.989292260235972	0.98915	NA	0.9913	0.991675	0.99235	NA
1-227	1	1	0.5	0.01	0.1	0.05	7	1.09924435777397	0.985028640967719	0.987304375397182	0.988179615742296	0.988175	NA	0.99085	0.9915	0.9922	NA
1-227	1	1	0.5	0.01	0.1	0.05	8	1.46552167902559	0.979722819760199	0.982552233802894	0.984007701949377	0.982575	NA	0.9866	0.988125	0.989125	NA
1-227	1	1	0.5	0.01	0.1	0.05	9	2.04246538761349	0.969233461147849	0.973066463374237	0.975391973314181	0.966475	NA	0.978375	0.9803	0.982425	NA
1-227	1	1	0.5	0.01	0.1	0.05	10	3.58373451271587	0.904781731880391	0.926480597619994	0.936299458567245	0.87425641025641	NA	0.919384615384615	0.938871794871795	0.949641025641026	NA
1-227	1	1	0.5	0.01	0.1	0.05	100	5.91361810408421	0.722455323647595	0.817449532569556	0.849022584724242	0.66425	NA	0.74525	0.84425	0.873	NA
1-228	1	1	0.8	0.01	0.1	0.05	1	0.0524547561254071	0.999219069275784	0.999491151394508	0.999649495553891	0.99975	NA	0.99945	0.99965	0.9998	NA
1-228	1	1	0.8	0.01	0.1	0.05	2	0.164777240932749	0.997423707863393	0.998244473243904	0.998683946670871	0.998975	NA	0.99835	0.998875	0.999225	NA
1-228	1	1	0.8	0.01	0.1	0.05	3	0.291926238502083	0.994744835443111	0.996708648831179	0.997285084910442	0.997825	NA	0.996575	0.9976	0.998125	NA
1-228	1	1	0.8	0.01	0.1	0.05	4	0.439606169927895	0.992583013233222	0.995324501651617	0.996064921613665	0.996675	NA	0.995775	0.996925	0.997425	NA
1-228	1	1	0.8	0.01	0.1	0.05	5	0.610401843132552	0.990147427598214	0.99383829304411	0.994730957002634	0.99525	NA	0.9944	0.99585	0.9964	NA
1-228	1	1	0.8	0.01	0.1	0.05	6	0.815695814304085	0.98806677418308	0.992447021578816	0.993774011364925	0.9946	NA	0.99395	0.995175	0.996125	NA
1-228	1	1	0.8	0.01	0.1	0.05	7	1.07814424699286	0.984869275897787	0.990337115483615	0.992894693155011	0.99325	NA	0.99195	0.993525	0.9951	NA
1-228	1	1	0.8	0.01	0.1	0.05	8	1.43590681121286	0.981243257632673	0.988137565953075	0.9905656144557	0.9909	NA	0.9896	0.992175	0.993375	NA
1-228	1	1	0.8	0.01	0.1	0.05	9	1.98944642094787	0.976757602493382	0.984627840365592	0.987324017378462	0.986875	NA	0.987775	0.9896	0.99125	NA
1-228	1	1	0.8	0.01	0.1	0.05	10	3.45497765612894	0.914477607892714	0.940810620803349	0.950384311904815	0.925153846153846	NA	0.932307692307692	0.952076923076923	0.959769230769231	NA
1-228	1	1	0.8	0.01	0.1	0.05	100	5.74812021593106	0.66844518853116	0.770366284077442	0.802836011559215	0.706	NA	0.68625	0.794	0.82225	NA
1-229	1	1	0.01	0.25	0.1	0.05	1	0.0527465711518347	0.999088465822827	0.999205177835153	0.999183879517395	0.999275	NA	0.9994	0.999475	0.9994	NA
1-229	1	1	0.01	0.25	0.1	0.05	2	0.164413544174918	0.997651305828096	0.997916115435486	0.998059001646946	0.9984	NA	0.998525	0.998725	0.9989	NA
1-229	1	1	0.01	0.25	0.1	0.05	3	0.291710675378112	0.995599108281222	0.996112140588314	0.996246427556957	0.99725	NA	0.997475	0.99765	0.997725	NA
1-229	1	1	0.01	0.25	0.1	0.05	4	0.438552461707341	0.991626059930781	0.992319942137868	0.992608678456937	0.993975	NA	0.9943	0.99475	0.994875	NA
1-229	1	1	0.01	0.25	0.1	0.05	5	0.612471126874351	0.98860860490543	0.989768085205645	0.990261084967732	0.99115	NA	0.992125	0.99305	0.9936	NA
1-229	1	1	0.01	0.25	0.1	0.05	6	0.824144246756292	0.986152563753091	0.987427422091915	0.988047268089795	0.989025	NA	0.991125	0.991825	0.99275	NA
1-229	1	1	0.01	0.25	0.1	0.05	7	1.09317501854058	0.981576893615921	0.983346545231626	0.98403269126228	0.98485	NA	0.987775	0.98865	0.989275	NA
1-229	1	1	0.01	0.25	0.1	0.05	8	1.45528374936021	0.977583113802252	0.979736462517708	0.981120246762415	0.980575	NA	0.98505	0.985925	0.98745	NA
1-229	1	1	0.01	0.25	0.1	0.05	9	2.0110458553565	0.970940360153825	0.973268255174242	0.975243787295001	0.973	NA	0.979025	0.980075	0.982075	NA
1-229	1	1	0.01	0.25	0.1	0.05	10	3.39918856926954	0.961147151264849	0.961389531751255	0.966216924650208	0.957641025641026	NA	0.972230769230769	0.970179487179487	0.97474358974359	NA
1-229	1	1	0.01	0.25	0.1	0.05	100	5.28456005477141	0.943033793922501	0.933383975802118	0.944760062534384	0.935	NA	0.958	0.9445	0.957	NA
1-23	0.5	1.5	0.5	0.25	0.05	0.01	1	0.0354014906876228	0.999888421226868	0.999934458275137	0.999992051523491	1	NA	1	1	1	NA
1-23	0.5	1.5	0.5	0.25	0.05	0.01	2	0.112013352251191	0.999472061949785	0.999766861451964	0.999900786657565	0.9999	NA	0.999875	0.999875	0.999925	NA
1-23	0.5	1.5	0.5	0.25	0.05	0.01	3	0.200180815863464	0.999051194230901	0.999763392662938	0.999916051629234	0.99995	NA	0.99975	0.9999	0.99995	NA
1-23	0.5	1.5	0.5	0.25	0.05	0.01	4	0.302640400191507	0.998681740234659	0.999720162224909	0.999874848690764	0.99985	NA	0.9997	0.9999	0.999925	NA
1-23	0.5	1.5	0.5	0.25	0.05	0.01	5	0.425486643682199	0.998494231544084	0.999713126434412	0.999919975262313	0.99995	NA	0.999725	0.99995	0.999975	NA
1-23	0.5	1.5	0.5	0.25	0.05	0.01	6	0.57377000228336	0.99808474381731	0.999543277118755	0.999746951609187	0.999775	NA	0.999575	0.9998	0.9998	NA
1-23	0.5	1.5	0.5	0.25	0.05	0.01	7	0.763609333034262	0.997755436611292	0.999544759748866	0.999726896863373	0.999725	NA	0.999425	0.999825	0.9998	NA
1-23	0.5	1.5	0.5	0.25	0.05	0.01	8	1.02447060971022	0.997612969409287	0.999467708255292	0.999768174085084	0.99965	NA	0.99935	0.999825	0.9999	NA
1-23	0.5	1.5	0.5	0.25	0.05	0.01	9	1.43840144707255	0.996871185884176	0.999252612850228	0.999485265081396	0.999225	NA	0.998875	0.99975	0.99965	NA
1-23	0.5	1.5	0.5	0.25	0.05	0.01	10	2.59410186702313	0.981907377089397	0.992384400278327	0.992828329204094	0.982589743589744	NA	0.987512820512821	0.994282051282051	0.994205128205128	NA
1-23	0.5	1.5	0.5	0.25	0.05	0.01	100	4.68000663004339	0.880435595077502	0.948475322204831	0.946167758608604	0.867	NA	0.90175	0.95775	0.95425	NA
1-230	1	1	0.25	0.25	0.1	0.05	1	0.0524287689914609	0.999397661244572	0.999426776482988	0.999424009481752	0.99955	NA	0.999625	0.999675	0.999675	NA
1-230	1	1	0.25	0.25	0.1	0.05	2	0.166476064697496	0.997677371621717	0.997704246792926	0.997740052987644	0.998125	NA	0.998425	0.9985	0.9985	NA
1-230	1	1	0.25	0.25	0.1	0.05	3	0.299977033707077	0.995412654761574	0.995447877359546	0.995625917483913	0.99655	NA	0.99715	0.99715	0.997425	NA
1-230	1	1	0.25	0.25	0.1	0.05	4	0.454718866415521	0.993011264581762	0.993092855346682	0.99329589923065	0.99385	NA	0.9958	0.9958	0.995925	NA
1-230	1	1	0.25	0.25	0.1	0.05	5	0.641139492488561	0.988446106011959	0.988405430414353	0.988876032708023	0.99045	NA	0.992175	0.99205	0.99245	NA
1-230	1	1	0.25	0.25	0.1	0.05	6	0.870080878603357	0.984753816356055	0.984839561786387	0.985498996600167	0.986925	NA	0.9896	0.9897	0.9903	NA
1-230	1	1	0.25	0.25	0.1	0.05	7	1.16746144341873	0.980123126539159	0.980395279543543	0.980753221148104	0.980825	NA	0.986425	0.986475	0.986625	NA
1-230	1	1	0.25	0.25	0.1	0.05	8	1.5818700900187	0.972891163810101	0.973154051108794	0.974181269169965	0.973025	NA	0.98105	0.980875	0.982625	NA
1-230	1	1	0.25	0.25	0.1	0.05	9	2.23823891974491	0.963534092397369	0.963733635877927	0.966313726485778	0.96175	NA	0.9742	0.9738	0.9765	NA
1-230	1	1	0.25	0.25	0.1	0.05	10	3.91673231524655	0.939597738040017	0.938179900708066	0.94621072942305	0.921692307692308	NA	0.95348717948718	0.95151282051282	0.95948717948718	NA
1-230	1	1	0.25	0.25	0.1	0.05	100	6.24221130455781	0.890655479057377	0.886021153853684	0.905181806064364	0.85125	NA	0.90975	0.9025	0.92625	NA
1-231	1	1	0.5	0.25	0.1	0.05	1	0.0521072969092144	0.999372253902084	0.999428649765317	0.99943457501985	0.9996	NA	0.999525	0.999625	0.99965	NA
1-231	1	1	0.5	0.25	0.1	0.05	2	0.16686222453529	0.997071192569025	0.997285267919269	0.997381410523737	0.9978	NA	0.997975	0.99815	0.998275	NA
1-231	1	1	0.5	0.25	0.1	0.05	3	0.300433624805954	0.995780219599553	0.996187878879505	0.996452052150332	0.996975	NA	0.99755	0.9977	0.9981	NA
1-231	1	1	0.5	0.25	0.1	0.05	4	0.459476232428323	0.992224383362119	0.992859320830954	0.993163790432955	0.994175	NA	0.9951	0.995325	0.9955	NA
1-231	1	1	0.5	0.25	0.1	0.05	5	0.65175467662345	0.989484777346631	0.990352657186076	0.990875545419367	0.99205	NA	0.9935	0.993775	0.99415	NA
1-231	1	1	0.5	0.25	0.1	0.05	6	0.890738733076098	0.983374989705316	0.984427502804888	0.985745536414229	0.986825	NA	0.988375	0.9889	0.99015	NA
1-231	1	1	0.5	0.25	0.1	0.05	7	1.201942908337	0.978721125495954	0.980342566303772	0.981636418526976	0.981675	NA	0.985525	0.986175	0.987525	NA
1-231	1	1	0.5	0.25	0.1	0.05	8	1.64169212353471	0.96975624661999	0.971755354937238	0.973845043148961	0.97195	NA	0.978525	0.979625	0.98115	NA
1-231	1	1	0.5	0.25	0.1	0.05	9	2.35734081898092	0.954908283759389	0.95722483638659	0.960310096955244	0.9512	NA	0.967425	0.968225	0.971075	NA
1-231	1	1	0.5	0.25	0.1	0.05	10	4.26437523061582	0.896536960416146	0.908019636274569	0.921009249390668	0.858846153846154	NA	0.916846153846154	0.925282051282051	0.938794871794872	NA
1-231	1	1	0.5	0.25	0.1	0.05	100	7.03943733365788	0.757739342299728	0.807158075535403	0.834978141753375	0.68075	NA	0.78625	0.8365	0.86675	NA
1-232	1	1	0.8	0.25	0.1	0.05	1	0.0527338527603277	0.99902943213758	0.99933791830484	0.999382297021004	0.99955	NA	0.999225	0.99945	0.999575	NA
1-232	1	1	0.8	0.25	0.1	0.05	2	0.167069153315125	0.997204098860677	0.99801939027937	0.998111118110604	0.9984	NA	0.9979	0.998475	0.99875	NA
1-232	1	1	0.8	0.25	0.1	0.05	3	0.300619936869031	0.995096313493797	0.996838845420543	0.996914798122211	0.997575	NA	0.99675	0.997925	0.998	NA
1-232	1	1	0.8	0.25	0.1	0.05	4	0.457894129219003	0.992392169825097	0.994910747078267	0.994912288914002	0.99575	NA	0.995675	0.996475	0.996675	NA
1-232	1	1	0.8	0.25	0.1	0.05	5	0.647775794761641	0.988890520871139	0.992368205251073	0.992718224058396	0.994325	NA	0.9933	0.994575	0.994925	NA
1-232	1	1	0.8	0.25	0.1	0.05	6	0.883740959699183	0.986548623493175	0.99151034018488	0.992119479047489	0.993225	NA	0.99265	0.9945	0.995075	NA
1-232	1	1	0.8	0.25	0.1	0.05	7	1.1915174494333	0.981695110899851	0.987953566117183	0.988422643699516	0.989825	NA	0.9896	0.991625	0.992025	NA
1-232	1	1	0.8	0.25	0.1	0.05	8	1.62289843871275	0.976230493086863	0.984443239486463	0.985625792912356	0.9865	NA	0.9861	0.989075	0.990125	NA
1-232	1	1	0.8	0.25	0.1	0.05	9	2.31542681438749	0.96722040736234	0.9778355938311	0.97957246584471	0.97915	NA	0.98155	0.984075	0.9853	NA
1-232	1	1	0.8	0.25	0.1	0.05	10	4.20882933783608	0.902320032150906	0.932388686251902	0.937278219421565	0.916846153846154	NA	0.923333333333333	0.943564102564103	0.949564102564103	NA
1-232	1	1	0.8	0.25	0.1	0.05	100	7.15020044532155	0.663632960643661	0.769710894056607	0.791692462570992	0.72625	NA	0.685	0.793	0.81775	NA
1-233	1	1	0.01	0.5	0.1	0.05	1	0.0528395627170308	0.999030690737635	0.999315283117058	0.999342547419843	0.999525	NA	0.999425	0.999625	0.999625	NA
1-233	1	1	0.01	0.5	0.1	0.05	2	0.165620616392434	0.997389301143325	0.997866067105971	0.998155530986208	0.99855	NA	0.99845	0.998725	0.99895	NA
1-233	1	1	0.01	0.5	0.1	0.05	3	0.294516350724186	0.994150273496784	0.995184717783094	0.995828205865596	0.99665	NA	0.996325	0.99695	0.9974	NA
1-233	1	1	0.01	0.5	0.1	0.05	4	0.441521644660937	0.991063824852145	0.992828969251114	0.993493312561902	0.9942	NA	0.994125	0.9952	0.995775	NA
1-233	1	1	0.01	0.5	0.1	0.05	5	0.614323424611252	0.988285334250223	0.990447382512059	0.991463359090371	0.992425	NA	0.992425	0.993775	0.994475	NA
1-233	1	1	0.01	0.5	0.1	0.05	6	0.825082151577167	0.985199902651078	0.988169598573238	0.989640486071765	0.9904	NA	0.990575	0.99215	0.9933	NA
1-233	1	1	0.01	0.5	0.1	0.05	7	1.09164482979591	0.980623020913112	0.984487464611699	0.986071993431479	0.98645	NA	0.986875	0.989125	0.9905	NA
1-233	1	1	0.01	0.5	0.1	0.05	8	1.45368167617818	0.975260920403729	0.979792733299094	0.981854542422037	0.981025	NA	0.98265	0.9852	0.9868	NA
1-233	1	1	0.01	0.5	0.1	0.05	9	2.02116201778015	0.97086721781814	0.976087641550034	0.979963955481568	0.978725	NA	0.9811	0.983	0.98655	NA
1-233	1	1	0.01	0.5	0.1	0.05	10	3.45101732229989	0.958594250266814	0.961290090896594	0.969820909039337	0.968358974358974	NA	0.972025641025641	0.969769230769231	0.977769230769231	NA
1-233	1	1	0.01	0.5	0.1	0.05	100	5.4095602439226	0.927553496827414	0.924381558901025	0.945813948881139	0.9505	NA	0.94675	0.938	0.95825	NA
1-234	1	1	0.25	0.5	0.1	0.05	1	0.0524687245067246	0.998971730798946	0.999080737412615	0.999182778248434	0.999375	NA	0.99925	0.999425	0.9995	NA
1-234	1	1	0.25	0.5	0.1	0.05	2	0.168703312978167	0.997077710379583	0.997362890234657	0.997422854428237	0.997875	NA	0.998175	0.99835	0.998425	NA
1-234	1	1	0.25	0.5	0.1	0.05	3	0.302232431225755	0.994822767140396	0.995149254922794	0.995245647888864	0.9961	NA	0.996725	0.996775	0.9967	NA
1-234	1	1	0.25	0.5	0.1	0.05	4	0.461155185324239	0.990989808100168	0.991378145764213	0.991740883882554	0.992425	NA	0.9938	0.9939	0.994275	NA
1-234	1	1	0.25	0.5	0.1	0.05	5	0.652646566974674	0.987681096427954	0.988369054988721	0.988830543408942	0.990175	NA	0.991725	0.9922	0.9926	NA
1-234	1	1	0.25	0.5	0.1	0.05	6	0.891692034359697	0.982862775180961	0.983912896357173	0.985050626521635	0.98625	NA	0.98845	0.9889	0.989875	NA
1-234	1	1	0.25	0.5	0.1	0.05	7	1.20249825385499	0.978592422827781	0.980222643970781	0.981049953341895	0.98165	NA	0.9862	0.986875	0.98775	NA
1-234	1	1	0.25	0.5	0.1	0.05	8	1.637722749147	0.97253254215662	0.973931363843507	0.975448101386413	0.975125	NA	0.981275	0.981425	0.98295	NA
1-234	1	1	0.25	0.5	0.1	0.05	9	2.33677842878928	0.961725899012571	0.964135402486301	0.96692466523812	0.96325	NA	0.97295	0.973675	0.976575	NA
1-234	1	1	0.25	0.5	0.1	0.05	10	4.14917914822456	0.941054900631137	0.940222431175243	0.949837100048137	0.939846153846154	NA	0.954461538461538	0.951589743589744	0.964128205128205	NA
1-234	1	1	0.25	0.5	0.1	0.05	100	6.66278756365088	0.911997627956544	0.897678667644968	0.920456788531813	0.904	NA	0.93375	0.91175	0.94525	NA
1-235	1	1	0.5	0.5	0.1	0.05	1	0.0515711736047804	0.999323603783793	0.999343191308469	0.999357158859293	0.9995	NA	0.999625	0.99965	0.99965	NA
1-235	1	1	0.5	0.5	0.1	0.05	2	0.168718187115035	0.99744857337142	0.997473868614449	0.997421825821955	0.99795	NA	0.998425	0.99835	0.998225	NA
1-235	1	1	0.5	0.5	0.1	0.05	3	0.307880661440289	0.994647691410235	0.994827014935271	0.994848171425	0.99595	NA	0.99655	0.9968	0.9967	NA
1-235	1	1	0.5	0.5	0.1	0.05	4	0.475553175096624	0.991814019754073	0.991943898725519	0.991923293546438	0.992975	NA	0.994725	0.99475	0.99475	NA
1-235	1	1	0.5	0.5	0.1	0.05	5	0.685176304862209	0.986430706896712	0.986515267779069	0.98688802663739	0.988275	NA	0.991	0.9909	0.99115	NA
1-235	1	1	0.5	0.5	0.1	0.05	6	0.954322025285381	0.981228249569568	0.981502599842327	0.982252770115853	0.98325	NA	0.987	0.987225	0.987725	NA
1-235	1	1	0.5	0.5	0.1	0.05	7	1.31938162996102	0.973876016018909	0.974233241682343	0.974998323369808	0.976225	NA	0.982025	0.981625	0.982625	NA
1-235	1	1	0.5	0.5	0.1	0.05	8	1.84519410358395	0.960976018616238	0.961765349055651	0.962865458909818	0.9609	NA	0.9716	0.97165	0.9733	NA
1-235	1	1	0.5	0.5	0.1	0.05	9	2.7258633519096	0.942276118552876	0.943498209517009	0.947405383547269	0.93955	NA	0.956725	0.957275	0.96145	NA
1-235	1	1	0.5	0.5	0.1	0.05	10	5.12115499984323	0.888276249731356	0.889629771676019	0.904169880111182	0.867076923076923	NA	0.91025641025641	0.910615384615385	0.926307692307692	NA
1-235	1	1	0.5	0.5	0.1	0.05	100	8.53096645574961	0.803560523681044	0.804782560539697	0.831909970376493	0.75275	NA	0.832	0.8325	0.8645	NA
1-236	1	1	0.8	0.5	0.1	0.05	1	0.0510025745961583	0.999532475765297	0.999627396854929	0.999614664004141	0.999675	NA	0.9998	0.9998	0.999825	NA
1-236	1	1	0.8	0.5	0.1	0.05	2	0.169048429824669	0.997181479782029	0.997359080786419	0.997466001130632	0.997775	NA	0.99805	0.9981	0.998075	NA
1-236	1	1	0.8	0.5	0.1	0.05	3	0.309294644487367	0.994909892062156	0.995703356491152	0.995951018206138	0.99645	NA	0.996575	0.99685	0.997375	NA
1-236	1	1	0.8	0.5	0.1	0.05	4	0.479943380327582	0.991141940632129	0.992452114326486	0.992738569607292	0.993675	NA	0.994125	0.994625	0.99495	NA
1-236	1	1	0.8	0.5	0.1	0.05	5	0.691320149263381	0.988263265079208	0.990011891116679	0.990740276284027	0.991975	NA	0.992325	0.9928	0.993675	NA
1-236	1	1	0.8	0.5	0.1	0.05	6	0.964395166225875	0.983495345197989	0.986011604461411	0.986716894408716	0.988625	NA	0.989425	0.989825	0.991075	NA
1-236	1	1	0.8	0.5	0.1	0.05	7	1.33802725022779	0.975594166455364	0.979069500665596	0.980404111063408	0.983325	NA	0.98365	0.9847	0.986	NA
1-236	1	1	0.8	0.5	0.1	0.05	8	1.89169852509128	0.966574432354589	0.972246001706515	0.973614906471184	0.975275	NA	0.97815	0.979675	0.981475	NA
1-236	1	1	0.8	0.5	0.1	0.05	9	2.82902447754271	0.950074764663454	0.957767305038237	0.959804994024194	0.9614	NA	0.96665	0.96855	0.970275	NA
1-236	1	1	0.8	0.5	0.1	0.05	10	5.54265993440346	0.86542354979781	0.87887702098769	0.892073546997312	0.875487179487179	NA	0.890794871794872	0.895307692307692	0.912666666666667	NA
1-236	1	1	0.8	0.5	0.1	0.05	100	9.72924320982094	0.625083030106867	0.654176902493865	0.709702048948463	0.6565	NA	0.643	0.6705	0.7365	NA
1-237	1	1	0.01	0.8	0.1	0.05	1	0.0527794147834866	0.998765441205972	0.999419143734442	0.999583136685556	0.9997	NA	0.9993	0.999675	0.9998	NA
1-237	1	1	0.01	0.8	0.1	0.05	2	0.165492053615966	0.995161017453142	0.997441879388383	0.998114576572527	0.99855	NA	0.996875	0.99835	0.99885	NA
1-237	1	1	0.01	0.8	0.1	0.05	3	0.291653536288873	0.990839193654932	0.994950131212917	0.995914305894622	0.996775	NA	0.99395	0.996525	0.9975	NA
1-237	1	1	0.01	0.8	0.1	0.05	4	0.437840637135348	0.987581009696529	0.99377043104943	0.995214941841948	0.995825	NA	0.99275	0.99605	0.99705	NA
1-237	1	1	0.01	0.8	0.1	0.05	5	0.610970424740787	0.983910520740021	0.99240642054896	0.99393352729555	0.994875	NA	0.9909	0.9953	0.9964	NA
1-237	1	1	0.01	0.8	0.1	0.05	6	0.822078657068761	0.978772658368723	0.989196326383766	0.991743143772269	0.99285	NA	0.9888	0.992975	0.994275	NA
1-237	1	1	0.01	0.8	0.1	0.05	7	1.08516110686844	0.973018989369758	0.987136465288664	0.99049966952188	0.99065	NA	0.98595	0.99215	0.99405	NA
1-237	1	1	0.01	0.8	0.1	0.05	8	1.44500784388956	0.968475882386584	0.9845917614649	0.988687633158752	0.98875	NA	0.98435	0.989525	0.992	NA
1-237	1	1	0.01	0.8	0.1	0.05	9	2.00972855649489	0.963702111900397	0.983817594876942	0.988905948899691	0.988525	NA	0.98285	0.989825	0.9932	NA
1-237	1	1	0.01	0.8	0.1	0.05	10	3.40765393874461	0.946981225534404	0.974787687933427	0.983961132202572	0.985282051282051	NA	0.975948717948718	0.983820512820513	0.989179487179487	NA
1-237	1	1	0.01	0.8	0.1	0.05	100	5.32360015671541	0.888218576232656	0.942493982309529	0.969111606936519	0.97975	NA	0.918	0.95775	0.982	NA
1-238	1	1	0.25	0.8	0.1	0.05	1	0.0518405195992494	0.99895099389398	0.999476728994072	0.999535700530305	0.999625	NA	0.999325	0.999775	0.99985	NA
1-238	1	1	0.25	0.8	0.1	0.05	2	0.166513502092719	0.996486230032623	0.997917178242363	0.998061910151461	0.998625	NA	0.997775	0.998875	0.99885	NA
1-238	1	1	0.25	0.8	0.1	0.05	3	0.300806170974879	0.993363870098811	0.995746806989904	0.995949486876609	0.996875	NA	0.995925	0.997375	0.9976	NA
1-238	1	1	0.25	0.8	0.1	0.05	4	0.462112216686037	0.988957069792945	0.992938294420173	0.993308452617918	0.99465	NA	0.99295	0.99555	0.995825	NA
1-238	1	1	0.25	0.8	0.1	0.05	5	0.653797915371195	0.984025238155361	0.989396782094803	0.990414993131383	0.991675	NA	0.9897	0.992875	0.9938	NA
1-238	1	1	0.25	0.8	0.1	0.05	6	0.895348283318369	0.980461933398394	0.987732675089616	0.989271768584192	0.990475	NA	0.98865	0.992225	0.99335	NA
1-238	1	1	0.25	0.8	0.1	0.05	7	1.20895163554817	0.971894394061405	0.981582826296545	0.984049879782511	0.985675	NA	0.982125	0.986925	0.989675	NA
1-238	1	1	0.25	0.8	0.1	0.05	8	1.65194430035957	0.964675156760085	0.977801736661436	0.980962680745043	0.980325	NA	0.97805	0.984275	0.986875	NA
1-238	1	1	0.25	0.8	0.1	0.05	9	2.35580654809542	0.954544065211083	0.970672214547423	0.975484717847487	0.97415	NA	0.972225	0.978225	0.981925	NA
1-238	1	1	0.25	0.8	0.1	0.05	10	4.20684112818463	0.935849347277088	0.959167766614626	0.96851244541727	0.965794871794872	NA	0.960282051282051	0.969769230769231	0.978538461538462	NA
1-238	1	1	0.25	0.8	0.1	0.05	100	6.80908993798529	0.885384667274909	0.927640139079953	0.947395338092682	0.9535	NA	0.91275	0.9465	0.96725	NA
1-239	1	1	0.5	0.8	0.1	0.05	1	0.0506250656973357	0.999076683447795	0.999231626748091	0.999309571091267	0.9995	NA	0.99955	0.999525	0.999575	NA
1-239	1	1	0.5	0.8	0.1	0.05	2	0.168371041464302	0.996223809454986	0.996860535973638	0.99701650550198	0.997325	NA	0.99735	0.9978	0.99795	NA
1-239	1	1	0.5	0.8	0.1	0.05	3	0.310144315244002	0.994032351080661	0.994917929121142	0.995274399439858	0.9962	NA	0.9964	0.996675	0.997125	NA
1-239	1	1	0.5	0.8	0.1	0.05	4	0.483360851705247	0.989004033319937	0.990409148401357	0.99104237281628	0.992575	NA	0.99265	0.993625	0.994225	NA
1-239	1	1	0.5	0.8	0.1	0.05	5	0.701872549592242	0.983738008863848	0.98608193037279	0.986578128425219	0.988075	NA	0.98925	0.990675	0.991075	NA
1-239	1	1	0.5	0.8	0.1	0.05	6	0.985926542979074	0.976462530898403	0.980031584893925	0.981313087085776	0.982025	NA	0.98395	0.98635	0.987525	NA
1-239	1	1	0.5	0.8	0.1	0.05	7	1.37311614374334	0.966559449097165	0.971480455352287	0.973534129321446	0.974725	NA	0.97675	0.9794	0.981375	NA
1-239	1	1	0.5	0.8	0.1	0.05	8	1.94232691587359	0.952362434987933	0.960562403764803	0.963315736470026	0.96295	NA	0.9669	0.9712	0.97445	NA
1-239	1	1	0.5	0.8	0.1	0.05	9	2.9204170184196	0.933458463458173	0.944215188493122	0.949218176054111	0.946175	NA	0.95335	0.959525	0.9634	NA
1-239	1	1	0.5	0.8	0.1	0.05	10	5.69432748438956	0.891431803323827	0.907019541783707	0.916563100795615	0.911820512820513	NA	0.921205128205128	0.928282051282051	0.938897435897436	NA
1-239	1	1	0.5	0.8	0.1	0.05	100	9.7154770783838	0.840435146782053	0.862572887555811	0.867942425245064	0.8795	NA	0.87825	0.892	0.90325	NA
1-240	1	1	0.8	0.8	0.1	0.05	1	0.0478975709880205	0.999164465889227	0.999139703469121	0.99918888997144	0.99935	NA	0.999425	0.99935	0.99945	NA
1-240	1	1	0.8	0.8	0.1	0.05	2	0.164828735292489	0.997096710762119	0.99709563798956	0.997274572824081	0.9975	NA	0.997925	0.99805	0.99815	NA
1-240	1	1	0.8	0.8	0.1	0.05	3	0.309330739396849	0.995123529810362	0.995110323370106	0.99526960133832	0.995675	NA	0.9969	0.99685	0.996975	NA
1-240	1	1	0.8	0.8	0.1	0.05	4	0.49392071622149	0.990254584289542	0.990392929576414	0.990479546569239	0.99125	NA	0.993375	0.99325	0.993675	NA
1-240	1	1	0.8	0.8	0.1	0.05	5	0.736276834113275	0.983912138339758	0.984193670266992	0.984365307282612	0.985875	NA	0.9887	0.988875	0.9889	NA
1-240	1	1	0.8	0.8	0.1	0.05	6	1.07332821494532	0.971408916477283	0.971488708251855	0.972284282090256	0.974025	NA	0.9789	0.9786	0.97965	NA
1-240	1	1	0.8	0.8	0.1	0.05	7	1.55994425487521	0.959749099724621	0.960273120736066	0.961241794361093	0.9631	NA	0.970675	0.970375	0.97205	NA
1-240	1	1	0.8	0.8	0.1	0.05	8	2.33267298472295	0.934366962274249	0.935019640082208	0.936989361289167	0.938	NA	0.951275	0.9508	0.953575	NA
1-240	1	1	0.8	0.8	0.1	0.05	9	3.81231840968039	0.883708098306314	0.884743237046477	0.88883306650529	0.88775	NA	0.911125	0.9096	0.91475	NA
1-240	1	1	0.8	0.8	0.1	0.05	10	8.81687626992067	0.745523582718509	0.751067899647302	0.760216091132503	0.74825641025641	NA	0.781307692307692	0.785641025641026	0.802897435897436	NA
1-240	1	1	0.8	0.8	0.1	0.05	100	16.7823986106255	0.57657895591941	0.581411599028544	0.602551856964801	0.59725	NA	0.58925	0.6035	0.63325	NA
1-241	1	1	0.01	0.01	0.01	0.1	1	0.0528775758554008	0.999777619518384	0.999572565759628	0.999864140595014	0.999875	0.993543923745384	0.9998	0.999575	0.9999	0.997
1-241	1	1	0.01	0.01	0.01	0.1	2	0.164253030559837	0.999370787748738	0.999505109734616	0.999663746919642	0.99975	0.991414270443767	0.99965	0.999725	0.9998	0.9965
1-241	1	1	0.01	0.01	0.01	0.1	3	0.290420949448454	0.998802807593144	0.99879237419669	0.999453301245703	0.999525	0.991371655070583	0.99935	0.9992	0.99965	0.996625
1-241	1	1	0.01	0.01	0.01	0.1	4	0.433053304318526	0.998586597742499	0.99894712530148	0.999367841914227	0.9994	0.990816473552692	0.99945	0.999425	0.999675	0.99625
1-241	1	1	0.01	0.01	0.01	0.1	5	0.600877154689249	0.997697770947174	0.998274484179663	0.998791310237006	0.99885	0.991309344674995	0.998875	0.999	0.9992	0.997
1-241	1	1	0.01	0.01	0.01	0.1	6	0.803503102824058	0.997420508502503	0.99779816131565	0.998631677758146	0.998575	0.990918489378218	0.999025	0.998625	0.999125	0.997125
1-241	1	1	0.01	0.01	0.01	0.1	7	1.05710435480894	0.996001501949938	0.996577025855831	0.997748360071161	0.997775	0.988810801746326	0.99805	0.997875	0.99845	0.9955
1-241	1	1	0.01	0.01	0.01	0.1	8	1.39974472073917	0.99544698912279	0.99636005873135	0.997513230794567	0.99755	0.988458877157408	0.997875	0.99785	0.998375	0.99575
1-241	1	1	0.01	0.01	0.01	0.1	9	1.92533557136814	0.994561418584319	0.995694415957275	0.997328325380304	0.997175	0.985103810389051	0.99735	0.99745	0.99825	0.99325
1-241	1	1	0.01	0.01	0.01	0.1	10	3.2358663256188	0.9821503897273	0.985976578153315	0.994021147506993	0.994948717948718	0.952245790065041	0.989025641025641	0.990384615384615	0.995641025641026	0.965641025641026
1-241	1	1	0.01	0.01	0.01	0.1	100	5.04085257926415	0.927483097156977	0.943560481033109	0.97896066572829	0.99325	0.840965778247217	0.94125	0.9525	0.985	0.85375
1-242	1	1	0.25	0.01	0.01	0.1	1	0.0525966254851556	0.999800900114557	0.999871238041825	0.999870659970228	0.9999	NA	0.9999	0.999925	0.9999	NA
1-242	1	1	0.25	0.01	0.01	0.1	2	0.165491493397692	0.999437320237089	0.999654307318911	0.999668633158409	0.99975	NA	0.999725	0.999775	0.99985	NA
1-242	1	1	0.25	0.01	0.01	0.1	3	0.295879314642212	0.998713469874682	0.999048144465045	0.999183444757322	0.9994	NA	0.9992	0.999325	0.999475	NA
1-242	1	1	0.25	0.01	0.01	0.1	4	0.449595759874578	0.997966435449573	0.998344891461164	0.998728872469886	0.99885	NA	0.99875	0.998725	0.999175	NA
1-242	1	1	0.25	0.01	0.01	0.1	5	0.634313099702973	0.997385782652362	0.997923829981028	0.998620026221309	0.998675	NA	0.998775	0.9988	0.99925	NA
1-242	1	1	0.25	0.01	0.01	0.1	6	0.862424410074055	0.996557350168586	0.997216777829481	0.997939883705718	0.9978	NA	0.99825	0.99825	0.998725	NA
1-242	1	1	0.25	0.01	0.01	0.1	7	1.15766303853243	0.995461891090287	0.996448161314795	0.997587619892559	0.9967	NA	0.997975	0.997875	0.99855	NA
1-242	1	1	0.25	0.01	0.01	0.1	8	1.56716938373978	0.993127885538825	0.994390504302593	0.996281936550497	0.99545	NA	0.996125	0.99625	0.99755	NA
1-242	1	1	0.25	0.01	0.01	0.1	9	2.2118371612254	0.99099922982566	0.992106775520447	0.99524982890851	0.993525	NA	0.9946	0.99455	0.996775	NA
1-242	1	1	0.25	0.01	0.01	0.1	10	3.86507382792762	0.978781677253532	0.98316707012632	0.993088313249314	0.99325641025641	NA	0.98674358974359	0.987897435897436	0.995641025641026	NA
1-242	1	1	0.25	0.01	0.01	0.1	100	6.19541548124515	0.92100472309338	0.94387062131365	0.978527698397498	0.994	NA	0.9375	0.9555	0.9845	NA
1-243	1	1	0.5	0.01	0.01	0.1	1	0.0519659383134926	0.999782644302637	0.999788598274498	0.999803433532286	0.999775	NA	0.99985	0.99985	0.99985	NA
1-243	1	1	0.5	0.01	0.01	0.1	2	0.167474409020875	0.999465524213645	0.999516677024803	0.999581739032455	0.999675	NA	0.9998	0.999825	0.99985	NA
1-243	1	1	0.5	0.01	0.01	0.1	3	0.302401372973213	0.998797738538257	0.998944537927932	0.999024463189839	0.999175	NA	0.99925	0.999425	0.9995	NA
1-243	1	1	0.5	0.01	0.01	0.1	4	0.462954700283072	0.997762764189225	0.997984127064453	0.997952281287409	0.99795	NA	0.99845	0.9987	0.998625	NA
1-243	1	1	0.5	0.01	0.01	0.1	5	0.660055721304158	0.997029098718753	0.997434796249826	0.99768356820648	0.9976	NA	0.99815	0.9984	0.99865	NA
1-243	1	1	0.5	0.01	0.01	0.1	6	0.908154013818205	0.995988080860163	0.996275285007351	0.996676983731011	0.996175	NA	0.99765	0.9977	0.998	NA
1-243	1	1	0.5	0.01	0.01	0.1	7	1.23793768596464	0.994375569507024	0.994660624423849	0.995174542343172	0.993475	NA	0.996675	0.996625	0.997	NA
1-243	1	1	0.5	0.01	0.01	0.1	8	1.70624122833969	0.992419197484345	0.993123261247378	0.994105924048761	0.992575	NA	0.995	0.99525	0.9961	NA
1-243	1	1	0.5	0.01	0.01	0.1	9	2.4820116970934	0.989026596269865	0.990628551312439	0.99225176222105	0.9893	NA	0.9931	0.993825	0.99455	NA
1-243	1	1	0.5	0.01	0.01	0.1	10	4.64892852059705	0.968531848292893	0.982465337077066	0.987292297638117	0.985	NA	0.978435897435897	0.988435897435897	0.991051282051282	NA
1-243	1	1	0.5	0.01	0.01	0.1	100	7.85537385080812	0.885897078064177	0.946200497097651	0.961845800737304	0.9795	NA	0.90925	0.961	0.9725	NA
1-244	1	1	0.8	0.01	0.01	0.1	1	0.0526770163129053	0.999664309375818	0.999803021754982	0.999862756487759	0.99985	0.999759808153741	0.999825	0.9999	0.99995	0.99975
1-244	1	1	0.8	0.01	0.01	0.1	2	0.167646024924434	0.998483582396495	0.998887788773054	0.999083201189543	0.99895	0.999109406667302	0.998925	0.999275	0.999375	0.999375
1-244	1	1	0.8	0.01	0.01	0.1	3	0.299799630623609	0.997656107858578	0.998522344703617	0.998787187144069	0.9985	0.99865726162674	0.998575	0.999375	0.9995	0.999375
1-244	1	1	0.8	0.01	0.01	0.1	4	0.453580902265001	0.995753270658219	0.996884404987541	0.997531050075612	0.996825	0.997065311795149	0.997125	0.99805	0.99845	0.997875
1-244	1	1	0.8	0.01	0.01	0.1	5	0.638261234695339	0.994610937497926	0.995866122328048	0.996575415649998	0.99545	0.995687249305007	0.996625	0.9974	0.9979	0.99725
1-244	1	1	0.8	0.01	0.01	0.1	6	0.864033152042525	0.993734803088075	0.99516319823485	0.99602750366565	0.994	0.994683094891944	0.996375	0.9971	0.997625	0.996375
1-244	1	1	0.8	0.01	0.01	0.1	7	1.15800747672241	0.992142595711486	0.994321940254982	0.995093315704593	0.993175	0.992452822861968	0.99525	0.99655	0.996825	0.9945
1-244	1	1	0.8	0.01	0.01	0.1	8	1.57011962691793	0.990779673857689	0.993367915912702	0.994748091194633	0.99155	0.993176913936754	0.994375	0.995825	0.996625	0.995625
1-244	1	1	0.8	0.01	0.01	0.1	9	2.25028351520905	0.987909342292408	0.991670311329798	0.993016576136953	0.98785	0.987896936432915	0.992875	0.994575	0.995325	0.99175
1-244	1	1	0.8	0.01	0.01	0.1	10	4.52900443244918	0.937677140934127	0.976779859249903	0.980189149033686	0.977384615384615	0.918754116875941	0.949794871794872	0.983384615384615	0.984974358974359	0.930897435897436
1-244	1	1	0.8	0.01	0.01	0.1	100	8.90190204808374	0.703673982539052	0.917018990464516	0.918931209036539	0.92475	0.620666067242736	0.7315	0.937	0.93375	0.65
1-245	1	1	0.01	0.25	0.01	0.1	1	0.05265630663964	0.999774071294701	0.999905730614176	0.999922351414956	0.999925	NA	0.999925	0.999925	0.99995	NA
1-245	1	1	0.01	0.25	0.01	0.1	2	0.163285832907558	0.999173000586632	0.999600664335426	0.999724185639084	0.9997	NA	0.99965	0.9997	0.999825	NA
1-245	1	1	0.01	0.25	0.01	0.1	3	0.291420958803318	0.998411654850325	0.99915460657168	0.999429612410961	0.9993	NA	0.99935	0.999375	0.999675	NA
1-245	1	1	0.01	0.25	0.01	0.1	4	0.435935344524897	0.997648711695458	0.998582116056401	0.999201212970439	0.9994	NA	0.99915	0.99905	0.99955	NA
1-245	1	1	0.01	0.25	0.01	0.1	5	0.604912933872411	0.99714146691682	0.998330017837206	0.999019105646914	0.99905	NA	0.99895	0.99905	0.999425	NA
1-245	1	1	0.01	0.25	0.01	0.1	6	0.80860630823251	0.996658754721371	0.997808464038773	0.99878206960103	0.99875	NA	0.99865	0.998675	0.9992	NA
1-245	1	1	0.01	0.25	0.01	0.1	7	1.06512158230336	0.996380753293301	0.997663685548136	0.998643699334819	0.99855	NA	0.998625	0.99865	0.999275	NA
1-245	1	1	0.01	0.25	0.01	0.1	8	1.40791731478915	0.995351126352647	0.996809749034537	0.997933550396231	0.997625	NA	0.99815	0.998175	0.9986	NA
1-245	1	1	0.01	0.25	0.01	0.1	9	1.93589428227139	0.994002003216961	0.995501083776037	0.997678144339366	0.996925	NA	0.997275	0.997225	0.998325	NA
1-245	1	1	0.01	0.25	0.01	0.1	10	3.24253097110412	0.980533377406859	0.984105859201457	0.995511212686381	0.995615384615385	NA	0.988538461538462	0.988307692307692	0.997205128205128	NA
1-245	1	1	0.01	0.25	0.01	0.1	100	5.01990581448619	0.918170714970271	0.938952185457151	0.983604851033343	0.99425	NA	0.9365	0.94475	0.99125	NA
1-246	1	1	0.25	0.25	0.01	0.1	1	0.0526986721125702	0.999658154042963	0.999622660464524	0.99985928986213	0.99985	NA	0.9998	0.99975	0.99995	NA
1-246	1	1	0.25	0.25	0.01	0.1	2	0.167581745287622	0.999277858375467	0.999493261247138	0.99965124047192	0.9997	NA	0.9996	0.999725	0.9998	NA
1-246	1	1	0.25	0.25	0.01	0.1	3	0.299625162666047	0.998466749244906	0.998762978406282	0.999103204230709	0.999075	NA	0.999075	0.999075	0.999325	NA
1-246	1	1	0.25	0.25	0.01	0.1	4	0.452914360122435	0.998161560759872	0.998566710101747	0.999081719954734	0.9992	NA	0.999175	0.999125	0.999475	NA
1-246	1	1	0.25	0.25	0.01	0.1	5	0.637613589696333	0.997249821331929	0.997751727979124	0.99858004092902	0.998675	NA	0.9988	0.99855	0.999175	NA
1-246	1	1	0.25	0.25	0.01	0.1	6	0.866578302641611	0.99643996336362	0.997091417229685	0.997865227664973	0.9977	NA	0.998375	0.998225	0.998625	NA
1-246	1	1	0.25	0.25	0.01	0.1	7	1.16225114620526	0.995434346852944	0.996570774925594	0.997542323825569	0.997125	NA	0.998	0.998075	0.998525	NA
1-246	1	1	0.25	0.25	0.01	0.1	8	1.57815331814419	0.993484961428537	0.994744527157741	0.99591491035999	0.995025	NA	0.996225	0.996575	0.99725	NA
1-246	1	1	0.25	0.25	0.01	0.1	9	2.23659689283542	0.992865490427838	0.9941467784117	0.995772281058641	0.9936	NA	0.996575	0.996575	0.996975	NA
1-246	1	1	0.25	0.25	0.01	0.1	10	3.9165166015618	0.973962400152054	0.977512044812497	0.990310177270242	0.990897435897436	NA	0.982307692307692	0.982692307692308	0.992923076923077	NA
1-246	1	1	0.25	0.25	0.01	0.1	100	6.24063694998583	0.896972448314864	0.911204334704403	0.965717805035234	0.99075	NA	0.916	0.92225	0.976	NA
1-247	1	1	0.5	0.25	0.01	0.1	1	0.0519959886897369	0.999751169079381	0.999806415331465	0.999813026020875	0.9998	NA	0.99985	0.9999	0.9999	NA
1-247	1	1	0.5	0.25	0.01	0.1	2	0.168879564224762	0.999378713971142	0.999533099124524	0.999568201714995	0.9995	NA	0.9996	0.99975	0.999775	NA
1-247	1	1	0.5	0.25	0.01	0.1	3	0.30706195456575	0.998882664505296	0.999105140459632	0.999216781151908	0.99905	NA	0.9995	0.99955	0.99965	NA
1-247	1	1	0.5	0.25	0.01	0.1	4	0.473704148584447	0.997843383721405	0.998164175742768	0.998394732524397	0.9981	NA	0.998725	0.998825	0.998975	NA
1-247	1	1	0.5	0.25	0.01	0.1	5	0.680873600651135	0.996976055005296	0.997512792663091	0.997665686005692	0.997275	NA	0.99805	0.998325	0.998575	NA
1-247	1	1	0.5	0.25	0.01	0.1	6	0.943433634874305	0.995754909139395	0.996271425753211	0.996345029421517	0.995075	NA	0.997375	0.99755	0.99745	NA
1-247	1	1	0.5	0.25	0.01	0.1	7	1.29665526819615	0.994605609576431	0.995355838576379	0.995977223784593	0.994375	NA	0.997025	0.9972	0.997775	NA
1-247	1	1	0.5	0.25	0.01	0.1	8	1.80133672309441	0.99158472702931	0.993005689076459	0.99374794658783	0.9906	NA	0.994575	0.99535	0.995875	NA
1-247	1	1	0.5	0.25	0.01	0.1	9	2.64870638796985	0.989526996711254	0.991535543355238	0.993026908167267	0.987325	NA	0.994	0.99475	0.995525	NA
1-247	1	1	0.5	0.25	0.01	0.1	10	4.96516764238679	0.962873010777986	0.973650392530285	0.985302975403942	0.981179487179487	NA	0.972230769230769	0.979769230769231	0.989923076923077	NA
1-247	1	1	0.5	0.25	0.01	0.1	100	8.28744067214164	0.866757398119227	0.90545859323634	0.95358938748474	0.983	NA	0.88625	0.9185	0.968	NA
1-248	1	1	0.8	0.25	0.01	0.1	1	0.0508320856219935	0.99973666185263	0.999825486226745	0.999839535524992	0.99995	NA	0.9999	0.999975	1	NA
1-248	1	1	0.8	0.25	0.01	0.1	2	0.166457272896376	0.998619963726637	0.998904395928731	0.999002994602239	0.9987	NA	0.999025	0.99925	0.999375	NA
1-248	1	1	0.8	0.25	0.01	0.1	3	0.304376325476994	0.99818917874107	0.99847338227261	0.998576670041922	0.998375	NA	0.998925	0.99915	0.9993	NA
1-248	1	1	0.8	0.25	0.01	0.1	4	0.472935292496317	0.996848859724714	0.99731117673403	0.997327608112491	0.996525	NA	0.998175	0.99855	0.998575	NA
1-248	1	1	0.8	0.25	0.01	0.1	5	0.681076730481883	0.99456266207033	0.995300697149008	0.995640405458571	0.994475	NA	0.9964	0.9969	0.99725	NA
1-248	1	1	0.8	0.25	0.01	0.1	6	0.945615726105471	0.994024091602671	0.994739187878085	0.99496478838833	0.992375	NA	0.99635	0.996925	0.997025	NA
1-248	1	1	0.8	0.25	0.01	0.1	7	1.30490633800758	0.991183468355359	0.992482528091889	0.99285856954878	0.98915	NA	0.994425	0.995025	0.99525	NA
1-248	1	1	0.8	0.25	0.01	0.1	8	1.82418641894635	0.987543765269435	0.989878130426954	0.990576441607353	0.984775	NA	0.9916	0.9929	0.993675	NA
1-248	1	1	0.8	0.25	0.01	0.1	9	2.72322141037676	0.981312816595157	0.985077955146655	0.986243017247384	0.976925	NA	0.98685	0.989175	0.99015	NA
1-248	1	1	0.8	0.25	0.01	0.1	10	5.68565101238959	0.916252857798129	0.967378086753142	0.970591207716792	0.962307692307692	NA	0.930128205128205	0.976461538461538	0.977923076923077	NA
1-248	1	1	0.8	0.25	0.01	0.1	100	11.1111322302479	0.664307872039749	0.905680376523312	0.909786193459126	0.92975	NA	0.6835	0.93	0.9265	NA
1-249	1	1	0.01	0.5	0.01	0.1	1	0.052396967183253	0.999734339095996	0.999774980444237	0.999919752045807	0.999925	NA	1	0.999925	0.999975	NA
1-249	1	1	0.01	0.5	0.01	0.1	2	0.163532221629814	0.998972734423862	0.999254647096568	0.999767791107075	0.99975	NA	0.999575	0.9995	0.99985	NA
1-249	1	1	0.01	0.5	0.01	0.1	3	0.290267131209382	0.998242265363471	0.999054599512156	0.999590654116594	0.999625	NA	0.9995	0.999575	0.99985	NA
1-249	1	1	0.01	0.5	0.01	0.1	4	0.435676594569613	0.99740511289586	0.998396504632831	0.999199819005567	0.999475	NA	0.998775	0.999075	0.999425	NA
1-249	1	1	0.01	0.5	0.01	0.1	5	0.605276391382317	0.996811298798842	0.997910480419138	0.998990929965618	0.998975	NA	0.999025	0.998925	0.999325	NA
1-249	1	1	0.01	0.5	0.01	0.1	6	0.808425292426146	0.996232825691721	0.997764094440762	0.998924551923669	0.99905	NA	0.99885	0.998925	0.99935	NA
1-249	1	1	0.01	0.5	0.01	0.1	7	1.0625961365742	0.995691431781789	0.997178920164896	0.998664188555558	0.99875	NA	0.998425	0.998475	0.999075	NA
1-249	1	1	0.01	0.5	0.01	0.1	8	1.40703174734829	0.994412297381438	0.996238206382202	0.998018854972046	0.997975	NA	0.997725	0.997875	0.998725	NA
1-249	1	1	0.01	0.5	0.01	0.1	9	1.94304735176378	0.993968371888828	0.995787440941369	0.998044912238967	0.997425	NA	0.998075	0.998025	0.99875	NA
1-249	1	1	0.01	0.5	0.01	0.1	10	3.25693474746643	0.979446102613275	0.983318017525231	0.994654225317354	0.99574358974359	NA	0.988205128205128	0.988076923076923	0.997179487179487	NA
1-249	1	1	0.01	0.5	0.01	0.1	100	5.04585102522645	0.905093132401363	0.92824210462235	0.978291068955196	0.9925	NA	0.9245	0.9335	0.99125	NA
1-25	0.5	1.5	0.01	0.5	0.05	0.01	1	0.0445600732942251	0.999947340223872	0.999976270143189	0.999974284068329	1	NA	1	1	1	NA
1-25	0.5	1.5	0.01	0.5	0.05	0.01	2	0.144313741786083	0.999632955765501	0.999695422046488	0.999695143561841	0.99975	NA	0.999725	0.999775	0.999775	NA
1-25	0.5	1.5	0.01	0.5	0.05	0.01	3	0.263443927788535	0.99955954352117	0.999604020237288	0.999676498027286	0.99975	NA	0.999775	0.999775	0.9998	NA
1-25	0.5	1.5	0.01	0.5	0.05	0.01	4	0.406578812246993	0.999237125129508	0.999338137290726	0.999377937532639	0.99945	NA	0.99955	0.99955	0.999625	NA
1-25	0.5	1.5	0.01	0.5	0.05	0.01	5	0.582456018863075	0.998526056877865	0.998695251555687	0.998700950821198	0.998875	NA	0.99915	0.9992	0.9992	NA
1-25	0.5	1.5	0.01	0.5	0.05	0.01	6	0.80865688083045	0.998374548309381	0.998573115726577	0.998568560407346	0.998475	NA	0.9992	0.9992	0.999125	NA
1-25	0.5	1.5	0.01	0.5	0.05	0.01	7	1.1078742159401	0.997156565736008	0.997325550916981	0.997536573137304	0.9978	NA	0.99815	0.99815	0.99835	NA
1-25	0.5	1.5	0.01	0.5	0.05	0.01	8	1.54425745988133	0.995954015344985	0.996356730243865	0.996770472198221	0.9961	NA	0.997125	0.997375	0.9979	NA
1-25	0.5	1.5	0.01	0.5	0.05	0.01	9	2.27190907716996	0.99359789018527	0.994101389048925	0.994365621777388	0.9932	NA	0.99555	0.9959	0.995975	NA
1-25	0.5	1.5	0.01	0.5	0.05	0.01	10	4.35345184435362	0.986936588553072	0.990813906720148	0.990840594876394	0.983128205128205	NA	0.990974358974359	0.993769230769231	0.993333333333333	NA
1-25	0.5	1.5	0.01	0.5	0.05	0.01	100	7.5498948518563	0.965216769394048	0.985610731162827	0.981342122776565	0.9525	NA	0.974	0.99175	0.9855	NA
1-250	1	1	0.25	0.5	0.01	0.1	1	0.0524961909462225	0.999745464223707	0.999830934084042	0.999896231317425	0.99995	NA	0.999875	0.99985	0.99995	NA
1-250	1	1	0.25	0.5	0.01	0.1	2	0.167191147762732	0.999096419641278	0.999501993581173	0.999691696744808	0.999825	NA	0.99965	0.999625	0.9998	NA
1-250	1	1	0.25	0.5	0.01	0.1	3	0.299551937324134	0.998297089411861	0.998888863534807	0.99943690037523	0.999525	NA	0.9993	0.9992	0.999675	NA
1-250	1	1	0.25	0.5	0.01	0.1	4	0.454502169449425	0.997793292816969	0.998752816563798	0.999224721608048	0.999325	NA	0.999225	0.9992	0.99965	NA
1-250	1	1	0.25	0.5	0.01	0.1	5	0.641117654884984	0.996951999475763	0.998131082862911	0.999016447636957	0.999025	NA	0.998875	0.998775	0.999525	NA
1-250	1	1	0.25	0.5	0.01	0.1	6	0.871399620879844	0.996085965589558	0.997633409723779	0.998586450731774	0.998625	NA	0.998475	0.998525	0.999175	NA
1-250	1	1	0.25	0.5	0.01	0.1	7	1.16980083592563	0.995124616527703	0.997043181159502	0.997923149788492	0.997825	NA	0.998	0.9984	0.998625	NA
1-250	1	1	0.25	0.5	0.01	0.1	8	1.58469826119079	0.993671433626826	0.995503919134251	0.99756155375384	0.997325	NA	0.9971	0.9971	0.998425	NA
1-250	1	1	0.25	0.5	0.01	0.1	9	2.2432101318968	0.992148401166768	0.99380838996594	0.996972713156213	0.996525	NA	0.9966	0.996225	0.998125	NA
1-250	1	1	0.25	0.5	0.01	0.1	10	3.93930199550142	0.976174049189792	0.981144228263282	0.992752485409193	0.994435897435897	NA	0.986076923076923	0.985769230769231	0.99574358974359	NA
1-250	1	1	0.25	0.5	0.01	0.1	100	6.30546247725525	0.894379900236777	0.927818934829616	0.968958260151158	0.99225	NA	0.916	0.9365	0.98275	NA
1-251	1	1	0.5	0.5	0.01	0.1	1	0.0519173623654182	0.999806300866013	0.999736445436143	0.999848350505802	0.999875	NA	0.9999	0.999775	0.9999	NA
1-251	1	1	0.5	0.5	0.01	0.1	2	0.169039284174129	0.999289012335152	0.999467436029322	0.999552111273416	0.999475	NA	0.99965	0.9997	0.999725	NA
1-251	1	1	0.5	0.5	0.01	0.1	3	0.30778931753385	0.998710990575807	0.999061587311024	0.999221351524917	0.999075	NA	0.99925	0.9994	0.99955	NA
1-251	1	1	0.5	0.5	0.01	0.1	4	0.477043400439531	0.997549984654791	0.997831084667865	0.998260267566175	0.998075	NA	0.998425	0.998425	0.998775	NA
1-251	1	1	0.5	0.5	0.01	0.1	5	0.686597700245227	0.996998930864434	0.997514484633367	0.998114788720849	0.997425	NA	0.9984	0.998325	0.9988	NA
1-251	1	1	0.5	0.5	0.01	0.1	6	0.955258099041524	0.995606569776697	0.99645945413044	0.997139599892402	0.99635	NA	0.99755	0.997775	0.9981	NA
1-251	1	1	0.5	0.5	0.01	0.1	7	1.31603364899809	0.99426319299525	0.995352065455588	0.996409192528501	0.995075	NA	0.997025	0.997025	0.9978	NA
1-251	1	1	0.5	0.5	0.01	0.1	8	1.84237274875654	0.991985977246714	0.992904032174374	0.994732003547436	0.9929	NA	0.995525	0.99505	0.996375	NA
1-251	1	1	0.5	0.5	0.01	0.1	9	2.72405755118367	0.988743938521212	0.990105030853488	0.992335516243008	0.98835	NA	0.99325	0.9934	0.994675	NA
1-251	1	1	0.5	0.5	0.01	0.1	10	5.13751065278202	0.968375001842152	0.971801714058679	0.982919394554289	0.981282051282051	NA	0.978948717948718	0.979358974358974	0.989205128205128	NA
1-251	1	1	0.5	0.5	0.01	0.1	100	8.57150632964003	0.888786608076478	0.909102395753334	0.945053721117047	0.98025	NA	0.91125	0.92375	0.9675	NA
1-252	1	1	0.8	0.5	0.01	0.1	1	0.0492721789725618	0.999768185076141	0.999768013581734	0.99975987905168	0.999725	NA	0.999825	0.999825	0.999825	NA
1-252	1	1	0.8	0.5	0.01	0.1	2	0.166945173520787	0.999250178369489	0.999278534482163	0.99928391770224	0.999125	NA	0.9995	0.999525	0.9995	NA
1-252	1	1	0.8	0.5	0.01	0.1	3	0.31028022711385	0.998662516892432	0.998707973630705	0.998703207286684	0.998325	NA	0.999225	0.999225	0.99925	NA
1-252	1	1	0.8	0.5	0.01	0.1	4	0.489614067904597	0.997641090599173	0.997656672175351	0.997742431429833	0.997175	NA	0.998625	0.998625	0.998725	NA
1-252	1	1	0.8	0.5	0.01	0.1	5	0.720231114220273	0.995733953644901	0.995733037814814	0.995888622487392	0.994625	NA	0.99725	0.99725	0.997475	NA
1-252	1	1	0.8	0.5	0.01	0.1	6	1.02560818418532	0.993753056758817	0.99393470506784	0.994007597499333	0.991125	NA	0.99605	0.99625	0.99635	NA
1-252	1	1	0.8	0.5	0.01	0.1	7	1.4553581258007	0.990764699321384	0.991154412998682	0.991338545784182	0.987075	NA	0.994075	0.994525	0.99465	NA
1-252	1	1	0.8	0.5	0.01	0.1	8	2.12692538410495	0.984158713957737	0.985339462906719	0.98588742453146	0.978275	NA	0.98805	0.989375	0.9898	NA
1-252	1	1	0.8	0.5	0.01	0.1	9	3.33389062775675	0.976255453449432	0.978583414937412	0.980865736916839	0.963875	NA	0.9832	0.984875	0.98695	NA
1-252	1	1	0.8	0.5	0.01	0.1	10	7.31674294449934	0.90071324132831	0.9394570125851	0.955698883763746	0.943435897435897	NA	0.917410256410256	0.952461538461538	0.968307692307692	NA
1-252	1	1	0.8	0.5	0.01	0.1	100	13.8805054116908	0.667167647572373	0.836005805546586	0.884224310402954	0.9425	NA	0.68975	0.86225	0.91575	NA
1-253	1	1	0.01	0.8	0.01	0.1	1	0.0522630124997132	0.999669112910507	0.999897239254302	0.999961877690484	0.999975	0.995097703780069	0.999875	0.99995	1	0.998875
1-253	1	1	0.01	0.8	0.01	0.1	2	0.163282295437093	0.998698135704109	0.99958416464153	0.999690187757559	0.9998	0.991563454969325	0.9995	0.999725	0.999825	0.997125
1-253	1	1	0.01	0.8	0.01	0.1	3	0.289166204721368	0.998357496907447	0.999439486926394	0.999760757704511	0.99995	0.992100400962409	0.999725	0.9997	0.99995	0.998
1-253	1	1	0.01	0.8	0.01	0.1	4	0.434491580135623	0.997211839973316	0.998587785059137	0.999349509923836	0.99945	0.990321149001302	0.999125	0.998975	0.999575	0.9965
1-253	1	1	0.01	0.8	0.01	0.1	5	0.604749970899551	0.996607027227541	0.998162747818289	0.999128711757061	0.999425	0.991635019965279	0.99885	0.99875	0.99945	0.998
1-253	1	1	0.01	0.8	0.01	0.1	6	0.807386930796436	0.996151673282303	0.997744445182811	0.999068544079372	0.999225	0.991866939002787	0.998825	0.99855	0.999325	0.998375
1-253	1	1	0.01	0.8	0.01	0.1	7	1.0636724761297	0.995558030840798	0.997431107791807	0.99885338931875	0.999225	0.991768420531186	0.9986	0.9985	0.999275	0.99875
1-253	1	1	0.01	0.8	0.01	0.1	8	1.41176703822598	0.994919610755269	0.996853429738937	0.998754905327882	0.999025	0.992275778190414	0.998475	0.99825	0.99915	0.998875
1-253	1	1	0.01	0.8	0.01	0.1	9	1.94310748140499	0.993250116517071	0.994520616545278	0.99825674826183	0.9987	0.989883261845909	0.997425	0.99655	0.9988	0.99675
1-253	1	1	0.01	0.8	0.01	0.1	10	3.25268870224332	0.977463696806258	0.981881456797445	0.995824826955661	0.998589743589744	0.976999532186854	0.987025641025641	0.985	0.998051282051282	0.986666666666667
1-253	1	1	0.01	0.8	0.01	0.1	100	5.02733896122087	0.892471738862112	0.935049541200598	0.981052257850556	0.9985	0.869024865150047	0.915	0.93975	0.9945	0.8825
1-254	1	1	0.25	0.8	0.01	0.1	1	0.0523950829336039	0.999749242579477	0.9999206578135	0.9999579612662	0.999975	NA	0.9999	0.999925	1	NA
1-254	1	1	0.25	0.8	0.01	0.1	2	0.166465252820399	0.998852553369075	0.999409539317805	0.999693504551017	0.999825	NA	0.9995	0.999525	0.99985	NA
1-254	1	1	0.25	0.8	0.01	0.1	3	0.29890136732228	0.998006104098979	0.999114706679096	0.99947930164986	0.999425	NA	0.9991	0.9994	0.999775	NA
1-254	1	1	0.25	0.8	0.01	0.1	4	0.453986751611593	0.99717685907954	0.998792646051803	0.999077758449061	0.999325	NA	0.998875	0.999175	0.999375	NA
1-254	1	1	0.25	0.8	0.01	0.1	5	0.642028903120605	0.996670846054384	0.998651360466039	0.999132147266194	0.99925	NA	0.999125	0.99925	0.99955	NA
1-254	1	1	0.25	0.8	0.01	0.1	6	0.874419981842912	0.995738679675062	0.997897014638533	0.998756595189179	0.999025	NA	0.998425	0.998775	0.999325	NA
1-254	1	1	0.25	0.8	0.01	0.1	7	1.17397427585407	0.994807595880699	0.99729620473913	0.998392972849824	0.998525	NA	0.9981	0.99835	0.998975	NA
1-254	1	1	0.25	0.8	0.01	0.1	8	1.58844791245861	0.99457699896627	0.997071187040623	0.99863499363461	0.99885	NA	0.9984	0.99845	0.999225	NA
1-254	1	1	0.25	0.8	0.01	0.1	9	2.24382134640889	0.992497580093282	0.994690600114978	0.997502871956561	0.9979	NA	0.9973	0.99665	0.99845	NA
1-254	1	1	0.25	0.8	0.01	0.1	10	3.94458361982126	0.973505403110085	0.98150258016337	0.991431360045657	0.995692307692308	NA	0.984615384615385	0.98674358974359	0.995051282051282	NA
1-254	1	1	0.25	0.8	0.01	0.1	100	6.31965529380648	0.881256579536651	0.921723355146658	0.959178234319594	0.991	NA	0.90375	0.931	0.9785	NA
1-255	1	1	0.5	0.8	0.01	0.1	1	0.0512128890414155	0.999819340236492	0.999969623164076	0.999960351453786	0.99995	NA	0.999875	1	1	NA
1-255	1	1	0.5	0.8	0.01	0.1	2	0.167681617288674	0.999144440400303	0.999655877800481	0.999744719946847	0.99975	NA	0.99965	0.99975	0.999925	NA
1-255	1	1	0.5	0.8	0.01	0.1	3	0.305780213086381	0.997842640455228	0.998983338059578	0.999109457119063	0.999325	NA	0.998825	0.99925	0.999425	NA
1-255	1	1	0.5	0.8	0.01	0.1	4	0.474423821017761	0.997054418286979	0.99836545227415	0.998760393113315	0.99895	NA	0.998625	0.998725	0.999225	NA
1-255	1	1	0.5	0.8	0.01	0.1	5	0.684884205329106	0.996343284645302	0.998091036690089	0.998521386067818	0.998725	NA	0.998575	0.99865	0.9991	NA
1-255	1	1	0.5	0.8	0.01	0.1	6	0.950990550324716	0.995586767250948	0.997468745162918	0.998082669470189	0.998025	NA	0.998375	0.998275	0.998725	NA
1-255	1	1	0.5	0.8	0.01	0.1	7	1.31318617609664	0.994332468453385	0.996710404356142	0.997958419705672	0.99815	NA	0.997975	0.998175	0.9989	NA
1-255	1	1	0.5	0.8	0.01	0.1	8	1.84577225176795	0.992521652754331	0.995151332925309	0.996953344391062	0.997125	NA	0.99695	0.9968	0.998125	NA
1-255	1	1	0.5	0.8	0.01	0.1	9	2.73856244866099	0.988799180855087	0.992012412903459	0.994540023374714	0.99425	NA	0.994775	0.994825	0.996325	NA
1-255	1	1	0.5	0.8	0.01	0.1	10	5.16722600167528	0.966167594956332	0.975726208372051	0.985080893196452	0.992564102564103	NA	0.979102564102564	0.981871794871795	0.992487179487179	NA
1-255	1	1	0.5	0.8	0.01	0.1	100	8.64148798924682	0.868770886916858	0.91674275955717	0.93885464936926	0.9935	NA	0.89275	0.92675	0.97575	NA
1-256	1	1	0.8	0.8	0.01	0.1	1	0.0477608136368114	0.999711948435231	0.999745144479163	0.999761019169476	0.99985	0.999743511970511	0.999825	0.999825	0.999825	1
1-256	1	1	0.8	0.8	0.01	0.1	2	0.164918842504317	0.999575367121537	0.999681532026923	0.999693541738813	0.99935	0.999549027623794	0.999775	0.999825	0.999825	0.999875
1-256	1	1	0.8	0.8	0.01	0.1	3	0.311702262148954	0.998543778469876	0.998877902169421	0.9990196250445	0.99915	0.999025191060318	0.99915	0.999225	0.999525	0.999625
1-256	1	1	0.8	0.8	0.01	0.1	4	0.499401111356444	0.997321452914852	0.997857069112698	0.997990040747047	0.997275	0.997004724206016	0.9985	0.99865	0.99875	0.9985
1-256	1	1	0.8	0.8	0.01	0.1	5	0.745275186221229	0.996156967811049	0.996665913826177	0.997120577510445	0.99665	0.996074678524406	0.997775	0.99775	0.998075	0.998
1-256	1	1	0.8	0.8	0.01	0.1	6	1.08230748441008	0.993769589733872	0.994648604680073	0.995393425950362	0.994375	0.994782626446031	0.996275	0.996175	0.997	0.9975
1-256	1	1	0.8	0.8	0.01	0.1	7	1.56478871828628	0.99164426649207	0.992823074722928	0.993602728976614	0.99185	0.991211326098139	0.9954	0.99545	0.996025	0.99575
1-256	1	1	0.8	0.8	0.01	0.1	8	2.3430556476372	0.986139775041474	0.987932135173352	0.989298391048593	0.98615	0.985309663359327	0.9919	0.99205	0.992775	0.992
1-256	1	1	0.8	0.8	0.01	0.1	9	3.83426605544051	0.976662519146244	0.978221634433276	0.981197600451687	0.9767	0.974631044718287	0.9863	0.985225	0.987575	0.984875
1-256	1	1	0.8	0.8	0.01	0.1	10	8.8675807694266	0.925919640996821	0.932255190143998	0.939752587871697	0.957461538461538	0.911818712131678	0.950615384615385	0.949846153846154	0.960538461538462	0.941153846153846
1-256	1	1	0.8	0.8	0.01	0.1	100	17.0016196957623	0.766969112193624	0.804900515698896	0.80743788349513	0.95825	0.719005215914449	0.80975	0.83525	0.869	0.7575
1-257	1	1	0.01	0.01	0.05	0.1	1	0.0531078582911795	0.999236118722333	0.999304779787686	0.999331925190651	0.9995	NA	0.9994	0.999525	0.9996	NA
1-257	1	1	0.01	0.01	0.05	0.1	2	0.16456025276458	0.997928976699761	0.998150427912658	0.998227608759561	0.998725	NA	0.9987	0.998875	0.998975	NA
1-257	1	1	0.01	0.01	0.05	0.1	3	0.289444877347975	0.9956238393722	0.995998769052596	0.996248123773494	0.99695	NA	0.9973	0.9975	0.9976	NA
1-257	1	1	0.01	0.01	0.05	0.1	4	0.431872671062516	0.994311514243497	0.994798010545737	0.995205587521656	0.99625	NA	0.996425	0.9966	0.997125	NA
1-257	1	1	0.01	0.01	0.05	0.1	5	0.600439833751547	0.991919663652597	0.992501345972083	0.993052817747625	0.993875	NA	0.995075	0.995125	0.995475	NA
1-257	1	1	0.01	0.01	0.05	0.1	6	0.804141826229772	0.989851143567164	0.991045457311912	0.991519125253279	0.9932	NA	0.993975	0.9945	0.9948	NA
1-257	1	1	0.01	0.01	0.05	0.1	7	1.05939966584713	0.985478755680379	0.986567718025689	0.987772741758583	0.98915	NA	0.990375	0.990425	0.99155	NA
1-257	1	1	0.01	0.01	0.05	0.1	8	1.40004486291085	0.98263236243932	0.983966352830392	0.984909559416169	0.985325	NA	0.9892	0.98925	0.98955	NA
1-257	1	1	0.01	0.01	0.05	0.1	9	1.92530299066396	0.976922920958877	0.978500445756953	0.98129236683037	0.98035	NA	0.98445	0.984575	0.986475	NA
1-257	1	1	0.01	0.01	0.05	0.1	10	3.2245043712666	0.967728753802161	0.968165084967713	0.976270020977885	0.977769230769231	NA	0.979307692307692	0.977512820512821	0.983794871794872	NA
1-257	1	1	0.01	0.01	0.05	0.1	100	5.00873444047811	0.933329245430224	0.93295601899203	0.957241435673565	0.97325	NA	0.95575	0.94925	0.97	NA
1-258	1	1	0.25	0.01	0.05	0.1	1	0.0531726677180474	0.999431844315515	0.999446578854007	0.999445469310816	0.9995	NA	0.999775	0.9997	0.99975	NA
1-258	1	1	0.25	0.01	0.05	0.1	2	0.166408733949785	0.997443110843858	0.997488181074328	0.997500472769923	0.998175	NA	0.998275	0.998375	0.99845	NA
1-258	1	1	0.25	0.01	0.05	0.1	3	0.296039958253031	0.995981189930172	0.996100159294228	0.996225847551082	0.997175	NA	0.99735	0.99745	0.997625	NA
1-258	1	1	0.25	0.01	0.05	0.1	4	0.446342632972368	0.993615808192605	0.993760561779258	0.993782239910212	0.99465	NA	0.995825	0.99575	0.9959	NA
1-258	1	1	0.25	0.01	0.05	0.1	5	0.625843636491966	0.991259068017424	0.991459058322079	0.991772340136753	0.99315	NA	0.994575	0.9948	0.9949	NA
1-258	1	1	0.25	0.01	0.05	0.1	6	0.844197728488217	0.987779365270972	0.988218859217391	0.988551680164951	0.989725	NA	0.991875	0.992275	0.99255	NA
1-258	1	1	0.25	0.01	0.05	0.1	7	1.12544356375727	0.982964589421482	0.983465971306163	0.984254744227901	0.985275	NA	0.988075	0.988575	0.989175	NA
1-258	1	1	0.25	0.01	0.05	0.1	8	1.51433011224659	0.978460199474671	0.979189947007605	0.98026663487075	0.980725	NA	0.98515	0.985325	0.9864	NA
1-258	1	1	0.25	0.01	0.05	0.1	9	2.12917899831384	0.973272339758168	0.97453827325638	0.975497324874711	0.9751	NA	0.981025	0.982175	0.98305	NA
1-258	1	1	0.25	0.01	0.05	0.1	10	3.67869982781792	0.950192295398152	0.955337892861972	0.961546493062397	0.961333333333333	NA	0.962564102564103	0.966307692307692	0.971974358974359	NA
1-258	1	1	0.25	0.01	0.05	0.1	100	5.8318163697497	0.880179495492851	0.900553885929579	0.919811243149359	0.93625	NA	0.89925	0.91575	0.93525	NA
1-259	1	1	0.5	0.01	0.05	0.1	1	0.0530613873466982	0.999160921960098	0.999226377824045	0.999255372578489	0.999375	NA	0.99945	0.999475	0.999475	NA
1-259	1	1	0.5	0.01	0.05	0.1	2	0.167195019858877	0.997094962502272	0.997341656715025	0.997351464517327	0.9977	NA	0.99795	0.998225	0.998225	NA
1-259	1	1	0.5	0.01	0.05	0.1	3	0.298339681624765	0.994479574356086	0.994726957449331	0.994893987440058	0.9959	NA	0.996175	0.996375	0.996475	NA
1-259	1	1	0.5	0.01	0.05	0.1	4	0.451312532554667	0.992488178414784	0.993015132079606	0.993248245041433	0.99415	NA	0.995175	0.99545	0.995675	NA
1-259	1	1	0.5	0.01	0.05	0.1	5	0.631175693505525	0.989571074925295	0.990452964788759	0.990684109786819	0.99195	NA	0.99285	0.993775	0.993825	NA
1-259	1	1	0.5	0.01	0.05	0.1	6	0.856392502145196	0.986283464051677	0.9871445691156	0.987686459266972	0.988775	NA	0.991075	0.991475	0.9921	NA
1-259	1	1	0.5	0.01	0.05	0.1	7	1.14497645277038	0.981471468411042	0.983242054653683	0.983874044626328	0.984175	NA	0.987325	0.988325	0.989175	NA
1-259	1	1	0.5	0.01	0.05	0.1	8	1.54537081517226	0.975782308638115	0.977930350478708	0.979185309046279	0.978625	NA	0.983225	0.9846	0.986075	NA
1-259	1	1	0.5	0.01	0.05	0.1	9	2.18666866513044	0.963051489696973	0.967383132877554	0.970005853336651	0.96925	NA	0.972775	0.976625	0.9784	NA
1-259	1	1	0.5	0.01	0.05	0.1	10	3.95245042392812	0.90604434465484	0.937277950410684	0.945654913527972	0.93451282051282	NA	0.920871794871795	0.951102564102564	0.959025641025641	NA
1-259	1	1	0.5	0.01	0.05	0.1	100	6.63197324540627	0.752265507250279	0.861389988328404	0.878310032933365	0.86375	NA	0.77375	0.8865	0.902	NA
1-26	0.5	1.5	0.25	0.5	0.05	0.01	1	0.0364794023080473	0.999935385984454	0.999959147001861	0.999982323162972	0.999975	NA	0.999975	1	1	NA
1-26	0.5	1.5	0.25	0.5	0.05	0.01	2	0.11786179631856	0.999848315893983	0.999928481026701	0.999930595966506	0.99985	NA	0.999925	0.99995	0.99995	NA
1-26	0.5	1.5	0.25	0.5	0.05	0.01	3	0.213868721639263	0.999685208914183	0.999789723957622	0.999836046866436	0.99985	NA	0.999825	0.99985	0.999875	NA
1-26	0.5	1.5	0.25	0.5	0.05	0.01	4	0.327760199011603	0.99964564166756	0.999848395256065	0.999862981032974	0.9999	NA	0.999925	0.99995	0.99995	NA
1-26	0.5	1.5	0.25	0.5	0.05	0.01	5	0.467287963410897	0.99937952975669	0.999758169180565	0.999795395444519	0.99985	NA	0.999825	0.99995	0.99995	NA
1-26	0.5	1.5	0.25	0.5	0.05	0.01	6	0.642528165240865	0.999120170282943	0.999501430551616	0.999546655815609	0.999575	NA	0.999775	0.999775	0.999775	NA
1-26	0.5	1.5	0.25	0.5	0.05	0.01	7	0.874956551526106	0.998898832588457	0.999282464104383	0.999384398873479	0.9995	NA	0.999625	0.99965	0.99965	NA
1-26	0.5	1.5	0.25	0.5	0.05	0.01	8	1.21167629108457	0.997966066415042	0.998429758540591	0.998726399469474	0.9988	NA	0.9989	0.999	0.9992	NA
1-26	0.5	1.5	0.25	0.5	0.05	0.01	9	1.77535257554718	0.997049595853156	0.997646962360081	0.997962333076718	0.99755	NA	0.998375	0.9984	0.9986	NA
1-26	0.5	1.5	0.25	0.5	0.05	0.01	10	3.60520360306154	0.980838550857216	0.989166146789304	0.989445941471875	0.973025641025641	NA	0.986307692307692	0.992717948717949	0.992923076923077	NA
1-26	0.5	1.5	0.25	0.5	0.05	0.01	100	7.11899453495001	0.918577760419348	0.967654854436955	0.964861353853544	0.8835	NA	0.93725	0.978	0.976	NA
1-260	1	1	0.8	0.01	0.05	0.1	1	0.0528879252254597	0.99888958643971	0.999372575575433	0.999474115821702	0.999425	NA	0.9993	0.999675	0.999775	NA
1-260	1	1	0.8	0.01	0.05	0.1	2	0.165322508964841	0.996577682696878	0.997972656839405	0.998182236837341	0.998425	NA	0.997775	0.9989	0.99895	NA
1-260	1	1	0.8	0.01	0.05	0.1	3	0.294430625834676	0.993729067096726	0.996145255243679	0.996495201904391	0.99715	NA	0.996275	0.997525	0.997975	NA
1-260	1	1	0.8	0.01	0.05	0.1	4	0.44428280888107	0.989949224350795	0.993425931880355	0.994305105961045	0.995	NA	0.993475	0.9957	0.996425	NA
1-260	1	1	0.8	0.01	0.05	0.1	5	0.621511554190788	0.985829900859589	0.990492074658784	0.991547449766327	0.992475	NA	0.990825	0.993525	0.9941	NA
1-260	1	1	0.8	0.01	0.05	0.1	6	0.837060917109553	0.983593453905349	0.989887669777209	0.990913117948449	0.991975	NA	0.990425	0.9938	0.994325	NA
1-260	1	1	0.8	0.01	0.05	0.1	7	1.10968682723666	0.979733726833842	0.98739257229848	0.988394592135608	0.988375	NA	0.988125	0.9918	0.992175	NA
1-260	1	1	0.8	0.01	0.05	0.1	8	1.48347949712939	0.975096135723543	0.984986362059185	0.98671759046463	0.9856	NA	0.985825	0.990125	0.991425	NA
1-260	1	1	0.8	0.01	0.05	0.1	9	2.07414047935995	0.967948341281483	0.979207637181344	0.98159318914411	0.980025	NA	0.981425	0.9859	0.986875	NA
1-260	1	1	0.8	0.01	0.05	0.1	10	3.70916820142579	0.900457298140878	0.944673346569475	0.951043006740186	0.932538461538462	NA	0.917794871794872	0.95674358974359	0.961769230769231	NA
1-260	1	1	0.8	0.01	0.05	0.1	100	6.43009408501816	0.633115617104144	0.811763417556693	0.831129808158933	0.75725	NA	0.64375	0.84025	0.85425	NA
1-261	1	1	0.01	0.25	0.05	0.1	1	0.0524488044391129	0.999318549661975	0.9993849004231	0.999419588389935	0.99945	NA	0.999575	0.9996	0.9996	NA
1-261	1	1	0.01	0.25	0.05	0.1	2	0.164708052696142	0.997661981611756	0.99793597148541	0.998154490095451	0.99855	NA	0.998425	0.998575	0.9989	NA
1-261	1	1	0.01	0.25	0.05	0.1	3	0.290233029438214	0.996338589719996	0.996770241050019	0.996941685629162	0.99735	NA	0.997725	0.997975	0.99815	NA
1-261	1	1	0.01	0.25	0.05	0.1	4	0.433287815457834	0.994896225456794	0.995516714238913	0.995666821936578	0.996425	NA	0.99705	0.997175	0.99755	NA
1-261	1	1	0.01	0.25	0.05	0.1	5	0.602789619736797	0.992422855933265	0.99344322686911	0.993881040700606	0.995025	NA	0.99525	0.99575	0.996	NA
1-261	1	1	0.01	0.25	0.05	0.1	6	0.807694811269767	0.988926316858873	0.990287552366182	0.990728530408984	0.992275	NA	0.9924	0.992925	0.9933	NA
1-261	1	1	0.01	0.25	0.05	0.1	7	1.06537298778824	0.987816337084258	0.989659697941319	0.990212496739098	0.991625	NA	0.9924	0.993175	0.9938	NA
1-261	1	1	0.01	0.25	0.05	0.1	8	1.4135552991158	0.984369944815092	0.986167460370956	0.986986100163167	0.98755	NA	0.98995	0.989975	0.99105	NA
1-261	1	1	0.01	0.25	0.05	0.1	9	1.94713816816404	0.979617777867011	0.982127508286462	0.984398895177684	0.9839	NA	0.9871	0.987775	0.989475	NA
1-261	1	1	0.01	0.25	0.05	0.1	10	3.28253449211823	0.968404496139193	0.968052576327254	0.975693727034342	0.976153846153846	NA	0.980538461538462	0.976333333333333	0.983948717948718	NA
1-261	1	1	0.01	0.25	0.05	0.1	100	5.13368749693087	0.925232891992969	0.91656126128373	0.942811040858888	0.9635	NA	0.9475	0.931	0.9615	NA
1-262	1	1	0.25	0.25	0.05	0.1	1	0.052418992574662	0.999241714063359	0.999294996541127	0.999303239013203	0.999425	NA	0.999525	0.999475	0.999525	NA
1-262	1	1	0.25	0.25	0.05	0.1	2	0.166931173013907	0.997644600935109	0.99774138214881	0.997906746376298	0.99815	NA	0.9984	0.998425	0.998625	NA
1-262	1	1	0.25	0.25	0.05	0.1	3	0.300176986649084	0.995964474745895	0.996062104862541	0.996254517585521	0.996875	NA	0.997375	0.99745	0.99765	NA
1-262	1	1	0.25	0.25	0.05	0.1	4	0.456672626802729	0.993409220688171	0.993782059330174	0.993912035793674	0.9952	NA	0.995725	0.99595	0.996175	NA
1-262	1	1	0.25	0.25	0.05	0.1	5	0.643326061693508	0.990317114260293	0.990856571707226	0.991263634527278	0.992875	NA	0.9934	0.99365	0.99415	NA
1-262	1	1	0.25	0.25	0.05	0.1	6	0.873472487751802	0.987030304817125	0.987609313208889	0.988139579474454	0.989375	NA	0.991475	0.991675	0.99205	NA
1-262	1	1	0.25	0.25	0.05	0.1	7	1.17168265985086	0.982891348371729	0.983938949359349	0.984982559539075	0.98585	NA	0.988625	0.989175	0.9898	NA
1-262	1	1	0.25	0.25	0.05	0.1	8	1.58363353036679	0.977993465715746	0.97924947756036	0.980771895702228	0.982675	NA	0.9852	0.9856	0.98715	NA
1-262	1	1	0.25	0.25	0.05	0.1	9	2.23552395587386	0.9679152341208	0.969302342858347	0.972307407114589	0.972	NA	0.976725	0.97715	0.9802	NA
1-262	1	1	0.25	0.25	0.05	0.1	10	3.90313985343256	0.949294041162725	0.949598966251759	0.961029581914342	0.964102564102564	NA	0.962076923076923	0.960717948717949	0.971692307692308	NA
1-262	1	1	0.25	0.25	0.05	0.1	100	6.23688625961941	0.898414480460378	0.896588517750389	0.929658792156561	0.959	NA	0.92175	0.9185	0.9505	NA
1-263	1	1	0.5	0.25	0.05	0.1	1	0.0517010971383431	0.999311347837322	0.999319088085985	0.999324847834187	0.999625	NA	0.9996	0.999625	0.999625	NA
1-263	1	1	0.5	0.25	0.05	0.1	2	0.168211251386164	0.997431305948366	0.997460360278404	0.997563907293579	0.99795	NA	0.998425	0.998275	0.998325	NA
1-263	1	1	0.5	0.25	0.05	0.1	3	0.303676041623674	0.994586311833048	0.994692457537185	0.994779464434564	0.995725	NA	0.9962	0.99615	0.996175	NA
1-263	1	1	0.5	0.25	0.05	0.1	4	0.464822288419078	0.992033876142349	0.992262133374864	0.992499931337328	0.993625	NA	0.9948	0.994925	0.995225	NA
1-263	1	1	0.5	0.25	0.05	0.1	5	0.661728494069752	0.987664157210017	0.988169273909598	0.98861354265055	0.9905	NA	0.99155	0.991825	0.99235	NA
1-263	1	1	0.5	0.25	0.05	0.1	6	0.91135931787769	0.983909331342001	0.984585435763039	0.985202375135082	0.98595	NA	0.989425	0.98985	0.990575	NA
1-263	1	1	0.5	0.25	0.05	0.1	7	1.23852838960365	0.976987091122276	0.977783740607233	0.978962810414055	0.980375	NA	0.983725	0.98415	0.9856	NA
1-263	1	1	0.5	0.25	0.05	0.1	8	1.70452512078275	0.969376821810396	0.970428271760279	0.972891377701068	0.97365	NA	0.978275	0.978625	0.981475	NA
1-263	1	1	0.5	0.25	0.05	0.1	9	2.47185257008738	0.957006543877117	0.958098673037736	0.962606809236024	0.9607	NA	0.968825	0.969525	0.9743	NA
1-263	1	1	0.5	0.25	0.05	0.1	10	4.5472521318759	0.897198646317188	0.914163358216622	0.93144983283485	0.930615384615385	NA	0.914333333333333	0.931	0.948897435897436	NA
1-263	1	1	0.5	0.25	0.05	0.1	100	7.59450033012053	0.748353686885499	0.81950501931171	0.854589342198432	0.88125	NA	0.7725	0.84625	0.884	NA
1-264	1	1	0.8	0.25	0.05	0.1	1	0.0524674773864712	0.999111736008533	0.999351072151169	0.999411834841978	0.999625	NA	0.999525	0.999625	0.999725	NA
1-264	1	1	0.8	0.25	0.05	0.1	2	0.167956501665176	0.996531889954599	0.997139361548986	0.997217637112409	0.997625	NA	0.997775	0.998025	0.998075	NA
1-264	1	1	0.8	0.25	0.05	0.1	3	0.303508777067914	0.994089402750917	0.99559114875319	0.995839393576201	0.996425	NA	0.99625	0.997225	0.997575	NA
1-264	1	1	0.8	0.25	0.05	0.1	4	0.463840447401624	0.99053254048535	0.992786698512335	0.992967800709188	0.99415	NA	0.993775	0.9951	0.995325	NA
1-264	1	1	0.8	0.25	0.05	0.1	5	0.660384300121988	0.986487026130884	0.990088938048078	0.990538943562548	0.9914	NA	0.991125	0.9936	0.993875	NA
1-264	1	1	0.8	0.25	0.05	0.1	6	0.904930660679881	0.983140048829222	0.987760290136839	0.98811541449527	0.98935	NA	0.989325	0.992225	0.992425	NA
1-264	1	1	0.8	0.25	0.05	0.1	7	1.22522371039935	0.976683069661298	0.982668502171299	0.983233682791939	0.983575	NA	0.984775	0.9878	0.988875	NA
1-264	1	1	0.8	0.25	0.05	0.1	8	1.67887772384459	0.969524409088728	0.977462719857161	0.978510589614065	0.978125	NA	0.97985	0.9836	0.9852	NA
1-264	1	1	0.8	0.25	0.05	0.1	9	2.42310738222302	0.959128727236869	0.968074726370979	0.970559195746662	0.970225	NA	0.972225	0.975425	0.978875	NA
1-264	1	1	0.8	0.25	0.05	0.1	10	4.52888204452253	0.882948322913436	0.915576656023129	0.927583785301755	0.917974358974359	NA	0.900692307692308	0.92851282051282	0.941641025641026	NA
1-264	1	1	0.8	0.25	0.05	0.1	100	7.93655128608176	0.627099674038631	0.750024395941886	0.794690346738599	0.769	NA	0.633	0.77275	0.82225	NA
1-265	1	1	0.01	0.5	0.05	0.1	1	0.0527602928083475	0.999122191065213	0.99935347530092	0.999407034009783	0.99945	NA	0.999325	0.99955	0.9996	NA
1-265	1	1	0.01	0.5	0.05	0.1	2	0.164506372496143	0.997224925737072	0.998202183753893	0.998461895233102	0.998875	NA	0.998025	0.9988	0.999125	NA
1-265	1	1	0.01	0.5	0.05	0.1	3	0.290697446398231	0.99528049892572	0.996954022750739	0.997391112760402	0.998125	NA	0.9972	0.99815	0.99845	NA
1-265	1	1	0.01	0.5	0.05	0.1	4	0.434769305286463	0.992698768851854	0.994799823997019	0.995753187546175	0.99675	NA	0.99625	0.9968	0.9973	NA
1-265	1	1	0.01	0.5	0.05	0.1	5	0.604487534225912	0.990334446119089	0.993510964865334	0.99459140486919	0.99555	NA	0.9949	0.996075	0.9965	NA
1-265	1	1	0.01	0.5	0.05	0.1	6	0.810949034481579	0.987156809623222	0.991681154151427	0.993234785553098	0.9949	NA	0.993625	0.995125	0.99585	NA
1-265	1	1	0.01	0.5	0.05	0.1	7	1.06973421631831	0.984264417750054	0.989483227910702	0.99097574170618	0.992325	NA	0.99155	0.993475	0.993875	NA
1-265	1	1	0.01	0.5	0.05	0.1	8	1.42348194611296	0.979492210494679	0.986368771120791	0.988594579183128	0.9902	NA	0.988225	0.99085	0.991725	NA
1-265	1	1	0.01	0.5	0.05	0.1	9	1.96825818946358	0.974941276320403	0.982794449276712	0.986562847687678	0.98745	NA	0.986275	0.988025	0.99045	NA
1-265	1	1	0.01	0.5	0.05	0.1	10	3.31703587266016	0.956296549855781	0.969830636105868	0.978304162610099	0.981102564102564	NA	0.974820512820513	0.979512820512821	0.985435897435897	NA
1-265	1	1	0.01	0.5	0.05	0.1	100	5.1532192244388	0.895621399119474	0.928741757409812	0.946914760885207	0.97325	NA	0.92025	0.94825	0.9645	NA
1-266	1	1	0.25	0.5	0.05	0.1	1	0.0530590353100957	0.999092885176536	0.999215391320144	0.999321655836529	0.99945	NA	0.99935	0.999425	0.9995	NA
1-266	1	1	0.25	0.5	0.05	0.1	2	0.168660002460384	0.997787069563177	0.998160009483375	0.998126756379263	0.99865	NA	0.998475	0.99885	0.9989	NA
1-266	1	1	0.25	0.5	0.05	0.1	3	0.301116114373288	0.99550309776292	0.996257815744867	0.996541727699134	0.997375	NA	0.997175	0.9976	0.99785	NA
1-266	1	1	0.25	0.5	0.05	0.1	4	0.458670672552193	0.992486601278271	0.99375162384788	0.994043676742664	0.994925	NA	0.995075	0.99575	0.996	NA
1-266	1	1	0.25	0.5	0.05	0.1	5	0.646322130068376	0.989565506731973	0.991171752550455	0.992026010895199	0.9933	NA	0.993275	0.9941	0.994925	NA
1-266	1	1	0.25	0.5	0.05	0.1	6	0.878539755507369	0.985742315426256	0.987717501386024	0.988928105952056	0.990525	NA	0.9905	0.991425	0.99235	NA
1-266	1	1	0.25	0.5	0.05	0.1	7	1.18229965799643	0.982528060134204	0.985204989048522	0.986512122624078	0.987925	NA	0.98925	0.9899	0.990775	NA
1-266	1	1	0.25	0.5	0.05	0.1	8	1.60525842440243	0.974034768333929	0.978065925445568	0.981391071977626	0.983825	NA	0.982875	0.98395	0.987125	NA
1-266	1	1	0.25	0.5	0.05	0.1	9	2.28066178358649	0.968685043799481	0.973487260613104	0.978352625636593	0.979625	NA	0.979725	0.9811	0.9854	NA
1-266	1	1	0.25	0.5	0.05	0.1	10	4.02484473490857	0.944016120420105	0.947260768027921	0.961804210618196	0.965692307692308	NA	0.96125641025641	0.959076923076923	0.972717948717949	NA
1-266	1	1	0.25	0.5	0.05	0.1	100	6.45241565595325	0.88187536405626	0.883519663481112	0.914416607053657	0.9525	NA	0.91025	0.9065	0.9405	NA
1-267	1	1	0.5	0.5	0.05	0.1	1	0.0509937540474965	0.99903332297348	0.999043407775593	0.999044953479784	0.99925	NA	0.999275	0.999325	0.999275	NA
1-267	1	1	0.5	0.5	0.05	0.1	2	0.168094731653789	0.997500311196677	0.997569155149434	0.997531787107903	0.997975	NA	0.998475	0.99845	0.998375	NA
1-267	1	1	0.5	0.5	0.05	0.1	3	0.307524077177672	0.995346832671237	0.995478337311096	0.995526739700203	0.9964	NA	0.997	0.99705	0.99715	NA
1-267	1	1	0.5	0.5	0.05	0.1	4	0.475841274848031	0.990780839623802	0.991070824416575	0.991379283348177	0.9921	NA	0.9936	0.99345	0.9939	NA
1-267	1	1	0.5	0.5	0.05	0.1	5	0.68461828610889	0.988595771998804	0.988968033121201	0.989567501745397	0.991225	NA	0.992875	0.992825	0.993225	NA
1-267	1	1	0.5	0.5	0.05	0.1	6	0.952092139073563	0.982343498637476	0.983025148944252	0.983651912328884	0.98565	NA	0.987725	0.988025	0.988425	NA
1-267	1	1	0.5	0.5	0.05	0.1	7	1.31047583145977	0.976304387755728	0.977151967705518	0.978247876336443	0.980675	NA	0.984025	0.98425	0.985025	NA
1-267	1	1	0.5	0.5	0.05	0.1	8	1.8391448126446	0.964233427398519	0.965152413680192	0.967300901477349	0.96945	NA	0.9748	0.974625	0.976525	NA
1-267	1	1	0.5	0.5	0.05	0.1	9	2.72016265370481	0.946972399364661	0.948304172746164	0.952253398954133	0.95535	NA	0.961575	0.9613	0.96465	NA
1-267	1	1	0.5	0.5	0.05	0.1	10	5.10775725194572	0.899943902128872	0.902436241027759	0.916493540307862	0.925974358974359	NA	0.92251282051282	0.921358974358974	0.936051282051282	NA
1-267	1	1	0.5	0.5	0.05	0.1	100	8.48701069643136	0.808112693949165	0.811663521038065	0.841322635452901	0.896	NA	0.84	0.841	0.87475	NA
1-268	1	1	0.8	0.5	0.05	0.1	1	0.0506538755304057	0.999137941244068	0.9992138294395	0.999246232091063	0.99925	NA	0.999375	0.9994	0.999425	NA
1-268	1	1	0.8	0.5	0.05	0.1	2	0.167234446663771	0.997085827086509	0.997423406726402	0.997326212929863	0.9978	NA	0.998075	0.9983	0.998175	NA
1-268	1	1	0.8	0.5	0.05	0.1	3	0.307407676845766	0.994057146621148	0.994576987865543	0.994657881877002	0.99545	NA	0.995875	0.9964	0.996275	NA
1-268	1	1	0.8	0.5	0.05	0.1	4	0.482630904075885	0.990611262366388	0.99166033004921	0.991780744594773	0.993075	NA	0.993925	0.9946	0.994875	NA
1-268	1	1	0.8	0.5	0.05	0.1	5	0.704778216710081	0.984513323162898	0.98554302044371	0.985840012791367	0.98735	NA	0.989225	0.9896	0.990025	NA
1-268	1	1	0.8	0.5	0.05	0.1	6	0.992173510214298	0.978657676101279	0.980475113319361	0.980854826106677	0.98255	NA	0.985825	0.986525	0.9872	NA
1-268	1	1	0.8	0.5	0.05	0.1	7	1.38586201723247	0.967032233827882	0.969899913391924	0.971155674647862	0.9735	NA	0.975725	0.977375	0.979025	NA
1-268	1	1	0.8	0.5	0.05	0.1	8	1.97284431649043	0.954908058738956	0.958931174094848	0.960714896108946	0.960275	NA	0.967225	0.969575	0.97255	NA
1-268	1	1	0.8	0.5	0.05	0.1	9	2.9899981614357	0.933651778266412	0.941482759313629	0.943570358033294	0.93935	NA	0.9512	0.956325	0.9594	NA
1-268	1	1	0.8	0.5	0.05	0.1	10	6.08402661617038	0.83080166361361	0.855763675108958	0.874844878190224	0.873769230769231	NA	0.853794871794872	0.878205128205128	0.901435897435897	NA
1-268	1	1	0.8	0.5	0.05	0.1	100	10.9830784404488	0.578215475011976	0.657582241696336	0.716008021475803	0.74	NA	0.58	0.6815	0.75225	NA
1-269	1	1	0.01	0.8	0.05	0.1	1	0.0534478973184988	0.99872854292918	0.999205532645579	0.999435357604244	0.99955	NA	0.999	0.99945	0.99965	NA
1-269	1	1	0.01	0.8	0.05	0.1	2	0.165329612938141	0.996280716463374	0.997905747887366	0.998424867229882	0.998975	NA	0.997625	0.99865	0.99895	NA
1-269	1	1	0.01	0.8	0.05	0.1	3	0.291202981476583	0.993777135415595	0.996843674585585	0.99777514401844	0.9985	NA	0.996525	0.998025	0.998775	NA
1-269	1	1	0.01	0.8	0.05	0.1	4	0.43617672805563	0.991616895801716	0.995847654598002	0.996899347630045	0.997975	NA	0.996125	0.997675	0.998175	NA
1-269	1	1	0.01	0.8	0.05	0.1	5	0.604808687050133	0.988459178520525	0.993802618757191	0.995448304729576	0.99655	NA	0.994925	0.996375	0.997025	NA
1-269	1	1	0.01	0.8	0.05	0.1	6	0.811411809877083	0.985118082169252	0.992113028681338	0.994194233395581	0.995475	NA	0.9929	0.995025	0.995925	NA
1-269	1	1	0.01	0.8	0.05	0.1	7	1.0715050186351	0.981904671727994	0.991048309422206	0.993851993769894	0.995325	NA	0.992075	0.994525	0.996175	NA
1-269	1	1	0.01	0.8	0.05	0.1	8	1.42226776227406	0.977824073433405	0.988849812924415	0.992220321826465	0.993725	NA	0.990725	0.993225	0.994675	NA
1-269	1	1	0.01	0.8	0.05	0.1	9	1.97017088569007	0.974390879996235	0.987121060308174	0.991791453259182	0.993375	NA	0.990225	0.992675	0.994375	NA
1-269	1	1	0.01	0.8	0.05	0.1	10	3.3228221160182	0.949982351993324	0.976152421279584	0.986299087472036	0.991641025641026	NA	0.977794871794872	0.985487179487179	0.992	NA
1-269	1	1	0.01	0.8	0.05	0.1	100	5.17050019373481	0.8565614372139	0.930204294347389	0.962336289698518	0.9905	NA	0.88675	0.94775	0.98125	NA
1-27	0.5	1.5	0.5	0.5	0.05	0.01	1	0.0359138128730723	0.999911488604274	0.999960780604346	0.999997533826605	1	NA	1	0.999975	1	NA
1-27	0.5	1.5	0.5	0.5	0.05	0.01	2	0.11368374582459	0.999540011672401	0.999900847126099	0.999967335870506	0.99995	NA	0.999925	0.999975	1	NA
1-27	0.5	1.5	0.5	0.5	0.05	0.01	3	0.204396089653214	0.999071254738621	0.999726244410132	0.999900089891188	0.999975	NA	0.9997	0.999825	0.999925	NA
1-27	0.5	1.5	0.5	0.5	0.05	0.01	4	0.31223683144197	0.998619245777149	0.999578136195272	0.999758394226304	0.99975	NA	0.99955	0.9997	0.9998	NA
1-27	0.5	1.5	0.5	0.5	0.05	0.01	5	0.442283720705744	0.99826628349537	0.999556082224791	0.999704699929857	0.99975	NA	0.99955	0.999775	0.9998	NA
1-27	0.5	1.5	0.5	0.5	0.05	0.01	6	0.605071539328826	0.998025810914029	0.999308967655359	0.999703923066142	0.999825	NA	0.9997	0.99965	0.999825	NA
1-27	0.5	1.5	0.5	0.5	0.05	0.01	7	0.821073571956088	0.997379725443497	0.998985258266456	0.999584970173931	0.99965	NA	0.99925	0.999425	0.99975	NA
1-27	0.5	1.5	0.5	0.5	0.05	0.01	8	1.12117043708529	0.997258629412951	0.99883946636755	0.99949845256078	0.99945	NA	0.999425	0.99945	0.9997	NA
1-27	0.5	1.5	0.5	0.5	0.05	0.01	9	1.60658069185237	0.996679687320919	0.998535786592872	0.999250286650023	0.99925	NA	0.99925	0.999275	0.999425	NA
1-27	0.5	1.5	0.5	0.5	0.05	0.01	10	2.99055324957812	0.980769881755868	0.990158447946298	0.992489744673842	0.984820512820513	NA	0.986974358974359	0.993461538461539	0.994025641025641	NA
1-27	0.5	1.5	0.5	0.5	0.05	0.01	100	5.42510834030973	0.871344722060997	0.937333530282968	0.943697890841159	0.88675	NA	0.89175	0.95175	0.9515	NA
1-270	1	1	0.25	0.8	0.05	0.1	1	0.0515555596761141	0.999219372437065	0.999507264053487	0.999557531606578	0.9996	NA	0.99955	0.999725	0.9997	NA
1-270	1	1	0.25	0.8	0.05	0.1	2	0.165016864145527	0.996736537842794	0.998115699732429	0.998443532073743	0.998875	NA	0.997675	0.998775	0.999075	NA
1-270	1	1	0.25	0.8	0.05	0.1	3	0.298337286232403	0.994591407797563	0.996439934144491	0.997085504415325	0.9978	NA	0.99685	0.9975	0.998175	NA
1-270	1	1	0.25	0.8	0.05	0.1	4	0.455166401001465	0.991609434288171	0.994848631503249	0.995816458110569	0.99675	NA	0.995325	0.99685	0.9976	NA
1-270	1	1	0.25	0.8	0.05	0.1	5	0.643487260331013	0.988910879547657	0.992974222289106	0.994213106898316	0.995725	NA	0.9942	0.99555	0.996375	NA
1-270	1	1	0.25	0.8	0.05	0.1	6	0.878962145637304	0.985275403213295	0.991054205965026	0.992346183446051	0.99375	NA	0.992475	0.994225	0.994825	NA
1-270	1	1	0.25	0.8	0.05	0.1	7	1.18089712809747	0.981266741293799	0.988050711496047	0.99026507701113	0.992025	NA	0.99035	0.9916	0.993525	NA
1-270	1	1	0.25	0.8	0.05	0.1	8	1.59936180969149	0.976090355889425	0.985583339257117	0.988667776866299	0.991025	NA	0.9878	0.99075	0.9927	NA
1-270	1	1	0.25	0.8	0.05	0.1	9	2.2826411985313	0.970207002114091	0.98167360431286	0.98509312517377	0.98655	NA	0.98585	0.988025	0.98975	NA
1-270	1	1	0.25	0.8	0.05	0.1	10	4.04253344799549	0.949194530526107	0.96780737454935	0.9733164692547	0.982358974358974	NA	0.974923076923077	0.979076923076923	0.983128205128205	NA
1-270	1	1	0.25	0.8	0.05	0.1	100	6.50757913435267	0.869923415192735	0.919337920033863	0.930076805716492	0.975	NA	0.905	0.9415	0.96	NA
1-271	1	1	0.5	0.8	0.05	0.1	1	0.0517785675988388	0.999261563003279	0.999511988368328	0.999489132130161	0.99965	NA	0.999625	0.999725	0.999775	NA
1-271	1	1	0.5	0.8	0.05	0.1	2	0.168650973718367	0.997086257707809	0.997853661590572	0.997885889159685	0.99845	NA	0.997925	0.998525	0.9986	NA
1-271	1	1	0.5	0.8	0.05	0.1	3	0.309171017656727	0.993625251488017	0.995037492781163	0.995208039696668	0.9961	NA	0.995675	0.9964	0.996725	NA
1-271	1	1	0.5	0.8	0.05	0.1	4	0.480095874114498	0.989855350598539	0.992082891997062	0.992663445394253	0.993825	NA	0.993275	0.994175	0.994875	NA
1-271	1	1	0.5	0.8	0.05	0.1	5	0.692613964096527	0.986986595063253	0.99018054003064	0.990986857694819	0.9923	NA	0.991875	0.993125	0.993875	NA
1-271	1	1	0.5	0.8	0.05	0.1	6	0.967239031389246	0.981585633811936	0.985902039646089	0.987079970498233	0.9885	NA	0.9882	0.9897	0.990925	NA
1-271	1	1	0.5	0.8	0.05	0.1	7	1.33842856712624	0.975517771267769	0.982157379621683	0.983759375626665	0.9862	NA	0.984925	0.987375	0.98905	NA
1-271	1	1	0.5	0.8	0.05	0.1	8	1.87473248101697	0.967194733970841	0.976307596306581	0.978608060460232	0.98205	NA	0.980475	0.9829	0.985475	NA
1-271	1	1	0.5	0.8	0.05	0.1	9	2.78399332688591	0.954818890763916	0.967368584243432	0.969922032443345	0.975975	NA	0.973975	0.97715	0.9792	NA
1-271	1	1	0.5	0.8	0.05	0.1	10	5.3364641213362	0.914032851058328	0.935650066949686	0.943084637168924	0.960358974358974	NA	0.946692307692308	0.952538461538462	0.961333333333333	NA
1-271	1	1	0.5	0.8	0.05	0.1	100	9.04438240312091	0.822601241954396	0.870881899827119	0.875814319852537	0.95325	NA	0.865	0.89975	0.92	NA
1-272	1	1	0.8	0.8	0.05	0.1	1	0.0475204378155978	0.999339087658213	0.999298641361235	0.999341398969906	0.999425	NA	0.999625	0.999525	0.999525	NA
1-272	1	1	0.8	0.8	0.05	0.1	2	0.165227214514763	0.997335759781286	0.997409243411788	0.997429217960894	0.99795	NA	0.99825	0.998425	0.99835	NA
1-272	1	1	0.8	0.8	0.05	0.1	3	0.312422174484612	0.994252371766015	0.994244970778265	0.99445401731202	0.9955	NA	0.996225	0.995975	0.99635	NA
1-272	1	1	0.8	0.8	0.05	0.1	4	0.497973671548618	0.989755578274016	0.989792570950704	0.990260639850837	0.9913	NA	0.993125	0.9929	0.993525	NA
1-272	1	1	0.8	0.8	0.05	0.1	5	0.73987786751858	0.983170853804962	0.983276986925877	0.983954223892633	0.98495	NA	0.988125	0.9882	0.98895	NA
1-272	1	1	0.8	0.8	0.05	0.1	6	1.07293788659366	0.974625298566165	0.974785436340643	0.975635922881375	0.9763	NA	0.98225	0.982025	0.98285	NA
1-272	1	1	0.8	0.8	0.05	0.1	7	1.55586394029771	0.961136425746756	0.961544771118955	0.962865824813978	0.964175	NA	0.973075	0.972475	0.973625	NA
1-272	1	1	0.8	0.8	0.05	0.1	8	2.336112975364	0.933662947766442	0.934466875647046	0.936952091077671	0.939375	NA	0.950325	0.949775	0.952875	NA
1-272	1	1	0.8	0.8	0.05	0.1	9	3.808629063593	0.889138114776165	0.890525752175774	0.894974007431058	0.9018	NA	0.917425	0.9151	0.92075	NA
1-272	1	1	0.8	0.8	0.05	0.1	10	8.78297244411548	0.754268672930675	0.760258014470237	0.770033479353747	0.809538461538462	NA	0.796717948717949	0.796897435897436	0.813128205128205	NA
1-272	1	1	0.8	0.8	0.05	0.1	100	16.7172607000092	0.60023881047435	0.614222663667915	0.625119830937593	0.814	NA	0.6165	0.6345	0.66125	NA
1-273	1	1	0.01	0.01	0.1	0.1	1	0.0522514256156661	0.998775035815243	0.998808733135588	0.998859415746487	0.999225	0.998980347318423	0.999275	0.9993	0.999275	0.999375
1-273	1	1	0.01	0.01	0.1	0.1	2	0.163527678202726	0.995138886132444	0.995317933669041	0.99553283428979	0.996525	0.994761770821384	0.996575	0.996825	0.996975	0.996375
1-273	1	1	0.01	0.01	0.1	0.1	3	0.289798753483825	0.991245110575374	0.991529524608224	0.991774347344539	0.99345	0.991512285776891	0.99405	0.9944	0.9941	0.9945
1-273	1	1	0.01	0.01	0.1	0.1	4	0.433158719681774	0.988864881519782	0.989374468535968	0.989552098942854	0.9922	0.987924008076018	0.99325	0.99355	0.99355	0.99225
1-273	1	1	0.01	0.01	0.1	0.1	5	0.600475438670866	0.984210774506357	0.984678944873053	0.985312697310342	0.9881	0.984145056989381	0.98965	0.989875	0.99015	0.989625
1-273	1	1	0.01	0.01	0.1	0.1	6	0.804394036202069	0.97900446872771	0.979509282002078	0.980739782686351	0.983475	0.981302400357434	0.98615	0.986175	0.9873	0.9885
1-273	1	1	0.01	0.01	0.1	0.1	7	1.05638408751454	0.971114746899686	0.971915265275289	0.973496473608754	0.97585	0.970252592736045	0.9805	0.98075	0.98185	0.980625
1-273	1	1	0.01	0.01	0.1	0.1	8	1.39519987514089	0.96425992387621	0.965484038450137	0.967759662018616	0.968525	0.964330685330655	0.975	0.975525	0.97715	0.975125
1-273	1	1	0.01	0.01	0.1	0.1	9	1.92474842228488	0.95316513243075	0.954947580619798	0.959206496698004	0.9597	0.950711355041848	0.96645	0.967475	0.970825	0.96325
1-273	1	1	0.01	0.01	0.1	0.1	10	3.22571172776297	0.935035067920743	0.934801423011749	0.943083203666142	0.939282051282051	0.93006901627492	0.951384615384615	0.949564102564103	0.957358974358974	0.945384615384615
1-273	1	1	0.01	0.01	0.1	0.1	100	4.98392329329375	0.893336717268867	0.888707960728439	0.906623013725439	0.90825	0.881636277839939	0.919	0.909	0.92825	0.89625
1-274	1	1	0.25	0.01	0.1	0.1	1	0.0534450531741736	0.998781532448206	0.99878732698858	0.998757765833711	0.999025	NA	0.999275	0.9992	0.999175	NA
1-274	1	1	0.25	0.01	0.1	0.1	2	0.166442345556835	0.996302931051842	0.996376514175268	0.9963790424411	0.997325	NA	0.99795	0.9979	0.998	NA
1-274	1	1	0.25	0.01	0.1	0.1	3	0.295021901810636	0.992385163139035	0.992501321928765	0.992722792129332	0.994425	NA	0.995075	0.99505	0.99525	NA
1-274	1	1	0.25	0.01	0.1	0.1	4	0.443358659389378	0.987972578295887	0.98821246912209	0.98868378854052	0.990425	NA	0.99165	0.991775	0.99235	NA
1-274	1	1	0.25	0.01	0.1	0.1	5	0.621296835950802	0.981850433742725	0.98220550805529	0.982854533730401	0.98615	NA	0.98745	0.987825	0.98835	NA
1-274	1	1	0.25	0.01	0.1	0.1	6	0.83331403447865	0.975544488910808	0.976038878913296	0.976914874112505	0.979775	NA	0.9832	0.98355	0.98415	NA
1-274	1	1	0.25	0.01	0.1	0.1	7	1.10542059052138	0.969466959877592	0.969808093965248	0.971199469569697	0.974025	NA	0.97915	0.9789	0.97995	NA
1-274	1	1	0.25	0.01	0.1	0.1	8	1.4828384106652	0.957277461236329	0.958391670419227	0.960292202161571	0.962775	NA	0.969	0.969525	0.971275	NA
1-274	1	1	0.25	0.01	0.1	0.1	9	2.06917485857115	0.945355546350641	0.947552722617078	0.950646680081625	0.951325	NA	0.95905	0.9612	0.9641	NA
1-274	1	1	0.25	0.01	0.1	0.1	10	3.57834564840995	0.89525689720883	0.904658552928707	0.917810856763807	0.900461538461538	NA	0.914615384615385	0.923974358974359	0.935461538461538	NA
1-274	1	1	0.25	0.01	0.1	0.1	100	5.71576125207249	0.797379287858118	0.827966251792581	0.870398415321757	0.84425	NA	0.8245	0.85225	0.893	NA
1-275	1	1	0.5	0.01	0.1	0.1	1	0.0529383001484799	0.998595957540405	0.998777789705814	0.99878492884421	0.9991	NA	0.99915	0.999125	0.999225	NA
1-275	1	1	0.5	0.01	0.1	0.1	2	0.164908049015785	0.995844869386715	0.996304941443838	0.99636228159309	0.997325	NA	0.9973	0.997575	0.997625	NA
1-275	1	1	0.5	0.01	0.1	0.1	3	0.293395961542144	0.991685245250487	0.992686543915241	0.99287754308116	0.994475	NA	0.994525	0.99515	0.995375	NA
1-275	1	1	0.5	0.01	0.1	0.1	4	0.44222925728525	0.98764612127875	0.989217949556217	0.989406084428688	0.9917	NA	0.991525	0.992575	0.992925	NA
1-275	1	1	0.5	0.01	0.1	0.1	5	0.619541036158177	0.982853855369673	0.984869356552019	0.985192454570055	0.987525	NA	0.98825	0.989425	0.99005	NA
1-275	1	1	0.5	0.01	0.1	0.1	6	0.836259370150319	0.976756340085123	0.979615785107231	0.980170314448215	0.9834	NA	0.984075	0.98605	0.986125	NA
1-275	1	1	0.5	0.01	0.1	0.1	7	1.11327143419516	0.971376976889565	0.975223632803342	0.975836460847232	0.977725	NA	0.980675	0.9832	0.983625	NA
1-275	1	1	0.5	0.01	0.1	0.1	8	1.48871823814529	0.962200377868788	0.966897315617474	0.967892861673244	0.969725	NA	0.97375	0.976475	0.9767	NA
1-275	1	1	0.5	0.01	0.1	0.1	9	2.08157064545702	0.949196913051473	0.956110044748567	0.957008083046247	0.954925	NA	0.963025	0.968325	0.96915	NA
1-275	1	1	0.5	0.01	0.1	0.1	10	3.67228230442697	0.864014965546632	0.90241095520854	0.909083272404971	0.876641025641026	NA	0.881846153846154	0.922179487179487	0.930461538461538	NA
1-275	1	1	0.5	0.01	0.1	0.1	100	6.03241818057597	0.662335038231244	0.790460878144622	0.807125276201219	0.7215	NA	0.68225	0.8245	0.84075	NA
1-276	1	1	0.8	0.01	0.1	0.1	1	0.0529873621597206	0.998586584593533	0.999097199404404	0.999194331158205	0.99955	0.998714061361481	0.999225	0.9995	0.9996	0.999375
1-276	1	1	0.8	0.01	0.1	0.1	2	0.164384898485241	0.994655454137808	0.996999875073449	0.997042791237097	0.998025	0.994590921599841	0.996775	0.998125	0.99825	0.996625
1-276	1	1	0.8	0.01	0.1	0.1	3	0.290611702786749	0.991557302440254	0.994794897937812	0.995111549375962	0.996375	0.990641150979879	0.99535	0.996875	0.99735	0.99375
1-276	1	1	0.8	0.01	0.1	0.1	4	0.437152510458731	0.98641040086761	0.991655811056025	0.992055308587046	0.994	0.984636514369267	0.991725	0.994475	0.994925	0.991125
1-276	1	1	0.8	0.01	0.1	0.1	5	0.612067094141342	0.98081983350357	0.988012921338549	0.989050498573103	0.99145	0.980012045508998	0.988875	0.99195	0.99315	0.989625
1-276	1	1	0.8	0.01	0.1	0.1	6	0.823535037624689	0.975852010501319	0.985653071312729	0.986845521276598	0.9889	0.974149909115222	0.986275	0.9904	0.991175	0.986
1-276	1	1	0.8	0.01	0.1	0.1	7	1.09141765566745	0.968710870056139	0.981044757285624	0.983293401462699	0.98545	0.965536360049717	0.981675	0.9866	0.988375	0.980125
1-276	1	1	0.8	0.01	0.1	0.1	8	1.45844699889137	0.961853859570997	0.977482685283592	0.979652760309985	0.981925	0.957835506778152	0.978575	0.984525	0.98625	0.9785
1-276	1	1	0.8	0.01	0.1	0.1	9	2.03014916080177	0.952253311077869	0.971522019436876	0.97436710258886	0.976625	0.950702570013996	0.9733	0.979925	0.982775	0.974625
1-276	1	1	0.8	0.01	0.1	0.1	10	3.55773829496563	0.886754378096734	0.925732169205553	0.934778462599712	0.92225641025641	0.884174392570032	0.915564102564103	0.938692307692308	0.948076923076923	0.916282051282051
1-276	1	1	0.8	0.01	0.1	0.1	100	5.96738170350445	0.639151729908083	0.756498567585397	0.790698311724646	0.73025	0.629193876715847	0.65725	0.77575	0.814	0.64875
1-277	1	1	0.01	0.25	0.1	0.1	1	0.0522130090801713	0.999037613638007	0.999109828806736	0.999169931802353	0.999425	NA	0.999675	0.99965	0.999625	NA
1-277	1	1	0.01	0.25	0.1	0.1	2	0.163361481965224	0.995346466713975	0.995668536778776	0.995852854237294	0.99675	NA	0.996875	0.99705	0.99705	NA
1-277	1	1	0.01	0.25	0.1	0.1	3	0.289964213304099	0.992137552298141	0.992568746207981	0.992775489873788	0.994175	NA	0.994675	0.99495	0.995075	NA
1-277	1	1	0.01	0.25	0.1	0.1	4	0.436143554193309	0.987216754160985	0.987798828783592	0.988253201951214	0.990275	NA	0.991425	0.991475	0.992025	NA
1-277	1	1	0.01	0.25	0.1	0.1	5	0.608795829812302	0.983834288089044	0.984718746915457	0.985186361875469	0.987575	NA	0.989075	0.98965	0.989775	NA
1-277	1	1	0.01	0.25	0.1	0.1	6	0.816074124362298	0.978229276114949	0.979382209147354	0.980748188533077	0.9842	NA	0.985425	0.9858	0.987125	NA
1-277	1	1	0.01	0.25	0.1	0.1	7	1.07943355090661	0.972707547401337	0.9740918307596	0.975564805151556	0.97865	NA	0.9819	0.982575	0.9834	NA
1-277	1	1	0.01	0.25	0.1	0.1	8	1.43586606454294	0.965411126194691	0.967298817853431	0.969788095689857	0.972775	NA	0.97685	0.9772	0.9794	NA
[truncated: 5,921 more rows]
