# Supplementary material for: Accuracy of ancestral state reconstruction for non-neutral traits
Source: Sci Rep. 2020 May 6;10:7644. doi: 10.1038/s41598-020-64647-4 (PMC7203120; doi:10.1038/s41598-020-64647-4)
Supplement: Supplementary file 1 — Supplementary Information. [file 41598_2020_64647_MOESM1_ESM.zip › SuppDataAndCode/taxa100/decileSummary100.txt]

paramSetID	lambda0	lambda1	mu0	mu1	q01	q10	decile	nodeAge	rightness.mk2	rightness.bisse	rightness.bisseno_opt	rightness.mpr	rightness.hisse	q.rightness.mk2	q.rightness.bisse	q.rightness.bisseno_opt	q.rightness.hisse
1-145	1	1	0.01	0.01	0.01	0.01	1	0.0580750644365799	0.999490358830503	0.999159731842035	0.999792847951996	0.9998	NA	0.9998	0.9995	0.9998	NA
1-145	1	1	0.01	0.01	0.01	0.01	2	0.171606191876165	0.998868726048513	0.999009884345042	0.999979590285101	1	NA	0.9999	0.9998	1	NA
1-145	1	1	0.01	0.01	0.01	0.01	3	0.297620333570356	0.997245827995019	0.997372322436956	0.999943162748973	1	NA	0.9992	0.9986	1	NA
1-145	1	1	0.01	0.01	0.01	0.01	4	0.441792522722896	0.996981661854311	0.996645795268331	0.999861921772901	0.9999	NA	0.9993	0.9979	0.9999	NA
1-145	1	1	0.01	0.01	0.01	0.01	5	0.610357372049274	0.996107037729336	0.996151995806173	0.999674975158081	0.9998	NA	0.9991	0.9979	0.9998	NA
1-145	1	1	0.01	0.01	0.01	0.01	6	0.812040219373791	0.994991202627069	0.995112598002813	0.999796140699636	0.9999	NA	0.9983	0.997	1	NA
1-145	1	1	0.01	0.01	0.01	0.01	7	1.0669513677767	0.994760682406525	0.994659512198086	0.999536038715812	0.9994	NA	0.9987	0.997	0.9998	NA
1-145	1	1	0.01	0.01	0.01	0.01	8	1.41079192277535	0.994526597403422	0.99499423805337	0.999377151234358	0.9995	NA	0.9985	0.998	0.9996	NA
1-145	1	1	0.01	0.01	0.01	0.01	9	1.94723366913022	0.993261938099787	0.992094096315522	0.99888320669118	0.999	NA	0.9982	0.9954	0.9991	NA
1-145	1	1	0.01	0.01	0.01	0.01	10	3.08326564178752	0.96982419079993	0.971468041091825	0.997492225781075	0.997111111111111	NA	0.979222222222222	0.974111111111111	0.998	NA
1-145	1	1	0.01	0.01	0.01	0.01	100	3.62397867864645	0.945352555844043	0.952407510278266	0.995059633839891	0.994	NA	0.95575	0.954	0.996	NA
1-148	1	1	0.8	0.01	0.01	0.01	1	0.0503742418524693	0.999921004899635	0.999977703540886	0.999997817549586	1	NA	0.9999	1	1	NA
1-148	1	1	0.8	0.01	0.01	0.01	2	0.163282855605938	0.999817059012341	0.99994460839486	0.999960896969855	0.9998	NA	1	1	1	NA
1-148	1	1	0.8	0.01	0.01	0.01	3	0.29521632414386	0.999562839235094	0.999884881955338	0.999963575966885	0.9999	NA	1	1	1	NA
1-148	1	1	0.8	0.01	0.01	0.01	4	0.452113187778312	0.999168205426699	0.999703222772682	0.999921286320977	0.9999	NA	0.9996	0.9999	1	NA
1-148	1	1	0.8	0.01	0.01	0.01	5	0.650565109075978	0.999235524973217	0.999557426579178	0.999816368997223	0.9997	NA	0.9998	0.9998	1	NA
1-148	1	1	0.8	0.01	0.01	0.01	6	0.89812412177172	0.998342097997541	0.998953772584251	0.999294746083994	0.9992	NA	0.9991	0.9993	0.9996	NA
1-148	1	1	0.8	0.01	0.01	0.01	7	1.23503158864794	0.998082163420231	0.998683070195181	0.99899411878924	0.999	NA	0.9992	0.9993	0.9993	NA
1-148	1	1	0.8	0.01	0.01	0.01	8	1.73413468245888	0.995582136497778	0.997654145615835	0.998780944926428	0.9983	NA	0.9975	0.999	0.9994	NA
1-148	1	1	0.8	0.01	0.01	0.01	9	2.6381287339832	0.995073639744935	0.997019211844889	0.998432747797532	0.9975	NA	0.9976	0.9989	0.9994	NA
1-148	1	1	0.8	0.01	0.01	0.01	10	5.27317143710867	0.975510426901788	0.987994723769189	0.988864417543623	0.974666666666667	NA	0.982888888888889	0.991777777777778	0.992444444444444	NA
1-148	1	1	0.8	0.01	0.01	0.01	100	6.80018046043761	0.960372587947164	0.982347743503764	0.983245671760154	0.95775	NA	0.97125	0.98725	0.98925	NA
1-157	1	1	0.01	0.8	0.01	0.01	1	0.0553048241502658	0.999434351741869	0.998553874995437	0.99999520966655	1	NA	0.9999	0.9992	1	NA
1-157	1	1	0.01	0.8	0.01	0.01	2	0.170432520821155	0.997824807654713	0.997952505173693	0.999868319637924	0.9999	NA	0.9996	0.9991	0.9999	NA
1-157	1	1	0.01	0.8	0.01	0.01	3	0.297113057022389	0.99648931321776	0.996998502605264	0.999814869892831	0.9999	NA	0.9993	0.9983	0.9999	NA
1-157	1	1	0.01	0.8	0.01	0.01	4	0.443575782314884	0.995384832812816	0.995653362434425	0.99985902230582	0.9999	NA	0.9992	0.9979	1	NA
1-157	1	1	0.01	0.8	0.01	0.01	5	0.616200159517099	0.994355695898352	0.995083346631535	0.999833795741499	0.9999	NA	0.9992	0.9978	1	NA
1-157	1	1	0.01	0.8	0.01	0.01	6	0.820893232899472	0.994660731713815	0.996219974092034	0.999919552513922	1	NA	0.9995	0.9989	1	NA
1-157	1	1	0.01	0.8	0.01	0.01	7	1.07527952798785	0.99388348794012	0.994378026607866	0.999466978852999	0.9996	NA	0.9992	0.9975	0.9996	NA
1-157	1	1	0.01	0.8	0.01	0.01	8	1.42216006085848	0.993813366419934	0.993879746852221	0.999616233561592	0.9997	NA	0.9992	0.9973	0.9997	NA
1-157	1	1	0.01	0.8	0.01	0.01	9	1.96197466009178	0.99244003433799	0.992797446371915	0.999417631306012	0.9995	NA	0.9993	0.9972	0.9995	NA
1-157	1	1	0.01	0.8	0.01	0.01	10	3.11268150895488	0.962084488734797	0.969254255090285	0.997952642414942	0.998888888888889	NA	0.976	0.973777777777778	0.998222222222222	NA
1-157	1	1	0.01	0.8	0.01	0.01	100	3.66056453466397	0.93017543118624	0.946068773167165	0.996104447661167	0.998	NA	0.94675	0.94875	0.9965	NA
1-160	1	1	0.8	0.8	0.01	0.01	1	0.0450234620891126	0.999706066535222	0.999903985728757	0.999993241426013	1	NA	0.9998	0.9999	1	NA
1-160	1	1	0.8	0.8	0.01	0.01	2	0.151579147201101	0.999461875547141	0.999917962680319	0.999974317689918	1	NA	1	1	1	NA
1-160	1	1	0.8	0.8	0.01	0.01	3	0.286743211577374	0.998532931974191	0.999143549877763	0.999873406412631	0.9999	NA	0.9996	0.9993	0.9999	NA
1-160	1	1	0.8	0.8	0.01	0.01	4	0.460223588506734	0.997244524445342	0.998138403773302	0.999872080181322	1	NA	0.999	0.9985	1	NA
1-160	1	1	0.8	0.8	0.01	0.01	5	0.692619630469648	0.996451094651672	0.998252569443826	0.99972140573886	0.9997	NA	0.999	0.9988	0.9999	NA
1-160	1	1	0.8	0.8	0.01	0.01	6	1.00134315146213	0.995409481769241	0.998148221550665	0.9995980081908	0.9996	NA	0.9988	0.999	0.9999	NA
1-160	1	1	0.8	0.8	0.01	0.01	7	1.46754846552795	0.992958322435646	0.995448589836496	0.99853028421249	0.999	NA	0.9974	0.997	0.9989	NA
1-160	1	1	0.8	0.8	0.01	0.01	8	2.23398636469858	0.991752582970642	0.994997165928948	0.998656637545535	0.9984	NA	0.9976	0.9968	0.9994	NA
1-160	1	1	0.8	0.8	0.01	0.01	9	3.70895066777855	0.986453422024877	0.990848673468651	0.996358319047428	0.9965	NA	0.9947	0.9938	0.9978	NA
1-160	1	1	0.8	0.8	0.01	0.01	10	7.97637233182327	0.949196401534454	0.966070842714861	0.986464384151212	0.988	NA	0.962111111111111	0.971666666666667	0.990444444444444	NA
1-160	1	1	0.8	0.8	0.01	0.01	100	10.2227742620461	0.913416432767903	0.944145154732069	0.978044440147753	0.97975	NA	0.92625	0.95075	0.984	NA
1-177	1	1	0.01	0.01	0.1	0.01	1	0.056609810990533	0.99952820324553	0.999668382610298	0.999912266296877	0.9999	NA	0.9996	0.9997	1	NA
1-177	1	1	0.01	0.01	0.1	0.01	2	0.168016253026985	0.997779604077588	0.997758533799308	0.998824370120516	0.9989	NA	0.9984	0.9983	0.9991	NA
1-177	1	1	0.01	0.01	0.1	0.01	3	0.293658100352002	0.995945692224061	0.997013986895209	0.998468992981708	0.9981	NA	0.9977	0.9981	0.9991	NA
1-177	1	1	0.01	0.01	0.1	0.01	4	0.437846742708097	0.994731475182167	0.995687617758906	0.997918260735898	0.9978	NA	0.9976	0.9973	0.9988	NA
1-177	1	1	0.01	0.01	0.1	0.01	5	0.606322409584412	0.989993356495528	0.991362617089148	0.995514299862231	0.9943	NA	0.9939	0.9938	0.997	NA
1-177	1	1	0.01	0.01	0.1	0.01	6	0.810373429091401	0.987644402992382	0.990431751490316	0.994197000675077	0.9912	NA	0.9933	0.9941	0.9966	NA
1-177	1	1	0.01	0.01	0.1	0.01	7	1.06469833933626	0.982351751872685	0.985168848816526	0.990499051410839	0.9856	NA	0.9888	0.9889	0.9931	NA
1-177	1	1	0.01	0.01	0.1	0.01	8	1.40399739029057	0.978045776003853	0.981933651298736	0.98932233347986	0.9788	NA	0.9854	0.9853	0.9928	NA
1-177	1	1	0.01	0.01	0.1	0.01	9	1.93054108321298	0.974729322175451	0.979805357342748	0.988009608525181	0.9728	NA	0.9852	0.9859	0.9925	NA
1-177	1	1	0.01	0.01	0.1	0.01	10	3.05990546000146	0.958510054921396	0.968153296908972	0.982475290338818	0.940666666666667	NA	0.969555555555556	0.974	0.988555555555556	NA
1-177	1	1	0.01	0.01	0.1	0.01	100	3.60504777711311	0.950122743817576	0.962535475791936	0.978921877862595	0.92475	NA	0.95925	0.96775	0.986	NA
1-180	1	1	0.8	0.01	0.1	0.01	1	0.0566573901879462	0.999582878139816	0.999350801056263	0.99989084904486	0.9996	NA	1	0.9997	1	NA
1-180	1	1	0.8	0.01	0.1	0.01	2	0.170618998573489	0.99880167863861	0.999184556665176	0.999593450023984	0.9995	NA	0.9996	0.9997	0.9997	NA
1-180	1	1	0.8	0.01	0.1	0.01	3	0.297347152112778	0.997905235280046	0.997673109716279	0.999031905692289	0.9987	NA	0.9991	0.9982	0.9994	NA
1-180	1	1	0.8	0.01	0.1	0.01	4	0.440596196303324	0.997171857604977	0.997394182341544	0.99883099132349	0.9978	NA	0.9989	0.9986	0.9992	NA
1-180	1	1	0.8	0.01	0.1	0.01	5	0.612212446481667	0.995961606130652	0.996415124706376	0.997842440330142	0.9965	NA	0.9983	0.9974	0.9984	NA
1-180	1	1	0.8	0.01	0.1	0.01	6	0.820045068515052	0.994523267480885	0.994484871410012	0.997152701042846	0.9965	NA	0.9973	0.9961	0.998	NA
1-180	1	1	0.8	0.01	0.1	0.01	7	1.0933416708811	0.991741211413099	0.992120446788832	0.994905358146924	0.9917	NA	0.9956	0.9945	0.9965	NA
1-180	1	1	0.8	0.01	0.1	0.01	8	1.45075362828039	0.990295450217543	0.990099868268595	0.992752435158435	0.9861	NA	0.9942	0.993	0.9948	NA
1-180	1	1	0.8	0.01	0.1	0.01	9	2.02645091420865	0.978936377270382	0.981404720577152	0.984287688924626	0.9664	NA	0.9846	0.9869	0.9894	NA
1-180	1	1	0.8	0.01	0.1	0.01	10	3.47567338820002	0.888816731872262	0.920359402700219	0.924617823184749	0.821555555555556	NA	0.902222222222222	0.931555555555556	0.939666666666667	NA
1-180	1	1	0.8	0.01	0.1	0.01	100	4.24831210222471	0.820387365621729	0.875626089446764	0.879207565733234	0.71325	NA	0.83625	0.888	0.90075	NA
1-189	1	1	0.01	0.8	0.1	0.01	1	0.055513363250332	0.998027419687349	0.998568194262241	0.999917778106879	0.9998	NA	0.9987	0.999	1	NA
1-189	1	1	0.01	0.8	0.1	0.01	2	0.168789982287016	0.994446775546524	0.99694684096887	0.999474631157612	0.999	NA	0.9965	0.9981	0.9999	NA
1-189	1	1	0.01	0.8	0.1	0.01	3	0.297679769315011	0.989601842660756	0.994526637595435	0.998126333542835	0.998	NA	0.9943	0.9967	0.9989	NA
1-189	1	1	0.01	0.8	0.1	0.01	4	0.448798172020052	0.983553081410749	0.991216305335977	0.997632212169605	0.9966	NA	0.9909	0.9943	0.9986	NA
1-189	1	1	0.01	0.8	0.1	0.01	5	0.626452969961866	0.97794019572682	0.989966749973386	0.996456171897983	0.9958	NA	0.9885	0.9944	0.998	NA
1-189	1	1	0.01	0.8	0.1	0.01	6	0.84343317642562	0.972482345661438	0.987080880143665	0.995283329034315	0.9923	NA	0.9861	0.9918	0.9971	NA
1-189	1	1	0.01	0.8	0.1	0.01	7	1.11330251563912	0.966493900572716	0.983475865305683	0.994074191444189	0.9901	NA	0.9854	0.9893	0.9956	NA
1-189	1	1	0.01	0.8	0.1	0.01	8	1.47751205502337	0.961942789744495	0.980520486970844	0.994270178965256	0.9879	NA	0.9849	0.9873	0.9963	NA
1-189	1	1	0.01	0.8	0.1	0.01	9	2.05403192228889	0.953358628386066	0.978136657509053	0.994358367145948	0.9884	NA	0.9822	0.9859	0.9965	NA
1-189	1	1	0.01	0.8	0.1	0.01	10	3.33010957993326	0.913985455160906	0.961664539981915	0.992648087844228	0.981333333333333	NA	0.945111111111111	0.970666666666667	0.995666666666667	NA
1-189	1	1	0.01	0.8	0.1	0.01	100	3.94717336668209	0.880627496346989	0.947270045398554	0.990847952414519	0.97575	NA	0.90375	0.95675	0.99475	NA
1-192	1	1	0.8	0.8	0.1	0.01	1	0.0441638369508356	0.999597351581293	0.999463487564858	0.999716656269086	0.9996	NA	0.9998	0.9997	0.9998	NA
1-192	1	1	0.8	0.8	0.1	0.01	2	0.149458387591583	0.998976404785906	0.999077739304501	0.999472198745662	0.9995	NA	0.9994	0.9994	0.9997	NA
1-192	1	1	0.8	0.8	0.1	0.01	3	0.285200183626864	0.998310468580372	0.998561027547792	0.99918096046939	0.999	NA	0.9993	0.9991	0.9996	NA
1-192	1	1	0.8	0.8	0.1	0.01	4	0.457661362261392	0.995107870457108	0.996033658523672	0.996813844289886	0.9956	NA	0.9963	0.997	0.9976	NA
1-192	1	1	0.8	0.8	0.1	0.01	5	0.690828866477204	0.992196928392527	0.99209162769282	0.995258730098252	0.9925	NA	0.9951	0.9939	0.9964	NA
1-192	1	1	0.8	0.8	0.1	0.01	6	1.00153185565434	0.99053956279944	0.990929894503522	0.993073189486959	0.9907	NA	0.9947	0.9942	0.9952	NA
1-192	1	1	0.8	0.8	0.1	0.01	7	1.47370871969224	0.983164783104985	0.985234619900321	0.989606528650356	0.9835	NA	0.9886	0.99	0.994	NA
1-192	1	1	0.8	0.8	0.1	0.01	8	2.23511288564763	0.967756026326327	0.96995686089367	0.977337470738091	0.9593	NA	0.9772	0.9766	0.9834	NA
1-192	1	1	0.8	0.8	0.1	0.01	9	3.72534895710744	0.942670737467665	0.949768359281596	0.957364132703165	0.9207	NA	0.9583	0.9613	0.9698	NA
1-192	1	1	0.8	0.8	0.1	0.01	10	7.90954304496344	0.838244333834481	0.853619827720066	0.873737607142889	0.778888888888889	NA	0.858	0.869111111111111	0.903777777777778	NA
1-192	1	1	0.8	0.8	0.1	0.01	100	10.099068115779	0.78546034158384	0.804884770644522	0.831799816855914	0.71525	NA	0.803	0.81875	0.8695	NA
1-241	1	1	0.01	0.01	0.01	0.1	1	0.0565918493645874	0.999180522813513	0.998266203654202	0.999726088484792	0.9998	NA	0.9996	0.9981	0.9998	NA
1-241	1	1	0.01	0.01	0.01	0.1	2	0.167030576738031	0.998140330762802	0.997491498606282	0.999321160283713	0.9994	NA	0.9991	0.9977	0.9994	NA
1-241	1	1	0.01	0.01	0.01	0.1	3	0.291302836723441	0.997196108210937	0.997796047811472	0.999195152591496	0.9993	NA	0.9991	0.9985	0.9997	NA
1-241	1	1	0.01	0.01	0.01	0.1	4	0.432677970563861	0.996022843594549	0.996579198478745	0.998960970442198	0.9991	NA	0.999	0.9978	0.9995	NA
1-241	1	1	0.01	0.01	0.01	0.1	5	0.602121457307061	0.994364299074434	0.995505007950926	0.997804385241507	0.9982	NA	0.9975	0.9968	0.9983	NA
1-241	1	1	0.01	0.01	0.01	0.1	6	0.805544689430375	0.993998754822544	0.995471238161355	0.997561039050848	0.9981	NA	0.9977	0.9965	0.9984	NA
1-241	1	1	0.01	0.01	0.01	0.1	7	1.06114271626523	0.991178002665624	0.993012064579374	0.996888189902686	0.9961	NA	0.9956	0.9946	0.9979	NA
1-241	1	1	0.01	0.01	0.01	0.1	8	1.40934307396329	0.989856582244797	0.990038377156431	0.995085648501251	0.9952	NA	0.9953	0.9923	0.9962	NA
1-241	1	1	0.01	0.01	0.01	0.1	9	1.94094767269341	0.988842896687818	0.988148318175164	0.996282499025842	0.9956	NA	0.9961	0.9916	0.9977	NA
1-241	1	1	0.01	0.01	0.01	0.1	10	3.10349460354329	0.953545580240904	0.962286038950885	0.983431521194729	0.992	NA	0.968222222222222	0.967222222222222	0.986888888888889	NA
1-241	1	1	0.01	0.01	0.01	0.1	100	3.65676833506775	0.920647557614738	0.941280303681033	0.972096282389927	0.99175	NA	0.93775	0.94725	0.978	NA
1-244	1	1	0.8	0.01	0.01	0.1	1	0.05183078064739	0.99937675345896	0.999644181633564	0.999925075958317	0.9998	NA	0.9996	0.9997	1	NA
1-244	1	1	0.8	0.01	0.01	0.1	2	0.164906928441242	0.998608661645839	0.998969498044861	0.999184489383367	0.9993	NA	0.9993	0.9995	0.9994	NA
1-244	1	1	0.8	0.01	0.01	0.1	3	0.298517760910346	0.996834764329952	0.998013567584252	0.998534461209449	0.9979	NA	0.9985	0.999	0.9993	NA
1-244	1	1	0.8	0.01	0.01	0.1	4	0.45644511049025	0.994783078397625	0.996551951573589	0.9981298296756	0.997	NA	0.9972	0.9981	0.999	NA
1-244	1	1	0.8	0.01	0.01	0.1	5	0.648028022871468	0.993231027490733	0.995508461128356	0.997083847277847	0.9959	NA	0.9966	0.9975	0.9985	NA
1-244	1	1	0.8	0.01	0.01	0.1	6	0.899847712580691	0.992064856956123	0.993544361908766	0.996252480244441	0.9932	NA	0.9957	0.9962	0.9976	NA
1-244	1	1	0.8	0.01	0.01	0.1	7	1.23953856665867	0.986621334758921	0.989443890769828	0.993915142944585	0.9906	NA	0.9919	0.9922	0.9963	NA
1-244	1	1	0.8	0.01	0.01	0.1	8	1.74192122853251	0.983731187733276	0.986931033443211	0.991919886395146	0.9891	NA	0.9914	0.9914	0.9945	NA
1-244	1	1	0.8	0.01	0.01	0.1	9	2.62026553440339	0.973182554594437	0.977227979246017	0.98659018182355	0.9833	NA	0.9847	0.9829	0.9897	NA
1-244	1	1	0.8	0.01	0.01	0.1	10	5.26061340636954	0.852473829936445	0.928936521578799	0.954262260025368	0.957333333333333	NA	0.875777777777778	0.941444444444444	0.962555555555556	NA
1-244	1	1	0.8	0.01	0.01	0.1	100	6.76992615628583	0.753424833039026	0.890897295845054	0.924434494868041	0.93625	NA	0.78125	0.90775	0.93575	NA
1-253	1	1	0.01	0.8	0.01	0.1	1	0.0570581441682392	0.999447630079986	0.999359090440941	0.999902300555153	1	NA	1	0.9998	1	NA
1-253	1	1	0.01	0.8	0.01	0.1	2	0.16857153291221	0.997835361164982	0.998177785339601	0.999764491199954	1	NA	0.9995	0.9989	1	NA
1-253	1	1	0.01	0.8	0.01	0.1	3	0.29365540779674	0.996517223891436	0.997029743229369	0.999608131374295	0.9999	NA	0.9993	0.9978	0.9999	NA
1-253	1	1	0.01	0.8	0.01	0.1	4	0.437684789298851	0.995131820074734	0.996590662923068	0.998624552296034	0.9986	NA	0.999	0.9984	0.999	NA
1-253	1	1	0.01	0.8	0.01	0.1	5	0.606831334644213	0.993542605842297	0.995967486935527	0.998225714487823	0.9989	NA	0.9982	0.9981	0.9989	NA
1-253	1	1	0.01	0.8	0.01	0.1	6	0.81719141650823	0.993350414585606	0.994000639086276	0.998306148353706	0.9985	NA	0.9983	0.9964	0.9991	NA
1-253	1	1	0.01	0.8	0.01	0.1	7	1.07705817397684	0.9922612706026	0.993074206700964	0.997967763841391	0.9986	NA	0.9977	0.9957	0.9986	NA
1-253	1	1	0.01	0.8	0.01	0.1	8	1.42062855233342	0.992055961381546	0.991616165144381	0.996903367303644	0.9978	NA	0.9979	0.9951	0.9977	NA
1-253	1	1	0.01	0.8	0.01	0.1	9	1.95473803647497	0.989584045462185	0.989004861731778	0.996992460896875	0.9985	NA	0.9971	0.9935	0.9985	NA
1-253	1	1	0.01	0.8	0.01	0.1	10	3.10651782488968	0.957106831239682	0.963993400015584	0.987634746117215	0.996777777777778	NA	0.972222222222222	0.967333333333333	0.994222222222222	NA
1-253	1	1	0.01	0.8	0.01	0.1	100	3.65831045684645	0.924628834509303	0.944167844024853	0.977647536916532	0.9955	NA	0.94325	0.947	0.98925	NA
1-256	1	1	0.8	0.8	0.01	0.1	1	0.0442114762769949	0.999493710344764	0.999645708748942	0.99973804945066	0.9996	NA	0.9996	0.9997	0.9998	NA
1-256	1	1	0.8	0.8	0.01	0.1	2	0.153047888595543	0.998096962809203	0.998789143040218	0.999080753435754	0.9992	NA	0.9989	0.9991	0.9994	NA
1-256	1	1	0.8	0.8	0.01	0.1	3	0.289953827572929	0.997460283979261	0.998141126340191	0.999090959866492	0.999	NA	0.9989	0.9988	0.9995	NA
1-256	1	1	0.8	0.8	0.01	0.1	4	0.465266373028109	0.995388653611634	0.996270101173892	0.998134119628324	0.9972	NA	0.9984	0.9972	0.9991	NA
1-256	1	1	0.8	0.8	0.01	0.1	5	0.697934373111322	0.993442163950828	0.994696960317972	0.996890995818913	0.9961	NA	0.9975	0.9962	0.9979	NA
1-256	1	1	0.8	0.8	0.01	0.1	6	1.02385631802446	0.989574306243184	0.992319497090131	0.994079819309755	0.9931	NA	0.9952	0.9951	0.9959	NA
1-256	1	1	0.8	0.8	0.01	0.1	7	1.4998239960242	0.983178418661127	0.985764428809464	0.989267654764018	0.9877	NA	0.9906	0.9896	0.9923	NA
1-256	1	1	0.8	0.8	0.01	0.1	8	2.24382741448628	0.979635598263357	0.981797202092223	0.988489681950444	0.9837	NA	0.9903	0.9869	0.9925	NA
1-256	1	1	0.8	0.8	0.01	0.1	9	3.70470944894262	0.961594914877682	0.966907543922067	0.975414074989248	0.9697	NA	0.9771	0.9752	0.9842	NA
1-256	1	1	0.8	0.8	0.01	0.1	10	7.99715176977013	0.852114191237397	0.882735937392002	0.898965805789308	0.959777777777778	NA	0.879222222222222	0.893333333333333	0.929222222222222	NA
1-256	1	1	0.8	0.8	0.01	0.1	100	10.3485345736795	0.761747772480125	0.820191330549868	0.83693456016916	0.95925	NA	0.787	0.8275	0.8825	NA
1-273	1	1	0.01	0.01	0.1	0.1	1	0.0558868662941734	0.998476136464993	0.998575012602353	0.999052266694186	0.9994	NA	0.999	0.9992	0.9995	NA
1-273	1	1	0.01	0.01	0.1	0.1	2	0.167074597136323	0.994089295370732	0.994465029399537	0.995917625912524	0.9967	NA	0.9962	0.9961	0.9975	NA
1-273	1	1	0.01	0.01	0.1	0.1	3	0.294879929476194	0.988824226993974	0.990957726411026	0.993133249941724	0.9949	NA	0.9927	0.9939	0.996	NA
1-273	1	1	0.01	0.01	0.1	0.1	4	0.438857329473487	0.981134487180791	0.983209461451864	0.987125181116103	0.9889	NA	0.9874	0.988	0.9909	NA
1-273	1	1	0.01	0.01	0.1	0.1	5	0.607287148739807	0.975693561540941	0.979837679488258	0.98463217201799	0.9881	NA	0.9851	0.9857	0.9901	NA
1-273	1	1	0.01	0.01	0.1	0.1	6	0.810566266153099	0.96833720645733	0.972835442970384	0.979044944506073	0.9828	NA	0.979	0.9801	0.986	NA
1-273	1	1	0.01	0.01	0.1	0.1	7	1.06657843326241	0.962384534252549	0.968879229743886	0.976719648021516	0.9802	NA	0.9779	0.9792	0.9858	NA
1-273	1	1	0.01	0.01	0.1	0.1	8	1.40581004991556	0.947181715968565	0.957690761530881	0.966960356354347	0.9691	NA	0.9652	0.9699	0.977	NA
1-273	1	1	0.01	0.01	0.1	0.1	9	1.93599175236517	0.925642614601974	0.940282236926049	0.956217763357977	0.9587	NA	0.9486	0.955	0.969	NA
1-273	1	1	0.01	0.01	0.1	0.1	10	3.05626677113303	0.869349583107334	0.896532574850378	0.931625732605682	0.933333333333333	NA	0.894555555555556	0.914888888888889	0.947888888888889	NA
1-273	1	1	0.01	0.01	0.1	0.1	100	3.5937594708889	0.832287240755452	0.865684171090554	0.911271297974248	0.91875	NA	0.85375	0.88325	0.93175	NA
1-276	1	1	0.8	0.01	0.1	0.1	1	0.0555726532292547	0.99666984236267	0.997921182920462	0.999012184202611	0.9993	NA	0.9974	0.9982	0.9995	NA
1-276	1	1	0.8	0.01	0.1	0.1	2	0.166970926372289	0.992335726346243	0.994681941143189	0.99583755978037	0.9968	NA	0.9948	0.9958	0.997	NA
1-276	1	1	0.8	0.01	0.1	0.1	3	0.295564725598548	0.986082502549917	0.990316914844947	0.992875192793485	0.9941	NA	0.9907	0.9928	0.9953	NA
1-276	1	1	0.8	0.01	0.1	0.1	4	0.443172553220473	0.978492041402483	0.984395461964419	0.988917385295493	0.9902	NA	0.987	0.9881	0.9918	NA
1-276	1	1	0.8	0.01	0.1	0.1	5	0.61880954217302	0.974451074169558	0.981542085597955	0.987315127417874	0.9903	NA	0.9844	0.987	0.9915	NA
1-276	1	1	0.8	0.01	0.1	0.1	6	0.830992645018427	0.967585336871575	0.977439458159679	0.983782719995836	0.9863	NA	0.9816	0.984	0.9889	NA
1-276	1	1	0.8	0.01	0.1	0.1	7	1.1026006206699	0.961699472877904	0.973595521952894	0.981341658989285	0.9845	NA	0.9787	0.9822	0.987	NA
1-276	1	1	0.8	0.01	0.1	0.1	8	1.48672517689034	0.950015940732858	0.962077953814721	0.973628145576884	0.9746	NA	0.9725	0.972	0.9809	NA
1-276	1	1	0.8	0.01	0.1	0.1	9	2.09946976550396	0.927808618768335	0.94249446510925	0.957927541338391	0.9578	NA	0.9546	0.9544	0.9692	NA
1-276	1	1	0.8	0.01	0.1	0.1	10	3.60532181204914	0.787943657635341	0.837748949215575	0.874640676301385	0.844888888888889	NA	0.816777777777778	0.856111111111111	0.897222222222222	NA
1-276	1	1	0.8	0.01	0.1	0.1	100	4.41117772341122	0.684440564801097	0.758824191886681	0.810865366807464	0.774	NA	0.70625	0.77925	0.83875	NA
1-285	1	1	0.01	0.8	0.1	0.1	1	0.0552312474289055	0.998123799094118	0.999045253329387	0.999277989612374	0.9996	NA	0.9991	0.9994	0.9996	NA
1-285	1	1	0.01	0.8	0.1	0.1	2	0.165426475835422	0.990114245892282	0.994342950123778	0.995772886715951	0.9968	NA	0.994	0.9961	0.9968	NA
1-285	1	1	0.01	0.8	0.1	0.1	3	0.294360164223328	0.983047927573085	0.990120288708464	0.99307022578006	0.9948	NA	0.9906	0.9935	0.9956	NA
1-285	1	1	0.01	0.8	0.1	0.1	4	0.445535139983573	0.974310771647045	0.985361894673949	0.990174751123123	0.9923	NA	0.9868	0.9896	0.9931	NA
1-285	1	1	0.01	0.8	0.1	0.1	5	0.622346032436952	0.969011604760062	0.982052939756855	0.988829008690507	0.991	NA	0.9857	0.9886	0.9923	NA
1-285	1	1	0.01	0.8	0.1	0.1	6	0.829546552353531	0.961319921233222	0.977039466649367	0.987210855435747	0.9895	NA	0.9822	0.9858	0.9913	NA
1-285	1	1	0.01	0.8	0.1	0.1	7	1.09524806684785	0.949556698104261	0.969533484706746	0.982006161993386	0.9848	NA	0.9751	0.9799	0.9875	NA
1-285	1	1	0.01	0.8	0.1	0.1	8	1.45875392524543	0.942029953494684	0.964011165976436	0.980302947940095	0.9833	NA	0.9724	0.9762	0.986	NA
1-285	1	1	0.01	0.8	0.1	0.1	9	2.01089582618599	0.928604104726753	0.957049041677164	0.978103728853361	0.981	NA	0.9701	0.9724	0.9842	NA
1-285	1	1	0.01	0.8	0.1	0.1	10	3.2396829930046	0.863881714610689	0.923007972659117	0.959996665807536	0.975666666666667	NA	0.908	0.942	0.975888888888889	NA
1-285	1	1	0.01	0.8	0.1	0.1	100	3.83260261043035	0.810965975007513	0.891851467152459	0.941829562020783	0.96775	NA	0.8445	0.91225	0.96375	NA
1-288	1	1	0.8	0.8	0.1	0.1	1	0.0438697126488725	0.998517185539193	0.998470820253047	0.998537373689941	0.9988	NA	0.9989	0.9987	0.9988	NA
1-288	1	1	0.8	0.8	0.1	0.1	2	0.150783396344581	0.995408464853995	0.996086160648831	0.995845725896715	0.9969	NA	0.9969	0.9974	0.9974	NA
1-288	1	1	0.8	0.8	0.1	0.1	3	0.288930293719092	0.990929476232352	0.991248133379266	0.991616401572389	0.9932	NA	0.9942	0.9944	0.9944	NA
1-288	1	1	0.8	0.8	0.1	0.1	4	0.467036003411457	0.98206832631434	0.982884497434154	0.983814244415075	0.9862	NA	0.9863	0.9871	0.9886	NA
1-288	1	1	0.8	0.8	0.1	0.1	5	0.699973455579097	0.972794944145785	0.97425744120765	0.975817491130973	0.9779	NA	0.9811	0.9806	0.9831	NA
1-288	1	1	0.8	0.8	0.1	0.1	6	1.02065900874587	0.950420616035635	0.950664480263161	0.954973222450754	0.9607	NA	0.9626	0.9601	0.9657	NA
1-288	1	1	0.8	0.8	0.1	0.1	7	1.48899510294093	0.929145572204463	0.929758881420121	0.938395263557181	0.9453	NA	0.9491	0.9458	0.956	NA
1-288	1	1	0.8	0.8	0.1	0.1	8	2.2517336969987	0.882625848771773	0.879654650366942	0.896125564282603	0.9068	NA	0.9112	0.899	0.9215	NA
1-288	1	1	0.8	0.8	0.1	0.1	9	3.70561035956151	0.796574750877159	0.792002737536067	0.817504562950563	0.8402	NA	0.8307	0.8161	0.8549	NA
1-288	1	1	0.8	0.8	0.1	0.1	10	7.92903833089261	0.646408129626849	0.65132316311368	0.672047995026778	0.727111111111111	NA	0.669111111111111	0.666888888888889	0.71	NA
1-288	1	1	0.8	0.8	0.1	0.1	100	10.2282182494052	0.594808970296984	0.607205618958443	0.613819270290005	0.689	NA	0.606	0.617	0.642	NA
1-433	0.2	1.8	0.01	0.01	0.01	0.01	1	0.0532193770157836	0.999960702552311	0.999871631492136	0.999989941891795	1	NA	1	0.9999	1	NA
1-433	0.2	1.8	0.01	0.01	0.01	0.01	2	0.160837215025799	0.999779837174518	0.999658642608738	0.999989303120485	1	NA	0.9999	0.9997	1	NA
1-433	0.2	1.8	0.01	0.01	0.01	0.01	3	0.296251772890657	0.999205639437849	0.999228816617273	0.999899336862472	0.9998	NA	0.9996	0.9994	0.9999	NA
1-433	0.2	1.8	0.01	0.01	0.01	0.01	4	0.463007444471412	0.998829145926317	0.998854876899026	0.999792518796944	0.9998	NA	0.9993	0.9991	0.9998	NA
1-433	0.2	1.8	0.01	0.01	0.01	0.01	5	0.689449175328489	0.998660680840263	0.99919119477801	0.999575778488509	0.9997	NA	0.9992	0.9996	0.9996	NA
1-433	0.2	1.8	0.01	0.01	0.01	0.01	6	1.00985130612072	0.997793391975218	0.998696391771528	0.99957641142215	0.9996	NA	0.9986	0.9991	0.9998	NA
1-433	0.2	1.8	0.01	0.01	0.01	0.01	7	1.4894419140753	0.997358254935791	0.998368650420479	0.999737049078154	0.9997	NA	0.9983	0.9991	1	NA
1-433	0.2	1.8	0.01	0.01	0.01	0.01	8	2.26068868505518	0.997403609334241	0.998423366914098	0.999510488648866	0.9989	NA	0.9987	0.9994	0.9998	NA
1-433	0.2	1.8	0.01	0.01	0.01	0.01	9	3.71653705191226	0.995209526784148	0.998157020105899	0.999031576918753	0.9983	NA	0.9976	0.999	0.9995	NA
1-433	0.2	1.8	0.01	0.01	0.01	0.01	10	8.01608764806391	0.982930036373845	0.992795959317641	0.996122352872406	0.991555555555556	NA	0.990333333333333	0.995111111111111	0.996888888888889	NA
1-433	0.2	1.8	0.01	0.01	0.01	0.01	100	10.293993119282	0.974195011429588	0.989573946217534	0.994334050746365	0.98525	NA	0.985	0.9925	0.9955	NA
1-445	0.2	1.8	0.01	0.8	0.01	0.01	1	0.0775546987996885	0.999543944573254	0.99952060121884	0.999973769014691	0.9999	NA	0.9996	0.9999	1	NA
1-445	0.2	1.8	0.01	0.8	0.01	0.01	2	0.261877800037819	0.998880590770989	0.999007360445118	0.999907673514038	0.9999	NA	0.9993	0.9999	1	NA
1-445	0.2	1.8	0.01	0.8	0.01	0.01	3	0.500254673228346	0.997563800936455	0.997778132763804	0.999422408417343	0.9995	NA	0.9985	0.9984	0.9996	NA
1-445	0.2	1.8	0.01	0.8	0.01	0.01	4	0.806706329529241	0.997654370604365	0.997550397571954	0.999563390887771	0.9995	NA	0.9988	0.9987	0.9997	NA
1-445	0.2	1.8	0.01	0.8	0.01	0.01	5	1.20990509753562	0.996852509806115	0.997689889959311	0.999410179851656	0.9989	NA	0.9986	0.999	0.9998	NA
1-445	0.2	1.8	0.01	0.8	0.01	0.01	6	1.74517928918538	0.995571794525756	0.996171464622538	0.998770562738708	0.9984	NA	0.9981	0.9982	0.9992	NA
1-445	0.2	1.8	0.01	0.8	0.01	0.01	7	2.50870227392705	0.993449962994683	0.995625683684328	0.998283277888876	0.9976	NA	0.9968	0.9976	0.9989	NA
1-445	0.2	1.8	0.01	0.8	0.01	0.01	8	3.67728606361795	0.992823658864191	0.994731068670591	0.998374496602209	0.9973	NA	0.997	0.9968	0.9991	NA
1-445	0.2	1.8	0.01	0.8	0.01	0.01	9	5.73275203141931	0.989401731218843	0.993308886013612	0.997805513086375	0.9965	NA	0.9956	0.9961	0.9986	NA
1-445	0.2	1.8	0.01	0.8	0.01	0.01	10	11.0402788683105	0.963654265515375	0.987336992247739	0.996398566215975	0.995333333333333	NA	0.976555555555556	0.991666666666667	0.997222222222222	NA
1-445	0.2	1.8	0.01	0.8	0.01	0.01	100	13.6977082398616	0.940554162721662	0.980544672866608	0.994469363179797	0.992	NA	0.95475	0.9855	0.9955	NA
1-465	0.2	1.8	0.01	0.01	0.1	0.01	1	0.0330266243469266	0.999886817806975	0.99960633714627	0.999998939823283	1	NA	1	0.9997	1	NA
1-465	0.2	1.8	0.01	0.01	0.1	0.01	2	0.0971765324748017	0.999430134332816	0.99946674927962	0.999795786975799	0.9998	NA	0.9998	0.9997	0.9998	NA
1-465	0.2	1.8	0.01	0.01	0.1	0.01	3	0.171525595964461	0.99927486803293	0.998866771968861	0.999948724044685	0.9999	NA	0.9999	0.999	1	NA
1-465	0.2	1.8	0.01	0.01	0.1	0.01	4	0.25568657552074	0.99939425670827	0.999726799100652	0.99997387541063	1	NA	1	1	1	NA
1-465	0.2	1.8	0.01	0.01	0.1	0.01	5	0.353427577969294	0.999012952977614	0.999432091287659	0.999726248547493	0.9996	NA	0.9998	1	0.9998	NA
1-465	0.2	1.8	0.01	0.01	0.1	0.01	6	0.473708372328816	0.998654725430991	0.999009508821075	0.999677101903164	0.9993	NA	0.9996	0.9996	0.9998	NA
1-465	0.2	1.8	0.01	0.01	0.1	0.01	7	0.627904428123776	0.998340383181049	0.998636905756891	0.999559262865743	0.9993	NA	0.9994	0.9992	0.9997	NA
1-465	0.2	1.8	0.01	0.01	0.1	0.01	8	0.844454294299775	0.997221170269902	0.99771904997246	0.998486462983347	0.9975	NA	0.9983	0.9984	0.999	NA
1-465	0.2	1.8	0.01	0.01	0.1	0.01	9	1.19859520812659	0.99638028602119	0.997797299958811	0.998259006715468	0.996	NA	0.998	0.9989	0.9989	NA
1-465	0.2	1.8	0.01	0.01	0.1	0.01	10	2.63217589402739	0.948000062034848	0.977416028066329	0.978139052570437	0.922111111111111	NA	0.955777777777778	0.982111111111111	0.984222222222222	NA
1-465	0.2	1.8	0.01	0.01	0.1	0.01	100	3.65669426463683	0.903906065614823	0.960147374735626	0.960725574180353	0.8525	NA	0.918	0.968	0.971	NA
1-477	0.2	1.8	0.01	0.8	0.1	0.01	1	0.0304746543140032	0.999882427133246	0.999980524228761	0.999923253293191	0.9999	NA	0.9999	1	0.9999	NA
1-477	0.2	1.8	0.01	0.8	0.1	0.01	2	0.0985721009931964	0.999807755054774	0.999966173993323	0.999977309798874	0.9999	NA	1	1	1	NA
1-477	0.2	1.8	0.01	0.8	0.1	0.01	3	0.183379636738706	0.999442004036986	0.999752955290196	0.999800017174237	0.9999	NA	0.9998	0.9998	0.9998	NA
1-477	0.2	1.8	0.01	0.8	0.1	0.01	4	0.284684657276634	0.999374399429194	0.999831384199689	0.999884763985773	0.9997	NA	0.9999	1	1	NA
1-477	0.2	1.8	0.01	0.8	0.1	0.01	5	0.411332323946554	0.998876733535478	0.999668193280949	0.999746387701894	0.9999	NA	0.9999	0.9999	1	NA
1-477	0.2	1.8	0.01	0.8	0.1	0.01	6	0.572212942028227	0.998481291537371	0.99934776947392	0.999435433263553	0.9997	NA	0.9998	0.9995	0.9998	NA
1-477	0.2	1.8	0.01	0.8	0.1	0.01	7	0.797634430219419	0.997952062847697	0.999014083485071	0.998956581861733	0.9991	NA	0.9992	0.9996	0.9993	NA
1-477	0.2	1.8	0.01	0.8	0.1	0.01	8	1.13708578878104	0.996043787017712	0.997780549671427	0.998075702359636	0.9971	NA	0.9979	0.9984	0.9987	NA
1-477	0.2	1.8	0.01	0.8	0.1	0.01	9	1.7550262283304	0.990157720291504	0.993633055952022	0.994398352170401	0.9903	NA	0.9932	0.9954	0.9968	NA
1-477	0.2	1.8	0.01	0.8	0.1	0.01	10	3.97427605579781	0.934530393605377	0.962757088085096	0.966741691046464	0.916444444444444	NA	0.947222222222222	0.969555555555556	0.974222222222222	NA
1-477	0.2	1.8	0.01	0.8	0.1	0.01	100	5.38533841520797	0.890663538613151	0.943469400910402	0.945925332441873	0.8585	NA	0.90975	0.95575	0.95875	NA
1-529	0.2	1.8	0.01	0.01	0.01	0.1	1	0.0540756864731156	0.999668853255212	0.999860264729915	0.999959753916441	0.9995	NA	0.9999	0.9999	1	NA
1-529	0.2	1.8	0.01	0.01	0.01	0.1	2	0.163739083051045	0.998199557941993	0.998652310820336	0.998913924461774	0.9981	NA	0.9988	0.9989	0.9991	NA
1-529	0.2	1.8	0.01	0.01	0.01	0.1	3	0.297694513199656	0.99783699789445	0.99835292743314	0.998582219459221	0.9975	NA	0.9988	0.9991	0.9992	NA
1-529	0.2	1.8	0.01	0.01	0.01	0.1	4	0.463292740835032	0.995243145844078	0.996708696221104	0.997444299819783	0.9943	NA	0.9964	0.9974	0.9978	NA
1-529	0.2	1.8	0.01	0.01	0.01	0.1	5	0.681798231227667	0.994491809593151	0.99586964878675	0.997276200977485	0.9945	NA	0.9968	0.9971	0.9981	NA
1-529	0.2	1.8	0.01	0.01	0.01	0.1	6	0.985702747851505	0.992911744939362	0.994417469130489	0.996295963156503	0.9934	NA	0.9963	0.996	0.9973	NA
1-529	0.2	1.8	0.01	0.01	0.01	0.1	7	1.42513420313676	0.989949819330476	0.993311618104734	0.996538137342202	0.9905	NA	0.9949	0.9951	0.9978	NA
1-529	0.2	1.8	0.01	0.01	0.01	0.1	8	2.15133008934549	0.982679021950703	0.990562207490532	0.994625687861819	0.9843	NA	0.9901	0.9928	0.9955	NA
1-529	0.2	1.8	0.01	0.01	0.01	0.1	9	3.62947493815855	0.966477634524077	0.989220270634321	0.993529004417706	0.9838	NA	0.9812	0.9925	0.9953	NA
1-529	0.2	1.8	0.01	0.01	0.01	0.1	10	8.00508636411065	0.85136151420723	0.976790206924927	0.985715000154107	0.980777777777778	NA	0.888666666666667	0.985666666666667	0.991222222222222	NA
1-529	0.2	1.8	0.01	0.01	0.01	0.1	100	10.3678197517623	0.763412288677674	0.970166447745413	0.979370610982149	0.98225	NA	0.8055	0.98425	0.98825	NA
1-541	0.2	1.8	0.01	0.8	0.01	0.1	1	0.0895894997299684	0.999375403126712	0.999486071626181	0.999526980123275	0.9992	NA	0.9996	0.9995	0.9997	NA
1-541	0.2	1.8	0.01	0.8	0.01	0.1	2	0.298690572325307	0.997459237615653	0.998081997887058	0.998249927123978	0.9981	NA	0.9985	0.9988	0.9991	NA
1-541	0.2	1.8	0.01	0.8	0.01	0.1	3	0.563233961315237	0.995402511701051	0.99647660417705	0.997283147025135	0.9949	NA	0.9967	0.998	0.9986	NA
1-541	0.2	1.8	0.01	0.8	0.01	0.1	4	0.902596810151565	0.991544487515007	0.993005232891283	0.994598722398057	0.9877	NA	0.9944	0.9951	0.9963	NA
1-541	0.2	1.8	0.01	0.8	0.01	0.1	5	1.33903414152966	0.987703311972781	0.990209814912419	0.992377366689414	0.9779	NA	0.9921	0.9937	0.9946	NA
1-541	0.2	1.8	0.01	0.8	0.01	0.1	6	1.94213522320468	0.983877399168072	0.984540253021471	0.990503734174593	0.9766	NA	0.99	0.9891	0.9931	NA
1-541	0.2	1.8	0.01	0.8	0.01	0.1	7	2.76269916990963	0.978596042510746	0.979943086075655	0.989508199228423	0.9694	NA	0.9871	0.9854	0.9927	NA
1-541	0.2	1.8	0.01	0.8	0.01	0.1	8	3.97059869118091	0.971447513420201	0.973431784582508	0.987446447171077	0.9563	NA	0.9841	0.9804	0.9901	NA
1-541	0.2	1.8	0.01	0.8	0.01	0.1	9	6.02182686221312	0.947725211623578	0.961525335078537	0.984107128312654	0.9491	NA	0.9733	0.972	0.9884	NA
1-541	0.2	1.8	0.01	0.8	0.01	0.1	10	11.1961087692317	0.805337621174849	0.923553513835735	0.962882693972175	0.955777777777778	NA	0.848222222222222	0.942222222222222	0.978	NA
1-541	0.2	1.8	0.01	0.8	0.01	0.1	100	13.8695114226987	0.700215073657325	0.899210965149735	0.942670932007272	0.966	NA	0.73775	0.926	0.97025	NA
1-561	0.2	1.8	0.01	0.01	0.1	0.1	1	0.03462721939087	0.998862324738249	0.999233574368628	0.999850709883724	1	NA	0.9998	0.9996	0.9999	NA
1-561	0.2	1.8	0.01	0.01	0.1	0.1	2	0.101202488806442	0.996325867952455	0.99892839906705	0.999622142682185	0.9992	NA	0.9984	0.9994	0.9998	NA
1-561	0.2	1.8	0.01	0.01	0.1	0.1	3	0.178591447289947	0.994476910556202	0.998753754174748	0.999473080799712	0.9995	NA	0.9983	0.9995	0.9999	NA
1-561	0.2	1.8	0.01	0.01	0.1	0.1	4	0.265724659340243	0.991740262794034	0.9979364606527	0.998664897312055	0.9974	NA	0.9973	0.999	0.9993	NA
1-561	0.2	1.8	0.01	0.01	0.1	0.1	5	0.369703541389641	0.990370756146065	0.997525602863515	0.998262001157112	0.9969	NA	0.9971	0.9986	0.9989	NA
1-561	0.2	1.8	0.01	0.01	0.1	0.1	6	0.496014892101296	0.988334030979085	0.997215962499216	0.997777321518475	0.9964	NA	0.9961	0.9987	0.9984	NA
1-561	0.2	1.8	0.01	0.01	0.1	0.1	7	0.658249832647169	0.98405530636737	0.994497799811247	0.995520644092905	0.9918	NA	0.9933	0.9965	0.997	NA
1-561	0.2	1.8	0.01	0.01	0.1	0.1	8	0.878458643926966	0.978611740378626	0.993266704670357	0.994709064134902	0.989	NA	0.9905	0.9956	0.9964	NA
1-561	0.2	1.8	0.01	0.01	0.1	0.1	9	1.24865101464554	0.970978481199	0.987403432988389	0.989690405070842	0.9777	NA	0.9857	0.9906	0.9922	NA
1-561	0.2	1.8	0.01	0.01	0.1	0.1	10	2.62710640933716	0.81851499770645	0.940803593663323	0.949231462188434	0.901666666666667	NA	0.838111111111111	0.953111111111111	0.959777777777778	NA
1-561	0.2	1.8	0.01	0.01	0.1	0.1	100	3.57015050029979	0.688465863611279	0.906911752915998	0.919430708386362	0.853	NA	0.70725	0.927	0.93475	NA
1-573	0.2	1.8	0.01	0.8	0.1	0.1	1	0.0327166260071608	0.998667607241292	0.99963892098046	0.999718831733826	0.9997	NA	0.9992	0.9997	0.9998	NA
1-573	0.2	1.8	0.01	0.8	0.1	0.1	2	0.106647892196035	0.996479681295693	0.998695141848931	0.998478527376014	0.998	NA	0.9979	0.9991	0.9988	NA
1-573	0.2	1.8	0.01	0.8	0.1	0.1	3	0.197518989051838	0.994020791005487	0.997494626535219	0.997592668335687	0.997	NA	0.9962	0.998	0.9984	NA
1-573	0.2	1.8	0.01	0.8	0.1	0.1	4	0.310849794045146	0.992475816375953	0.997262273535931	0.997201002076349	0.9956	NA	0.9968	0.9986	0.9981	NA
1-573	0.2	1.8	0.01	0.8	0.1	0.1	5	0.450767481137884	0.986877466593893	0.994188640528672	0.994333486404662	0.9927	NA	0.9932	0.9957	0.9965	NA
1-573	0.2	1.8	0.01	0.8	0.1	0.1	6	0.634256637004747	0.979673863600738	0.991066141428295	0.991262125487567	0.9851	NA	0.9891	0.994	0.9942	NA
1-573	0.2	1.8	0.01	0.8	0.1	0.1	7	0.888612996820231	0.972723241502319	0.986928202489061	0.987935008409184	0.9753	NA	0.9848	0.9911	0.9922	NA
1-573	0.2	1.8	0.01	0.8	0.1	0.1	8	1.26585917134113	0.958668912517845	0.978020741104123	0.980153519523004	0.9562	NA	0.9758	0.9834	0.9863	NA
1-573	0.2	1.8	0.01	0.8	0.1	0.1	9	1.94314327816504	0.92392748569135	0.957806748886361	0.96702272765269	0.9153	NA	0.9486	0.9655	0.9774	NA
1-573	0.2	1.8	0.01	0.8	0.1	0.1	10	4.31740049942263	0.746919421143375	0.864279372131058	0.903918493795662	0.832777777777778	NA	0.773	0.879444444444444	0.928	NA
1-573	0.2	1.8	0.01	0.8	0.1	0.1	100	5.81204450186444	0.616860708692911	0.79878241268699	0.860386878286297	0.79875	NA	0.6375	0.81925	0.89575	NA
1-577	1.8	0.2	0.01	0.01	0.01	0.01	1	0.0332069184450095	0.999543122431673	0.999725516749663	0.999995403141121	1	NA	1	0.9998	1	NA
1-577	1.8	0.2	0.01	0.01	0.01	0.01	2	0.0969576984947271	0.998515901192587	0.999434042057905	0.99999463676366	1	NA	1	0.9997	1	NA
1-577	1.8	0.2	0.01	0.01	0.01	0.01	3	0.168700086316288	0.997524027761592	0.999424914581688	0.999987804513241	1	NA	0.9996	0.9999	1	NA
1-577	1.8	0.2	0.01	0.01	0.01	0.01	4	0.252703494086538	0.99711138955875	0.999487250207077	0.9999834823699	1	NA	0.9999	0.9999	1	NA
1-577	1.8	0.2	0.01	0.01	0.01	0.01	5	0.351668001073241	0.996282594979712	0.999357328999023	0.999975008767971	1	NA	0.9995	1	1	NA
1-577	1.8	0.2	0.01	0.01	0.01	0.01	6	0.469606587527484	0.995899219903886	0.99891631623592	0.999937919384037	0.9999	NA	0.9997	0.9996	1	NA
1-577	1.8	0.2	0.01	0.01	0.01	0.01	7	0.61901267707824	0.995703976826836	0.998929244758649	0.999966332653795	0.9999	NA	0.9993	0.9997	1	NA
1-577	1.8	0.2	0.01	0.01	0.01	0.01	8	0.819059686838228	0.996142215436553	0.999372172093288	0.999965952713917	1	NA	1	1	1	NA
1-577	1.8	0.2	0.01	0.01	0.01	0.01	9	1.13246486222249	0.995009109471919	0.999023320927632	0.99979681287957	0.9996	NA	0.9994	0.9996	0.9998	NA
1-577	1.8	0.2	0.01	0.01	0.01	0.01	10	1.82973371906608	0.973296679074154	0.991606109241068	0.999365627261173	0.998222222222222	NA	0.983555555555556	0.992222222222222	0.999555555555556	NA
1-577	1.8	0.2	0.01	0.01	0.01	0.01	100	2.16916832482798	0.949427697962606	0.984272272262524	0.998597441600439	0.996	NA	0.963	0.98475	0.999	NA
1-580	1.8	0.2	0.8	0.01	0.01	0.01	1	0.029633193613209	0.999874173349617	0.99998120279735	0.999999447294493	1	NA	1	1	1	NA
1-580	1.8	0.2	0.8	0.01	0.01	0.01	2	0.0969426895636647	0.999362508830771	0.999964604032627	0.999992829048935	1	NA	1	1	1	NA
1-580	1.8	0.2	0.8	0.01	0.01	0.01	3	0.17735163782012	0.998498548131395	0.999825722216626	0.999980356607246	1	NA	0.9997	0.9999	1	NA
1-580	1.8	0.2	0.8	0.01	0.01	0.01	4	0.275412782366987	0.998027537786536	0.999517607042054	0.999987699713098	1	NA	0.9995	0.9996	1	NA
1-580	1.8	0.2	0.8	0.01	0.01	0.01	5	0.397928723183872	0.997785543490136	0.999777060729493	0.99998436088523	1	NA	0.9999	1	1	NA
1-580	1.8	0.2	0.8	0.01	0.01	0.01	6	0.55426508895302	0.996769632055804	0.999310040808413	0.999755990597175	0.9996	NA	0.9997	0.9997	0.9998	NA
1-580	1.8	0.2	0.8	0.01	0.01	0.01	7	0.766954109620691	0.996253205058481	0.999179469945351	0.999728200420252	0.9996	NA	0.9994	0.9997	0.9998	NA
1-580	1.8	0.2	0.8	0.01	0.01	0.01	8	1.07413680976398	0.995554435465498	0.998531987337152	0.999487508674127	0.9996	NA	0.9994	0.9991	0.9996	NA
1-580	1.8	0.2	0.8	0.01	0.01	0.01	9	1.58506772831163	0.993407017387953	0.997335791249922	0.999130623314778	0.9991	NA	0.9982	0.9987	0.9995	NA
1-580	1.8	0.2	0.8	0.01	0.01	0.01	10	2.77523608186429	0.972302712308724	0.987328459596966	0.996761224497866	0.994888888888889	NA	0.981555555555556	0.988222222222222	0.997555555555556	NA
1-580	1.8	0.2	0.8	0.01	0.01	0.01	100	3.35341268940392	0.949589938739052	0.977122429719117	0.993946737859353	0.9905	NA	0.96175	0.9775	0.9955	NA
1-609	1.8	0.2	0.01	0.01	0.1	0.01	1	0.0333092995223276	0.997735470397896	0.9998336499492	0.999976297843813	0.9999	NA	0.9995	0.9999	1	NA
1-609	1.8	0.2	0.01	0.01	0.1	0.01	2	0.0994115322706331	0.993499445292171	0.999508481554447	0.999926636599237	1	NA	0.9978	0.9998	1	NA
1-609	1.8	0.2	0.01	0.01	0.1	0.01	3	0.17601111312011	0.98999744623877	0.999170660285395	0.999580620472382	0.9989	NA	0.9967	0.9997	0.9997	NA
1-609	1.8	0.2	0.01	0.01	0.1	0.01	4	0.265122416390253	0.986932417890139	0.99910365872588	0.999464139815478	0.9982	NA	0.9958	0.9999	0.9998	NA
1-609	1.8	0.2	0.01	0.01	0.1	0.01	5	0.367528800912279	0.982516104986865	0.997338672855863	0.998483162785981	0.9975	NA	0.9949	0.9984	0.9987	NA
1-609	1.8	0.2	0.01	0.01	0.1	0.01	6	0.493063613749268	0.979821673315682	0.997758321031425	0.999132070398087	0.9967	NA	0.9949	0.999	0.9997	NA
1-609	1.8	0.2	0.01	0.01	0.1	0.01	7	0.656681135602928	0.975964449145861	0.995546658546838	0.997342670377682	0.9936	NA	0.9924	0.9965	0.9976	NA
1-609	1.8	0.2	0.01	0.01	0.1	0.01	8	0.880334799637108	0.971069475429757	0.994898729079369	0.996561842171585	0.9915	NA	0.9915	0.9968	0.9973	NA
1-609	1.8	0.2	0.01	0.01	0.1	0.01	9	1.25682482580024	0.963089436645049	0.994665386811518	0.996672552019341	0.9884	NA	0.9875	0.9968	0.9973	NA
1-609	1.8	0.2	0.01	0.01	0.1	0.01	10	2.13533670033619	0.916762064089144	0.989234906494506	0.994684709515376	0.969222222222222	NA	0.943888888888889	0.991666666666667	0.996222222222222	NA
1-609	1.8	0.2	0.01	0.01	0.1	0.01	100	2.57508166710833	0.880153159254773	0.987228450767902	0.99490305702649	0.95875	NA	0.90325	0.98975	0.99675	NA
1-612	1.8	0.2	0.8	0.01	0.1	0.01	1	0.039824958152586	0.999226144900593	0.999393046693234	0.999850231719906	0.9997	NA	0.9994	0.9995	0.9999	NA
1-612	1.8	0.2	0.8	0.01	0.1	0.01	2	0.128226788287411	0.997265936919606	0.999209868012732	0.999686855387563	0.9988	NA	0.9986	0.9996	1	NA
1-612	1.8	0.2	0.8	0.01	0.1	0.01	3	0.241694351502679	0.994179424479599	0.998196237405815	0.999111089386448	0.9973	NA	0.9967	0.9988	0.9994	NA
1-612	1.8	0.2	0.8	0.01	0.1	0.01	4	0.38269899263072	0.991353507046217	0.997317220019984	0.998173797738181	0.9956	NA	0.9956	0.9984	0.9988	NA
1-612	1.8	0.2	0.8	0.01	0.1	0.01	5	0.558808173924717	0.983972087913361	0.994565933957809	0.996766714108579	0.9922	NA	0.9912	0.9962	0.9975	NA
1-612	1.8	0.2	0.8	0.01	0.1	0.01	6	0.784059329703376	0.979047243940572	0.991953046706986	0.995501686006724	0.9863	NA	0.9892	0.9944	0.997	NA
1-612	1.8	0.2	0.8	0.01	0.1	0.01	7	1.09188884125032	0.970979759271294	0.989814387231176	0.993043453908961	0.9789	NA	0.985	0.9931	0.9949	NA
1-612	1.8	0.2	0.8	0.01	0.1	0.01	8	1.53251501685967	0.959111959398418	0.983966027049199	0.990245186574711	0.9638	NA	0.977	0.9884	0.9926	NA
1-612	1.8	0.2	0.8	0.01	0.1	0.01	9	2.27459146540284	0.939428482822614	0.977634514805514	0.987582132064131	0.9341	NA	0.965	0.9828	0.9907	NA
1-612	1.8	0.2	0.8	0.01	0.1	0.01	10	4.09070117979425	0.880334699126349	0.963663458593007	0.979118513672617	0.854555555555556	NA	0.907	0.969666666666667	0.985666666666667	NA
1-612	1.8	0.2	0.8	0.01	0.1	0.01	100	4.99113485198001	0.841238890177238	0.951057369278344	0.971048953273318	0.8225	NA	0.85975	0.9575	0.98025	NA
1-673	1.8	0.2	0.01	0.01	0.01	0.1	1	0.0321048083350759	0.999570462477897	0.999910889814055	0.99999042763178	1	NA	1	1	1	NA
1-673	1.8	0.2	0.01	0.01	0.01	0.1	2	0.0946577010072755	0.998388210038099	0.999472117078403	0.999971408876318	1	NA	0.9997	0.9997	1	NA
1-673	1.8	0.2	0.01	0.01	0.01	0.1	3	0.163822708651661	0.998138581613385	0.999645464530644	0.999963591151009	1	NA	1	1	1	NA
1-673	1.8	0.2	0.01	0.01	0.01	0.1	4	0.244018628819101	0.996980582952053	0.999597215603734	0.999954288208224	1	NA	0.9999	1	1	NA
1-673	1.8	0.2	0.01	0.01	0.01	0.1	5	0.339651297710058	0.99619116658235	0.999170891196243	0.99970917379569	0.9998	NA	0.9996	0.9998	0.9998	NA
1-673	1.8	0.2	0.01	0.01	0.01	0.1	6	0.453583712260364	0.995580085732211	0.999139991702659	0.99992119461067	1	NA	0.9992	0.9999	1	NA
1-673	1.8	0.2	0.01	0.01	0.01	0.1	7	0.598639320431903	0.994566242644632	0.998962687562101	0.999664030440099	0.9998	NA	0.9983	0.9997	0.9998	NA
1-673	1.8	0.2	0.01	0.01	0.01	0.1	8	0.79020864891484	0.99480271687204	0.999199647068766	0.999834486937339	1	NA	0.9988	1	1	NA
1-673	1.8	0.2	0.01	0.01	0.01	0.1	9	1.08440917741924	0.993799620207814	0.996643254765188	0.999299321023019	0.9994	NA	0.9985	0.9973	0.9995	NA
1-673	1.8	0.2	0.01	0.01	0.01	0.1	10	1.72715363981935	0.967885497395318	0.992772015807284	0.997465599733717	0.998333333333333	NA	0.978555555555556	0.993111111111111	0.998222222222222	NA
1-673	1.8	0.2	0.01	0.01	0.01	0.1	100	2.03980523186451	0.94095869368957	0.9869545249164	0.995272178509538	0.99725	NA	0.9545	0.987	0.9965	NA
1-676	1.8	0.2	0.8	0.01	0.01	0.1	1	0.028910952066163	0.999823955221113	0.999982951152997	0.999997627946461	1	NA	1	1	1	NA
1-676	1.8	0.2	0.8	0.01	0.01	0.1	2	0.0928004013729121	0.99901146003993	0.999863691688173	0.999977736450941	1	NA	0.9998	0.9999	1	NA
1-676	1.8	0.2	0.8	0.01	0.01	0.1	3	0.169965886802947	0.998319268767061	0.999886196848569	0.999969073314517	1	NA	0.9997	1	1	NA
1-676	1.8	0.2	0.8	0.01	0.01	0.1	4	0.26461079926862	0.997145330658228	0.999311722003757	0.999849270086611	0.9997	NA	0.9993	0.9995	1	NA
1-676	1.8	0.2	0.8	0.01	0.01	0.1	5	0.382825428300611	0.996373258566057	0.999422903339688	0.999674799111933	0.9998	NA	0.9996	0.9998	0.9998	NA
1-676	1.8	0.2	0.8	0.01	0.01	0.1	6	0.531045023010014	0.995770254885689	0.999230159227197	0.999489108278715	0.9997	NA	0.9994	0.9993	0.9996	NA
1-676	1.8	0.2	0.8	0.01	0.01	0.1	7	0.725446063923174	0.99522934505048	0.99883292698618	0.999259757429463	0.9996	NA	0.9992	0.9993	0.9996	NA
1-676	1.8	0.2	0.8	0.01	0.01	0.1	8	1.00988990283694	0.993198176859293	0.997356251248257	0.998098563676971	0.998	NA	0.9979	0.998	0.9988	NA
1-676	1.8	0.2	0.8	0.01	0.01	0.1	9	1.49030473547232	0.991624871033747	0.996398757013626	0.997171755073196	0.9968	NA	0.9969	0.997	0.9979	NA
1-676	1.8	0.2	0.8	0.01	0.01	0.1	10	2.59820139828832	0.963362190620872	0.987309031648551	0.992881137624608	0.994444444444444	NA	0.974333333333333	0.988888888888889	0.995333333333333	NA
1-676	1.8	0.2	0.8	0.01	0.01	0.1	100	3.16405379041227	0.934950395302772	0.976642610604511	0.987290685393868	0.991	NA	0.94825	0.9785	0.992	NA
1-705	1.8	0.2	0.01	0.01	0.1	0.1	1	0.0334310533299116	0.99800483391297	0.998887935478158	0.999909197541036	0.9999	NA	0.9995	0.999	1	NA
1-705	1.8	0.2	0.01	0.01	0.1	0.1	2	0.0999692509747669	0.994873948659564	0.998567470013266	0.999642585745871	0.9995	NA	0.9983	0.9986	0.9998	NA
1-705	1.8	0.2	0.01	0.01	0.1	0.1	3	0.174455972967419	0.98976508892599	0.997835729497973	0.999362499427389	0.9988	NA	0.9967	0.9983	0.9998	NA
1-705	1.8	0.2	0.01	0.01	0.1	0.1	4	0.258139289125668	0.986689088260698	0.996941110950222	0.998309353018224	0.9981	NA	0.9967	0.9974	0.9988	NA
1-705	1.8	0.2	0.01	0.01	0.1	0.1	5	0.356286306670526	0.983650723755312	0.996585149007846	0.998242244647402	0.998	NA	0.9956	0.9972	0.9989	NA
1-705	1.8	0.2	0.01	0.01	0.1	0.1	6	0.474665748552533	0.980368346297715	0.996179032071558	0.997710984757409	0.996	NA	0.995	0.9971	0.9987	NA
1-705	1.8	0.2	0.01	0.01	0.1	0.1	7	0.624690015961706	0.975763165055705	0.994740040683696	0.99650387580836	0.9939	NA	0.9934	0.9961	0.9974	NA
1-705	1.8	0.2	0.01	0.01	0.1	0.1	8	0.825515928211962	0.971527428046981	0.992934112693677	0.995096036628456	0.9909	NA	0.9905	0.9941	0.9961	NA
1-705	1.8	0.2	0.01	0.01	0.1	0.1	9	1.13963162234221	0.963225076121569	0.990956136601823	0.99380495986468	0.9894	NA	0.9877	0.9927	0.9954	NA
1-705	1.8	0.2	0.01	0.01	0.1	0.1	10	1.84355981468969	0.919205056509415	0.983761040791645	0.988990486191047	0.976222222222222	NA	0.947444444444444	0.987	0.992444444444444	NA
1-705	1.8	0.2	0.01	0.01	0.1	0.1	100	2.19990742709909	0.881089256862701	0.976280629552645	0.984086941595581	0.96675	NA	0.9045	0.98025	0.98925	NA
1-708	1.8	0.2	0.8	0.01	0.1	0.1	1	0.0321246268684799	0.998389923627692	0.999848271952345	0.999880866229495	0.9997	NA	0.9991	0.9999	1	NA
1-708	1.8	0.2	0.8	0.01	0.1	0.1	2	0.104936448689048	0.995654342383151	0.998941489228739	0.999064739363225	0.9988	NA	0.9979	0.9992	0.9994	NA
1-708	1.8	0.2	0.8	0.01	0.1	0.1	3	0.191435329384783	0.991631289866617	0.997811692055543	0.998015594561213	0.9973	NA	0.9959	0.9985	0.9985	NA
1-708	1.8	0.2	0.8	0.01	0.1	0.1	4	0.295244519975327	0.987067803712327	0.996755897729011	0.997270811735873	0.996	NA	0.9943	0.9979	0.9982	NA
1-708	1.8	0.2	0.8	0.01	0.1	0.1	5	0.426352432684834	0.980970705159266	0.995346121787534	0.995937185023228	0.9936	NA	0.9908	0.9968	0.9973	NA
1-708	1.8	0.2	0.8	0.01	0.1	0.1	6	0.597003401409107	0.973328359497604	0.992246864001084	0.992944394253489	0.9877	NA	0.9867	0.9939	0.9952	NA
1-708	1.8	0.2	0.8	0.01	0.1	0.1	7	0.828077328858559	0.964177216316467	0.990489589946241	0.991131058114574	0.9813	NA	0.9836	0.9941	0.9948	NA
1-708	1.8	0.2	0.8	0.01	0.1	0.1	8	1.16466833575896	0.945346665005537	0.98216926342556	0.984674789634354	0.9654	NA	0.9702	0.9863	0.9895	NA
1-708	1.8	0.2	0.8	0.01	0.1	0.1	9	1.72551233649978	0.918181533104246	0.972506235514783	0.972934067146953	0.9329	NA	0.9494	0.9772	0.9787	NA
1-708	1.8	0.2	0.8	0.01	0.1	0.1	10	3.09732776602039	0.848159263319765	0.950343000999098	0.954535786257678	0.877555555555556	NA	0.877444444444444	0.956666666666667	0.966888888888889	NA
1-708	1.8	0.2	0.8	0.01	0.1	0.1	100	3.80090418312848	0.80256368368712	0.933104636410564	0.935291142802054	0.845	NA	0.82	0.93975	0.95025	NA
