# Supplementary material for: Accuracy of ancestral state reconstruction for non-neutral traits
Source: Sci Rep. 2020 May 6;10:7644. doi: 10.1038/s41598-020-64647-4 (PMC7203120; doi:10.1038/s41598-020-64647-4)
Supplement: Supplementary file 1 — Supplementary Information. [file 41598_2020_64647_MOESM1_ESM.zip › SuppDataAndCode/taxa100/treeSummary100.txt]

paramSetID	treeID	lambda0	lambda1	mu0	mu1	q01	q10	trueTransitions	numTips	treeLength	Mk	BiSSE	BiSSEno_opt	MP	infChanges	numTipState1	HiSSE	q.count.wrong.mk2	q.count.wrong.bisse	q.count.wrong.bisseno_opt	q.count.wrong.mpr	q.count.wrong.hisse	q.count.ambig.mk2	q.count.ambig.bisse	q.count.ambig.bisseno_opt	q.count.ambig.mpr	q.count.ambig.hisse
1-145	1	1	1	0.01	0.01	0.01	0.01	2	100	96.3513299401942	0.999919687720752	0.999920035358251	0.999920035358251	1	1	4	NA	0	0	0	0	NA	0	0	0	0	NA
1-145	10	1	1	0.01	0.01	0.01	0.01	1	100	106.279667145941	0.997900990040989	0.999999999999999	0.999999999999999	1	1	1	NA	0	0	0	0	NA	0	0	0	0	NA
1-145	100	1	1	0.01	0.01	0.01	0.01	1	100	87.0196657342894	0.984869231269433	0.999999985387931	0.999999985387931	1	1	1	NA	0	0	0	0	NA	1	0	0	0	NA
1-145	101	1	1	0.01	0.01	0.01	0.01	1	100	105.211956557092	0.981093061486072	0.931687696226584	0.931687696226584	1	1	1	NA	0	2	0	0	NA	2	0	0	0	NA
1-145	102	1	1	0.01	0.01	0.01	0.01	1	100	118.537377829435	0.999995544799345	0.999995141474422	0.999995141474422	1	1	2	NA	0	0	0	0	NA	0	0	0	0	NA
1-145	103	1	1	0.01	0.01	0.01	0.01	1	100	93.8593086893204	0.981143142897368	1	1	1	1	1	NA	0	0	0	0	NA	2	0	0	0	NA
1-145	104	1	1	0.01	0.01	0.01	0.01	2	100	96.9959836032823	0.995613874573806	0.99400112485498	0.99400112485498	1	1	3	NA	0	0	0	0	NA	0	0	0	0	NA
1-145	105	1	1	0.01	0.01	0.01	0.01	1	100	105.267104005459	0.999969685119596	0.999964585916577	0.999964585916577	1	1	15	NA	0	0	0	0	NA	0	0	0	0	NA
1-145	106	1	1	0.01	0.01	0.01	0.01	2	100	86.8155953935299	0.967662860145913	0.999943946985057	0.999943946985057	1	1	3	NA	0	0	0	0	NA	3	0	0	0	NA
1-145	107	1	1	0.01	0.01	0.01	0.01	1	100	93.6676893120585	0.999999999994673	1	1	1	1	1	NA	0	0	0	0	NA	0	0	0	0	NA
1-145	108	1	1	0.01	0.01	0.01	0.01	1	100	86.8441243436155	0.999999999989969	0.994944630595861	0.994944630595861	1	1	1	NA	0	0	0	0	NA	0	1	0	0	NA
1-145	109	1	1	0.01	0.01	0.01	0.01	3	100	99.847598998665	0.999872942965829	0.999839875490994	0.999839875490994	1	1	10	NA	0	0	0	0	NA	0	0	0	0	NA
1-145	11	1	1	0.01	0.01	0.01	0.01	1	100	96.1574414859525	0.995634018631978	1	1	1	1	1	NA	0	0	0	0	NA	0	0	0	0	NA
1-145	110	1	1	0.01	0.01	0.01	0.01	3	100	80.4113416540901	0.999966041140565	0.999964327366961	0.999964327366961	1	1	88	NA	0	0	0	0	NA	0	0	0	0	NA
1-145	111	1	1	0.01	0.01	0.01	0.01	2	100	98.4952619647383	0.999375430772468	0.997518008214939	0.997518008214939	1	1	3	NA	0	0	0	0	NA	0	0	0	0	NA
1-145	112	1	1	0.01	0.01	0.01	0.01	2	100	112.276234791682	0.999757351618548	0.999771251092366	0.999771251092366	1	1	8	NA	0	0	0	0	NA	0	0	0	0	NA
1-145	113	1	1	0.01	0.01	0.01	0.01	3	100	100.262321763863	0.957368998682472	0.920605140053846	0.920605140053846	1	1	4	NA	0	0	0	0	NA	2	4	0	0	NA
1-145	114	1	1	0.01	0.01	0.01	0.01	2	100	98.2134900120493	0.998700435095616	0.998442000109482	0.998442000109482	1	1	3	NA	0	0	0	0	NA	0	0	0	0	NA
1-145	115	1	1	0.01	0.01	0.01	0.01	2	100	102.551687759896	0.99924486797287	0.999999999999999	0.999999999999999	1	1	2	NA	0	0	0	0	NA	0	0	0	0	NA
1-145	116	1	1	0.01	0.01	0.01	0.01	1	100	102.745407078967	0.993984593917707	0.999999999999951	0.999999999999951	1	1	1	NA	0	0	0	0	NA	0	0	0	0	NA
1-145	117	1	1	0.01	0.01	0.01	0.01	1	100	98.4171150286458	0.999974453122637	0.999981534917393	0.999981534917393	1	1	7	NA	0	0	0	0	NA	0	0	0	0	NA
1-145	118	1	1	0.01	0.01	0.01	0.01	2	100	88.0754265444007	0.999983677579445	0.999975971069683	0.999975971069683	1	1	7	NA	0	0	0	0	NA	0	0	0	0	NA
1-145	119	1	1	0.01	0.01	0.01	0.01	1	100	107.103027233491	0.999998669590472	0.999996487059739	0.999996487059739	1	1	6	NA	0	0	0	0	NA	0	0	0	0	NA
1-145	12	1	1	0.01	0.01	0.01	0.01	2	100	90.0251229978719	0.99982313983217	0.999800838571104	0.999800838571104	0.984848484848485	3	21	NA	0	0	0	0	NA	0	0	0	3	NA
1-145	120	1	1	0.01	0.01	0.01	0.01	1	100	92.8200133106122	0.984397433322303	0.999999999886426	0.999999999886426	1	1	1	NA	0	0	0	0	NA	1	0	0	0	NA
1-145	121	1	1	0.01	0.01	0.01	0.01	2	100	90.2163419578298	0.995384600537702	0.996350559111418	0.996350559111418	1	1	3	NA	0	0	0	0	NA	0	0	0	0	NA
1-145	122	1	1	0.01	0.01	0.01	0.01	2	100	90.8091361431731	0.999881005179301	0.999870893110423	0.999870893110423	1	1	4	NA	0	0	0	0	NA	0	0	0	0	NA
1-145	123	1	1	0.01	0.01	0.01	0.01	2	100	91.1901232852049	0.999872837792777	0.999883506996273	0.999883506996273	1	1	9	NA	0	0	0	0	NA	0	0	0	0	NA
1-145	124	1	1	0.01	0.01	0.01	0.01	1	100	101.181949038417	0.983625341221972	0.999999999981954	0.999999999981954	1	1	1	NA	0	0	0	0	NA	1	0	0	0	NA
1-145	125	1	1	0.01	0.01	0.01	0.01	2	100	103.151998811704	0.999990899948622	0.999982111509037	0.999982111509037	1	1	4	NA	0	0	0	0	NA	0	0	0	0	NA
1-145	126	1	1	0.01	0.01	0.01	0.01	1	100	73.1093138396258	0.999924111486061	0.999937418860145	0.999937418860145	1	1	3	NA	0	0	0	0	NA	0	0	0	0	NA
1-145	127	1	1	0.01	0.01	0.01	0.01	1	100	98.4739272878286	0.999650765807105	0.999999997011682	0.999999997011682	1	1	1	NA	0	0	0	0	NA	0	0	0	0	NA
1-145	128	1	1	0.01	0.01	0.01	0.01	1	100	110.894665562785	0.999856450201445	0.999849964487009	0.999849964487009	1	1	5	NA	0	0	0	0	NA	0	0	0	0	NA
1-145	129	1	1	0.01	0.01	0.01	0.01	1	100	76.9661673416862	0.999986541265698	0.999985862318979	0.999985862318979	1	1	10	NA	0	0	0	0	NA	0	0	0	0	NA
1-145	13	1	1	0.01	0.01	0.01	0.01	1	100	102.44857944643	0.999955879951486	0.999959538636617	0.999959538636617	1	1	4	NA	0	0	0	0	NA	0	0	0	0	NA
1-145	130	1	1	0.01	0.01	0.01	0.01	1	100	94.2916208913436	0.999999547381816	0.999999750048116	0.999999750048116	1	1	6	NA	0	0	0	0	NA	0	0	0	0	NA
1-145	131	1	1	0.01	0.01	0.01	0.01	2	100	110.250542725031	0.974749999356851	0.999991082914457	0.999991082914457	1	1	3	NA	0	0	0	0	NA	1	0	0	0	NA
1-145	132	1	1	0.01	0.01	0.01	0.01	2	100	120.948711495045	0.974902299679753	0.999999998068458	0.999999998068458	1	1	2	NA	0	0	0	0	NA	1	0	0	0	NA
1-145	133	1	1	0.01	0.01	0.01	0.01	3	100	110.506659765681	0.999351538644849	0.999332616121023	0.999332616121023	0.994949494949495	2	50	NA	0	0	0	0	NA	0	0	1	1	NA
1-145	134	1	1	0.01	0.01	0.01	0.01	2	100	108.070699332815	0.999803275628083	0.999804757174579	0.999804757174579	1	1	6	NA	0	0	0	0	NA	0	0	0	0	NA
1-145	135	1	1	0.01	0.01	0.01	0.01	2	100	105.998088526637	0.999964623140607	0.999967345015187	0.999967345015187	1	1	7	NA	0	0	0	0	NA	0	0	0	0	NA
1-145	136	1	1	0.01	0.01	0.01	0.01	3	100	99.5125964167949	0.944206884888547	0.85377958481813	0.85377958481813	1	1	4	NA	0	3	0	0	NA	4	13	0	0	NA
1-145	137	1	1	0.01	0.01	0.01	0.01	1	100	93.661398654073	0.995720207722544	0.787574617077319	0.787574617077319	1	1	3	NA	0	16	0	0	NA	0	7	0	0	NA
1-145	138	1	1	0.01	0.01	0.01	0.01	1	100	100.986945333346	0.999885816904763	0.999887332540586	0.999887332540586	1	1	24	NA	0	0	0	0	NA	0	0	0	0	NA
1-145	139	1	1	0.01	0.01	0.01	0.01	1	100	90.9422247851445	0.999979369407989	0.999987547365662	0.999987547365662	1	1	3	NA	0	0	0	0	NA	0	0	0	0	NA
1-145	14	1	1	0.01	0.01	0.01	0.01	4	100	120.07303819107	0.974008252506415	0.967181025070558	0.967181025070558	1	1	10	NA	2	2	0	0	NA	0	3	0	0	NA
1-145	140	1	1	0.01	0.01	0.01	0.01	1	100	98.8353009342563	0.999999510470996	0.999999356786341	0.999999356786341	1	1	6	NA	0	0	0	0	NA	0	0	0	0	NA
1-145	141	1	1	0.01	0.01	0.01	0.01	1	100	103.478909779829	0.998714782095977	0.989162557125242	0.989162557125242	1	1	1	NA	0	0	0	0	NA	0	1	0	0	NA
1-145	142	1	1	0.01	0.01	0.01	0.01	1	100	105.176992410232	0.999736343946476	0.999784764991315	0.999784764991315	1	1	97	NA	0	0	0	0	NA	0	0	0	0	NA
1-145	143	1	1	0.01	0.01	0.01	0.01	1	100	83.0993289893647	0.997905615421428	0.997927250946329	0.997927250946329	1	1	2	NA	0	0	0	0	NA	0	0	0	0	NA
1-145	144	1	1	0.01	0.01	0.01	0.01	1	100	81.9393954457951	0.999870029984811	0.99985517010234	0.99985517010234	1	1	2	NA	0	0	0	0	NA	0	0	0	0	NA
1-145	145	1	1	0.01	0.01	0.01	0.01	3	100	96.6127596188516	0.944872386772329	0.999975494508577	0.999975494508577	1	1	5	NA	0	0	0	0	NA	6	0	0	0	NA
1-145	146	1	1	0.01	0.01	0.01	0.01	1	100	103.841542492698	0.982295310721857	1	1	1	1	1	NA	0	0	0	0	NA	1	0	0	0	NA
1-145	147	1	1	0.01	0.01	0.01	0.01	1	100	84.4341604727557	0.999848697151204	0.999857200357959	0.999857200357959	1	1	2	NA	0	0	0	0	NA	0	0	0	0	NA
1-145	148	1	1	0.01	0.01	0.01	0.01	2	100	101.654795288963	0.99995212734866	0.99995489469611	0.99995489469611	1	1	5	NA	0	0	0	0	NA	0	0	0	0	NA
1-145	149	1	1	0.01	0.01	0.01	0.01	1	100	97.9352927004689	0.999953562052642	0.999971214148199	0.999971214148199	1	1	76	NA	0	0	0	0	NA	0	0	0	0	NA
1-145	15	1	1	0.01	0.01	0.01	0.01	2	100	104.985730850479	0.998984956642506	0.99868564410501	0.99868564410501	1	1	6	NA	0	0	0	0	NA	0	0	0	0	NA
1-145	150	1	1	0.01	0.01	0.01	0.01	1	100	98.9678691424205	0.999999993884287	1	1	1	1	1	NA	0	0	0	0	NA	0	0	0	0	NA
1-145	151	1	1	0.01	0.01	0.01	0.01	1	100	104.326129784388	0.999998974689399	0.999998519488661	0.999998519488661	1	1	2	NA	0	0	0	0	NA	0	0	0	0	NA
1-145	152	1	1	0.01	0.01	0.01	0.01	2	100	94.5065829850282	0.998900279170555	0.999999999988254	0.999999999988254	1	1	2	NA	0	0	0	0	NA	0	0	0	0	NA
1-145	153	1	1	0.01	0.01	0.01	0.01	2	100	117.025147844727	0.990067033661703	0.990620806852976	0.990620806852976	1	1	5	NA	0	0	0	0	NA	1	1	0	0	NA
1-145	154	1	1	0.01	0.01	0.01	0.01	1	100	81.6168153803824	0.99999564112456	0.999995857369317	0.999995857369317	1	1	3	NA	0	0	0	0	NA	0	0	0	0	NA
1-145	155	1	1	0.01	0.01	0.01	0.01	2	100	90.6547419621057	0.999935076165441	0.999918166618952	0.999918166618952	1	1	7	NA	0	0	0	0	NA	0	0	0	0	NA
1-145	156	1	1	0.01	0.01	0.01	0.01	1	100	102.978740161229	0.999977662740722	0.999980351924523	0.999980351924523	1	1	2	NA	0	0	0	0	NA	0	0	0	0	NA
1-145	157	1	1	0.01	0.01	0.01	0.01	1	100	99.625666806644	0.982256681850423	0.999999999999954	0.999999999999954	1	1	1	NA	0	0	0	0	NA	1	0	0	0	NA
1-145	158	1	1	0.01	0.01	0.01	0.01	1	100	99.2695802910839	0.999577846985099	1	1	1	1	1	NA	0	0	0	0	NA	0	0	0	0	NA
1-145	159	1	1	0.01	0.01	0.01	0.01	2	100	107.260759244328	0.999999971720102	0.999999999999995	0.999999999999995	1	1	2	NA	0	0	0	0	NA	0	0	0	0	NA
1-145	16	1	1	0.01	0.01	0.01	0.01	1	100	92.6364359329177	0.999999991114033	0.999999999999996	0.999999999999996	1	1	1	NA	0	0	0	0	NA	0	0	0	0	NA
1-145	160	1	1	0.01	0.01	0.01	0.01	1	100	96.2276635222516	0.984843543407363	0.992609614773084	0.992609614773084	1	1	1	NA	0	0	0	0	NA	1	1	0	0	NA
1-145	161	1	1	0.01	0.01	0.01	0.01	1	100	103.181460364902	0.999999983648276	1	1	1	1	1	NA	0	0	0	0	NA	0	0	0	0	NA
1-145	162	1	1	0.01	0.01	0.01	0.01	2	100	101.611162595704	0.974449306641317	0.999999922603066	0.999999922603066	1	1	2	NA	0	0	0	0	NA	1	0	0	0	NA
1-145	163	1	1	0.01	0.01	0.01	0.01	1	100	97.776825938008	0.998041639464078	0.999999999017381	0.999999999017381	1	1	1	NA	0	0	0	0	NA	0	0	0	0	NA
1-145	164	1	1	0.01	0.01	0.01	0.01	2	100	111.375652195704	0.989814725682991	0.990508313873606	0.990508313873606	0.98989898989899	2	44	NA	0	0	0	0	NA	2	2	2	2	NA
1-145	165	1	1	0.01	0.01	0.01	0.01	1	100	106.58256796307	0.999139469214071	0.999999999999999	0.999999999999999	1	1	1	NA	0	0	0	0	NA	0	0	0	0	NA
1-145	166	1	1	0.01	0.01	0.01	0.01	1	100	98.0268677022903	0.998671683379243	0.997212225565548	0.997212225565548	1	1	2	NA	0	0	0	0	NA	0	0	0	0	NA
1-145	167	1	1	0.01	0.01	0.01	0.01	1	100	102.316836471019	0.955087452819526	0.98847176388224	0.98847176388224	1	1	3	NA	4	0	0	0	NA	0	1	0	0	NA
1-145	168	1	1	0.01	0.01	0.01	0.01	2	100	104.047519164764	0.99980210409372	0.999708587486381	0.999708587486381	0.994949494949495	2	30	NA	0	0	0	0	NA	0	0	0	1	NA
1-145	169	1	1	0.01	0.01	0.01	0.01	1	100	95.830495176426	0.999902186322807	0.999896468640705	0.999896468640705	1	1	31	NA	0	0	0	0	NA	0	0	0	0	NA
1-145	17	1	1	0.01	0.01	0.01	0.01	1	100	102.475983970718	0.999996825036277	0.969855382663236	0.969855382663236	1	1	4	NA	0	2	0	0	NA	0	1	0	0	NA
1-145	170	1	1	0.01	0.01	0.01	0.01	1	100	100.729879621939	0.999999991259688	0.999999999989146	0.999999999989146	1	1	1	NA	0	0	0	0	NA	0	0	0	0	NA
1-145	171	1	1	0.01	0.01	0.01	0.01	1	100	107.486534756636	0.999999999725001	0.999999999964604	0.999999999964604	1	1	1	NA	0	0	0	0	NA	0	0	0	0	NA
1-145	172	1	1	0.01	0.01	0.01	0.01	3	100	103.902862639621	0.870357240799464	0.865025366536514	0.865025366536514	0.98989898989899	2	5	NA	10	10	0	0	NA	4	5	2	2	NA
1-145	173	1	1	0.01	0.01	0.01	0.01	1	100	77.9523609473689	0.999999988690921	0.967565291688229	0.967565291688229	1	1	2	NA	0	1	0	0	NA	0	2	0	0	NA
1-145	174	1	1	0.01	0.01	0.01	0.01	1	100	86.9897581855469	0.995306366614887	1	1	1	1	1	NA	0	0	0	0	NA	0	0	0	0	NA
1-145	175	1	1	0.01	0.01	0.01	0.01	1	100	115.124771322152	0.999753256457677	0.99999999560957	0.99999999560957	1	1	1	NA	0	0	0	0	NA	0	0	0	0	NA
1-145	176	1	1	0.01	0.01	0.01	0.01	2	100	102.436063422276	0.999819278044964	0.999819231528526	0.999819231528526	1	1	5	NA	0	0	0	0	NA	0	0	0	0	NA
1-145	177	1	1	0.01	0.01	0.01	0.01	1	100	98.5394779134056	0.999999990026042	0.999999999999999	0.999999999999999	1	1	1	NA	0	0	0	0	NA	0	0	0	0	NA
1-145	178	1	1	0.01	0.01	0.01	0.01	1	100	114.228805803093	0.99999998111149	0.999999999999619	0.999999999999619	1	1	1	NA	0	0	0	0	NA	0	0	0	0	NA
1-145	179	1	1	0.01	0.01	0.01	0.01	2	100	87.7248846787791	0.999989814635092	0.999987882774195	0.999987882774195	1	1	18	NA	0	0	0	0	NA	0	0	0	0	NA
1-145	18	1	1	0.01	0.01	0.01	0.01	1	100	100.280205452167	0.985618984644971	0.991040661759034	0.991040661759034	1	1	1	NA	0	0	0	0	NA	1	1	0	0	NA
1-145	180	1	1	0.01	0.01	0.01	0.01	1	100	81.8205774842912	0.99999227898579	0.99999188764646	0.99999188764646	1	1	15	NA	0	0	0	0	NA	0	0	0	0	NA
1-145	181	1	1	0.01	0.01	0.01	0.01	1	100	112.330883250978	0.98451843355679	0.999999996850421	0.999999996850421	1	1	1	NA	0	0	0	0	NA	1	0	0	0	NA
1-145	182	1	1	0.01	0.01	0.01	0.01	1	100	102.924730858902	0.985371354594182	0.992187342614981	0.992187342614981	1	1	1	NA	0	0	0	0	NA	1	1	0	0	NA
1-145	183	1	1	0.01	0.01	0.01	0.01	2	100	110.807871049173	0.999849072974831	0.999830515115768	0.999830515115768	1	1	3	NA	0	0	0	0	NA	0	0	0	0	NA
1-145	184	1	1	0.01	0.01	0.01	0.01	1	100	109.456138769045	0.999999985222435	1	1	1	1	1	NA	0	0	0	0	NA	0	0	0	0	NA
1-145	185	1	1	0.01	0.01	0.01	0.01	1	100	103.425355513251	0.99993197947627	0.999917659332653	0.999917659332653	1	1	4	NA	0	0	0	0	NA	0	0	0	0	NA
1-145	186	1	1	0.01	0.01	0.01	0.01	2	100	84.4744811197922	0.999983070416182	0.999986599949093	0.999986599949093	0.994949494949495	2	5	NA	0	0	0	0	NA	0	0	0	1	NA
1-145	187	1	1	0.01	0.01	0.01	0.01	1	100	96.9977859326758	0.974753136655878	0.999999995802231	0.999999995802231	1	1	1	NA	0	0	0	0	NA	1	0	0	0	NA
1-145	188	1	1	0.01	0.01	0.01	0.01	1	100	99.2070634501533	0.999532953565845	1	1	1	1	1	NA	0	0	0	0	NA	0	0	0	0	NA
1-145	189	1	1	0.01	0.01	0.01	0.01	2	100	96.4617444889909	0.999923564630139	0.99992643921871	0.99992643921871	1	1	4	NA	0	0	0	0	NA	0	0	0	0	NA
1-145	19	1	1	0.01	0.01	0.01	0.01	1	100	82.6919158010871	0.999871154921579	0.999834044283351	0.999834044283351	1	1	7	NA	0	0	0	0	NA	0	0	0	0	NA
1-145	190	1	1	0.01	0.01	0.01	0.01	2	100	103.217418892591	0.999515163882834	0.996860096111699	0.996860096111699	1	1	3	NA	0	0	0	0	NA	0	0	0	0	NA
1-145	191	1	1	0.01	0.01	0.01	0.01	2	100	91.8155231009388	0.907355923164295	0.999999999999999	0.999999999999999	1	1	2	NA	7	0	0	0	NA	2	0	0	0	NA
1-145	192	1	1	0.01	0.01	0.01	0.01	1	100	99.5625818082245	0.999742805439097	0.999749861050118	0.999749861050118	0.994949494949495	2	87	NA	0	0	0	0	NA	0	0	1	1	NA
1-145	193	1	1	0.01	0.01	0.01	0.01	1	100	117.580693223561	0.99918147260322	0.999176008390758	0.999176008390758	1	1	9	NA	0	0	0	0	NA	0	0	0	0	NA
1-145	194	1	1	0.01	0.01	0.01	0.01	1	100	90.7903132004868	0.999968107227044	0.999962671527069	0.999962671527069	1	1	9	NA	0	0	0	0	NA	0	0	0	0	NA
1-145	195	1	1	0.01	0.01	0.01	0.01	2	100	92.7829886019826	0.999975128582832	0.999977417587131	0.999977417587131	1	1	7	NA	0	0	0	0	NA	0	0	0	0	NA
1-145	196	1	1	0.01	0.01	0.01	0.01	1	100	111.08914946441	0.999968060932744	0.999957045199852	0.999957045199852	1	1	5	NA	0	0	0	0	NA	0	0	0	0	NA
1-145	197	1	1	0.01	0.01	0.01	0.01	1	100	96.0870897389402	0.985037305163179	0.999999997895797	0.999999997895797	1	1	1	NA	0	0	0	0	NA	1	0	0	0	NA
1-145	198	1	1	0.01	0.01	0.01	0.01	2	100	103.348398191477	0.997562603973626	0.99999999904757	0.99999999904757	1	1	2	NA	0	0	0	0	NA	0	0	0	0	NA
1-145	199	1	1	0.01	0.01	0.01	0.01	1	100	105.282726601469	0.998013138978333	0.999998178485701	0.999998178485701	1	1	4	NA	0	0	0	0	NA	0	0	0	0	NA
1-145	2	1	1	0.01	0.01	0.01	0.01	1	100	88.8569786983518	0.999990282988611	0.999993160441951	0.999993160441951	1	1	2	NA	0	0	0	0	NA	0	0	0	0	NA
1-145	20	1	1	0.01	0.01	0.01	0.01	2	100	96.6138704262695	0.999729562498179	0.999769329813618	0.999769329813618	0.98989898989899	2	14	NA	0	0	0	0	NA	0	0	0	2	NA
1-145	200	1	1	0.01	0.01	0.01	0.01	1	100	115.288076254968	0.999999984086816	0.99999999999997	0.99999999999997	1	1	1	NA	0	0	0	0	NA	0	0	0	0	NA
1-145	201	1	1	0.01	0.01	0.01	0.01	2	100	124.810615888964	0.971985090023392	0.999999985574812	0.999999985574812	1	1	2	NA	0	0	0	0	NA	1	0	0	0	NA
1-145	202	1	1	0.01	0.01	0.01	0.01	4	100	105.965314483503	0.979630625691954	0.979614150726862	0.979614150726862	0.984848484848485	1	81	NA	2	2	2	1	NA	0	0	0	1	NA
1-145	203	1	1	0.01	0.01	0.01	0.01	3	100	94.4686970012337	0.999936097609601	0.999944444588093	0.999944444588093	1	1	11	NA	0	0	0	0	NA	0	0	0	0	NA
1-145	204	1	1	0.01	0.01	0.01	0.01	1	100	97.8390018211685	0.99998187170853	0.99998567180195	0.99998567180195	1	1	2	NA	0	0	0	0	NA	0	0	0	0	NA
1-145	205	1	1	0.01	0.01	0.01	0.01	1	100	97.2349634986868	0.983887975110178	1	1	1	1	1	NA	0	0	0	0	NA	1	0	0	0	NA
1-145	206	1	1	0.01	0.01	0.01	0.01	2	100	80.8413281125337	0.974745027268475	1	1	1	1	2	NA	0	0	0	0	NA	1	0	0	0	NA
1-145	207	1	1	0.01	0.01	0.01	0.01	2	100	94.6810635026991	0.999752733573006	0.9992227588371	0.9992227588371	1	1	6	NA	0	0	0	0	NA	0	0	0	0	NA
1-145	208	1	1	0.01	0.01	0.01	0.01	1	100	104.199912570959	0.999274870437489	0.99946574349272	0.99946574349272	1	1	5	NA	0	0	0	0	NA	0	0	0	0	NA
1-145	209	1	1	0.01	0.01	0.01	0.01	1	100	112.136261448368	0.999638019466293	0.999999947878807	0.999999947878807	1	1	1	NA	0	0	0	0	NA	0	0	0	0	NA
1-145	21	1	1	0.01	0.01	0.01	0.01	1	100	100.669956605213	0.999999999929661	0.999999999999995	0.999999999999995	1	1	1	NA	0	0	0	0	NA	0	0	0	0	NA
1-145	210	1	1	0.01	0.01	0.01	0.01	3	100	112.422311928645	0.997565994864373	0.998347656390699	0.998347656390699	1	1	98	NA	0	0	0	0	NA	0	0	0	0	NA
1-145	211	1	1	0.01	0.01	0.01	0.01	2	100	107.164201406149	0.942208317526981	0.891438594404152	0.891438594404152	1	1	3	NA	1	2	0	0	NA	4	13	0	0	NA
1-145	212	1	1	0.01	0.01	0.01	0.01	1	100	98.1811934307444	0.999433436847422	0.999999995086446	0.999999995086446	1	1	1	NA	0	0	0	0	NA	0	0	0	0	NA
1-145	213	1	1	0.01	0.01	0.01	0.01	3	100	95.8953192762231	0.999819417384616	0.99973350517034	0.99973350517034	1	1	16	NA	0	0	0	0	NA	0	0	0	0	NA
1-145	214	1	1	0.01	0.01	0.01	0.01	1	100	104.30255008121	0.999193163869443	0.999999997126608	0.999999997126608	1	1	1	NA	0	0	0	0	NA	0	0	0	0	NA
1-145	215	1	1	0.01	0.01	0.01	0.01	1	100	82.4721541709156	0.99999999997395	1	1	1	1	1	NA	0	0	0	0	NA	0	0	0	0	NA
1-145	216	1	1	0.01	0.01	0.01	0.01	1	100	103.802457504108	0.999999997262483	0.999999999999996	0.999999999999996	1	1	1	NA	0	0	0	0	NA	0	0	0	0	NA
1-145	217	1	1	0.01	0.01	0.01	0.01	3	100	104.714440417893	0.93787587761012	0.93555556190111	0.93555556190111	0.98989898989899	2	4	NA	3	3	0	0	NA	4	4	0	2	NA
1-145	218	1	1	0.01	0.01	0.01	0.01	1	100	86.0271085988641	0.999992231979426	0.999991882499064	0.999991882499064	1	1	4	NA	0	0	0	0	NA	0	0	0	0	NA
1-145	219	1	1	0.01	0.01	0.01	0.01	2	100	96.1706927923499	0.999980150435823	0.999925199494474	0.999925199494474	1	1	7	NA	0	0	0	0	NA	0	0	0	0	NA
1-145	22	1	1	0.01	0.01	0.01	0.01	1	100	92.2534490502829	0.999999727876583	0.999999713364935	0.999999713364935	1	1	8	NA	0	0	0	0	NA	0	0	0	0	NA
1-145	220	1	1	0.01	0.01	0.01	0.01	1	100	103.933177328677	0.999996137176604	0.999996185671863	0.999996185671863	1	1	8	NA	0	0	0	0	NA	0	0	0	0	NA
1-145	221	1	1	0.01	0.01	0.01	0.01	4	100	110.961011146715	0.956502067654605	0.98989898700755	0.98989898700755	0.98989898989899	1	3	NA	1	1	1	1	NA	1	0	0	0	NA
1-145	222	1	1	0.01	0.01	0.01	0.01	3	100	101.199383030395	0.960730988767499	0.973596197089955	0.973596197089955	1	1	4	NA	0	0	0	0	NA	4	3	0	0	NA
1-145	223	1	1	0.01	0.01	0.01	0.01	1	100	100.127986911419	0.979958018517637	0.943654928830759	0.943654928830759	1	1	1	NA	0	2	0	0	NA	2	4	0	0	NA
1-145	224	1	1	0.01	0.01	0.01	0.01	1	100	95.9799110397488	0.999999979258395	0.99999999999985	0.99999999999985	1	1	1	NA	0	0	0	0	NA	0	0	0	0	NA
1-145	225	1	1	0.01	0.01	0.01	0.01	1	100	106.659432712009	0.996770127621668	0.935533534280005	0.935533534280005	1	1	1	NA	0	5	0	0	NA	0	2	0	0	NA
1-145	226	1	1	0.01	0.01	0.01	0.01	1	100	104.99691278968	0.983999903853834	0.990955306410188	0.990955306410188	1	1	1	NA	0	0	0	0	NA	1	1	0	0	NA
1-145	227	1	1	0.01	0.01	0.01	0.01	1	100	102.043546524381	0.999730993312173	0.999715878893046	0.999715878893046	1	1	2	NA	0	0	0	0	NA	0	0	0	0	NA
1-145	228	1	1	0.01	0.01	0.01	0.01	2	100	94.662248327888	0.999994549959501	0.999992264332163	0.999992264332163	1	1	6	NA	0	0	0	0	NA	0	0	0	0	NA
1-145	229	1	1	0.01	0.01	0.01	0.01	2	100	93.9142342135706	0.999988479773188	0.999989366730819	0.999989366730819	1	1	19	NA	0	0	0	0	NA	0	0	0	0	NA
1-145	23	1	1	0.01	0.01	0.01	0.01	1	100	106.711564859326	0.989895337333701	0.989895556009032	0.989895556009032	0.994949494949495	2	30	NA	1	1	0	0	NA	0	0	1	1	NA
1-145	230	1	1	0.01	0.01	0.01	0.01	4	100	117.37571895236	0.952629555430594	0.965703875522427	0.965703875522427	1	1	5	NA	0	0	0	0	NA	3	2	0	0	NA
1-145	231	1	1	0.01	0.01	0.01	0.01	1	100	110.795036875697	0.999999990559408	0.999999999999877	0.999999999999877	1	1	1	NA	0	0	0	0	NA	0	0	0	0	NA
1-145	232	1	1	0.01	0.01	0.01	0.01	2	100	124.242598798139	0.999947572790678	0.999996989691947	0.999996989691947	1	1	3	NA	0	0	0	0	NA	0	0	0	0	NA
1-145	233	1	1	0.01	0.01	0.01	0.01	1	100	98.7002788314744	0.97900549483902	1	1	1	1	1	NA	0	0	0	0	NA	2	0	0	0	NA
1-145	234	1	1	0.01	0.01	0.01	0.01	2	100	97.6053438587647	0.989861356649285	0.989870509756331	0.989870509756331	0.98989898989899	1	3	NA	1	1	1	1	NA	0	0	0	0	NA
1-145	235	1	1	0.01	0.01	0.01	0.01	1	100	83.2345570675103	0.999999998050815	1	1	1	1	1	NA	0	0	0	0	NA	0	0	0	0	NA
1-145	236	1	1	0.01	0.01	0.01	0.01	2	100	109.080280902014	0.976380515759831	0.999999962038907	0.999999962038907	1	1	2	NA	0	0	0	0	NA	1	0	0	0	NA
1-145	237	1	1	0.01	0.01	0.01	0.01	2	100	90.6434026426785	0.999846019325352	0.999780385904429	0.999780385904429	1	1	3	NA	0	0	0	0	NA	0	0	0	0	NA
1-145	238	1	1	0.01	0.01	0.01	0.01	2	100	106.828321479914	0.99985464584541	0.999862023968101	0.999862023968101	1	1	4	NA	0	0	0	0	NA	0	0	0	0	NA
1-145	239	1	1	0.01	0.01	0.01	0.01	3	100	112.947534733462	0.999940694543443	0.999939660422317	0.999939660422317	1	1	11	NA	0	0	0	0	NA	0	0	0	0	NA
1-145	24	1	1	0.01	0.01	0.01	0.01	1	100	100.11581321311	0.999963443455046	0.999968179703966	0.999968179703966	1	1	2	NA	0	0	0	0	NA	0	0	0	0	NA
1-145	240	1	1	0.01	0.01	0.01	0.01	2	100	96.5691674832789	0.999969280911603	0.999967775267389	0.999967775267389	1	1	4	NA	0	0	0	0	NA	0	0	0	0	NA
1-145	241	1	1	0.01	0.01	0.01	0.01	1	100	109.352127515752	0.99935141817813	0.999999999999981	0.999999999999981	1	1	1	NA	0	0	0	0	NA	0	0	0	0	NA
1-145	242	1	1	0.01	0.01	0.01	0.01	1	100	91.0752946867984	0.999992322522552	0.999995056696636	0.999995056696636	1	1	2	NA	0	0	0	0	NA	0	0	0	0	NA
1-145	243	1	1	0.01	0.01	0.01	0.01	1	100	96.3622407399331	0.979907279969012	0.984195485321959	0.984195485321959	1	1	2	NA	0	0	0	0	NA	2	2	0	0	NA
1-145	244	1	1	0.01	0.01	0.01	0.01	3	100	110.676124688881	0.988172743173856	0.996776346964942	0.996776346964942	0.994949494949495	2	61	NA	1	0	0	0	NA	0	0	1	1	NA
1-145	245	1	1	0.01	0.01	0.01	0.01	2	100	95.7736741901727	0.999977359167239	0.999977225931333	0.999977225931333	1	1	13	NA	0	0	0	0	NA	0	0	0	0	NA
1-145	246	1	1	0.01	0.01	0.01	0.01	1	100	93.8388777659648	0.999971939293366	0.999980226463503	0.999980226463503	1	1	3	NA	0	0	0	0	NA	0	0	0	0	NA
1-145	247	1	1	0.01	0.01	0.01	0.01	1	100	91.5906420152089	0.999999129286715	0.999998527895838	0.999998527895838	1	1	3	NA	0	0	0	0	NA	0	0	0	0	NA
1-145	248	1	1	0.01	0.01	0.01	0.01	3	100	111.929215082838	0.99959251534404	0.996383749619397	0.996383749619397	1	1	4	NA	0	0	0	0	NA	0	0	0	0	NA
1-145	249	1	1	0.01	0.01	0.01	0.01	2	100	105.464587849188	0.999999999764092	0.999999999999977	0.999999999999977	1	1	2	NA	0	0	0	0	NA	0	0	0	0	NA
1-145	25	1	1	0.01	0.01	0.01	0.01	1	100	108.455359912055	0.999964077578413	0.999951632556454	0.999951632556454	1	1	7	NA	0	0	0	0	NA	0	0	0	0	NA
1-145	250	1	1	0.01	0.01	0.01	0.01	1	100	93.613645523378	0.999999998691524	0.999999999999999	0.999999999999999	1	1	1	NA	0	0	0	0	NA	0	0	0	0	NA
1-145	251	1	1	0.01	0.01	0.01	0.01	1	100	87.918792119701	0.999525594006954	0.999491695030856	0.999491695030856	1	1	20	NA	0	0	0	0	NA	0	0	0	0	NA
1-145	252	1	1	0.01	0.01	0.01	0.01	2	100	93.0674013901642	0.998390644521901	0.999908428131923	0.999908428131923	1	1	3	NA	0	0	0	0	NA	0	0	0	0	NA
1-145	253	1	1	0.01	0.01	0.01	0.01	2	100	105.957406704375	0.969332092225784	0.969266662918445	0.969266662918445	0.984848484848485	3	34	NA	3	3	0	0	NA	0	0	1	3	NA
1-145	254	1	1	0.01	0.01	0.01	0.01	2	100	108.244611702014	0.972487935452822	0.999946664698735	0.999946664698735	1	1	3	NA	0	0	0	0	NA	1	0	0	0	NA
1-145	255	1	1	0.01	0.01	0.01	0.01	1	100	88.7351232976234	0.999891605509802	0.999818865231094	0.999818865231094	0.994949494949495	2	42	NA	0	0	0	0	NA	0	0	1	1	NA
1-145	256	1	1	0.01	0.01	0.01	0.01	1	100	112.98926019759	0.999910684561576	0.999999999999965	0.999999999999965	1	1	1	NA	0	0	0	0	NA	0	0	0	0	NA
1-145	257	1	1	0.01	0.01	0.01	0.01	1	100	104.732071032017	0.999999996360599	1	1	1	1	1	NA	0	0	0	0	NA	0	0	0	0	NA
1-145	258	1	1	0.01	0.01	0.01	0.01	1	100	78.4378493193954	0.999960078515355	0.99996032646015	0.99996032646015	1	1	2	NA	0	0	0	0	NA	0	0	0	0	NA
1-145	259	1	1	0.01	0.01	0.01	0.01	1	100	126.715520149584	0.999999998907394	0.99999996340798	0.99999996340798	1	1	1	NA	0	0	0	0	NA	0	0	0	0	NA
1-145	26	1	1	0.01	0.01	0.01	0.01	3	100	97.9379040589989	0.999962876414882	0.999962459911136	0.999962459911136	1	1	20	NA	0	0	0	0	NA	0	0	0	0	NA
1-145	260	1	1	0.01	0.01	0.01	0.01	2	100	97.5024127311428	0.997970976863067	0.999999999999993	0.999999999999993	1	1	2	NA	0	0	0	0	NA	0	0	0	0	NA
1-145	261	1	1	0.01	0.01	0.01	0.01	1	100	96.5948338607234	0.999776957602057	0.999749575645564	0.999749575645564	1	1	2	NA	0	0	0	0	NA	0	0	0	0	NA
1-145	262	1	1	0.01	0.01	0.01	0.01	2	100	111.624849337973	0.997809633257539	0.996866497759922	0.996866497759922	1	1	3	NA	0	0	0	0	NA	0	0	0	0	NA
1-145	263	1	1	0.01	0.01	0.01	0.01	1	100	96.7415739607917	0.999998104636835	0.999998245111333	0.999998245111333	1	1	28	NA	0	0	0	0	NA	0	0	0	0	NA
1-145	264	1	1	0.01	0.01	0.01	0.01	2	100	97.2192131746804	0.999931384880443	0.998588422823666	0.998588422823666	1	1	3	NA	0	0	0	0	NA	0	0	0	0	NA
1-145	265	1	1	0.01	0.01	0.01	0.01	1	100	105.087285374641	0.999984479270178	0.999973352794108	0.999973352794108	1	1	5	NA	0	0	0	0	NA	0	0	0	0	NA
1-145	266	1	1	0.01	0.01	0.01	0.01	2	100	97.0380341313345	0.999999997602719	0.999999999940978	0.999999999940978	1	1	2	NA	0	0	0	0	NA	0	0	0	0	NA
1-145	267	1	1	0.01	0.01	0.01	0.01	1	100	99.7617816779358	0.99593129025465	0.955259039191825	0.955259039191825	1	1	1	NA	0	1	0	0	NA	0	3	0	0	NA
1-145	268	1	1	0.01	0.01	0.01	0.01	3	100	120.895465588328	0.999910426620209	0.999925036952911	0.999925036952911	1	1	9	NA	0	0	0	0	NA	0	0	0	0	NA
1-145	269	1	1	0.01	0.01	0.01	0.01	2	100	91.8016058693291	0.990924465729853	0.995430676284417	0.995430676284417	1	1	6	NA	0	0	0	0	NA	1	0	0	0	NA
1-145	27	1	1	0.01	0.01	0.01	0.01	2	100	84.0488440847986	0.999856421885952	0.999957022985749	0.999957022985749	1	1	4	NA	0	0	0	0	NA	0	0	0	0	NA
1-145	270	1	1	0.01	0.01	0.01	0.01	1	100	93.8265246894354	0.984692671615463	0.999999997220217	0.999999997220217	1	1	1	NA	0	0	0	0	NA	1	0	0	0	NA
1-145	271	1	1	0.01	0.01	0.01	0.01	2	100	88.8263102584281	0.999986561069829	0.999986548573979	0.999986548573979	1	1	4	NA	0	0	0	0	NA	0	0	0	0	NA
1-145	272	1	1	0.01	0.01	0.01	0.01	2	100	104.216793245337	0.999883178659128	0.99988598246054	0.99988598246054	1	1	6	NA	0	0	0	0	NA	0	0	0	0	NA
1-145	273	1	1	0.01	0.01	0.01	0.01	1	100	100.276489748981	0.989698742855124	0.989861404966422	0.989861404966422	0.994949494949495	2	6	NA	1	1	0	0	NA	0	0	0	1	NA
1-145	274	1	1	0.01	0.01	0.01	0.01	2	100	102.932278712202	0.999964371952041	0.99996386283731	0.99996386283731	1	1	14	NA	0	0	0	0	NA	0	0	0	0	NA
1-145	275	1	1	0.01	0.01	0.01	0.01	1	100	80.7813034326297	0.999795316856628	1	1	1	1	1	NA	0	0	0	0	NA	0	0	0	0	NA
1-145	276	1	1	0.01	0.01	0.01	0.01	2	100	101.667511931887	0.997157741486989	1	1	1	1	2	NA	0	0	0	0	NA	0	0	0	0	NA
1-145	277	1	1	0.01	0.01	0.01	0.01	2	100	95.4522798664501	0.999976319499066	0.999976880619341	0.999976880619341	1	1	4	NA	0	0	0	0	NA	0	0	0	0	NA
1-145	278	1	1	0.01	0.01	0.01	0.01	1	100	110.378034594412	0.9833090208524	0.992090463544228	0.992090463544228	1	1	1	NA	0	0	0	0	NA	1	1	0	0	NA
1-145	279	1	1	0.01	0.01	0.01	0.01	1	100	104.702417041455	0.999803721287161	0.999835696071428	0.999835696071428	1	1	5	NA	0	0	0	0	NA	0	0	0	0	NA
1-145	28	1	1	0.01	0.01	0.01	0.01	1	100	96.2115046908051	0.985307761170217	0.991079088303479	0.991079088303479	1	1	1	NA	0	0	0	0	NA	1	1	0	0	NA
1-145	280	1	1	0.01	0.01	0.01	0.01	2	100	97.456512038101	0.991623876283654	0.989710086424945	0.989710086424945	1	1	3	NA	0	0	0	0	NA	0	0	0	0	NA
1-145	281	1	1	0.01	0.01	0.01	0.01	1	100	113.782682521383	0.999999997923825	1	1	1	1	1	NA	0	0	0	0	NA	0	0	0	0	NA
1-145	282	1	1	0.01	0.01	0.01	0.01	1	100	101.603631279748	0.974084470712868	0.999999983130947	0.999999983130947	1	1	1	NA	0	0	0	0	NA	2	0	0	0	NA
1-145	283	1	1	0.01	0.01	0.01	0.01	2	100	103.580150310003	0.999831271754844	0.999767317265364	0.999767317265364	1	1	7	NA	0	0	0	0	NA	0	0	0	0	NA
1-145	284	1	1	0.01	0.01	0.01	0.01	1	100	120.632178015436	0.999998005328768	0.999997020881348	0.999997020881348	1	1	2	NA	0	0	0	0	NA	0	0	0	0	NA
1-145	285	1	1	0.01	0.01	0.01	0.01	2	100	103.395918752986	0.999963332580253	0.999942759050395	0.999942759050395	1	1	3	NA	0	0	0	0	NA	0	0	0	0	NA
1-145	286	1	1	0.01	0.01	0.01	0.01	1	100	104.666078851065	0.999898062732033	0.999898070817752	0.999898070817752	1	1	10	NA	0	0	0	0	NA	0	0	0	0	NA
1-145	287	1	1	0.01	0.01	0.01	0.01	1	100	113.990891124666	0.999406652872536	0.999059407507676	0.999059407507676	1	1	2	NA	0	0	0	0	NA	0	0	0	0	NA
1-145	288	1	1	0.01	0.01	0.01	0.01	1	100	91.8604324027726	0.997980083204091	0.999999999999998	0.999999999999998	1	1	1	NA	0	0	0	0	NA	0	0	0	0	NA
1-145	289	1	1	0.01	0.01	0.01	0.01	2	100	109.600257925946	0.999994806620453	0.999994806725543	0.999994806725543	1	1	10	NA	0	0	0	0	NA	0	0	0	0	NA
1-145	29	1	1	0.01	0.01	0.01	0.01	1	100	81.6462825500197	0.999753010145687	0.999731750706033	0.999731750706033	1	1	2	NA	0	0	0	0	NA	0	0	0	0	NA
1-145	290	1	1	0.01	0.01	0.01	0.01	1	100	113.767035704303	0.999710153232375	0.999730454737919	0.999730454737919	1	1	3	NA	0	0	0	0	NA	0	0	0	0	NA
1-145	291	1	1	0.01	0.01	0.01	0.01	2	100	97.6913018280748	0.999999987130846	0.999999999999999	0.999999999999999	1	1	2	NA	0	0	0	0	NA	0	0	0	0	NA
1-145	292	1	1	0.01	0.01	0.01	0.01	1	100	101.391494898303	0.998592554610479	0.999999999989544	0.999999999989544	1	1	1	NA	0	0	0	0	NA	0	0	0	0	NA
1-145	293	1	1	0.01	0.01	0.01	0.01	3	100	111.479081684942	0.999859769301931	0.999866412993642	0.999866412993642	1	1	10	NA	0	0	0	0	NA	0	0	0	0	NA
1-145	294	1	1	0.01	0.01	0.01	0.01	1	100	92.2631923577072	0.999999992232799	1	1	1	1	1	NA	0	0	0	0	NA	0	0	0	0	NA
1-145	295	1	1	0.01	0.01	0.01	0.01	2	100	98.6706808347045	0.999986308367085	0.999967555513876	0.999967555513876	1	1	5	NA	0	0	0	0	NA	0	0	0	0	NA
1-145	296	1	1	0.01	0.01	0.01	0.01	1	100	104.94766376135	0.99979313252878	1	1	1	1	1	NA	0	0	0	0	NA	0	0	0	0	NA
1-145	297	1	1	0.01	0.01	0.01	0.01	2	100	97.1855916336916	0.992212564543503	0.999992666405229	0.999992666405229	1	1	3	NA	0	0	0	0	NA	0	0	0	0	NA
1-145	298	1	1	0.01	0.01	0.01	0.01	1	100	90.8373361005337	0.983461636544706	0.98486634301796	0.98486634301796	0.994949494949495	2	10	NA	1	1	0	0	NA	1	1	0	1	NA
1-145	299	1	1	0.01	0.01	0.01	0.01	1	100	99.1185098228612	0.999999751707116	0.999999818436347	0.999999818436347	1	1	7	NA	0	0	0	0	NA	0	0	0	0	NA
1-145	3	1	1	0.01	0.01	0.01	0.01	1	100	91.8763641553868	0.997888320758404	0.99659476297705	0.99659476297705	1	1	2	NA	0	0	0	0	NA	0	0	0	0	NA
1-145	30	1	1	0.01	0.01	0.01	0.01	1	100	93.3364554005258	0.997653870908887	0.950774771506751	0.950774771506751	1	1	1	NA	0	1	0	0	NA	0	4	0	0	NA
1-145	300	1	1	0.01	0.01	0.01	0.01	2	100	100.264778850657	0.999988601601448	0.999990569588925	0.999990569588925	0.994949494949495	2	29	NA	0	0	0	0	NA	0	0	0	1	NA
1-145	301	1	1	0.01	0.01	0.01	0.01	1	100	107.565979845088	0.999965784941287	0.999968304129357	0.999968304129357	1	1	2	NA	0	0	0	0	NA	0	0	0	0	NA
1-145	302	1	1	0.01	0.01	0.01	0.01	2	100	98.2190920667843	0.999437958285177	0.99999999999985	0.99999999999985	1	1	2	NA	0	0	0	0	NA	0	0	0	0	NA
1-145	303	1	1	0.01	0.01	0.01	0.01	2	100	85.2495345255994	0.999798559860145	0.999826105978423	0.999826105978423	1	1	10	NA	0	0	0	0	NA	0	0	0	0	NA
1-145	304	1	1	0.01	0.01	0.01	0.01	2	100	100.228921761885	0.976607001633383	1	1	1	1	2	NA	0	0	0	0	NA	1	0	0	0	NA
1-145	305	1	1	0.01	0.01	0.01	0.01	1	100	94.6974122869375	0.999985085402963	0.989876559567636	0.989876559567636	0.994949494949495	2	4	NA	0	1	0	0	NA	0	0	0	1	NA
1-145	306	1	1	0.01	0.01	0.01	0.01	1	100	98.2637964676908	0.999400213774554	1	1	1	1	1	NA	0	0	0	0	NA	0	0	0	0	NA
1-145	307	1	1	0.01	0.01	0.01	0.01	1	100	117.620553674955	0.999999693128484	0.644502316259875	0.644502316259875	1	1	3	NA	0	25	0	0	NA	0	16	0	0	NA
1-145	308	1	1	0.01	0.01	0.01	0.01	1	100	98.1981685112468	0.989660374867993	0.989748946587181	0.989748946587181	0.994949494949495	2	4	NA	1	1	0	0	NA	0	0	1	1	NA
1-145	309	1	1	0.01	0.01	0.01	0.01	2	100	102.051017347622	0.999967680861906	0.999922616617693	0.999922616617693	1	1	5	NA	0	0	0	0	NA	0	0	0	0	NA
1-145	31	1	1	0.01	0.01	0.01	0.01	2	100	88.4733228723239	0.96285174758961	0.972442920641167	0.972442920641167	1	1	4	NA	0	0	0	0	NA	3	3	0	0	NA
1-145	310	1	1	0.01	0.01	0.01	0.01	1	100	100.989196839914	0.999131950844497	1	1	1	1	1	NA	0	0	0	0	NA	0	0	0	0	NA
1-145	311	1	1	0.01	0.01	0.01	0.01	2	100	103.03262764814	0.999534914382264	0.999999984164557	0.999999984164557	1	1	2	NA	0	0	0	0	NA	0	0	0	0	NA
1-145	312	1	1	0.01	0.01	0.01	0.01	1	100	110.846379905376	0.996773280778967	0.995555452247135	0.995555452247135	1	1	3	NA	0	0	0	0	NA	0	0	0	0	NA
1-145	313	1	1	0.01	0.01	0.01	0.01	1	100	81.8817704927687	0.977112607352748	0.999998364957797	0.999998364957797	1	1	2	NA	0	0	0	0	NA	2	0	0	0	NA
1-145	314	1	1	0.01	0.01	0.01	0.01	3	100	93.7102363909571	0.999863249742072	0.999867463701228	0.999867463701228	1	1	10	NA	0	0	0	0	NA	0	0	0	0	NA
1-145	315	1	1	0.01	0.01	0.01	0.01	2	100	95.1833683094248	0.959405476730152	0.95940011980511	0.95940011980511	0.98989898989899	2	21	NA	4	4	2	0	NA	0	0	0	2	NA
1-145	316	1	1	0.01	0.01	0.01	0.01	2	100	95.9528746811453	0.999721330392144	0.999725782384605	0.999725782384605	1	1	12	NA	0	0	0	0	NA	0	0	0	0	NA
1-145	317	1	1	0.01	0.01	0.01	0.01	1	100	83.1411905520196	0.999999927081044	0.999999999999964	0.999999999999964	1	1	1	NA	0	0	0	0	NA	0	0	0	0	NA
1-145	318	1	1	0.01	0.01	0.01	0.01	1	100	100.695980834107	0.992950592419383	0.999999999999983	0.999999999999983	1	1	1	NA	0	0	0	0	NA	0	0	0	0	NA
1-145	319	1	1	0.01	0.01	0.01	0.01	1	100	109.476814831363	0.999999451398686	0.999999442773756	0.999999442773756	1	1	2	NA	0	0	0	0	NA	0	0	0	0	NA
1-145	32	1	1	0.01	0.01	0.01	0.01	1	100	108.498886621556	0.999996355533917	0.999996678331464	0.999996678331464	1	1	2	NA	0	0	0	0	NA	0	0	0	0	NA
1-145	320	1	1	0.01	0.01	0.01	0.01	1	100	95.7113710433565	0.999944148353611	0.999949352771231	0.999949352771231	1	1	2	NA	0	0	0	0	NA	0	0	0	0	NA
1-145	321	1	1	0.01	0.01	0.01	0.01	1	100	105.120845694676	0.999005710997226	0.991239582099751	0.991239582099751	1	1	1	NA	0	0	0	0	NA	0	1	0	0	NA
1-145	322	1	1	0.01	0.01	0.01	0.01	3	100	99.0207773131572	0.948095191493812	0.874528870981618	0.874528870981618	1	1	4	NA	0	3	0	0	NA	4	8	0	0	NA
1-145	323	1	1	0.01	0.01	0.01	0.01	1	100	119.179901083598	0.976749690651013	0.982540613650482	0.982540613650482	1	1	3	NA	0	0	0	0	NA	2	1	0	0	NA
1-145	324	1	1	0.01	0.01	0.01	0.01	1	100	110.49068212551	0.98200348691857	0.999999999999998	0.999999999999998	1	1	1	NA	0	0	0	0	NA	1	0	0	0	NA
1-145	325	1	1	0.01	0.01	0.01	0.01	1	100	102.7257731398	0.999993955832525	0.999994314099902	0.999994314099902	1	1	3	NA	0	0	0	0	NA	0	0	0	0	NA
1-145	326	1	1	0.01	0.01	0.01	0.01	3	100	116.758692651104	0.99986700584622	0.999873883932966	0.999873883932966	1	1	5	NA	0	0	0	0	NA	0	0	0	0	NA
1-145	327	1	1	0.01	0.01	0.01	0.01	1	100	102.313152715232	0.984625145174845	0.999999996546696	0.999999996546696	1	1	1	NA	0	0	0	0	NA	1	0	0	0	NA
1-145	328	1	1	0.01	0.01	0.01	0.01	1	100	90.8391266153762	0.999467955707647	0.99957929315265	0.99957929315265	1	1	3	NA	0	0	0	0	NA	0	0	0	0	NA
1-145	329	1	1	0.01	0.01	0.01	0.01	1	100	100.272640540097	0.984768287704508	0.999999839159627	0.999999839159627	1	1	1	NA	0	0	0	0	NA	1	0	0	0	NA
1-145	33	1	1	0.01	0.01	0.01	0.01	2	100	103.644970760488	0.999864098340428	0.999455990189676	0.999455990189676	1	1	3	NA	0	0	0	0	NA	0	0	0	0	NA
1-145	330	1	1	0.01	0.01	0.01	0.01	2	100	110.733588310779	0.971695392715124	0.999999987052544	0.999999987052544	1	1	2	NA	0	0	0	0	NA	1	0	0	0	NA
1-145	331	1	1	0.01	0.01	0.01	0.01	2	100	107.086419385333	0.999999910822265	1	1	1	1	2	NA	0	0	0	0	NA	0	0	0	0	NA
1-145	332	1	1	0.01	0.01	0.01	0.01	1	100	95.0539184324694	0.999994284676425	0.999996290521202	0.999996290521202	1	1	19	NA	0	0	0	0	NA	0	0	0	0	NA
1-145	333	1	1	0.01	0.01	0.01	0.01	1	100	97.4907965970524	0.999987092414319	0.999989643252106	0.999989643252106	1	1	3	NA	0	0	0	0	NA	0	0	0	0	NA
1-145	334	1	1	0.01	0.01	0.01	0.01	1	100	100.92663691669	0.999422761975003	0.999999999651148	0.999999999651148	1	1	1	NA	0	0	0	0	NA	0	0	0	0	NA
1-145	335	1	1	0.01	0.01	0.01	0.01	2	100	103.551271055309	0.999935891891949	0.999944017286472	0.999944017286472	1	1	8	NA	0	0	0	0	NA	0	0	0	0	NA
1-145	336	1	1	0.01	0.01	0.01	0.01	1	100	103.790624358032	0.999997326008894	0.999997572626668	0.999997572626668	1	1	13	NA	0	0	0	0	NA	0	0	0	0	NA
1-145	337	1	1	0.01	0.01	0.01	0.01	1	100	107.562899556993	0.99682093964228	0.998445145088418	0.998445145088418	1	1	1	NA	0	0	0	0	NA	0	0	0	0	NA
1-145	338	1	1	0.01	0.01	0.01	0.01	1	100	94.8713296574943	0.999994768884547	0.99999999999999	0.99999999999999	1	1	1	NA	0	0	0	0	NA	0	0	0	0	NA
1-145	339	1	1	0.01	0.01	0.01	0.01	2	100	88.6036334163712	0.997586379151034	0.997931624752037	0.997931624752037	1	1	5	NA	0	0	0	0	NA	0	0	0	0	NA
1-145	34	1	1	0.01	0.01	0.01	0.01	2	100	100.669790179646	0.986901825454352	0.985113384442184	0.985113384442184	1	1	3	NA	0	0	0	0	NA	1	1	0	0	NA
1-145	340	1	1	0.01	0.01	0.01	0.01	3	100	88.8393381677904	0.999656512711143	0.999686776057192	0.999686776057192	1	1	19	NA	0	0	0	0	NA	0	0	0	0	NA
1-145	341	1	1	0.01	0.01	0.01	0.01	1	100	97.4305000160497	0.996746853009159	0.999999999999995	0.999999999999995	1	1	1	NA	0	0	0	0	NA	0	0	0	0	NA
1-145	342	1	1	0.01	0.01	0.01	0.01	4	100	99.3103530085853	0.993214749934323	0.991338225225275	0.991338225225275	0.98989898989899	2	8	NA	0	0	0	0	NA	0	1	0	2	NA
1-145	343	1	1	0.01	0.01	0.01	0.01	1	100	102.030663705662	0.984661217626643	0.960092140600687	0.960092140600687	1	1	1	NA	0	1	0	0	NA	1	2	0	0	NA
1-145	344	1	1	0.01	0.01	0.01	0.01	1	100	94.0231844014635	0.996218184223	0.999999267107024	0.999999267107024	1	1	2	NA	0	0	0	0	NA	0	0	0	0	NA
1-145	345	1	1	0.01	0.01	0.01	0.01	1	100	106.123071386785	0.999983777235237	0.999982483147712	0.999982483147712	1	1	5	NA	0	0	0	0	NA	0	0	0	0	NA
1-145	346	1	1	0.01	0.01	0.01	0.01	2	100	90.4613820515105	0.999997967914105	0.999997690829991	0.999997690829991	1	1	7	NA	0	0	0	0	NA	0	0	0	0	NA
1-145	347	1	1	0.01	0.01	0.01	0.01	1	100	89.3327485658902	0.999902486760998	0.999922707818535	0.999922707818535	1	1	3	NA	0	0	0	0	NA	0	0	0	0	NA
1-145	348	1	1	0.01	0.01	0.01	0.01	2	100	108.049211671102	0.975861105979938	0.999999990774448	0.999999990774448	1	1	2	NA	0	0	0	0	NA	1	0	0	0	NA
1-145	349	1	1	0.01	0.01	0.01	0.01	2	100	106.986387774879	0.936036321403095	0.999999901915037	0.999999901915037	1	1	2	NA	0	0	0	0	NA	10	0	0	0	NA
1-145	35	1	1	0.01	0.01	0.01	0.01	1	100	83.4130034458218	0.999999959488089	1	1	1	1	1	NA	0	0	0	0	NA	0	0	0	0	NA
1-145	350	1	1	0.01	0.01	0.01	0.01	1	100	98.5437561575296	0.999869052590185	0.999869176024239	0.999869176024239	1	1	3	NA	0	0	0	0	NA	0	0	0	0	NA
1-145	351	1	1	0.01	0.01	0.01	0.01	2	100	90.6903620634453	0.999988549348547	0.999988264033461	0.999988264033461	1	1	14	NA	0	0	0	0	NA	0	0	0	0	NA
1-145	352	1	1	0.01	0.01	0.01	0.01	1	100	100.129636535699	0.974312479568775	0.999999999999996	0.999999999999996	1	1	1	NA	0	0	0	0	NA	3	0	0	0	NA
1-145	353	1	1	0.01	0.01	0.01	0.01	3	100	111.507148377849	0.999972126501527	0.99996981676817	0.99996981676817	0.98989898989899	2	24	NA	0	0	0	0	NA	0	0	0	2	NA
1-145	354	1	1	0.01	0.01	0.01	0.01	2	100	104.653515433939	0.999995349281849	0.999991625605204	0.999991625605204	1	1	3	NA	0	0	0	0	NA	0	0	0	0	NA
1-145	355	1	1	0.01	0.01	0.01	0.01	2	100	87.0461598694558	0.996120901773105	0.997081882236277	0.997081882236277	1	1	16	NA	0	0	0	0	NA	1	0	0	0	NA
1-145	356	1	1	0.01	0.01	0.01	0.01	1	100	95.0346885255627	0.999999998653744	0.999999999999997	0.999999999999997	1	1	1	NA	0	0	0	0	NA	0	0	0	0	NA
1-145	357	1	1	0.01	0.01	0.01	0.01	1	100	91.7843878817462	0.999566448489542	0.999999999999995	0.999999999999995	1	1	1	NA	0	0	0	0	NA	0	0	0	0	NA
1-145	358	1	1	0.01	0.01	0.01	0.01	1	100	93.3957294306644	0.999998472902344	0.999998608842868	0.999998608842868	1	1	3	NA	0	0	0	0	NA	0	0	0	0	NA
1-145	359	1	1	0.01	0.01	0.01	0.01	1	100	98.0670024377422	0.999999829681563	0.999999268334683	0.999999268334683	1	1	2	NA	0	0	0	0	NA	0	0	0	0	NA
1-145	36	1	1	0.01	0.01	0.01	0.01	1	100	95.3899305416975	0.984938778705982	0.999999999222311	0.999999999222311	1	1	1	NA	0	0	0	0	NA	1	0	0	0	NA
1-145	360	1	1	0.01	0.01	0.01	0.01	1	100	116.476416944508	0.995662248777572	0.999999995812775	0.999999995812775	1	1	1	NA	0	0	0	0	NA	0	0	0	0	NA
1-145	361	1	1	0.01	0.01	0.01	0.01	1	100	108.490789426804	0.999999999395555	0.999999999998543	0.999999999998543	1	1	1	NA	0	0	0	0	NA	0	0	0	0	NA
1-145	362	1	1	0.01	0.01	0.01	0.01	2	100	83.8404212247348	0.973603905516983	0.999999999451141	0.999999999451141	1	1	2	NA	0	0	0	0	NA	1	0	0	0	NA
1-145	363	1	1	0.01	0.01	0.01	0.01	2	100	94.6378972658556	0.999896828511161	0.99989510481845	0.99989510481845	1	1	9	NA	0	0	0	0	NA	0	0	0	0	NA
1-145	364	1	1	0.01	0.01	0.01	0.01	3	100	126.913192669876	0.999939039538334	0.999819477516354	0.999819477516354	1	1	6	NA	0	0	0	0	NA	0	0	0	0	NA
1-145	365	1	1	0.01	0.01	0.01	0.01	2	100	113.932450829079	0.999223246003535	0.999308053019776	0.999308053019776	1	1	8	NA	0	0	0	0	NA	0	0	0	0	NA
1-145	366	1	1	0.01	0.01	0.01	0.01	2	100	98.1784519783966	0.999980900225232	0.999981041194333	0.999981041194333	1	1	15	NA	0	0	0	0	NA	0	0	0	0	NA
1-145	367	1	1	0.01	0.01	0.01	0.01	1	100	112.303304560095	0.996170338086197	0.997491813901845	0.997491813901845	1	1	1	NA	0	0	0	0	NA	0	0	0	0	NA
1-145	368	1	1	0.01	0.01	0.01	0.01	1	100	89.4803145281154	0.997357766921715	0.999999999999997	0.999999999999997	1	1	1	NA	0	0	0	0	NA	0	0	0	0	NA
1-145	369	1	1	0.01	0.01	0.01	0.01	2	100	111.59368786921	0.995497497633968	0.999999999999996	0.999999999999996	1	1	2	NA	0	0	0	0	NA	0	0	0	0	NA
1-145	37	1	1	0.01	0.01	0.01	0.01	4	100	103.501390999023	0.955802457084207	0.988060939965828	0.988060939965828	1	1	5	NA	0	0	0	0	NA	2	0	0	0	NA
1-145	370	1	1	0.01	0.01	0.01	0.01	3	100	105.115880758984	0.999999999910632	1	1	1	1	3	NA	0	0	0	0	NA	0	0	0	0	NA
1-145	371	1	1	0.01	0.01	0.01	0.01	2	100	83.7905033478066	0.999960934648733	0.999948258263812	0.999948258263812	1	1	9	NA	0	0	0	0	NA	0	0	0	0	NA
1-145	372	1	1	0.01	0.01	0.01	0.01	1	100	94.8564817157296	0.985471998799176	0.988506741266173	0.988506741266173	1	1	1	NA	0	0	0	0	NA	1	2	0	0	NA
1-145	373	1	1	0.01	0.01	0.01	0.01	2	100	98.0103905498573	0.974594733970406	0.999999999993171	0.999999999993171	1	1	2	NA	0	0	0	0	NA	1	0	0	0	NA
1-145	374	1	1	0.01	0.01	0.01	0.01	3	100	90.0864324745387	0.999099497351611	0.999999999999998	0.999999999999998	1	1	3	NA	0	0	0	0	NA	0	0	0	0	NA
1-145	375	1	1	0.01	0.01	0.01	0.01	2	100	100.478240158558	0.999964403571533	0.999967434175593	0.999967434175593	1	1	9	NA	0	0	0	0	NA	0	0	0	0	NA
1-145	376	1	1	0.01	0.01	0.01	0.01	1	100	121.50555209458	0.999118393605952	1	1	1	1	1	NA	0	0	0	0	NA	0	0	0	0	NA
1-145	377	1	1	0.01	0.01	0.01	0.01	2	100	107.654599085536	0.975580623286761	0.999999975039166	0.999999975039166	1	1	2	NA	0	0	0	0	NA	1	0	0	0	NA
1-145	378	1	1	0.01	0.01	0.01	0.01	1	100	100.102782702066	0.99904110122637	0.999999998807356	0.999999998807356	1	1	1	NA	0	0	0	0	NA	0	0	0	0	NA
1-145	379	1	1	0.01	0.01	0.01	0.01	1	100	86.4157207511438	0.999914718623138	0.999918152935436	0.999918152935436	1	1	4	NA	0	0	0	0	NA	0	0	0	0	NA
1-145	38	1	1	0.01	0.01	0.01	0.01	1	100	108.949218246353	0.999048888919393	0.999999982304648	0.999999982304648	1	1	1	NA	0	0	0	0	NA	0	0	0	0	NA
1-145	380	1	1	0.01	0.01	0.01	0.01	2	100	94.4862429263421	0.974405100032939	0.999999998519082	0.999999998519082	1	1	2	NA	0	0	0	0	NA	1	0	0	0	NA
1-145	381	1	1	0.01	0.01	0.01	0.01	2	100	110.193509278767	0.999736119507496	0.999809328738113	0.999809328738113	1	1	44	NA	0	0	0	0	NA	0	0	0	0	NA
1-145	382	1	1	0.01	0.01	0.01	0.01	2	100	117.833195595509	0.999475552002511	0.999999999970087	0.999999999970087	1	1	2	NA	0	0	0	0	NA	0	0	0	0	NA
1-145	383	1	1	0.01	0.01	0.01	0.01	1	100	96.0268121781894	0.999999996838271	1	1	1	1	1	NA	0	0	0	0	NA	0	0	0	0	NA
1-145	384	1	1	0.01	0.01	0.01	0.01	1	100	102.956906420146	0.999913585348147	0.999912471110244	0.999912471110244	1	1	10	NA	0	0	0	0	NA	0	0	0	0	NA
1-145	385	1	1	0.01	0.01	0.01	0.01	1	100	99.9601086802923	0.999505827993291	0.999999999999981	0.999999999999981	1	1	1	NA	0	0	0	0	NA	0	0	0	0	NA
1-145	386	1	1	0.01	0.01	0.01	0.01	2	100	111.389551386161	0.999999967214519	1	1	1	1	2	NA	0	0	0	0	NA	0	0	0	0	NA
1-145	387	1	1	0.01	0.01	0.01	0.01	2	100	92.3635051621125	0.999512602445352	1	1	1	1	2	NA	0	0	0	0	NA	0	0	0	0	NA
1-145	388	1	1	0.01	0.01	0.01	0.01	1	100	100.208756971424	0.999774871050435	0.999770248679937	0.999770248679937	1	1	6	NA	0	0	0	0	NA	0	0	0	0	NA
1-145	389	1	1	0.01	0.01	0.01	0.01	1	100	95.600208265258	0.979173877284468	0.987994446279331	0.987994446279331	1	1	2	NA	0	0	0	0	NA	2	0	0	0	NA
1-145	39	1	1	0.01	0.01	0.01	0.01	1	100	98.9871886718418	0.999306351379536	0.999999999546047	0.999999999546047	1	1	1	NA	0	0	0	0	NA	0	0	0	0	NA
1-145	390	1	1	0.01	0.01	0.01	0.01	1	100	81.8211650843463	0.99916575945097	0.999999999999999	0.999999999999999	1	1	1	NA	0	0	0	0	NA	0	0	0	0	NA
1-145	391	1	1	0.01	0.01	0.01	0.01	3	100	110.724444176852	0.99929672749076	0.998996675038651	0.998996675038651	1	1	17	NA	0	0	0	0	NA	0	0	0	0	NA
1-145	392	1	1	0.01	0.01	0.01	0.01	1	100	112.098327513132	0.999385029999392	0.999999999999999	0.999999999999999	1	1	1	NA	0	0	0	0	NA	0	0	0	0	NA
1-145	393	1	1	0.01	0.01	0.01	0.01	2	100	106.230226917607	0.999876591215126	0.999841287687926	0.999841287687926	1	1	35	NA	0	0	0	0	NA	0	0	0	0	NA
1-145	394	1	1	0.01	0.01	0.01	0.01	1	100	97.7563727042081	0.999999521959165	0.999999498630847	0.999999498630847	1	1	4	NA	0	0	0	0	NA	0	0	0	0	NA
1-145	395	1	1	0.01	0.01	0.01	0.01	3	100	113.511685739317	0.894874539772066	0.812603378427971	0.812603378427971	1	1	6	NA	3	12	0	0	NA	11	12	0	0	NA
1-145	396	1	1	0.01	0.01	0.01	0.01	2	100	97.7585718538446	0.999996688879322	0.999994892706177	0.999994892706177	1	1	4	NA	0	0	0	0	NA	0	0	0	0	NA
1-145	397	1	1	0.01	0.01	0.01	0.01	1	100	102.246681857284	0.999993679237745	0.999994645098858	0.999994645098858	1	1	3	NA	0	0	0	0	NA	0	0	0	0	NA
1-145	398	1	1	0.01	0.01	0.01	0.01	1	100	110.911801096082	0.999879183588153	0.999999992415363	0.999999992415363	1	1	1	NA	0	0	0	0	NA	0	0	0	0	NA
1-145	399	1	1	0.01	0.01	0.01	0.01	1	100	83.5958664919601	0.99480351968857	0.999999999729573	0.999999999729573	1	1	1	NA	0	0	0	0	NA	0	0	0	0	NA
1-145	4	1	1	0.01	0.01	0.01	0.01	2	100	89.2729244599118	0.944573011006045	0.897197250798568	0.897197250798568	1	1	3	NA	0	7	0	0	NA	6	3	0	0	NA
1-145	40	1	1	0.01	0.01	0.01	0.01	2	100	114.10905195958	0.999988670058226	0.999988262275385	0.999988262275385	1	1	4	NA	0	0	0	0	NA	0	0	0	0	NA
1-145	400	1	1	0.01	0.01	0.01	0.01	1	100	109.083419572246	0.999958041306806	0.999926482924204	0.999926482924204	1	1	5	NA	0	0	0	0	NA	0	0	0	0	NA
1-145	401	1	1	0.01	0.01	0.01	0.01	1	100	100.29848149532	0.994820894816219	0.999999999999999	0.999999999999999	1	1	1	NA	0	0	0	0	NA	0	0	0	0	NA
1-145	402	1	1	0.01	0.01	0.01	0.01	1	100	99.9540610004325	0.999981058650516	0.999982723765171	0.999982723765171	1	1	2	NA	0	0	0	0	NA	0	0	0	0	NA
1-145	403	1	1	0.01	0.01	0.01	0.01	1	100	117.7351559105	0.998735171209597	0.999999999999958	0.999999999999958	1	1	1	NA	0	0	0	0	NA	0	0	0	0	NA
1-145	404	1	1	0.01	0.01	0.01	0.01	1	100	115.388405583956	0.999992766549429	0.999994999668974	0.999994999668974	1	1	3	NA	0	0	0	0	NA	0	0	0	0	NA
1-145	405	1	1	0.01	0.01	0.01	0.01	1	100	90.9130953336036	0.999999999986671	0.999999999998879	0.999999999998879	1	1	1	NA	0	0	0	0	NA	0	0	0	0	NA
1-145	406	1	1	0.01	0.01	0.01	0.01	1	100	96.3616362357099	0.997591593514644	0.983895789711972	0.983895789711972	1	1	1	NA	0	0	0	0	NA	0	1	0	0	NA
1-145	407	1	1	0.01	0.01	0.01	0.01	1	100	101.734841195436	0.98353225247677	0.943339397943682	0.943339397943682	1	1	1	NA	0	0	0	0	NA	1	4	0	0	NA
1-145	408	1	1	0.01	0.01	0.01	0.01	4	100	108.857626930261	0.994003983269679	0.994585029904751	0.994585029904751	1	1	6	NA	0	0	0	0	NA	0	0	0	0	NA
1-145	409	1	1	0.01	0.01	0.01	0.01	1	100	95.7742154204799	0.99997992292583	0.999984849120053	0.999984849120053	1	1	2	NA	0	0	0	0	NA	0	0	0	0	NA
1-145	41	1	1	0.01	0.01	0.01	0.01	2	100	79.9586995807674	0.999627873335753	0.999614714551847	0.999614714551847	1	1	37	NA	0	0	0	0	NA	0	0	0	0	NA
1-145	410	1	1	0.01	0.01	0.01	0.01	1	100	98.9249410713598	0.996421858783624	1	1	1	1	1	NA	0	0	0	0	NA	0	0	0	0	NA
1-145	411	1	1	0.01	0.01	0.01	0.01	1	100	84.3336932469882	0.999416727709759	1	1	1	1	1	NA	0	0	0	0	NA	0	0	0	0	NA
1-145	412	1	1	0.01	0.01	0.01	0.01	3	100	97.3706103543136	0.999962966912181	0.999958084590568	0.999958084590568	1	1	27	NA	0	0	0	0	NA	0	0	0	0	NA
1-145	413	1	1	0.01	0.01	0.01	0.01	2	100	111.899857695233	0.999997216164842	0.999995973831235	0.999995973831235	1	1	3	NA	0	0	0	0	NA	0	0	0	0	NA
1-145	414	1	1	0.01	0.01	0.01	0.01	1	100	93.58880062784	0.998932336134975	0.999999999591221	0.999999999591221	1	1	1	NA	0	0	0	0	NA	0	0	0	0	NA
1-145	415	1	1	0.01	0.01	0.01	0.01	2	100	103.718591977779	0.998573532693678	0.998731861746836	0.998731861746836	1	1	16	NA	0	0	0	0	NA	0	0	0	0	NA
1-145	416	1	1	0.01	0.01	0.01	0.01	1	100	100.14449704906	0.999808208088368	0.944116548861536	0.944116548861536	1	1	2	NA	0	3	0	0	NA	0	0	0	0	NA
1-145	417	1	1	0.01	0.01	0.01	0.01	2	100	84.6067278961343	0.999002855711064	0.998961151228501	0.998961151228501	1	1	21	NA	0	0	0	0	NA	0	0	0	0	NA
1-145	418	1	1	0.01	0.01	0.01	0.01	1	100	98.0830339531805	0.999942102942513	0.999949172252108	0.999949172252108	1	1	26	NA	0	0	0	0	NA	0	0	0	0	NA
1-145	419	1	1	0.01	0.01	0.01	0.01	1	100	87.8807564292757	0.9999999934719	0.99999998826263	0.99999998826263	1	1	5	NA	0	0	0	0	NA	0	0	0	0	NA
1-145	42	1	1	0.01	0.01	0.01	0.01	1	100	78.4972005530176	0.999993461531238	0.999994419139338	0.999994419139338	1	1	3	NA	0	0	0	0	NA	0	0	0	0	NA
1-145	420	1	1	0.01	0.01	0.01	0.01	1	100	114.83003884682	0.999999998593671	0.999999995693016	0.999999995693016	1	1	99	NA	0	0	0	0	NA	0	0	0	0	NA
1-145	421	1	1	0.01	0.01	0.01	0.01	1	100	97.8327625190933	0.999999999320326	0.999999999999998	0.999999999999998	1	1	1	NA	0	0	0	0	NA	0	0	0	0	NA
1-145	422	1	1	0.01	0.01	0.01	0.01	1	100	110.31704603659	0.984148860511626	0.949910691372663	0.949910691372663	1	1	1	NA	0	1	0	0	NA	1	4	0	0	NA
1-145	423	1	1	0.01	0.01	0.01	0.01	2	100	102.187138488648	0.999839512331319	0.999819261465963	0.999819261465963	1	1	7	NA	0	0	0	0	NA	0	0	0	0	NA
1-145	424	1	1	0.01	0.01	0.01	0.01	1	100	99.7806695803712	0.996197284273689	0.999999999991508	0.999999999991508	1	1	1	NA	0	0	0	0	NA	0	0	0	0	NA
1-145	425	1	1	0.01	0.01	0.01	0.01	1	100	88.9088269909733	0.999999983869013	0.999999999999948	0.999999999999948	1	1	1	NA	0	0	0	0	NA	0	0	0	0	NA
1-145	426	1	1	0.01	0.01	0.01	0.01	2	100	94.8522752286423	0.999902473382054	0.999863410703288	0.999863410703288	1	1	3	NA	0	0	0	0	NA	0	0	0	0	NA
1-145	427	1	1	0.01	0.01	0.01	0.01	2	100	116.678973040352	0.999951177113641	0.999940277384879	0.999940277384879	1	1	9	NA	0	0	0	0	NA	0	0	0	0	NA
1-145	428	1	1	0.01	0.01	0.01	0.01	1	100	97.450875314987	0.999909498338536	0.999928504011578	0.999928504011578	1	1	14	NA	0	0	0	0	NA	0	0	0	0	NA
1-145	429	1	1	0.01	0.01	0.01	0.01	1	100	98.4822276370205	0.999998016291144	0.99999312799713	0.99999312799713	1	1	2	NA	0	0	0	0	NA	0	0	0	0	NA
1-145	43	1	1	0.01	0.01	0.01	0.01	1	100	110.737399974886	0.999999424729196	0.999999364642064	0.999999364642064	1	1	41	NA	0	0	0	0	NA	0	0	0	0	NA
1-145	430	1	1	0.01	0.01	0.01	0.01	1	100	79.0066467822258	0.999999987763889	0.999999999999995	0.999999999999995	1	1	1	NA	0	0	0	0	NA	0	0	0	0	NA
1-145	431	1	1	0.01	0.01	0.01	0.01	1	100	105.704453816281	0.999528520353197	1	1	1	1	1	NA	0	0	0	0	NA	0	0	0	0	NA
1-145	432	1	1	0.01	0.01	0.01	0.01	2	100	116.652898056485	0.999662438144786	0.999643007305777	0.999643007305777	1	1	4	NA	0	0	0	0	NA	0	0	0	0	NA
1-145	433	1	1	0.01	0.01	0.01	0.01	1	100	102.21851741196	0.999999995531601	1	1	1	1	1	NA	0	0	0	0	NA	0	0	0	0	NA
1-145	434	1	1	0.01	0.01	0.01	0.01	2	100	110.765448075467	0.999107872890777	0.999999999978509	0.999999999978509	1	1	2	NA	0	0	0	0	NA	0	0	0	0	NA
1-145	435	1	1	0.01	0.01	0.01	0.01	2	100	92.8521973958646	0.999952361677818	0.999946677006514	0.999946677006514	1	1	6	NA	0	0	0	0	NA	0	0	0	0	NA
1-145	436	1	1	0.01	0.01	0.01	0.01	2	100	92.3070509070225	0.999961397443547	0.999954443099087	0.999954443099087	1	1	3	NA	0	0	0	0	NA	0	0	0	0	NA
1-145	437	1	1	0.01	0.01	0.01	0.01	4	100	97.3052070196319	0.999592386737153	0.999613128528383	0.999613128528383	1	1	20	NA	0	0	0	0	NA	0	0	0	0	NA
1-145	438	1	1	0.01	0.01	0.01	0.01	2	100	98.1820418176317	0.99974846531842	0.999999970882256	0.999999970882256	1	1	2	NA	0	0	0	0	NA	0	0	0	0	NA
1-145	439	1	1	0.01	0.01	0.01	0.01	3	100	102.080393583134	0.999992730487211	0.999964068246775	0.999964068246775	1	1	6	NA	0	0	0	0	NA	0	0	0	0	NA
1-145	44	1	1	0.01	0.01	0.01	0.01	1	100	106.976692205086	0.999999546514468	0.999999552793602	0.999999552793602	1	1	9	NA	0	0	0	0	NA	0	0	0	0	NA
1-145	440	1	1	0.01	0.01	0.01	0.01	1	100	81.5565720512676	0.999989332903397	0.999988587261671	0.999988587261671	1	1	11	NA	0	0	0	0	NA	0	0	0	0	NA
1-145	441	1	1	0.01	0.01	0.01	0.01	1	100	108.289994162095	0.999991659232557	0.999992255144583	0.999992255144583	1	1	6	NA	0	0	0	0	NA	0	0	0	0	NA
1-145	442	1	1	0.01	0.01	0.01	0.01	2	100	94.4133529076783	0.999254885560491	0.998701181731517	0.998701181731517	1	1	4	NA	0	0	0	0	NA	0	0	0	0	NA
1-145	443	1	1	0.01	0.01	0.01	0.01	2	100	106.863711885423	0.992788156013063	0.993147804359543	0.993147804359543	1	1	5	NA	0	0	0	0	NA	1	1	0	0	NA
1-145	444	1	1	0.01	0.01	0.01	0.01	1	100	88.6553100771671	0.999995872588002	0.999997616333829	0.999997616333829	1	1	3	NA	0	0	0	0	NA	0	0	0	0	NA
1-145	445	1	1	0.01	0.01	0.01	0.01	2	100	118.781309226304	0.993732892052431	0.993882068537376	0.993882068537376	0.98989898989899	2	2	NA	0	0	0	0	NA	0	0	2	2	NA
1-145	446	1	1	0.01	0.01	0.01	0.01	4	100	112.935919938718	0.955980087054686	0.98989898979872	0.98989898979872	0.98989898989899	1	3	NA	1	1	1	1	NA	1	0	0	0	NA
1-145	447	1	1	0.01	0.01	0.01	0.01	1	100	114.281677086279	0.999107246942242	1	1	1	1	1	NA	0	0	0	0	NA	0	0	0	0	NA
1-145	448	1	1	0.01	0.01	0.01	0.01	1	100	113.4159171716	0.999945858212787	1	1	1	1	1	NA	0	0	0	0	NA	0	0	0	0	NA
1-145	449	1	1	0.01	0.01	0.01	0.01	2	100	88.2809831498452	0.999999997186724	0.999999999855633	0.999999999855633	1	1	2	NA	0	0	0	0	NA	0	0	0	0	NA
1-145	45	1	1	0.01	0.01	0.01	0.01	1	100	93.2959005101556	0.999996379082667	0.999996309808701	0.999996309808701	1	1	2	NA	0	0	0	0	NA	0	0	0	0	NA
1-145	450	1	1	0.01	0.01	0.01	0.01	2	100	94.2022360578454	0.999764766173522	0.999923509362223	0.999923509362223	1	1	3	NA	0	0	0	0	NA	0	0	0	0	NA
1-145	451	1	1	0.01	0.01	0.01	0.01	1	100	89.4124961788809	0.985576425365407	0.999999997513706	0.999999997513706	1	1	1	NA	0	0	0	0	NA	1	0	0	0	NA
1-145	452	1	1	0.01	0.01	0.01	0.01	1	100	95.8845242945619	0.999976009364038	0.999973050608754	0.999973050608754	1	1	4	NA	0	0	0	0	NA	0	0	0	0	NA
1-145	453	1	1	0.01	0.01	0.01	0.01	1	100	103.105891743618	0.999859259984996	0.999843483006115	0.999843483006115	1	1	8	NA	0	0	0	0	NA	0	0	0	0	NA
1-145	454	1	1	0.01	0.01	0.01	0.01	1	100	99.6973129429652	0.999973735103919	0.99997383476197	0.99997383476197	1	1	8	NA	0	0	0	0	NA	0	0	0	0	NA
1-145	455	1	1	0.01	0.01	0.01	0.01	1	100	99.4732970698657	0.999999996008077	0.999999999999915	0.999999999999915	1	1	1	NA	0	0	0	0	NA	0	0	0	0	NA
1-145	456	1	1	0.01	0.01	0.01	0.01	2	100	95.5405355350891	0.999695134471015	0.999999999995961	0.999999999995961	1	1	2	NA	0	0	0	0	NA	0	0	0	0	NA
1-145	457	1	1	0.01	0.01	0.01	0.01	1	100	104.500548425124	0.999998891907645	0.999994798768802	0.999994798768802	1	1	2	NA	0	0	0	0	NA	0	0	0	0	NA
1-145	458	1	1	0.01	0.01	0.01	0.01	2	100	104.541004075035	0.99708242222726	0.999999999891299	0.999999999891299	1	1	2	NA	0	0	0	0	NA	0	0	0	0	NA
1-145	459	1	1	0.01	0.01	0.01	0.01	1	100	102.816331080671	0.989828451326074	0.989871617526937	0.989871617526937	0.994949494949495	2	9	NA	1	1	0	0	NA	0	0	1	1	NA
1-145	46	1	1	0.01	0.01	0.01	0.01	1	100	115.433585583949	0.999904525479238	0.99991029863988	0.99991029863988	1	1	8	NA	0	0	0	0	NA	0	0	0	0	NA
1-145	460	1	1	0.01	0.01	0.01	0.01	2	100	88.6928466999517	0.979439772377917	0.999999999999999	0.999999999999999	1	1	2	NA	0	0	0	0	NA	1	0	0	0	NA
1-145	461	1	1	0.01	0.01	0.01	0.01	2	100	93.1486986287592	0.999801724293854	0.9998074759399	0.9998074759399	1	1	22	NA	0	0	0	0	NA	0	0	0	0	NA
1-145	462	1	1	0.01	0.01	0.01	0.01	2	100	91.8202840017568	0.961738197119109	0.998817001437441	0.998817001437441	1	1	2	NA	0	0	0	0	NA	3	0	0	0	NA
1-145	463	1	1	0.01	0.01	0.01	0.01	3	100	129.141323078295	0.999714165795377	0.99975103640758	0.99975103640758	1	1	21	NA	0	0	0	0	NA	0	0	0	0	NA
1-145	464	1	1	0.01	0.01	0.01	0.01	1	100	96.7446254600641	0.999990209647235	0.999992871665865	0.999992871665865	1	1	4	NA	0	0	0	0	NA	0	0	0	0	NA
1-145	465	1	1	0.01	0.01	0.01	0.01	1	100	85.1626225984721	0.999999257663628	0.999999394024452	0.999999394024452	1	1	5	NA	0	0	0	0	NA	0	0	0	0	NA
1-145	466	1	1	0.01	0.01	0.01	0.01	2	100	96.508973383861	0.99996469143426	0.999958470631528	0.999958470631528	1	1	5	NA	0	0	0	0	NA	0	0	0	0	NA
1-145	467	1	1	0.01	0.01	0.01	0.01	1	100	106.773465189522	0.999936242628208	0.999951260342296	0.999951260342296	1	1	3	NA	0	0	0	0	NA	0	0	0	0	NA
1-145	468	1	1	0.01	0.01	0.01	0.01	6	100	110.208621866084	0.99935299994033	0.999270643981098	0.999270643981098	1	1	17	NA	0	0	0	0	NA	0	0	0	0	NA
1-145	469	1	1	0.01	0.01	0.01	0.01	2	100	100.088608506833	0.975530396984662	0.999999999999989	0.999999999999989	1	1	2	NA	0	0	0	0	NA	1	0	0	0	NA
1-145	47	1	1	0.01	0.01	0.01	0.01	1	100	97.9283843333697	0.998146563949889	0.998382938212301	0.998382938212301	1	1	2	NA	0	0	0	0	NA	0	0	0	0	NA
1-145	470	1	1	0.01	0.01	0.01	0.01	2	100	116.765593199468	0.999882238564637	0.999876316576325	0.999876316576325	1	1	8	NA	0	0	0	0	NA	0	0	0	0	NA
1-145	471	1	1	0.01	0.01	0.01	0.01	1	100	102.215140524046	0.999999742950213	0.999999414829062	0.999999414829062	1	1	2	NA	0	0	0	0	NA	0	0	0	0	NA
1-145	472	1	1	0.01	0.01	0.01	0.01	2	100	100.223299739332	0.970067628818615	0.918479072016462	0.918479072016462	1	1	2	NA	0	2	0	0	NA	2	0	0	0	NA
1-145	473	1	1	0.01	0.01	0.01	0.01	1	100	79.705667218221	0.981808308612427	0.999999767944673	0.999999767944673	1	1	1	NA	0	0	0	0	NA	1	0	0	0	NA
1-145	474	1	1	0.01	0.01	0.01	0.01	1	100	101.779893382907	0.999631128336681	0.999647423436009	0.999647423436009	1	1	16	NA	0	0	0	0	NA	0	0	0	0	NA
1-145	475	1	1	0.01	0.01	0.01	0.01	1	100	97.353308137207	0.99988037315074	1	1	1	1	1	NA	0	0	0	0	NA	0	0	0	0	NA
1-145	476	1	1	0.01	0.01	0.01	0.01	2	100	100.930169340711	0.974034360287295	0.999999999999992	0.999999999999992	1	1	2	NA	0	0	0	0	NA	1	0	0	0	NA
1-145	477	1	1	0.01	0.01	0.01	0.01	1	100	110.61907523721	0.999955870444769	1	1	1	1	1	NA	0	0	0	0	NA	0	0	0	0	NA
1-145	478	1	1	0.01	0.01	0.01	0.01	1	100	86.9524921547673	0.981238262987939	0.99999999099384	0.99999999099384	1	1	1	NA	0	0	0	0	NA	1	0	0	0	NA
1-145	479	1	1	0.01	0.01	0.01	0.01	4	100	98.5914562957675	0.997543767376904	0.999999999998985	0.999999999998985	1	1	4	NA	0	0	0	0	NA	0	0	0	0	NA
1-145	48	1	1	0.01	0.01	0.01	0.01	2	100	110.144798819724	0.999999999077225	0.999999999999776	0.999999999999776	1	1	2	NA	0	0	0	0	NA	0	0	0	0	NA
1-145	480	1	1	0.01	0.01	0.01	0.01	1	100	92.1173106786768	0.999877471200612	0.999861531013345	0.999861531013345	1	1	18	NA	0	0	0	0	NA	0	0	0	0	NA
1-145	481	1	1	0.01	0.01	0.01	0.01	1	100	107.690063538028	0.984407905586385	0.999999999999998	0.999999999999998	1	1	1	NA	0	0	0	0	NA	1	0	0	0	NA
1-145	482	1	1	0.01	0.01	0.01	0.01	2	100	93.156538580443	0.999806144404563	0.999799159353546	0.999799159353546	1	1	16	NA	0	0	0	0	NA	0	0	0	0	NA
1-145	483	1	1	0.01	0.01	0.01	0.01	1	100	92.7208340687345	0.984873582440066	0.999999996336762	0.999999996336762	1	1	1	NA	0	0	0	0	NA	1	0	0	0	NA
1-145	484	1	1	0.01	0.01	0.01	0.01	2	100	107.983970515951	0.993043598011631	0.999999901882168	0.999999901882168	1	1	3	NA	0	0	0	0	NA	0	0	0	0	NA
1-145	485	1	1	0.01	0.01	0.01	0.01	2	100	112.5990210283	0.999999997205152	0.99999999999997	0.99999999999997	1	1	2	NA	0	0	0	0	NA	0	0	0	0	NA
1-145	486	1	1	0.01	0.01	0.01	0.01	1	100	99.1134179831837	0.999940974001416	0.999954276811058	0.999954276811058	1	1	5	NA	0	0	0	0	NA	0	0	0	0	NA
1-145	487	1	1	0.01	0.01	0.01	0.01	1	100	84.9082713174408	0.999976140078321	0.999980499792496	0.999980499792496	1	1	3	NA	0	0	0	0	NA	0	0	0	0	NA
1-145	488	1	1	0.01	0.01	0.01	0.01	1	100	93.7638101575256	0.999997576856268	0.999991906948509	0.999991906948509	1	1	2	NA	0	0	0	0	NA	0	0	0	0	NA
1-145	489	1	1	0.01	0.01	0.01	0.01	2	100	95.3908790235396	0.99094510106813	0.998679617690944	0.998679617690944	1	1	2	NA	0	0	0	0	NA	0	0	0	0	NA
1-145	49	1	1	0.01	0.01	0.01	0.01	1	100	90.4590615168704	0.999988696009655	0.999988280532123	0.999988280532123	1	1	7	NA	0	0	0	0	NA	0	0	0	0	NA
1-145	490	1	1	0.01	0.01	0.01	0.01	2	100	97.0004589215061	0.999966719072971	1	1	1	1	2	NA	0	0	0	0	NA	0	0	0	0	NA
1-145	491	1	1	0.01	0.01	0.01	0.01	3	100	98.5558040666601	0.999781853882577	0.999623043294131	0.999623043294131	1	1	5	NA	0	0	0	0	NA	0	0	0	0	NA
1-145	492	1	1	0.01	0.01	0.01	0.01	2	100	95.159958582623	0.974424335412633	0.999973533081687	0.999973533081687	1	1	3	NA	0	0	0	0	NA	1	0	0	0	NA
1-145	493	1	1	0.01	0.01	0.01	0.01	1	100	96.0250145509665	0.99992732287754	0.999928208554161	0.999928208554161	1	1	9	NA	0	0	0	0	NA	0	0	0	0	NA
1-145	494	1	1	0.01	0.01	0.01	0.01	1	100	102.04861583748	0.999999215548009	0.999999602984203	0.999999602984203	1	1	16	NA	0	0	0	0	NA	0	0	0	0	NA
1-145	495	1	1	0.01	0.01	0.01	0.01	1	100	112.083533932037	0.981945640404426	0.999999988163944	0.999999988163944	1	1	1	NA	0	0	0	0	NA	2	0	0	0	NA
1-145	496	1	1	0.01	0.01	0.01	0.01	1	100	77.9622587987834	0.984802592488776	0.999999610857163	0.999999610857163	1	1	1	NA	0	0	0	0	NA	1	0	0	0	NA
1-145	497	1	1	0.01	0.01	0.01	0.01	2	100	95.2137350988331	0.999631406835461	0.999652827204929	0.999652827204929	1	1	12	NA	0	0	0	0	NA	0	0	0	0	NA
1-145	498	1	1	0.01	0.01	0.01	0.01	2	100	122.745116291486	0.999726658537431	0.999682237895685	0.999682237895685	1	1	20	NA	0	0	0	0	NA	0	0	0	0	NA
1-145	499	1	1	0.01	0.01	0.01	0.01	1	100	92.7487817928045	0.997709933897266	0.968405475999758	0.968405475999758	1	1	2	NA	0	0	0	0	NA	0	2	0	0	NA
1-145	5	1	1	0.01	0.01	0.01	0.01	4	100	105.795653675246	0.985448156239604	0.985316771426839	0.985316771426839	0.98989898989899	2	9	NA	0	0	0	0	NA	1	1	2	2	NA
1-145	50	1	1	0.01	0.01	0.01	0.01	3	100	99.8737598504703	0.975247203264976	0.975698753486152	0.975698753486152	0.984848484848485	1	44	NA	2	2	2	1	NA	0	0	0	1	NA
1-145	500	1	1	0.01	0.01	0.01	0.01	1	100	93.7882788429832	0.976332173826875	0.9999999277351	0.9999999277351	1	1	1	NA	0	0	0	0	NA	2	0	0	0	NA
1-145	51	1	1	0.01	0.01	0.01	0.01	1	100	98.8380343027658	0.999560407127791	1	1	1	1	1	NA	0	0	0	0	NA	0	0	0	0	NA
1-145	52	1	1	0.01	0.01	0.01	0.01	1	100	102.470020838713	0.999901401040799	0.999905147915237	0.999905147915237	1	1	3	NA	0	0	0	0	NA	0	0	0	0	NA
1-145	53	1	1	0.01	0.01	0.01	0.01	3	100	93.4607864077487	0.999900038290706	0.999823936478499	0.999823936478499	1	1	4	NA	0	0	0	0	NA	0	0	0	0	NA
1-145	54	1	1	0.01	0.01	0.01	0.01	1	100	100.674992895493	0.999999962581544	1	1	1	1	1	NA	0	0	0	0	NA	0	0	0	0	NA
1-145	55	1	1	0.01	0.01	0.01	0.01	1	100	96.8003075961542	0.984924143608543	0.985898588488832	0.985898588488832	1	1	1	NA	0	0	0	0	NA	1	2	0	0	NA
1-145	56	1	1	0.01	0.01	0.01	0.01	1	100	88.312078847455	0.98559066874255	0.990640006650235	0.990640006650235	1	1	1	NA	0	0	0	0	NA	1	1	0	0	NA
1-145	57	1	1	0.01	0.01	0.01	0.01	3	100	102.966750874085	0.998491524901044	0.998514040269777	0.998514040269777	1	1	7	NA	0	0	0	0	NA	0	0	0	0	NA
1-145	58	1	1	0.01	0.01	0.01	0.01	1	100	87.7194758557767	0.970136981938267	0.951838312300212	0.951838312300212	1	1	2	NA	0	1	0	0	NA	4	4	0	0	NA
1-145	59	1	1	0.01	0.01	0.01	0.01	3	100	119.027360491918	0.99940873220099	0.999390063072125	0.999390063072125	1	1	41	NA	0	0	0	0	NA	0	0	0	0	NA
1-145	6	1	1	0.01	0.01	0.01	0.01	2	100	88.152451849797	0.999404056943249	0.999282134631023	0.999282134631023	1	1	95	NA	0	0	0	0	NA	0	0	0	0	NA
1-145	60	1	1	0.01	0.01	0.01	0.01	2	100	85.4356263572172	0.999915575228752	0.999916346615513	0.999916346615513	1	1	10	NA	0	0	0	0	NA	0	0	0	0	NA
1-145	61	1	1	0.01	0.01	0.01	0.01	1	100	101.588393162104	0.999978646006347	0.99998312101845	0.99998312101845	1	1	4	NA	0	0	0	0	NA	0	0	0	0	NA
1-145	62	1	1	0.01	0.01	0.01	0.01	1	100	122.957708681359	0.999953055188798	0.9999523695938	0.9999523695938	1	1	3	NA	0	0	0	0	NA	0	0	0	0	NA
1-145	63	1	1	0.01	0.01	0.01	0.01	1	100	112.770257933669	0.999904536852583	1	1	1	1	1	NA	0	0	0	0	NA	0	0	0	0	NA
1-145	64	1	1	0.01	0.01	0.01	0.01	1	100	103.440941237571	0.99998132487315	0.999981104134391	0.999981104134391	1	1	6	NA	0	0	0	0	NA	0	0	0	0	NA
1-145	65	1	1	0.01	0.01	0.01	0.01	1	100	108.472519086248	0.984943532015484	0.91504848591785	0.91504848591785	1	1	1	NA	0	5	0	0	NA	1	1	0	0	NA
1-145	66	1	1	0.01	0.01	0.01	0.01	1	100	98.0311882687092	0.999977988347166	0.999977780598002	0.999977780598002	1	1	17	NA	0	0	0	0	NA	0	0	0	0	NA
1-145	67	1	1	0.01	0.01	0.01	0.01	1	100	113.899912961296	0.999944736389199	0.999940000096184	0.999940000096184	1	1	16	NA	0	0	0	0	NA	0	0	0	0	NA
1-145	68	1	1	0.01	0.01	0.01	0.01	1	100	90.1980324701162	0.998941718136043	0.999999999999975	0.999999999999975	1	1	1	NA	0	0	0	0	NA	0	0	0	0	NA
1-145	69	1	1	0.01	0.01	0.01	0.01	1	100	101.084760212699	0.979396000574636	0.999999974146175	0.999999974146175	1	1	1	NA	0	0	0	0	NA	1	0	0	0	NA
1-145	7	1	1	0.01	0.01	0.01	0.01	2	100	84.7652424669413	0.999867440954841	0.999587369212844	0.999587369212844	1	1	3	NA	0	0	0	0	NA	0	0	0	0	NA
1-145	70	1	1	0.01	0.01	0.01	0.01	3	100	93.7758767395016	0.999999480744482	0.999998149703922	0.999998149703922	1	1	97	NA	0	0	0	0	NA	0	0	0	0	NA
1-145	71	1	1	0.01	0.01	0.01	0.01	2	100	116.075802291978	0.99999999327726	0.999999999999937	0.999999999999937	1	1	2	NA	0	0	0	0	NA	0	0	0	0	NA
1-145	72	1	1	0.01	0.01	0.01	0.01	3	100	95.2608991200568	0.999928311488515	0.999942002168255	0.999942002168255	1	1	20	NA	0	0	0	0	NA	0	0	0	0	NA
1-145	73	1	1	0.01	0.01	0.01	0.01	1	100	117.994433524091	0.999870022810786	1	1	1	1	1	NA	0	0	0	0	NA	0	0	0	0	NA
1-145	74	1	1	0.01	0.01	0.01	0.01	1	100	94.1596281047084	0.999999797630545	0.999999837595219	0.999999837595219	1	1	6	NA	0	0	0	0	NA	0	0	0	0	NA
1-145	75	1	1	0.01	0.01	0.01	0.01	1	100	98.9066020649347	0.999999995987023	0.999999999999988	0.999999999999988	1	1	1	NA	0	0	0	0	NA	0	0	0	0	NA
1-145	76	1	1	0.01	0.01	0.01	0.01	1	100	102.479057026612	0.999999998098935	1	1	1	1	1	NA	0	0	0	0	NA	0	0	0	0	NA
1-145	77	1	1	0.01	0.01	0.01	0.01	2	100	116.327815386002	0.999992225164549	0.999991844998169	0.999991844998169	1	1	3	NA	0	0	0	0	NA	0	0	0	0	NA
1-145	78	1	1	0.01	0.01	0.01	0.01	2	100	120.201806970971	0.977110814271477	0.999999944838897	0.999999944838897	1	1	2	NA	0	0	0	0	NA	1	0	0	0	NA
1-145	79	1	1	0.01	0.01	0.01	0.01	3	100	120.395205629662	0.99979012345272	0.999760733241971	0.999760733241971	1	1	7	NA	0	0	0	0	NA	0	0	0	0	NA
1-145	8	1	1	0.01	0.01	0.01	0.01	2	100	83.2694681792491	0.999994777658517	0.999994363127593	0.999994363127593	1	1	76	NA	0	0	0	0	NA	0	0	0	0	NA
1-145	80	1	1	0.01	0.01	0.01	0.01	1	100	99.7502210358023	0.999967194340148	0.999954581394332	0.999954581394332	1	1	2	NA	0	0	0	0	NA	0	0	0	0	NA
1-145	81	1	1	0.01	0.01	0.01	0.01	1	100	100.061468501551	0.999999991471359	0.999999999778229	0.999999999778229	1	1	1	NA	0	0	0	0	NA	0	0	0	0	NA
1-145	82	1	1	0.01	0.01	0.01	0.01	4	100	99.2097341586547	0.98981437897739	0.989805279633091	0.989805279633091	0.98989898989899	1	87	NA	1	1	1	1	NA	0	0	0	0	NA
1-145	83	1	1	0.01	0.01	0.01	0.01	2	100	100.372126192766	0.999816041792066	0.999831559564474	0.999831559564474	1	1	9	NA	0	0	0	0	NA	0	0	0	0	NA
1-145	84	1	1	0.01	0.01	0.01	0.01	2	100	92.5807188155612	0.999991837167477	0.999990906494634	0.999990906494634	1	1	6	NA	0	0	0	0	NA	0	0	0	0	NA
1-145	85	1	1	0.01	0.01	0.01	0.01	1	100	99.471331344148	0.999856159200733	1	1	1	1	1	NA	0	0	0	0	NA	0	0	0	0	NA
1-145	86	1	1	0.01	0.01	0.01	0.01	2	100	98.2741642487097	0.999839574713492	0.999811569303725	0.999811569303725	1	1	8	NA	0	0	0	0	NA	0	0	0	0	NA
1-145	87	1	1	0.01	0.01	0.01	0.01	2	100	98.3725184861131	0.990181102553605	0.990231329443264	0.990231329443264	0.98989898989899	1	2	NA	1	1	1	1	NA	0	0	0	0	NA
1-145	88	1	1	0.01	0.01	0.01	0.01	1	100	116.203155463203	0.99999998765909	0.999999999999932	0.999999999999932	1	1	1	NA	0	0	0	0	NA	0	0	0	0	NA
1-145	89	1	1	0.01	0.01	0.01	0.01	1	100	99.8285254138924	0.999908797570521	0.999902027513836	0.999902027513836	1	1	28	NA	0	0	0	0	NA	0	0	0	0	NA
1-145	9	1	1	0.01	0.01	0.01	0.01	1	100	99.2273194317915	0.999996124899385	0.999995756575359	0.999995756575359	1	1	3	NA	0	0	0	0	NA	0	0	0	0	NA
1-145	90	1	1	0.01	0.01	0.01	0.01	1	100	109.87407595716	0.984825761736892	0.999999998950102	0.999999998950102	1	1	1	NA	0	0	0	0	NA	1	0	0	0	NA
1-145	91	1	1	0.01	0.01	0.01	0.01	3	100	109.161295249097	0.999935901832834	0.999878149717715	0.999878149717715	1	1	7	NA	0	0	0	0	NA	0	0	0	0	NA
1-145	92	1	1	0.01	0.01	0.01	0.01	1	100	101.291637902161	0.999997758032913	0.999986205962411	0.999986205962411	1	1	3	NA	0	0	0	0	NA	0	0	0	0	NA
1-145	93	1	1	0.01	0.01	0.01	0.01	3	100	100.124716546839	0.994290857052479	0.994675913404573	0.994675913404573	1	1	13	NA	0	0	0	0	NA	1	1	0	0	NA
1-145	94	1	1	0.01	0.01	0.01	0.01	1	100	91.5293376737685	0.998744573591565	0.998788433396981	0.998788433396981	1	1	12	NA	0	0	0	0	NA	0	0	0	0	NA
1-145	95	1	1	0.01	0.01	0.01	0.01	2	100	80.0122558696042	0.994859280118708	0.995490608975569	0.995490608975569	1	1	7	NA	0	0	0	0	NA	1	1	0	0	NA
1-145	96	1	1	0.01	0.01	0.01	0.01	3	100	93.1488847516111	0.998813273732093	0.998869594164202	0.998869594164202	1	1	15	NA	0	0	0	0	NA	0	0	0	0	NA
1-145	97	1	1	0.01	0.01	0.01	0.01	2	100	104.31261796685	0.99998835719139	0.999987996990357	0.999987996990357	1	1	11	NA	0	0	0	0	NA	0	0	0	0	NA
1-145	98	1	1	0.01	0.01	0.01	0.01	1	100	105.387538668658	0.999999745565246	0.999998328358928	0.999998328358928	1	1	3	NA	0	0	0	0	NA	0	0	0	0	NA
1-145	99	1	1	0.01	0.01	0.01	0.01	1	100	93.3153095164834	0.996469766554891	0.995811657197982	0.995811657197982	1	1	2	NA	0	0	0	0	NA	0	0	0	0	NA
1-148	1	1	1	0.8	0.01	0.01	0.01	2	100	141.225403583998	0.999744283877547	0.999898025994667	0.999898025994667	1	1	50	NA	0	0	0	0	NA	0	0	0	0	NA
1-148	10	1	1	0.8	0.01	0.01	0.01	2	100	161.595808054574	0.999781922799514	0.99972126920141	0.99972126920141	1	1	30	NA	0	0	0	0	NA	0	0	0	0	NA
1-148	100	1	1	0.8	0.01	0.01	0.01	1	100	149.244501078753	0.982604223768373	0.999999999999999	0.999999999999999	1	1	1	NA	0	0	0	0	NA	1	0	0	0	NA
1-148	101	1	1	0.8	0.01	0.01	0.01	3	100	147.859847783496	0.997876249295715	0.999726512067879	0.999726512067879	0.994949494949495	2	86	NA	0	0	0	0	NA	0	0	0	1	NA
1-148	102	1	1	0.8	0.01	0.01	0.01	3	100	124.664553339904	0.993194499141553	0.994139267189131	0.994139267189131	0.98989898989899	1	69	NA	0	0	1	1	NA	0	1	0	0	NA
1-148	103	1	1	0.8	0.01	0.01	0.01	2	100	140.706335092111	0.999872397374651	0.999911044105667	0.999911044105667	1	1	25	NA	0	0	0	0	NA	0	0	0	0	NA
1-148	104	1	1	0.8	0.01	0.01	0.01	2	100	126.762167696014	0.995250364153472	0.998569732242316	0.998569732242316	0.994949494949495	2	98	NA	0	0	0	0	NA	1	0	0	1	NA
1-148	105	1	1	0.8	0.01	0.01	0.01	1	100	130.713361867691	0.999966280752128	0.999980557136431	0.999980557136431	1	1	67	NA	0	0	0	0	NA	0	0	0	0	NA
1-148	106	1	1	0.8	0.01	0.01	0.01	2	100	113.351963362726	0.99843893326221	0.99800051437486	0.99800051437486	0.98989898989899	3	97	NA	0	0	0	0	NA	0	0	0	2	NA
1-148	107	1	1	0.8	0.01	0.01	0.01	6	100	164.636681086209	0.977320475961732	0.976328870944381	0.976328870944381	1	1	16	NA	0	0	0	0	NA	3	3	0	0	NA
1-148	108	1	1	0.8	0.01	0.01	0.01	1	100	96.3193952406339	0.999578542863234	0.999975035242971	0.999975035242971	0.994949494949495	2	97	NA	0	0	0	0	NA	0	0	0	1	NA
1-148	109	1	1	0.8	0.01	0.01	0.01	3	100	163.369422853722	0.999916191644815	0.999906441121433	0.999906441121433	1	1	10	NA	0	0	0	0	NA	0	0	0	0	NA
1-148	11	1	1	0.8	0.01	0.01	0.01	3	100	113.143865323099	0.989349898417653	0.998794133666115	0.998794133666115	0.994949494949495	2	94	NA	1	0	0	0	NA	0	0	0	1	NA
1-148	110	1	1	0.8	0.01	0.01	0.01	1	100	127.60526437726	0.999894148070299	0.999876863023269	0.999876863023269	1	1	6	NA	0	0	0	0	NA	0	0	0	0	NA
1-148	111	1	1	0.8	0.01	0.01	0.01	2	100	119.147553976548	0.999907230022795	0.999933133506299	0.999933133506299	0.994949494949495	2	92	NA	0	0	0	0	NA	0	0	0	1	NA
1-148	112	1	1	0.8	0.01	0.01	0.01	6	100	162.616313218376	0.98628668726314	0.989726208650278	0.989726208650278	0.98989898989899	1	30	NA	1	1	1	1	NA	0	0	0	0	NA
1-148	113	1	1	0.8	0.01	0.01	0.01	1	100	109.358301626813	0.999984697324013	1	1	1	1	1	NA	0	0	0	0	NA	0	0	0	0	NA
1-148	114	1	1	0.8	0.01	0.01	0.01	3	100	111.80941840638	0.987845384383744	0.990174891871051	0.990174891871051	0.98989898989899	2	57	NA	0	0	0	0	NA	2	2	2	2	NA
1-148	115	1	1	0.8	0.01	0.01	0.01	3	100	174.04528148085	0.999911980933325	0.999826658112656	0.999826658112656	1	1	8	NA	0	0	0	0	NA	0	0	0	0	NA
1-148	116	1	1	0.8	0.01	0.01	0.01	1	100	84.2477669089252	0.997299552496873	0.999999998459669	0.999999998459669	1	1	99	NA	0	0	0	0	NA	0	0	0	0	NA
1-148	117	1	1	0.8	0.01	0.01	0.01	1	100	137.179779430036	0.999991427258333	0.999989927893357	0.999989927893357	1	1	61	NA	0	0	0	0	NA	0	0	0	0	NA
1-148	118	1	1	0.8	0.01	0.01	0.01	1	100	143.417966947812	0.999999964511352	1	1	1	1	1	NA	0	0	0	0	NA	0	0	0	0	NA
1-148	119	1	1	0.8	0.01	0.01	0.01	4	100	176.54562065807	0.996373385600877	0.997834132930841	0.997834132930841	1	1	46	NA	0	0	0	0	NA	0	0	0	0	NA
1-148	12	1	1	0.8	0.01	0.01	0.01	1	100	123.551594661849	0.999966208873103	0.999997957934814	0.999997957934814	0.994949494949495	2	97	NA	0	0	0	0	NA	0	0	0	1	NA
1-148	120	1	1	0.8	0.01	0.01	0.01	2	100	114.006692831242	0.999645902176413	0.999826063544303	0.999826063544303	0.984848484848485	3	91	NA	0	0	0	0	NA	0	0	0	3	NA
1-148	121	1	1	0.8	0.01	0.01	0.01	1	100	105.660220162437	0.999503774945207	0.999521187744784	0.999521187744784	0.994949494949495	2	87	NA	0	0	0	0	NA	0	0	0	1	NA
1-148	122	1	1	0.8	0.01	0.01	0.01	2	100	126.294950410956	0.997897464862439	0.99994959094248	0.99994959094248	0.994949494949495	2	73	NA	0	0	0	0	NA	0	0	0	1	NA
1-148	123	1	1	0.8	0.01	0.01	0.01	3	100	100.034334109121	0.991117267744063	0.995072802229971	0.995072802229971	1	1	94	NA	0	0	0	0	NA	1	0	0	0	NA
1-148	124	1	1	0.8	0.01	0.01	0.01	2	100	191.2242832616	0.990518620945137	0.990274727709446	0.990274727709446	0.98989898989899	1	16	NA	1	1	1	1	NA	0	0	0	0	NA
1-148	125	1	1	0.8	0.01	0.01	0.01	2	100	119.155169389859	0.999523230941922	0.999618112845451	0.999618112845451	0.98989898989899	3	91	NA	0	0	0	0	NA	0	0	0	2	NA
1-148	126	1	1	0.8	0.01	0.01	0.01	2	100	157.292395959477	0.999915411075205	0.99991756695571	0.99991756695571	1	1	29	NA	0	0	0	0	NA	0	0	0	0	NA
1-148	127	1	1	0.8	0.01	0.01	0.01	2	100	114.376894009866	0.997609822431278	0.999365617789811	0.999365617789811	0.994949494949495	2	88	NA	0	0	0	0	NA	0	0	0	1	NA
1-148	128	1	1	0.8	0.01	0.01	0.01	2	100	121.012482849743	0.998066969967397	0.999718225121992	0.999718225121992	1	1	82	NA	0	0	0	0	NA	0	0	0	0	NA
1-148	129	1	1	0.8	0.01	0.01	0.01	3	100	102.705122791484	0.999241752105161	0.999154614382284	0.999154614382284	0.96969696969697	1	87	NA	0	0	0	3	NA	0	0	3	0	NA
1-148	13	1	1	0.8	0.01	0.01	0.01	1	100	159.744632040166	0.99999652806988	0.999997250433315	0.999997250433315	1	1	2	NA	0	0	0	0	NA	0	0	0	0	NA
1-148	130	1	1	0.8	0.01	0.01	0.01	3	100	144.008181648936	0.994279328098828	0.998637920817346	0.998637920817346	0.98989898989899	2	48	NA	0	0	0	0	NA	0	0	0	2	NA
1-148	131	1	1	0.8	0.01	0.01	0.01	3	100	125.001467728057	0.998369502091962	0.999188439212016	0.999188439212016	1	1	48	NA	0	0	0	0	NA	0	0	0	0	NA
1-148	132	1	1	0.8	0.01	0.01	0.01	2	100	116.733905726943	0.999907641765611	0.999895811637782	0.999895811637782	0.98989898989899	2	46	NA	0	0	0	0	NA	0	0	0	2	NA
1-148	133	1	1	0.8	0.01	0.01	0.01	3	100	121.211681415075	0.999221852149056	0.999820910135358	0.999820910135358	1	1	76	NA	0	0	0	0	NA	0	0	0	0	NA
1-148	134	1	1	0.8	0.01	0.01	0.01	2	100	117.386061939377	0.999914986996633	0.999883846940628	0.999883846940628	1	1	56	NA	0	0	0	0	NA	0	0	0	0	NA
1-148	135	1	1	0.8	0.01	0.01	0.01	4	100	146.593449568172	0.998865260329257	0.99894002982268	0.99894002982268	0.97979797979798	3	80	NA	0	0	0	0	NA	0	0	0	4	NA
1-148	136	1	1	0.8	0.01	0.01	0.01	3	100	101.236815749594	0.987867604777142	0.99563617587592	0.99563617587592	0.994949494949495	2	81	NA	1	0	0	0	NA	0	1	0	1	NA
1-148	137	1	1	0.8	0.01	0.01	0.01	6	100	138.167256805918	0.982691741123969	0.985788332200136	0.985788332200136	0.97979797979798	2	18	NA	1	1	1	1	NA	0	0	0	2	NA
1-148	138	1	1	0.8	0.01	0.01	0.01	4	100	139.388338242977	0.999945999037245	0.999956504769334	0.999956504769334	1	1	49	NA	0	0	0	0	NA	0	0	0	0	NA
1-148	139	1	1	0.8	0.01	0.01	0.01	1	100	106.671312499836	0.999242949109597	0.998804230980312	0.998804230980312	0.994949494949495	2	82	NA	0	0	0	0	NA	0	0	0	1	NA
1-148	14	1	1	0.8	0.01	0.01	0.01	3	100	170.047789386037	0.999932994381376	0.999885131822957	0.999885131822957	1	1	11	NA	0	0	0	0	NA	0	0	0	0	NA
1-148	140	1	1	0.8	0.01	0.01	0.01	3	100	147.970339008004	0.99905194639356	0.999214161301806	0.999214161301806	1	1	24	NA	0	0	0	0	NA	0	0	0	0	NA
1-148	141	1	1	0.8	0.01	0.01	0.01	3	100	118.598314189932	0.997742829548357	0.998815982745924	0.998815982745924	1	1	85	NA	0	0	0	0	NA	0	0	0	0	NA
1-148	142	1	1	0.8	0.01	0.01	0.01	5	100	164.612783692784	0.999153786851066	0.99932749534943	0.99932749534943	1	1	27	NA	0	0	0	0	NA	0	0	0	0	NA
1-148	143	1	1	0.8	0.01	0.01	0.01	1	100	141.140363455304	0.999995701226496	0.999996212307102	0.999996212307102	1	1	84	NA	0	0	0	0	NA	0	0	0	0	NA
1-148	144	1	1	0.8	0.01	0.01	0.01	1	100	98.0021672219215	0.999998168373135	0.999998053821622	0.999998053821622	0.994949494949495	2	85	NA	0	0	0	0	NA	0	0	0	1	NA
1-148	145	1	1	0.8	0.01	0.01	0.01	1	100	145.070384293234	0.999867989654985	0.999874086823969	0.999874086823969	1	1	53	NA	0	0	0	0	NA	0	0	0	0	NA
1-148	146	1	1	0.8	0.01	0.01	0.01	2	100	120.87159248426	0.999315612472434	0.999321104942633	0.999321104942633	0.994949494949495	2	66	NA	0	0	0	0	NA	0	0	0	1	NA
1-148	147	1	1	0.8	0.01	0.01	0.01	2	100	156.330736655631	0.99964129935874	0.999391331197778	0.999391331197778	1	1	56	NA	0	0	0	0	NA	0	0	0	0	NA
1-148	148	1	1	0.8	0.01	0.01	0.01	1	100	98.7078856588366	0.998914879290069	0.999545780421374	0.999545780421374	0.994949494949495	2	93	NA	0	0	0	0	NA	0	0	0	1	NA
1-148	149	1	1	0.8	0.01	0.01	0.01	3	100	112.146114516649	0.998237337423962	0.998767938282358	0.998767938282358	1	1	79	NA	0	0	0	0	NA	0	0	0	0	NA
1-148	15	1	1	0.8	0.01	0.01	0.01	1	100	193.02605873208	0.985997654391612	1	1	1	1	1	NA	0	0	0	0	NA	1	0	0	0	NA
1-148	150	1	1	0.8	0.01	0.01	0.01	1	100	157.672922996655	0.999768329634006	0.999714950920607	0.999714950920607	1	1	43	NA	0	0	0	0	NA	0	0	0	0	NA
1-148	151	1	1	0.8	0.01	0.01	0.01	2	100	132.406362406312	0.999805598772714	0.999695328554969	0.999695328554969	0.994949494949495	2	71	NA	0	0	0	0	NA	0	0	0	1	NA
1-148	152	1	1	0.8	0.01	0.01	0.01	2	100	145.320121771335	0.999964610941142	0.9999759785928	0.9999759785928	1	1	67	NA	0	0	0	0	NA	0	0	0	0	NA
1-148	153	1	1	0.8	0.01	0.01	0.01	1	100	93.1792144763355	0.999943097825737	0.999981142761092	0.999981142761092	1	1	89	NA	0	0	0	0	NA	0	0	0	0	NA
1-148	154	1	1	0.8	0.01	0.01	0.01	3	100	126.10728991424	0.998703444854952	0.997741008983038	0.997741008983038	0.994949494949495	2	85	NA	0	0	0	0	NA	0	0	0	1	NA
1-148	155	1	1	0.8	0.01	0.01	0.01	3	100	123.056165585011	0.999745004339654	0.999846659306313	0.999846659306313	1	1	64	NA	0	0	0	0	NA	0	0	0	0	NA
1-148	156	1	1	0.8	0.01	0.01	0.01	2	100	109.884867089156	0.999879051489583	0.999962072038961	0.999962072038961	1	1	78	NA	0	0	0	0	NA	0	0	0	0	NA
1-148	157	1	1	0.8	0.01	0.01	0.01	2	100	148.927995104645	0.999989502214762	0.999990674717245	0.999990674717245	1	1	45	NA	0	0	0	0	NA	0	0	0	0	NA
1-148	158	1	1	0.8	0.01	0.01	0.01	1	100	96.8241631215812	0.999709624898176	0.999626472112225	0.999626472112225	0.994949494949495	2	88	NA	0	0	0	0	NA	0	0	0	1	NA
1-148	159	1	1	0.8	0.01	0.01	0.01	2	100	140.155013120754	0.990108965323431	0.990252056884924	0.990252056884924	0.98989898989899	1	69	NA	1	1	1	1	NA	0	0	0	0	NA
1-148	16	1	1	0.8	0.01	0.01	0.01	2	100	156.398769427717	0.999989004319601	0.999994813712496	0.999994813712496	1	1	67	NA	0	0	0	0	NA	0	0	0	0	NA
1-148	160	1	1	0.8	0.01	0.01	0.01	4	100	158.332341898962	0.999185242019758	0.999165069134905	0.999165069134905	1	1	32	NA	0	0	0	0	NA	0	0	0	0	NA
1-148	161	1	1	0.8	0.01	0.01	0.01	1	100	108.188704092141	0.999907753460374	0.999870532411634	0.999870532411634	1	1	60	NA	0	0	0	0	NA	0	0	0	0	NA
1-148	162	1	1	0.8	0.01	0.01	0.01	1	100	114.369671273857	0.999588065126717	0.999495264238582	0.999495264238582	0.994949494949495	2	86	NA	0	0	0	0	NA	0	0	0	1	NA
1-148	163	1	1	0.8	0.01	0.01	0.01	1	100	116.742970770426	0.99991096827422	0.999861755473339	0.999861755473339	1	1	77	NA	0	0	0	0	NA	0	0	0	0	NA
1-148	164	1	1	0.8	0.01	0.01	0.01	1	100	169.844813845258	0.999996141165009	0.999995907923569	0.999995907923569	1	1	16	NA	0	0	0	0	NA	0	0	0	0	NA
1-148	165	1	1	0.8	0.01	0.01	0.01	3	100	139.551472366885	0.999799615641903	0.999862570714408	0.999862570714408	1	1	88	NA	0	0	0	0	NA	0	0	0	0	NA
1-148	166	1	1	0.8	0.01	0.01	0.01	3	100	161.483038214155	0.999927152848009	0.999896773915972	0.999896773915972	1	1	9	NA	0	0	0	0	NA	0	0	0	0	NA
1-148	167	1	1	0.8	0.01	0.01	0.01	2	100	143.521845579457	0.998216941992898	0.999611763188254	0.999611763188254	1	1	76	NA	0	0	0	0	NA	0	0	0	0	NA
1-148	168	1	1	0.8	0.01	0.01	0.01	4	100	114.275188556062	0.997481976621697	0.997333653158059	0.997333653158059	0.984848484848485	4	80	NA	0	0	0	0	NA	0	0	0	3	NA
1-148	169	1	1	0.8	0.01	0.01	0.01	2	100	165.24824932442	0.999898224683404	0.999947567203555	0.999947567203555	1	1	10	NA	0	0	0	0	NA	0	0	0	0	NA
1-148	17	1	1	0.8	0.01	0.01	0.01	3	100	205.951757369579	0.99256056419341	0.900926667630523	0.900926667630523	1	1	12	NA	0	3	0	0	NA	0	7	0	0	NA
1-148	170	1	1	0.8	0.01	0.01	0.01	3	100	152.117834164013	0.999932038300808	0.99993867764355	0.99993867764355	1	1	56	NA	0	0	0	0	NA	0	0	0	0	NA
1-148	171	1	1	0.8	0.01	0.01	0.01	3	100	86.0038251735825	0.994429606499995	0.996512730238996	0.996512730238996	0.994949494949495	2	92	NA	0	0	0	0	NA	0	0	1	1	NA
1-148	172	1	1	0.8	0.01	0.01	0.01	3	100	104.6261205124	0.996163766129085	0.999223229603067	0.999223229603067	1	1	89	NA	0	0	0	0	NA	0	0	0	0	NA
1-148	173	1	1	0.8	0.01	0.01	0.01	1	100	166.066414794939	0.999960129753002	0.999965777496395	0.999965777496395	1	1	29	NA	0	0	0	0	NA	0	0	0	0	NA
1-148	174	1	1	0.8	0.01	0.01	0.01	3	100	105.427202351452	0.998527446110716	0.999825550103742	0.999825550103742	0.994949494949495	2	97	NA	0	0	0	0	NA	0	0	1	1	NA
1-148	175	1	1	0.8	0.01	0.01	0.01	3	100	161.84263066645	0.999753320115552	0.999795454710454	0.999795454710454	1	1	40	NA	0	0	0	0	NA	0	0	0	0	NA
1-148	176	1	1	0.8	0.01	0.01	0.01	1	100	119.61947981064	0.999980609104294	0.999963281198133	0.999963281198133	0.994949494949495	2	65	NA	0	0	0	0	NA	0	0	0	1	NA
1-148	177	1	1	0.8	0.01	0.01	0.01	2	100	135.781765677104	0.999909255756175	0.999947366207394	0.999947366207394	1	1	62	NA	0	0	0	0	NA	0	0	0	0	NA
1-148	178	1	1	0.8	0.01	0.01	0.01	1	100	146.619975189908	0.999961416567557	0.99997739017169	0.99997739017169	1	1	3	NA	0	0	0	0	NA	0	0	0	0	NA
1-148	179	1	1	0.8	0.01	0.01	0.01	1	100	115.142750073803	0.999849077239789	0.999889152994449	0.999889152994449	1	1	48	NA	0	0	0	0	NA	0	0	0	0	NA
1-148	18	1	1	0.8	0.01	0.01	0.01	2	100	132.517835758443	0.999871218832232	0.999809006859505	0.999809006859505	0.984848484848485	1	90	NA	0	0	0	1	NA	0	0	0	1	NA
1-148	180	1	1	0.8	0.01	0.01	0.01	1	100	112.82610848733	0.999114589054698	0.999025863724451	0.999025863724451	0.994949494949495	2	82	NA	0	0	0	0	NA	0	0	1	1	NA
1-148	181	1	1	0.8	0.01	0.01	0.01	5	100	112.03267640492	0.988965257818062	0.98936109158297	0.98936109158297	0.994949494949495	2	92	NA	1	1	0	0	NA	0	0	1	1	NA
1-148	182	1	1	0.8	0.01	0.01	0.01	3	100	198.654154688748	0.963538915557955	0.966704244610771	0.966704244610771	1	1	7	NA	1	1	0	0	NA	1	1	0	0	NA
1-148	183	1	1	0.8	0.01	0.01	0.01	3	100	113.209722694444	0.989628374472534	0.979926024930801	0.979926024930801	0.984848484848485	3	78	NA	1	2	0	0	NA	0	0	2	3	NA
1-148	184	1	1	0.8	0.01	0.01	0.01	2	100	131.055627441205	0.994231809000849	0.999824865467257	0.999824865467257	1	1	4	NA	0	0	0	0	NA	0	0	0	0	NA
1-148	185	1	1	0.8	0.01	0.01	0.01	1	100	96.7160190447315	0.999763560149986	0.999720298430484	0.999720298430484	1	1	59	NA	0	0	0	0	NA	0	0	0	0	NA
1-148	186	1	1	0.8	0.01	0.01	0.01	3	100	121.955248473818	0.996822544482539	0.996689265873733	0.996689265873733	1	1	64	NA	0	0	0	0	NA	1	1	0	0	NA
1-148	187	1	1	0.8	0.01	0.01	0.01	2	100	116.764418315124	0.998180393250331	0.999168613094646	0.999168613094646	0.994949494949495	2	80	NA	0	0	0	0	NA	0	0	0	1	NA
1-148	188	1	1	0.8	0.01	0.01	0.01	1	100	98.9586933602472	0.999831867445655	0.999978064823101	0.999978064823101	0.994949494949495	2	95	NA	0	0	0	0	NA	0	0	0	1	NA
1-148	189	1	1	0.8	0.01	0.01	0.01	2	100	129.816307496997	0.999533790051806	0.999439409062473	0.999439409062473	0.994949494949495	2	40	NA	0	0	0	0	NA	0	0	0	1	NA
1-148	19	1	1	0.8	0.01	0.01	0.01	3	100	130.240733964969	0.9997568811143	0.999813825516884	0.999813825516884	1	1	46	NA	0	0	0	0	NA	0	0	0	0	NA
1-148	190	1	1	0.8	0.01	0.01	0.01	4	100	135.14474225033	0.998431170359716	0.998807919059281	0.998807919059281	1	1	58	NA	0	0	0	0	NA	0	0	0	0	NA
1-148	191	1	1	0.8	0.01	0.01	0.01	3	100	155.41594127453	0.993264101998974	0.999475475543849	0.999475475543849	1	1	71	NA	0	0	0	0	NA	1	0	0	0	NA
1-148	192	1	1	0.8	0.01	0.01	0.01	3	100	145.051887302328	0.997137860842357	0.997185536865733	0.997185536865733	0.98989898989899	1	66	NA	0	0	0	1	NA	0	0	1	0	NA
1-148	193	1	1	0.8	0.01	0.01	0.01	2	100	148.668161510263	0.99997041733519	0.999976446527061	0.999976446527061	1	1	43	NA	0	0	0	0	NA	0	0	0	0	NA
1-148	194	1	1	0.8	0.01	0.01	0.01	1	100	104.6798214623	0.999977547468302	0.999963624826985	0.999963624826985	0.994949494949495	2	81	NA	0	0	0	0	NA	0	0	0	1	NA
1-148	195	1	1	0.8	0.01	0.01	0.01	2	100	146.9583510331	0.999096752033366	0.999793954010445	0.999793954010445	1	1	42	NA	0	0	0	0	NA	0	0	0	0	NA
1-148	196	1	1	0.8	0.01	0.01	0.01	2	100	126.998484622839	0.99980730437205	0.9994433103257	0.9994433103257	1	1	50	NA	0	0	0	0	NA	0	0	0	0	NA
1-148	197	1	1	0.8	0.01	0.01	0.01	2	100	104.264978328331	0.999999998420301	0.999999999999772	0.999999999999772	1	1	98	NA	0	0	0	0	NA	0	0	0	0	NA
1-148	198	1	1	0.8	0.01	0.01	0.01	1	100	136.017371084539	0.999999054852898	0.999999347867318	0.999999347867318	1	1	75	NA	0	0	0	0	NA	0	0	0	0	NA
1-148	199	1	1	0.8	0.01	0.01	0.01	3	100	136.655701541425	0.999425107005717	0.999486530289942	0.999486530289942	1	1	29	NA	0	0	0	0	NA	0	0	0	0	NA
1-148	2	1	1	0.8	0.01	0.01	0.01	2	100	160.374538912372	0.996865209456301	0.996729355607613	0.996729355607613	1	1	56	NA	0	0	0	0	NA	0	0	1	0	NA
1-148	20	1	1	0.8	0.01	0.01	0.01	2	100	136.167726652364	0.999875039277495	0.999809167446809	0.999809167446809	0.98989898989899	3	73	NA	0	0	0	0	NA	0	0	0	2	NA
1-148	200	1	1	0.8	0.01	0.01	0.01	1	100	149.597777626388	0.999894543302289	0.99994404794783	0.99994404794783	1	1	49	NA	0	0	0	0	NA	0	0	0	0	NA
1-148	201	1	1	0.8	0.01	0.01	0.01	2	100	139.540509842578	0.999904735951051	0.999892629971893	0.999892629971893	1	1	69	NA	0	0	0	0	NA	0	0	0	0	NA
1-148	202	1	1	0.8	0.01	0.01	0.01	3	100	138.117633295104	0.999654780165952	0.999805505787965	0.999805505787965	0.98989898989899	2	19	NA	0	0	0	0	NA	0	0	0	2	NA
1-148	203	1	1	0.8	0.01	0.01	0.01	3	100	174.327717528494	0.999875626803351	0.999939734530627	0.999939734530627	1	1	51	NA	0	0	0	0	NA	0	0	0	0	NA
1-148	204	1	1	0.8	0.01	0.01	0.01	3	100	110.548345133367	0.999712387906155	0.999551350303831	0.999551350303831	0.994949494949495	2	82	NA	0	0	0	0	NA	0	0	0	1	NA
1-148	205	1	1	0.8	0.01	0.01	0.01	2	100	153.393533024814	0.993236949037206	0.997268542746631	0.997268542746631	1	1	74	NA	0	0	0	0	NA	1	0	0	0	NA
1-148	206	1	1	0.8	0.01	0.01	0.01	2	100	178.132057965805	0.999936501535362	0.99996260962345	0.99996260962345	1	1	18	NA	0	0	0	0	NA	0	0	0	0	NA
1-148	207	1	1	0.8	0.01	0.01	0.01	3	100	164.551198986978	0.997475369865392	0.999529193296404	0.999529193296404	1	1	12	NA	0	0	0	0	NA	0	0	0	0	NA
1-148	208	1	1	0.8	0.01	0.01	0.01	1	100	128.674918772719	0.999990727379868	0.999990850056356	0.999990850056356	1	1	40	NA	0	0	0	0	NA	0	0	0	0	NA
1-148	209	1	1	0.8	0.01	0.01	0.01	1	100	148.450213747405	0.999928297827883	0.999916250756413	0.999916250756413	1	1	32	NA	0	0	0	0	NA	0	0	0	0	NA
1-148	21	1	1	0.8	0.01	0.01	0.01	3	100	131.250716498434	0.990852545739304	0.990829900550954	0.990829900550954	0.98989898989899	1	86	NA	1	1	1	1	NA	0	0	0	0	NA
1-148	210	1	1	0.8	0.01	0.01	0.01	2	100	167.565124031175	0.999991176830295	0.999995293227	0.999995293227	1	1	18	NA	0	0	0	0	NA	0	0	0	0	NA
1-148	211	1	1	0.8	0.01	0.01	0.01	1	100	193.849779544157	0.999945722795644	0.99996377925047	0.99996377925047	1	1	9	NA	0	0	0	0	NA	0	0	0	0	NA
1-148	212	1	1	0.8	0.01	0.01	0.01	3	100	157.713967908451	0.999967517989896	0.999966202446918	0.999966202446918	1	1	38	NA	0	0	0	0	NA	0	0	0	0	NA
1-148	213	1	1	0.8	0.01	0.01	0.01	2	100	86.4517660437094	0.997847665313318	0.998424150885927	0.998424150885927	0.994949494949495	2	75	NA	0	0	0	0	NA	0	0	0	1	NA
1-148	214	1	1	0.8	0.01	0.01	0.01	1	100	87.113516925857	0.99999165084051	0.999991686319512	0.999991686319512	1	1	97	NA	0	0	0	0	NA	0	0	0	0	NA
1-148	215	1	1	0.8	0.01	0.01	0.01	1	100	113.651519555302	0.998993878058379	0.999999261895353	0.999999261895353	0.994949494949495	2	99	NA	0	0	0	0	NA	0	0	0	1	NA
1-148	216	1	1	0.8	0.01	0.01	0.01	3	100	136.641081516561	0.99949299361398	0.999423994522011	0.999423994522011	0.98989898989899	2	47	NA	0	0	0	0	NA	0	0	0	2	NA
1-148	217	1	1	0.8	0.01	0.01	0.01	2	100	138.951446166217	0.999878536092021	0.999910848840805	0.999910848840805	1	1	14	NA	0	0	0	0	NA	0	0	0	0	NA
1-148	218	1	1	0.8	0.01	0.01	0.01	1	100	132.203699777	0.999949781121683	0.999952423802233	0.999952423802233	1	1	11	NA	0	0	0	0	NA	0	0	0	0	NA
1-148	219	1	1	0.8	0.01	0.01	0.01	1	100	112.786655702991	0.999999529697916	0.999999527899494	0.999999527899494	1	1	90	NA	0	0	0	0	NA	0	0	0	0	NA
1-148	22	1	1	0.8	0.01	0.01	0.01	4	100	141.563241564205	0.99998152412921	0.999987635178428	0.999987635178428	1	1	74	NA	0	0	0	0	NA	0	0	0	0	NA
1-148	220	1	1	0.8	0.01	0.01	0.01	2	100	122.080885650843	0.999837290192144	0.999791931458972	0.999791931458972	1	1	68	NA	0	0	0	0	NA	0	0	0	0	NA
1-148	221	1	1	0.8	0.01	0.01	0.01	4	100	147.029898262565	0.999977032931661	0.999971786442067	0.999971786442067	1	1	33	NA	0	0	0	0	NA	0	0	0	0	NA
1-148	222	1	1	0.8	0.01	0.01	0.01	1	100	100.562114508815	0.999853363408064	0.999990262493793	0.999990262493793	0.994949494949495	2	88	NA	0	0	0	0	NA	0	0	1	1	NA
1-148	223	1	1	0.8	0.01	0.01	0.01	4	100	180.226409306932	0.999471364004439	0.999438375733864	0.999438375733864	1	1	32	NA	0	0	0	0	NA	0	0	0	0	NA
1-148	224	1	1	0.8	0.01	0.01	0.01	3	100	151.152442617661	0.998488686935495	0.999453573773685	0.999453573773685	1	1	76	NA	0	0	0	0	NA	0	0	0	0	NA
1-148	225	1	1	0.8	0.01	0.01	0.01	5	100	155.527048188757	0.970567454766793	0.971176508353842	0.971176508353842	0.97979797979798	4	26	NA	3	3	0	0	NA	0	0	0	4	NA
1-148	226	1	1	0.8	0.01	0.01	0.01	1	100	183.339614457445	0.999999340107884	0.999999417471833	0.999999417471833	1	1	13	NA	0	0	0	0	NA	0	0	0	0	NA
1-148	227	1	1	0.8	0.01	0.01	0.01	2	100	125.988149221793	0.999967292807913	0.999983302948107	0.999983302948107	1	1	6	NA	0	0	0	0	NA	0	0	0	0	NA
1-148	228	1	1	0.8	0.01	0.01	0.01	1	100	108.697776299705	0.999317224848429	0.999152836064842	0.999152836064842	1	1	97	NA	0	0	0	0	NA	0	0	0	0	NA
1-148	229	1	1	0.8	0.01	0.01	0.01	2	100	145.591901263711	0.995917255877208	0.999999997385943	0.999999997385943	1	1	2	NA	0	0	0	0	NA	0	0	0	0	NA
1-148	23	1	1	0.8	0.01	0.01	0.01	2	100	156.641196914084	0.998850160471318	0.99979175964674	0.99979175964674	1	1	59	NA	0	0	0	0	NA	0	0	0	0	NA
1-148	230	1	1	0.8	0.01	0.01	0.01	2	100	154.500061266865	0.999983754442223	0.999986200227829	0.999986200227829	1	1	15	NA	0	0	0	0	NA	0	0	0	0	NA
1-148	231	1	1	0.8	0.01	0.01	0.01	3	100	126.894061552129	0.997629157857254	0.997953049697467	0.997953049697467	0.98989898989899	2	88	NA	0	0	0	0	NA	0	0	0	2	NA
1-148	232	1	1	0.8	0.01	0.01	0.01	3	100	156.58304755798	0.998548418250485	0.999458804156467	0.999458804156467	1	1	81	NA	0	0	0	0	NA	0	0	0	0	NA
1-148	233	1	1	0.8	0.01	0.01	0.01	3	100	118.668669934474	0.998798312037254	0.998813096351177	0.998813096351177	1	1	35	NA	0	0	0	0	NA	0	0	0	0	NA
1-148	234	1	1	0.8	0.01	0.01	0.01	1	100	112.374567394446	0.999968605736012	0.999992216277771	0.999992216277771	0.994949494949495	2	97	NA	0	0	0	0	NA	0	0	0	1	NA
1-148	235	1	1	0.8	0.01	0.01	0.01	3	100	182.616926129279	0.999990709060723	0.999994645368486	0.999994645368486	1	1	23	NA	0	0	0	0	NA	0	0	0	0	NA
1-148	236	1	1	0.8	0.01	0.01	0.01	2	100	131.154596737782	0.997425359892986	0.996204693487516	0.996204693487516	1	1	52	NA	0	0	0	0	NA	0	1	1	0	NA
1-148	237	1	1	0.8	0.01	0.01	0.01	2	100	156.424474173448	0.999815063419705	0.999825925978411	0.999825925978411	1	1	36	NA	0	0	0	0	NA	0	0	0	0	NA
1-148	238	1	1	0.8	0.01	0.01	0.01	2	100	130.923461743755	0.999997247951701	0.999998360642785	0.999998360642785	0.98989898989899	2	63	NA	0	0	0	0	NA	0	0	0	2	NA
1-148	239	1	1	0.8	0.01	0.01	0.01	5	100	156.25801986002	0.996654005895933	0.999390883016714	0.999390883016714	0.98989898989899	2	46	NA	0	0	0	0	NA	0	0	0	2	NA
1-148	24	1	1	0.8	0.01	0.01	0.01	3	100	191.894762116192	0.999870015682859	0.999914524344497	0.999914524344497	1	1	26	NA	0	0	0	0	NA	0	0	0	0	NA
1-148	240	1	1	0.8	0.01	0.01	0.01	3	100	161.272917638038	0.992446280017845	0.999817500294046	0.999817500294046	1	1	79	NA	0	0	0	0	NA	1	0	0	0	NA
1-148	241	1	1	0.8	0.01	0.01	0.01	1	100	122.04151005925	0.99977811510337	0.999908930454509	0.999908930454509	1	1	93	NA	0	0	0	0	NA	0	0	0	0	NA
1-148	242	1	1	0.8	0.01	0.01	0.01	3	100	157.261075382332	0.999361042581859	0.999713587475211	0.999713587475211	1	1	54	NA	0	0	0	0	NA	0	0	0	0	NA
1-148	243	1	1	0.8	0.01	0.01	0.01	2	100	90.3063749673141	0.999999993983449	1	1	1	1	99	NA	0	0	0	0	NA	0	0	0	0	NA
1-148	244	1	1	0.8	0.01	0.01	0.01	2	100	147.718100259126	0.999877776843932	0.999807638716807	0.999807638716807	1	1	55	NA	0	0	0	0	NA	0	0	0	0	NA
1-148	245	1	1	0.8	0.01	0.01	0.01	2	100	154.198646464488	0.99934874468324	0.997785233062303	0.997785233062303	0.98989898989899	2	68	NA	0	0	0	0	NA	0	0	0	2	NA
1-148	246	1	1	0.8	0.01	0.01	0.01	2	100	139.271126619561	0.998026666932732	0.998196170305601	0.998196170305601	1	1	18	NA	0	0	0	0	NA	0	0	0	0	NA
1-148	247	1	1	0.8	0.01	0.01	0.01	1	100	109.771488569113	0.999610351557211	0.999645660683654	0.999645660683654	1	1	91	NA	0	0	0	0	NA	0	0	0	0	NA
1-148	248	1	1	0.8	0.01	0.01	0.01	2	100	160.782745248979	0.999921592206449	0.999921908261971	0.999921908261971	1	1	43	NA	0	0	0	0	NA	0	0	0	0	NA
1-148	249	1	1	0.8	0.01	0.01	0.01	6	100	219.331144195521	0.992005661193668	0.999865635207778	0.999865635207778	0.98989898989899	2	16	NA	0	0	0	0	NA	0	0	0	2	NA
1-148	25	1	1	0.8	0.01	0.01	0.01	4	100	117.17703182511	0.999936759955525	0.999947203163436	0.999947203163436	1	1	75	NA	0	0	0	0	NA	0	0	0	0	NA
1-148	250	1	1	0.8	0.01	0.01	0.01	2	100	183.300872181281	0.954307532415905	0.9999999661389	0.9999999661389	1	1	2	NA	1	0	0	0	NA	3	0	0	0	NA
1-148	251	1	1	0.8	0.01	0.01	0.01	1	100	125.800960196202	0.99998234626673	0.99997103104114	0.99997103104114	0.994949494949495	2	60	NA	0	0	0	0	NA	0	0	0	1	NA
1-148	252	1	1	0.8	0.01	0.01	0.01	1	100	121.500020032153	0.999878745437581	0.999841392911777	0.999841392911777	1	1	56	NA	0	0	0	0	NA	0	0	0	0	NA
1-148	253	1	1	0.8	0.01	0.01	0.01	4	100	142.176891384273	0.998305083924322	0.999005986150698	0.999005986150698	1	1	34	NA	0	0	0	0	NA	0	0	0	0	NA
1-148	254	1	1	0.8	0.01	0.01	0.01	1	100	114.926042326245	0.999999998675991	0.999999999999996	0.999999999999996	1	1	99	NA	0	0	0	0	NA	0	0	0	0	NA
1-148	255	1	1	0.8	0.01	0.01	0.01	3	100	93.5589146440717	0.999202218444636	0.999584163908883	0.999584163908883	1	1	74	NA	0	0	0	0	NA	0	0	0	0	NA
1-148	256	1	1	0.8	0.01	0.01	0.01	3	100	153.045063156721	0.993102603922142	0.994033407134094	0.994033407134094	0.98989898989899	2	15	NA	0	0	0	0	NA	0	0	2	2	NA
1-148	257	1	1	0.8	0.01	0.01	0.01	2	100	120.419998506115	0.999083523281788	0.998991442019309	0.998991442019309	0.994949494949495	2	65	NA	0	0	0	0	NA	0	0	0	1	NA
1-148	258	1	1	0.8	0.01	0.01	0.01	4	100	140.781828529012	0.999989564538307	0.9999933543082	0.9999933543082	1	1	23	NA	0	0	0	0	NA	0	0	0	0	NA
1-148	259	1	1	0.8	0.01	0.01	0.01	2	100	135.051027476608	0.967059453974616	0.999935620146211	0.999935620146211	0.98989898989899	3	43	NA	3	0	0	0	NA	0	0	0	2	NA
1-148	26	1	1	0.8	0.01	0.01	0.01	2	100	126.300553549311	0.999660735518393	0.999738676808665	0.999738676808665	1	1	67	NA	0	0	0	0	NA	0	0	0	0	NA
1-148	260	1	1	0.8	0.01	0.01	0.01	3	100	162.144152011832	0.946992895620379	0.999426097891304	0.999426097891304	0.97979797979798	4	58	NA	5	0	0	0	NA	0	0	0	4	NA
1-148	261	1	1	0.8	0.01	0.01	0.01	5	100	149.480796841531	0.999820406667369	0.999901668567243	0.999901668567243	0.97979797979798	3	55	NA	0	0	0	0	NA	0	0	0	4	NA
1-148	262	1	1	0.8	0.01	0.01	0.01	2	100	168.264648117154	0.999977513120931	0.999965091705358	0.999965091705358	1	1	13	NA	0	0	0	0	NA	0	0	0	0	NA
1-148	263	1	1	0.8	0.01	0.01	0.01	4	100	157.775542058495	0.999922562183743	0.999830160420509	0.999830160420509	1	1	17	NA	0	0	0	0	NA	0	0	0	0	NA
1-148	264	1	1	0.8	0.01	0.01	0.01	2	100	98.7538869650367	0.996611870278798	0.999715259615689	0.999715259615689	1	1	79	NA	0	0	0	0	NA	0	0	0	0	NA
1-148	265	1	1	0.8	0.01	0.01	0.01	1	100	110.787218395252	0.998775370790929	0.999992385429848	0.999992385429848	0.994949494949495	2	93	NA	0	0	0	0	NA	0	0	0	1	NA
1-148	266	1	1	0.8	0.01	0.01	0.01	1	100	128.637608617615	0.99991940203072	0.999890645586798	0.999890645586798	0.994949494949495	2	78	NA	0	0	0	0	NA	0	0	0	1	NA
1-148	267	1	1	0.8	0.01	0.01	0.01	2	100	123.470810886126	0.996584374496633	0.999783712778718	0.999783712778718	1	1	83	NA	0	0	0	0	NA	0	0	0	0	NA
1-148	268	1	1	0.8	0.01	0.01	0.01	2	100	173.637569208012	0.95909630760912	0.959282167384658	0.959282167384658	1	1	20	NA	4	4	0	0	NA	0	0	0	0	NA
1-148	269	1	1	0.8	0.01	0.01	0.01	4	100	148.46347668332	0.998349663762517	0.998944662569042	0.998944662569042	1	1	14	NA	0	0	0	0	NA	0	0	0	0	NA
1-148	27	1	1	0.8	0.01	0.01	0.01	2	100	131.041714215009	0.998900055576633	0.99975985736967	0.99975985736967	1	1	78	NA	0	0	0	0	NA	0	0	0	0	NA
1-148	270	1	1	0.8	0.01	0.01	0.01	1	100	141.454401250127	0.999997225989244	0.99999844329169	0.99999844329169	1	1	61	NA	0	0	0	0	NA	0	0	0	0	NA
1-148	271	1	1	0.8	0.01	0.01	0.01	1	100	128.953815373982	0.999931552910034	0.999941355704517	0.999941355704517	1	1	71	NA	0	0	0	0	NA	0	0	0	0	NA
1-148	272	1	1	0.8	0.01	0.01	0.01	1	100	123.422632054252	0.999975224097121	0.999978453529779	0.999978453529779	0.994949494949495	2	84	NA	0	0	0	0	NA	0	0	0	1	NA
1-148	273	1	1	0.8	0.01	0.01	0.01	3	100	123.245160645448	0.995487963213419	0.99731335563623	0.99731335563623	0.98989898989899	2	68	NA	0	0	0	0	NA	0	0	2	2	NA
1-148	274	1	1	0.8	0.01	0.01	0.01	2	100	116.589551910367	0.999734727917977	0.999834764153088	0.999834764153088	1	1	61	NA	0	0	0	0	NA	0	0	0	0	NA
1-148	275	1	1	0.8	0.01	0.01	0.01	2	100	135.408489520789	0.999801229974147	0.999827439241979	0.999827439241979	1	1	62	NA	0	0	0	0	NA	0	0	0	0	NA
1-148	276	1	1	0.8	0.01	0.01	0.01	3	100	127.362389493877	0.997589374301714	0.999848348042179	0.999848348042179	0.98989898989899	3	63	NA	0	0	0	0	NA	0	0	0	2	NA
1-148	277	1	1	0.8	0.01	0.01	0.01	1	100	141.525645111398	0.99983955286824	0.999889562169343	0.999889562169343	1	1	79	NA	0	0	0	0	NA	0	0	0	0	NA
1-148	278	1	1	0.8	0.01	0.01	0.01	6	100	146.516084873735	0.996464046406073	0.998156995597116	0.998156995597116	0.98989898989899	2	58	NA	0	0	0	0	NA	0	0	0	2	NA
1-148	279	1	1	0.8	0.01	0.01	0.01	3	100	158.51321138957	0.99079585942499	0.99076347825969	0.99076347825969	1	1	39	NA	0	0	0	0	NA	2	1	2	0	NA
1-148	28	1	1	0.8	0.01	0.01	0.01	2	100	173.314369735513	0.999838250160544	0.999883658716338	0.999883658716338	1	1	12	NA	0	0	0	0	NA	0	0	0	0	NA
1-148	280	1	1	0.8	0.01	0.01	0.01	3	100	114.907546139312	0.989898989431142	0.98989899113445	0.98989899113445	0.98989898989899	1	99	NA	1	1	1	1	NA	0	0	0	0	NA
1-148	281	1	1	0.8	0.01	0.01	0.01	3	100	124.60919646909	0.998720070225391	0.998720256326866	0.998720256326866	0.994949494949495	2	33	NA	0	0	0	0	NA	0	0	0	1	NA
1-148	282	1	1	0.8	0.01	0.01	0.01	1	100	117.173538049573	0.999903118696726	0.999892701511687	0.999892701511687	1	1	75	NA	0	0	0	0	NA	0	0	0	0	NA
1-148	283	1	1	0.8	0.01	0.01	0.01	1	100	134.314124589008	0.999963858110144	0.999984589596007	0.999984589596007	1	1	86	NA	0	0	0	0	NA	0	0	0	0	NA
1-148	284	1	1	0.8	0.01	0.01	0.01	2	100	141.210691584926	0.999748109035968	0.999902859531756	0.999902859531756	1	1	67	NA	0	0	0	0	NA	0	0	0	0	NA
1-148	285	1	1	0.8	0.01	0.01	0.01	3	100	127.30225897247	0.999715073879912	0.999779232834889	0.999779232834889	0.974747474747475	4	90	NA	0	0	0	0	NA	0	0	0	5	NA
1-148	286	1	1	0.8	0.01	0.01	0.01	3	100	106.37097329986	0.997859019811462	0.999540076940981	0.999540076940981	0.984848484848485	3	80	NA	0	0	0	0	NA	0	0	0	3	NA
1-148	287	1	1	0.8	0.01	0.01	0.01	1	100	105.18894179928	0.999929382723412	0.999949799764245	0.999949799764245	1	1	93	NA	0	0	0	0	NA	0	0	0	0	NA
1-148	288	1	1	0.8	0.01	0.01	0.01	1	100	122.16113895994	0.999764113175094	0.999466445233599	0.999466445233599	1	1	45	NA	0	0	0	0	NA	0	0	0	0	NA
1-148	289	1	1	0.8	0.01	0.01	0.01	4	100	104.918497412576	0.998508389818406	0.998951478394665	0.998951478394665	0.994949494949495	2	84	NA	0	0	0	0	NA	0	0	0	1	NA
1-148	29	1	1	0.8	0.01	0.01	0.01	2	100	151.01970264227	0.994882207576536	0.995214176415921	0.995214176415921	1	1	59	NA	0	0	1	0	NA	0	0	2	0	NA
1-148	290	1	1	0.8	0.01	0.01	0.01	3	100	123.813067969507	0.99979109836928	0.999860913184665	0.999860913184665	0.98989898989899	2	68	NA	0	0	0	0	NA	0	0	0	2	NA
1-148	291	1	1	0.8	0.01	0.01	0.01	4	100	188.824303146411	0.999406023434633	0.999413606319784	0.999413606319784	1	1	42	NA	0	0	0	0	NA	0	0	0	0	NA
1-148	292	1	1	0.8	0.01	0.01	0.01	4	100	174.720424413337	0.953104370021634	0.980714792585995	0.980714792585995	1	1	14	NA	1	0	0	0	NA	1	1	0	0	NA
1-148	293	1	1	0.8	0.01	0.01	0.01	4	100	155.19868073706	0.99843122831629	0.999394627323899	0.999394627323899	1	1	58	NA	0	0	0	0	NA	0	0	0	0	NA
1-148	294	1	1	0.8	0.01	0.01	0.01	2	100	153.470607133109	0.999989302044009	0.999986338553933	0.999986338553933	0.98989898989899	2	36	NA	0	0	0	0	NA	0	0	0	2	NA
1-148	295	1	1	0.8	0.01	0.01	0.01	1	100	86.2008035556597	0.999542749641762	0.999999998363372	0.999999998363372	0.994949494949495	2	99	NA	0	0	0	0	NA	0	0	1	1	NA
1-148	296	1	1	0.8	0.01	0.01	0.01	3	100	121.5869847269	0.991306616830515	0.992382894481633	0.992382894481633	0.98989898989899	1	82	NA	1	1	1	1	NA	0	0	0	0	NA
1-148	297	1	1	0.8	0.01	0.01	0.01	2	100	181.536898574848	0.999999449204505	0.999999611512025	0.999999611512025	1	1	28	NA	0	0	0	0	NA	0	0	0	0	NA
1-148	298	1	1	0.8	0.01	0.01	0.01	4	100	121.278898319974	0.996100803017521	0.998517409126652	0.998517409126652	1	1	69	NA	0	0	0	0	NA	0	0	0	0	NA
1-148	299	1	1	0.8	0.01	0.01	0.01	2	100	126.3438937006	0.989627940864211	0.998529022548597	0.998529022548597	0.994949494949495	2	69	NA	1	0	0	0	NA	0	0	0	1	NA
1-148	3	1	1	0.8	0.01	0.01	0.01	3	100	128.256210872623	0.998753359825971	0.999093908685581	0.999093908685581	1	1	63	NA	0	0	0	0	NA	0	0	0	0	NA
1-148	30	1	1	0.8	0.01	0.01	0.01	2	100	155.881489955081	0.999996209212041	0.999994774727786	0.999994774727786	1	1	14	NA	0	0	0	0	NA	0	0	0	0	NA
1-148	300	1	1	0.8	0.01	0.01	0.01	1	100	120.613821512735	0.999994418732895	0.99999599441063	0.99999599441063	1	1	78	NA	0	0	0	0	NA	0	0	0	0	NA
1-148	301	1	1	0.8	0.01	0.01	0.01	4	100	164.84429839694	0.996923134802381	0.998634400325279	0.998634400325279	1	1	35	NA	0	0	0	0	NA	0	0	0	0	NA
1-148	302	1	1	0.8	0.01	0.01	0.01	4	100	147.404041983246	0.998357077955525	0.998588849086408	0.998588849086408	0.98989898989899	2	82	NA	0	0	0	0	NA	0	0	0	2	NA
1-148	303	1	1	0.8	0.01	0.01	0.01	3	100	104.100075565655	0.999720117618077	0.999648830235985	0.999648830235985	1	1	86	NA	0	0	0	0	NA	0	0	0	0	NA
1-148	304	1	1	0.8	0.01	0.01	0.01	3	100	132.362431558324	0.998586536445775	0.999910953685852	0.999910953685852	1	1	76	NA	0	0	0	0	NA	0	0	0	0	NA
1-148	305	1	1	0.8	0.01	0.01	0.01	3	100	158.46218477524	0.999772773821	0.999899704049059	0.999899704049059	1	1	71	NA	0	0	0	0	NA	0	0	0	0	NA
1-148	306	1	1	0.8	0.01	0.01	0.01	4	100	104.937240769614	0.989531320747202	0.995720736168751	0.995720736168751	1	1	77	NA	0	0	0	0	NA	2	0	0	0	NA
1-148	307	1	1	0.8	0.01	0.01	0.01	2	100	132.886275682259	0.999956289947339	0.999935059855101	0.999935059855101	0.984848484848485	3	81	NA	0	0	0	0	NA	0	0	0	3	NA
1-148	308	1	1	0.8	0.01	0.01	0.01	4	100	159.304882792087	0.998311735579593	0.999123315062021	0.999123315062021	1	1	82	NA	0	0	0	0	NA	0	0	0	0	NA
1-148	309	1	1	0.8	0.01	0.01	0.01	3	100	107.324591548991	0.979645882482228	0.979659068673	0.979659068673	0.984848484848485	1	89	NA	2	2	2	1	NA	0	0	0	1	NA
1-148	31	1	1	0.8	0.01	0.01	0.01	4	100	188.913086958172	0.999839535053793	0.99991562947108	0.99991562947108	0.98989898989899	2	28	NA	0	0	0	0	NA	0	0	0	2	NA
1-148	310	1	1	0.8	0.01	0.01	0.01	1	100	104.640533483392	0.999999999289257	0.999999999999999	0.999999999999999	1	1	99	NA	0	0	0	0	NA	0	0	0	0	NA
1-148	311	1	1	0.8	0.01	0.01	0.01	3	100	145.264410052357	0.999894633656293	0.99987369314789	0.99987369314789	1	1	39	NA	0	0	0	0	NA	0	0	0	0	NA
1-148	312	1	1	0.8	0.01	0.01	0.01	2	100	105.27165943459	0.999851594392249	0.999935137959183	0.999935137959183	0.98989898989899	2	95	NA	0	0	0	0	NA	0	0	0	2	NA
1-148	313	1	1	0.8	0.01	0.01	0.01	3	100	131.587997747726	0.999753750258523	0.999738889419785	0.999738889419785	0.994949494949495	2	64	NA	0	0	0	0	NA	0	0	0	1	NA
1-148	314	1	1	0.8	0.01	0.01	0.01	1	100	162.391396082166	0.999970782627906	0.999967965980745	0.999967965980745	1	1	55	NA	0	0	0	0	NA	0	0	0	0	NA
1-148	315	1	1	0.8	0.01	0.01	0.01	2	100	119.92482753472	0.999725581641873	0.999706445912777	0.999706445912777	1	1	80	NA	0	0	0	0	NA	0	0	0	0	NA
1-148	316	1	1	0.8	0.01	0.01	0.01	1	100	102.235491852411	0.999791073512414	0.999860286310556	0.999860286310556	0.994949494949495	2	92	NA	0	0	0	0	NA	0	0	1	1	NA
1-148	317	1	1	0.8	0.01	0.01	0.01	3	100	202.012915531175	0.880786009650917	0.990469727528846	0.990469727528846	1	1	5	NA	10	0	0	0	NA	2	0	0	0	NA
1-148	318	1	1	0.8	0.01	0.01	0.01	4	100	207.593000608281	0.999113993714286	0.998920895898692	0.998920895898692	1	1	23	NA	0	0	0	0	NA	0	0	0	0	NA
1-148	319	1	1	0.8	0.01	0.01	0.01	2	100	124.362845120161	0.975889433620584	0.999999999501717	0.999999999501717	1	1	2	NA	0	0	0	0	NA	1	0	0	0	NA
1-148	32	1	1	0.8	0.01	0.01	0.01	1	100	131.373803298598	0.999996007204921	0.999998386988536	0.999998386988536	1	1	2	NA	0	0	0	0	NA	0	0	0	0	NA
1-148	320	1	1	0.8	0.01	0.01	0.01	2	100	127.314397352818	0.97671132668759	0.999999983964429	0.999999983964429	1	1	2	NA	0	0	0	0	NA	1	0	0	0	NA
1-148	321	1	1	0.8	0.01	0.01	0.01	3	100	101.929353328904	0.998091689710654	0.997913846482431	0.997913846482431	0.984848484848485	1	90	NA	0	0	2	1	NA	0	0	0	1	NA
1-148	322	1	1	0.8	0.01	0.01	0.01	1	100	151.424411486082	0.999987933805258	0.999987186636302	0.999987186636302	1	1	60	NA	0	0	0	0	NA	0	0	0	0	NA
1-148	323	1	1	0.8	0.01	0.01	0.01	3	100	96.1237128370779	0.989625671227004	0.994993376351175	0.994993376351175	0.994949494949495	2	93	NA	1	0	0	0	NA	0	0	0	1	NA
1-148	324	1	1	0.8	0.01	0.01	0.01	1	100	140.173912196543	0.999925583603462	0.999946713777119	0.999946713777119	1	1	89	NA	0	0	0	0	NA	0	0	0	0	NA
1-148	325	1	1	0.8	0.01	0.01	0.01	1	100	155.467591266032	0.995928274551713	0.994706493250419	0.994706493250419	1	1	28	NA	0	0	1	0	NA	1	1	0	0	NA
1-148	326	1	1	0.8	0.01	0.01	0.01	3	100	162.964749097023	0.990470813772928	0.989882056792148	0.989882056792148	0.98989898989899	1	29	NA	1	1	1	1	NA	0	0	0	0	NA
1-148	327	1	1	0.8	0.01	0.01	0.01	1	100	157.131723876411	0.999999309982849	0.999999679835738	0.999999679835738	1	1	69	NA	0	0	0	0	NA	0	0	0	0	NA
1-148	328	1	1	0.8	0.01	0.01	0.01	1	100	150.904623183883	0.999991380576488	0.99999535851695	0.99999535851695	1	1	17	NA	0	0	0	0	NA	0	0	0	0	NA
1-148	329	1	1	0.8	0.01	0.01	0.01	2	100	168.934957817304	0.999995750030474	0.999997672702189	0.999997672702189	1	1	22	NA	0	0	0	0	NA	0	0	0	0	NA
1-148	33	1	1	0.8	0.01	0.01	0.01	2	100	147.154092070076	0.989902771961519	0.989902726441546	0.989902726441546	0.98989898989899	1	4	NA	1	1	1	1	NA	0	0	0	0	NA
1-148	330	1	1	0.8	0.01	0.01	0.01	5	100	202.117022847483	0.999774030817892	0.999750381403251	0.999750381403251	1	1	36	NA	0	0	0	0	NA	0	0	0	0	NA
1-148	331	1	1	0.8	0.01	0.01	0.01	2	100	117.837116161372	0.995826914478153	0.998617511473087	0.998617511473087	0.994949494949495	2	96	NA	0	0	0	0	NA	0	0	0	1	NA
1-148	332	1	1	0.8	0.01	0.01	0.01	2	100	193.421064587935	0.999961227612394	0.999972101334602	0.999972101334602	1	1	27	NA	0	0	0	0	NA	0	0	0	0	NA
1-148	333	1	1	0.8	0.01	0.01	0.01	1	100	125.013744590909	0.99999970841866	0.999999899203334	0.999999899203334	1	1	76	NA	0	0	0	0	NA	0	0	0	0	NA
1-148	334	1	1	0.8	0.01	0.01	0.01	1	100	121.653817275397	0.999935076013758	0.999955302208492	0.999955302208492	1	1	70	NA	0	0	0	0	NA	0	0	0	0	NA
1-148	335	1	1	0.8	0.01	0.01	0.01	4	100	152.053924383409	0.993913449973395	0.995620523329364	0.995620523329364	1	1	75	NA	0	0	0	0	NA	0	0	0	0	NA
1-148	336	1	1	0.8	0.01	0.01	0.01	2	100	127.015378311147	0.997640980700034	0.999760086733943	0.999760086733943	0.994949494949495	2	83	NA	0	0	0	0	NA	0	0	0	1	NA
1-148	337	1	1	0.8	0.01	0.01	0.01	2	100	127.170054549384	0.999691304521189	0.999771141774595	0.999771141774595	0.98989898989899	3	83	NA	0	0	0	0	NA	0	0	0	2	NA
1-148	338	1	1	0.8	0.01	0.01	0.01	2	100	123.443199129775	0.999514256744626	0.998901527554093	0.998901527554093	0.984848484848485	3	77	NA	0	0	0	0	NA	0	0	0	3	NA
1-148	339	1	1	0.8	0.01	0.01	0.01	1	100	127.283810667827	0.999989606402663	0.999993195117044	0.999993195117044	1	1	81	NA	0	0	0	0	NA	0	0	0	0	NA
1-148	34	1	1	0.8	0.01	0.01	0.01	2	100	161.588823848901	0.9998402949551	0.999843427589687	0.999843427589687	0.98989898989899	2	36	NA	0	0	0	0	NA	0	0	0	2	NA
1-148	340	1	1	0.8	0.01	0.01	0.01	1	100	128.048808573575	0.999976606952174	0.999963470291609	0.999963470291609	0.994949494949495	2	64	NA	0	0	0	0	NA	0	0	0	1	NA
1-148	341	1	1	0.8	0.01	0.01	0.01	3	100	165.250541164566	0.999842045956972	0.999860251541388	0.999860251541388	1	1	37	NA	0	0	0	0	NA	0	0	0	0	NA
1-148	342	1	1	0.8	0.01	0.01	0.01	2	100	129.121268160753	0.999366302780997	0.999909254506995	0.999909254506995	1	1	85	NA	0	0	0	0	NA	0	0	0	0	NA
1-148	343	1	1	0.8	0.01	0.01	0.01	3	100	94.709237174118	0.994197599969048	0.996170618505782	0.996170618505782	1	1	76	NA	0	0	0	0	NA	0	0	0	0	NA
1-148	344	1	1	0.8	0.01	0.01	0.01	3	100	131.805476742706	0.999806172740726	0.99988801361707	0.99988801361707	1	1	27	NA	0	0	0	0	NA	0	0	0	0	NA
1-148	345	1	1	0.8	0.01	0.01	0.01	1	100	199.432108918368	0.999753901922597	1	1	1	1	1	NA	0	0	0	0	NA	0	0	0	0	NA
1-148	346	1	1	0.8	0.01	0.01	0.01	2	100	134.25486202465	0.998718677897327	0.999487785990613	0.999487785990613	1	1	74	NA	0	0	0	0	NA	0	0	0	0	NA
1-148	347	1	1	0.8	0.01	0.01	0.01	2	100	166.334142305219	0.999994512804246	0.999996988118755	0.999996988118755	1	1	20	NA	0	0	0	0	NA	0	0	0	0	NA
1-148	348	1	1	0.8	0.01	0.01	0.01	1	100	144.336683892264	0.999889378562611	0.999873536833723	0.999873536833723	1	1	43	NA	0	0	0	0	NA	0	0	0	0	NA
1-148	349	1	1	0.8	0.01	0.01	0.01	3	100	111.665776478376	0.966402377834708	0.996504764029533	0.996504764029533	0.974747474747475	1	76	NA	3	0	1	2	NA	1	0	2	1	NA
1-148	35	1	1	0.8	0.01	0.01	0.01	1	100	114.55239969297	0.999908713186409	0.999990200026212	0.999990200026212	0.994949494949495	2	94	NA	0	0	0	0	NA	0	0	0	1	NA
1-148	350	1	1	0.8	0.01	0.01	0.01	3	100	130.714090468421	0.996380657522862	0.995329841260015	0.995329841260015	1	1	57	NA	0	0	0	0	NA	1	1	1	0	NA
1-148	351	1	1	0.8	0.01	0.01	0.01	1	100	113.99248035096	0.999987557737056	0.999985820335179	0.999985820335179	0.994949494949495	2	82	NA	0	0	0	0	NA	0	0	0	1	NA
1-148	352	1	1	0.8	0.01	0.01	0.01	3	100	171.838773294591	0.998713208372232	0.99967801105861	0.99967801105861	1	1	44	NA	0	0	0	0	NA	0	0	0	0	NA
1-148	353	1	1	0.8	0.01	0.01	0.01	3	100	106.033676021063	0.984742056659193	0.987624130657367	0.987624130657367	0.98989898989899	1	97	NA	0	1	1	1	NA	2	0	0	0	NA
1-148	354	1	1	0.8	0.01	0.01	0.01	1	100	189.826333255407	0.999936907827321	0.999962735265449	0.999962735265449	1	1	22	NA	0	0	0	0	NA	0	0	0	0	NA
1-148	355	1	1	0.8	0.01	0.01	0.01	3	100	199.964891128971	0.999873809604453	0.999896592987411	0.999896592987411	1	1	10	NA	0	0	0	0	NA	0	0	0	0	NA
1-148	356	1	1	0.8	0.01	0.01	0.01	2	100	148.217805792744	0.999991317169736	0.999991216122575	0.999991216122575	1	1	41	NA	0	0	0	0	NA	0	0	0	0	NA
1-148	357	1	1	0.8	0.01	0.01	0.01	3	100	162.656489735354	0.999993753039647	0.999994097877652	0.999994097877652	1	1	28	NA	0	0	0	0	NA	0	0	0	0	NA
1-148	358	1	1	0.8	0.01	0.01	0.01	2	100	121.87436226936	0.999938050919095	0.999969810544065	0.999969810544065	1	1	60	NA	0	0	0	0	NA	0	0	0	0	NA
1-148	359	1	1	0.8	0.01	0.01	0.01	1	100	178.53688607621	0.999985295873033	0.999993118063635	0.999993118063635	1	1	4	NA	0	0	0	0	NA	0	0	0	0	NA
1-148	36	1	1	0.8	0.01	0.01	0.01	4	100	160.828897027033	0.990901109132267	0.99038941695324	0.99038941695324	1	1	13	NA	0	0	0	0	NA	0	0	0	0	NA
1-148	360	1	1	0.8	0.01	0.01	0.01	6	100	115.169917326755	0.982656129426053	0.998225809987942	0.998225809987942	0.984848484848485	4	85	NA	2	0	0	0	NA	0	0	0	3	NA
1-148	361	1	1	0.8	0.01	0.01	0.01	1	100	128.733299650545	0.986777753620936	0.99993757735662	0.99993757735662	0.994949494949495	2	2	NA	1	0	0	0	NA	0	0	0	1	NA
1-148	362	1	1	0.8	0.01	0.01	0.01	2	100	168.095913668186	0.998145259959888	0.998494843228302	0.998494843228302	1	1	10	NA	0	0	0	0	NA	0	0	0	0	NA
1-148	363	1	1	0.8	0.01	0.01	0.01	2	100	122.363119472578	0.999937097122858	0.999962526331257	0.999962526331257	1	1	71	NA	0	0	0	0	NA	0	0	0	0	NA
1-148	364	1	1	0.8	0.01	0.01	0.01	2	100	104.96855307537	0.997100500273467	0.997043120240309	0.997043120240309	0.994949494949495	2	91	NA	0	0	0	0	NA	0	0	0	1	NA
1-148	365	1	1	0.8	0.01	0.01	0.01	2	100	149.355783005413	0.999778308510788	0.999814254429137	0.999814254429137	1	1	8	NA	0	0	0	0	NA	0	0	0	0	NA
1-148	366	1	1	0.8	0.01	0.01	0.01	1	100	93.7522071894651	0.999999997138487	0.999999982630363	0.999999982630363	1	1	99	NA	0	0	0	0	NA	0	0	0	0	NA
1-148	367	1	1	0.8	0.01	0.01	0.01	2	100	140.255991081872	0.999776286800656	0.999717790446315	0.999717790446315	1	1	47	NA	0	0	0	0	NA	0	0	0	0	NA
1-148	368	1	1	0.8	0.01	0.01	0.01	5	100	189.081342003565	0.99989174638855	0.999900459961734	0.999900459961734	1	1	28	NA	0	0	0	0	NA	0	0	0	0	NA
1-148	369	1	1	0.8	0.01	0.01	0.01	6	100	111.151209251916	0.992487410222696	0.994101095176187	0.994101095176187	0.98989898989899	2	73	NA	0	0	0	0	NA	0	0	0	2	NA
1-148	37	1	1	0.8	0.01	0.01	0.01	3	100	194.64278875104	0.99986309575657	0.99973081938251	0.99973081938251	1	1	9	NA	0	0	0	0	NA	0	0	0	0	NA
1-148	370	1	1	0.8	0.01	0.01	0.01	1	100	152.581558162148	0.999998407346068	0.999998534552968	0.999998534552968	1	1	13	NA	0	0	0	0	NA	0	0	0	0	NA
1-148	371	1	1	0.8	0.01	0.01	0.01	2	100	145.922966392796	0.999812519561336	0.999862874114758	0.999862874114758	1	1	38	NA	0	0	0	0	NA	0	0	0	0	NA
1-148	372	1	1	0.8	0.01	0.01	0.01	3	100	179.18394586541	0.995398440080784	0.999050302190982	0.999050302190982	1	1	28	NA	0	0	0	0	NA	0	0	0	0	NA
1-148	373	1	1	0.8	0.01	0.01	0.01	5	100	143.422900893075	0.966941845949436	0.990883615899498	0.990883615899498	1	1	9	NA	0	0	0	0	NA	3	0	0	0	NA
1-148	374	1	1	0.8	0.01	0.01	0.01	1	100	136.374571116444	0.99985827139717	0.99986270392302	0.99986270392302	1	1	64	NA	0	0	0	0	NA	0	0	0	0	NA
1-148	375	1	1	0.8	0.01	0.01	0.01	1	100	153.392183643281	0.999994012770923	0.999996023061562	0.999996023061562	1	1	5	NA	0	0	0	0	NA	0	0	0	0	NA
1-148	376	1	1	0.8	0.01	0.01	0.01	2	100	137.147032631857	0.996700623669882	0.995986847275585	0.995986847275585	0.994949494949495	2	72	NA	0	0	0	0	NA	1	1	1	1	NA
1-148	377	1	1	0.8	0.01	0.01	0.01	3	100	141.830653978605	0.999692562167468	0.999705059247183	0.999705059247183	1	1	46	NA	0	0	0	0	NA	0	0	0	0	NA
1-148	378	1	1	0.8	0.01	0.01	0.01	2	100	90.997796321927	0.99786927981812	0.997502270361938	0.997502270361938	0.984848484848485	3	94	NA	0	0	0	0	NA	0	0	1	3	NA
1-148	379	1	1	0.8	0.01	0.01	0.01	2	100	146.864120999075	0.998728954954803	0.999363999993484	0.999363999993484	0.98989898989899	2	70	NA	0	0	0	0	NA	0	0	2	2	NA
1-148	38	1	1	0.8	0.01	0.01	0.01	3	100	220.468484585401	0.999982217574226	0.999974036797934	0.999974036797934	1	1	19	NA	0	0	0	0	NA	0	0	0	0	NA
1-148	380	1	1	0.8	0.01	0.01	0.01	1	100	124.996002172691	0.999825089104627	0.999999990951427	0.999999990951427	1	1	1	NA	0	0	0	0	NA	0	0	0	0	NA
1-148	381	1	1	0.8	0.01	0.01	0.01	3	100	117.658855691816	0.995465313311809	0.995418736613819	0.995418736613819	0.98989898989899	2	71	NA	0	0	0	0	NA	1	1	0	2	NA
1-148	382	1	1	0.8	0.01	0.01	0.01	1	100	109.726940387753	0.99999791813814	0.999999402150652	0.999999402150652	1	1	97	NA	0	0	0	0	NA	0	0	0	0	NA
1-148	383	1	1	0.8	0.01	0.01	0.01	2	100	99.4704190279392	0.999902262379625	0.999926186886286	0.999926186886286	1	1	81	NA	0	0	0	0	NA	0	0	0	0	NA
1-148	384	1	1	0.8	0.01	0.01	0.01	2	100	126.13126310602	0.999850007139442	0.999905626580974	0.999905626580974	1	1	39	NA	0	0	0	0	NA	0	0	0	0	NA
1-148	385	1	1	0.8	0.01	0.01	0.01	5	100	139.827035108581	0.964102750054649	0.971599224340346	0.971599224340346	0.98989898989899	2	14	NA	0	0	0	0	NA	5	1	0	2	NA
1-148	386	1	1	0.8	0.01	0.01	0.01	2	100	187.976832476582	0.999397074048327	0.999992963329261	0.999992963329261	1	1	11	NA	0	0	0	0	NA	0	0	0	0	NA
1-148	387	1	1	0.8	0.01	0.01	0.01	4	100	126.817310359476	0.924010253844914	0.977705236702835	0.977705236702835	0.97979797979798	2	52	NA	7	0	0	0	NA	1	4	0	4	NA
1-148	388	1	1	0.8	0.01	0.01	0.01	1	100	134.279028165106	0.999982826900266	0.999982800031367	0.999982800031367	1	1	82	NA	0	0	0	0	NA	0	0	0	0	NA
1-148	389	1	1	0.8	0.01	0.01	0.01	1	100	160.675970071091	0.999836245571408	0.9999036702026	0.9999036702026	1	1	4	NA	0	0	0	0	NA	0	0	0	0	NA
1-148	39	1	1	0.8	0.01	0.01	0.01	2	100	157.590678243796	0.999995021819424	0.999990849321015	0.999990849321015	1	1	54	NA	0	0	0	0	NA	0	0	0	0	NA
1-148	390	1	1	0.8	0.01	0.01	0.01	1	100	103.553452449605	0.998740910049589	0.999486885640585	0.999486885640585	0.994949494949495	2	89	NA	0	0	0	0	NA	0	0	1	1	NA
1-148	391	1	1	0.8	0.01	0.01	0.01	1	100	122.970291164518	0.996943279967262	0.999999999999998	0.999999999999998	1	1	99	NA	0	0	0	0	NA	0	0	0	0	NA
1-148	392	1	1	0.8	0.01	0.01	0.01	3	100	137.6824228271	0.999718574440843	0.999674824784098	0.999674824784098	1	1	15	NA	0	0	0	0	NA	0	0	0	0	NA
1-148	393	1	1	0.8	0.01	0.01	0.01	3	100	135.126925830053	0.999956984950579	0.999929944011669	0.999929944011669	0.994949494949495	2	49	NA	0	0	0	0	NA	0	0	0	1	NA
1-148	394	1	1	0.8	0.01	0.01	0.01	1	100	137.120752119347	0.999976563379189	0.99999456302292	0.99999456302292	0.994949494949495	2	91	NA	0	0	0	0	NA	0	0	0	1	NA
1-148	395	1	1	0.8	0.01	0.01	0.01	1	100	151.332624684592	0.999993203168597	0.99999491363253	0.99999491363253	1	1	16	NA	0	0	0	0	NA	0	0	0	0	NA
1-148	396	1	1	0.8	0.01	0.01	0.01	2	100	104.031310160167	0.989728627250884	0.987810052230775	0.987810052230775	0.994949494949495	2	94	NA	1	1	0	0	NA	0	0	1	1	NA
1-148	397	1	1	0.8	0.01	0.01	0.01	2	100	87.468814656087	0.975914131199189	0.999999994690056	0.999999994690056	1	1	98	NA	0	0	0	0	NA	1	0	0	0	NA
1-148	398	1	1	0.8	0.01	0.01	0.01	2	100	115.936553296841	0.989853297345469	0.998825005523266	0.998825005523266	0.994949494949495	2	73	NA	1	0	0	0	NA	0	0	0	1	NA
1-148	399	1	1	0.8	0.01	0.01	0.01	2	100	134.178098970789	0.999913481240494	0.9998548387913	0.9998548387913	1	1	74	NA	0	0	0	0	NA	0	0	0	0	NA
1-148	4	1	1	0.8	0.01	0.01	0.01	1	100	119.231587632767	0.999869130799823	0.999888611326445	0.999888611326445	1	1	89	NA	0	0	0	0	NA	0	0	0	0	NA
1-148	40	1	1	0.8	0.01	0.01	0.01	2	100	150.298200997708	0.99996502629553	0.999981708440225	0.999981708440225	1	1	8	NA	0	0	0	0	NA	0	0	0	0	NA
1-148	400	1	1	0.8	0.01	0.01	0.01	3	100	198.409606520261	0.999682808043968	0.999653839811316	0.999653839811316	1	1	17	NA	0	0	0	0	NA	0	0	0	0	NA
1-148	401	1	1	0.8	0.01	0.01	0.01	2	100	136.942836976617	0.998860157059389	0.999429429238913	0.999429429238913	1	1	45	NA	0	0	0	0	NA	0	0	0	0	NA
1-148	402	1	1	0.8	0.01	0.01	0.01	3	100	142.968701888232	0.998034634526277	0.99898695010585	0.99898695010585	1	1	46	NA	0	0	0	0	NA	0	0	0	0	NA
1-148	403	1	1	0.8	0.01	0.01	0.01	2	100	152.793537256265	0.998921350031778	0.999744906850794	0.999744906850794	0.994949494949495	2	75	NA	0	0	0	0	NA	0	0	0	1	NA
1-148	404	1	1	0.8	0.01	0.01	0.01	4	100	144.250578755615	0.993982525607499	0.998933008634923	0.998933008634923	1	1	46	NA	0	0	0	0	NA	0	0	0	0	NA
1-148	405	1	1	0.8	0.01	0.01	0.01	2	100	153.341306132432	0.999929939676438	0.9999489889006	0.9999489889006	1	1	13	NA	0	0	0	0	NA	0	0	0	0	NA
1-148	406	1	1	0.8	0.01	0.01	0.01	2	100	138.750217921968	0.999939309248299	0.999934821370728	0.999934821370728	1	1	65	NA	0	0	0	0	NA	0	0	0	0	NA
1-148	407	1	1	0.8	0.01	0.01	0.01	4	100	148.019258634464	0.989248464573254	0.989728415667171	0.989728415667171	0.98989898989899	2	22	NA	0	0	0	0	NA	2	2	0	2	NA
1-148	408	1	1	0.8	0.01	0.01	0.01	1	100	88.9350429533568	0.983629859224537	0.999999967836486	0.999999967836486	1	1	99	NA	0	0	0	0	NA	1	0	0	0	NA
1-148	409	1	1	0.8	0.01	0.01	0.01	5	100	184.856860449721	0.999569565309939	0.999687236992472	0.999687236992472	0.98989898989899	2	51	NA	0	0	0	0	NA	0	0	0	2	NA
1-148	41	1	1	0.8	0.01	0.01	0.01	3	100	108.216551097465	0.988658585113369	0.98885036359564	0.98885036359564	0.994949494949495	2	71	NA	1	1	0	0	NA	0	0	0	1	NA
1-148	410	1	1	0.8	0.01	0.01	0.01	2	100	96.8024237380208	0.999999998481223	0.999999998749749	0.999999998749749	1	1	98	NA	0	0	0	0	NA	0	0	0	0	NA
1-148	411	1	1	0.8	0.01	0.01	0.01	2	100	135.600488159469	0.99980307366006	0.999870551740258	0.999870551740258	1	1	60	NA	0	0	0	0	NA	0	0	0	0	NA
1-148	412	1	1	0.8	0.01	0.01	0.01	1	100	101.298053718849	0.999370726327376	0.999993395783835	0.999993395783835	0.994949494949495	2	95	NA	0	0	0	0	NA	0	0	1	1	NA
1-148	413	1	1	0.8	0.01	0.01	0.01	3	100	148.450635177327	0.997354128185174	0.998314597284918	0.998314597284918	1	1	42	NA	0	0	0	0	NA	0	0	0	0	NA
1-148	414	1	1	0.8	0.01	0.01	0.01	2	100	123.935031034707	0.997154611338034	0.99978247946912	0.99978247946912	0.994949494949495	2	92	NA	0	0	0	0	NA	0	0	0	1	NA
1-148	415	1	1	0.8	0.01	0.01	0.01	2	100	178.56437128999	0.999870443823386	0.99989936745625	0.99989936745625	1	1	16	NA	0	0	0	0	NA	0	0	0	0	NA
1-148	416	1	1	0.8	0.01	0.01	0.01	5	100	206.824096431747	0.999715159650963	0.999688549068207	0.999688549068207	1	1	33	NA	0	0	0	0	NA	0	0	0	0	NA
1-148	417	1	1	0.8	0.01	0.01	0.01	2	100	131.146535531787	0.999253101052826	0.99949486289739	0.99949486289739	1	1	65	NA	0	0	0	0	NA	0	0	0	0	NA
1-148	418	1	1	0.8	0.01	0.01	0.01	1	100	114.38546190655	0.999974483614593	0.999984030713128	0.999984030713128	0.994949494949495	2	88	NA	0	0	0	0	NA	0	0	0	1	NA
1-148	419	1	1	0.8	0.01	0.01	0.01	2	100	156.617179679082	0.99996217672466	0.999970788689168	0.999970788689168	0.98989898989899	2	37	NA	0	0	0	0	NA	0	0	0	2	NA
1-148	42	1	1	0.8	0.01	0.01	0.01	3	100	176.934780656444	0.999014901085174	0.998991195128432	0.998991195128432	1	1	40	NA	0	0	0	0	NA	0	0	0	0	NA
1-148	420	1	1	0.8	0.01	0.01	0.01	1	100	103.032197994044	0.999892008354282	0.999951066042474	0.999951066042474	0.994949494949495	2	95	NA	0	0	0	0	NA	0	0	0	1	NA
1-148	421	1	1	0.8	0.01	0.01	0.01	2	100	117.585372492778	0.999919129925264	0.999953511215621	0.999953511215621	0.994949494949495	2	53	NA	0	0	0	0	NA	0	0	0	1	NA
1-148	422	1	1	0.8	0.01	0.01	0.01	2	100	144.134348679035	0.999730807170934	0.999727723305575	0.999727723305575	1	1	72	NA	0	0	0	0	NA	0	0	0	0	NA
1-148	423	1	1	0.8	0.01	0.01	0.01	1	100	218.463417516103	0.99999809748754	0.9999993020065	0.9999993020065	1	1	5	NA	0	0	0	0	NA	0	0	0	0	NA
1-148	424	1	1	0.8	0.01	0.01	0.01	4	100	141.521636767031	0.99880899838491	0.998924590156884	0.998924590156884	0.98989898989899	2	77	NA	0	0	0	0	NA	0	0	0	2	NA
1-148	425	1	1	0.8	0.01	0.01	0.01	2	100	113.8663970893	0.998612267961751	0.999675403353754	0.999675403353754	1	1	86	NA	0	0	0	0	NA	0	0	0	0	NA
1-148	426	1	1	0.8	0.01	0.01	0.01	4	100	160.029705729694	0.996634746522104	0.997871617856247	0.997871617856247	1	1	45	NA	0	0	0	0	NA	0	0	0	0	NA
1-148	427	1	1	0.8	0.01	0.01	0.01	1	100	114.687598248887	0.999990804118905	0.999992771359727	0.999992771359727	1	1	87	NA	0	0	0	0	NA	0	0	0	0	NA
1-148	428	1	1	0.8	0.01	0.01	0.01	5	100	125.68765230124	0.999323332853236	0.999421499586664	0.999421499586664	0.98989898989899	2	54	NA	0	0	0	0	NA	0	0	0	2	NA
1-148	429	1	1	0.8	0.01	0.01	0.01	3	100	122.204916783314	0.99790309299222	0.998400641752615	0.998400641752615	1	1	43	NA	0	0	0	0	NA	0	0	0	0	NA
1-148	43	1	1	0.8	0.01	0.01	0.01	4	100	165.869164395061	0.988080394743487	0.995039946456882	0.995039946456882	1	1	15	NA	0	0	0	0	NA	0	0	0	0	NA
1-148	430	1	1	0.8	0.01	0.01	0.01	1	100	106.631914557465	0.999341465482549	0.999706259503566	0.999706259503566	1	1	95	NA	0	0	0	0	NA	0	0	0	0	NA
1-148	431	1	1	0.8	0.01	0.01	0.01	1	100	121.256668120794	0.999958568969053	0.999968747440789	0.999968747440789	1	1	92	NA	0	0	0	0	NA	0	0	0	0	NA
1-148	432	1	1	0.8	0.01	0.01	0.01	3	100	133.848070388652	0.997187228989046	0.998652073083387	0.998652073083387	1	1	59	NA	0	0	0	0	NA	0	0	0	0	NA
1-148	433	1	1	0.8	0.01	0.01	0.01	3	100	152.800455987352	0.983789306562116	0.98488665906867	0.98488665906867	0.98989898989899	2	8	NA	0	0	0	0	NA	2	2	0	2	NA
1-148	434	1	1	0.8	0.01	0.01	0.01	1	100	99.1192488360151	0.998646354953892	0.99955395978534	0.99955395978534	1	1	96	NA	0	0	0	0	NA	0	0	0	0	NA
1-148	435	1	1	0.8	0.01	0.01	0.01	4	100	98.1856834819611	0.989831862083316	0.99658506812589	0.99658506812589	0.994949494949495	2	94	NA	1	0	0	0	NA	0	0	0	1	NA
1-148	436	1	1	0.8	0.01	0.01	0.01	3	100	124.539766103542	0.990053634319369	0.993267699753597	0.993267699753597	0.98989898989899	2	65	NA	0	0	0	0	NA	2	2	0	2	NA
1-148	437	1	1	0.8	0.01	0.01	0.01	3	100	158.255511873216	0.999874661822068	0.999892143010145	0.999892143010145	1	1	20	NA	0	0	0	0	NA	0	0	0	0	NA
1-148	438	1	1	0.8	0.01	0.01	0.01	3	100	162.607917251993	0.999575492695353	0.999822421582456	0.999822421582456	1	1	22	NA	0	0	0	0	NA	0	0	0	0	NA
1-148	439	1	1	0.8	0.01	0.01	0.01	1	100	176.17516610381	0.999998169025743	0.999999262935631	0.999999262935631	1	1	3	NA	0	0	0	0	NA	0	0	0	0	NA
1-148	44	1	1	0.8	0.01	0.01	0.01	5	100	160.451912938355	0.991611264669144	0.994933910172261	0.994933910172261	1	1	38	NA	0	0	0	0	NA	0	0	0	0	NA
1-148	440	1	1	0.8	0.01	0.01	0.01	3	100	132.103675216092	0.995578033459416	0.999994112155298	0.999994112155298	0.98989898989899	2	65	NA	0	0	0	0	NA	0	0	0	2	NA
1-148	441	1	1	0.8	0.01	0.01	0.01	2	100	166.464558901499	0.99997219321013	0.999982562426698	0.999982562426698	0.98989898989899	2	80	NA	0	0	0	0	NA	0	0	0	2	NA
1-148	442	1	1	0.8	0.01	0.01	0.01	1	100	127.061543218278	0.999998366270675	0.999998481126509	0.999998481126509	1	1	25	NA	0	0	0	0	NA	0	0	0	0	NA
1-148	443	1	1	0.8	0.01	0.01	0.01	2	100	115.162233480479	0.997430464601914	0.998716034724543	0.998716034724543	0.994949494949495	2	96	NA	0	0	0	0	NA	0	0	0	1	NA
1-148	444	1	1	0.8	0.01	0.01	0.01	5	100	137.393105227467	0.997351592942758	0.998199553328903	0.998199553328903	1	1	63	NA	0	0	0	0	NA	0	0	0	0	NA
1-148	445	1	1	0.8	0.01	0.01	0.01	2	100	93.2465272547508	0.999173894729593	0.999602067864123	0.999602067864123	0.984848484848485	3	91	NA	0	0	0	0	NA	0	0	1	3	NA
1-148	446	1	1	0.8	0.01	0.01	0.01	2	100	146.44163503099	0.9996389001791	0.999811144975691	0.999811144975691	1	1	85	NA	0	0	0	0	NA	0	0	0	0	NA
1-148	447	1	1	0.8	0.01	0.01	0.01	3	100	107.276940440238	0.992357583960075	0.994086269260483	0.994086269260483	0.98989898989899	3	90	NA	0	0	0	0	NA	0	0	2	2	NA
1-148	448	1	1	0.8	0.01	0.01	0.01	4	100	132.158930811936	0.996282769500247	0.99812229996197	0.99812229996197	1	1	76	NA	0	0	0	0	NA	0	0	0	0	NA
1-148	449	1	1	0.8	0.01	0.01	0.01	1	100	147.211626865136	0.99994359757236	0.999963779854652	0.999963779854652	1	1	45	NA	0	0	0	0	NA	0	0	0	0	NA
1-148	45	1	1	0.8	0.01	0.01	0.01	1	100	106.506606033008	0.983194584404938	0.999999999999998	0.999999999999998	1	1	99	NA	0	0	0	0	NA	1	0	0	0	NA
1-148	450	1	1	0.8	0.01	0.01	0.01	2	100	131.875969457527	0.996486555161652	0.999290397042314	0.999290397042314	1	1	87	NA	0	0	0	0	NA	0	0	0	0	NA
1-148	451	1	1	0.8	0.01	0.01	0.01	3	100	123.227741246291	0.997658277177006	0.999279352627831	0.999279352627831	1	1	81	NA	0	0	0	0	NA	0	0	0	0	NA
1-148	452	1	1	0.8	0.01	0.01	0.01	1	100	101.278346952889	0.999896188149191	0.999999997615511	0.999999997615511	0.994949494949495	2	99	NA	0	0	0	0	NA	0	0	0	1	NA
1-148	453	1	1	0.8	0.01	0.01	0.01	1	100	142.630692450175	0.999648309305855	0.999761248700715	0.999761248700715	1	1	81	NA	0	0	0	0	NA	0	0	0	0	NA
1-148	454	1	1	0.8	0.01	0.01	0.01	1	100	145.830298326121	0.999997065798295	0.999995833452742	0.999995833452742	1	1	51	NA	0	0	0	0	NA	0	0	0	0	NA
1-148	455	1	1	0.8	0.01	0.01	0.01	4	100	173.43592257091	0.944861190952658	0.998023563774027	0.998023563774027	1	1	36	NA	1	0	0	0	NA	7	0	0	0	NA
1-148	456	1	1	0.8	0.01	0.01	0.01	2	100	122.077963852142	0.999695022434406	0.999807713558747	0.999807713558747	1	1	57	NA	0	0	0	0	NA	0	0	0	0	NA
1-148	457	1	1	0.8	0.01	0.01	0.01	2	100	107.491200491046	0.999978701062768	0.999951300652955	0.999951300652955	1	1	96	NA	0	0	0	0	NA	0	0	0	0	NA
1-148	458	1	1	0.8	0.01	0.01	0.01	1	100	112.064577252405	0.999886668332397	0.999895451187271	0.999895451187271	1	1	75	NA	0	0	0	0	NA	0	0	0	0	NA
1-148	459	1	1	0.8	0.01	0.01	0.01	1	100	100.902332865711	0.999847370246904	0.999940054767348	0.999940054767348	0.994949494949495	2	88	NA	0	0	0	0	NA	0	0	0	1	NA
1-148	46	1	1	0.8	0.01	0.01	0.01	2	100	133.945517879322	0.999284994501245	0.999122944915928	0.999122944915928	1	1	62	NA	0	0	0	0	NA	0	0	0	0	NA
1-148	460	1	1	0.8	0.01	0.01	0.01	5	100	134.992538129616	0.999960653427078	0.999963683115279	0.999963683115279	0.97979797979798	4	32	NA	0	0	0	0	NA	0	0	0	4	NA
1-148	461	1	1	0.8	0.01	0.01	0.01	2	100	143.497938824958	0.999930498199315	0.999946392571404	0.999946392571404	1	1	54	NA	0	0	0	0	NA	0	0	0	0	NA
1-148	462	1	1	0.8	0.01	0.01	0.01	4	100	140.551730263203	0.999726996280862	0.999779723114655	0.999779723114655	0.98989898989899	2	60	NA	0	0	0	0	NA	0	0	0	2	NA
1-148	463	1	1	0.8	0.01	0.01	0.01	4	100	137.840801497671	0.995766964553334	0.998616585300522	0.998616585300522	0.98989898989899	2	69	NA	0	0	0	0	NA	0	0	0	2	NA
1-148	464	1	1	0.8	0.01	0.01	0.01	2	100	101.916141717048	0.993463624872843	0.992562704353315	0.992562704353315	0.994949494949495	2	94	NA	0	0	1	0	NA	1	1	0	1	NA
1-148	465	1	1	0.8	0.01	0.01	0.01	2	100	88.6223000255336	0.999081411183587	0.999389790898111	0.999389790898111	0.994949494949495	2	92	NA	0	0	0	0	NA	0	0	0	1	NA
1-148	466	1	1	0.8	0.01	0.01	0.01	1	100	117.725079621861	0.999973113789997	0.999973955912061	0.999973955912061	0.994949494949495	2	83	NA	0	0	0	0	NA	0	0	0	1	NA
1-148	467	1	1	0.8	0.01	0.01	0.01	1	100	132.964562003978	0.999977942482105	0.999981564256413	0.999981564256413	1	1	58	NA	0	0	0	0	NA	0	0	0	0	NA
1-148	468	1	1	0.8	0.01	0.01	0.01	3	100	108.041835925857	0.993703829863664	0.996536883208793	0.996536883208793	0.984848484848485	3	92	NA	0	0	0	0	NA	0	0	0	3	NA
1-148	469	1	1	0.8	0.01	0.01	0.01	1	100	117.149179392828	0.999999311586536	0.999999235180438	0.999999235180438	0.994949494949495	2	85	NA	0	0	0	0	NA	0	0	0	1	NA
1-148	47	1	1	0.8	0.01	0.01	0.01	4	100	136.311004397409	0.999078079422996	0.999590033425753	0.999590033425753	1	1	43	NA	0	0	0	0	NA	0	0	0	0	NA
1-148	470	1	1	0.8	0.01	0.01	0.01	3	100	186.395248211871	0.999968075430182	0.999973654875461	0.999973654875461	1	1	51	NA	0	0	0	0	NA	0	0	0	0	NA
1-148	471	1	1	0.8	0.01	0.01	0.01	1	100	150.700223911819	0.999984957844353	0.999989012500154	0.999989012500154	1	1	7	NA	0	0	0	0	NA	0	0	0	0	NA
1-148	472	1	1	0.8	0.01	0.01	0.01	6	100	163.954890460527	0.996325118327906	0.995716118232832	0.995716118232832	1	1	33	NA	0	0	0	0	NA	0	0	0	0	NA
1-148	473	1	1	0.8	0.01	0.01	0.01	3	100	143.239552634914	0.999605945353689	0.999753346583955	0.999753346583955	1	1	53	NA	0	0	0	0	NA	0	0	0	0	NA
1-148	474	1	1	0.8	0.01	0.01	0.01	1	100	138.341547999496	0.999998504174943	0.999999097411094	0.999999097411094	1	1	65	NA	0	0	0	0	NA	0	0	0	0	NA
1-148	475	1	1	0.8	0.01	0.01	0.01	3	100	142.495955470182	0.999968841504121	0.999970623859401	0.999970623859401	1	1	23	NA	0	0	0	0	NA	0	0	0	0	NA
1-148	476	1	1	0.8	0.01	0.01	0.01	3	100	184.406643990202	0.99988332386389	0.999873529847339	0.999873529847339	1	1	16	NA	0	0	0	0	NA	0	0	0	0	NA
1-148	477	1	1	0.8	0.01	0.01	0.01	3	100	198.419379470469	0.99994103125894	0.999971873211839	0.999971873211839	1	1	29	NA	0	0	0	0	NA	0	0	0	0	NA
1-148	478	1	1	0.8	0.01	0.01	0.01	5	100	172.149250551236	0.999558966127124	0.999787037124203	0.999787037124203	1	1	39	NA	0	0	0	0	NA	0	0	0	0	NA
1-148	479	1	1	0.8	0.01	0.01	0.01	5	100	184.934651658928	0.999830956634824	0.999828603580394	0.999828603580394	1	1	52	NA	0	0	0	0	NA	0	0	0	0	NA
1-148	48	1	1	0.8	0.01	0.01	0.01	2	100	148.923509236875	0.999592066539543	0.999744803195611	0.999744803195611	1	1	33	NA	0	0	0	0	NA	0	0	0	0	NA
1-148	480	1	1	0.8	0.01	0.01	0.01	1	100	183.285646609232	0.999968519832896	0.999973923966717	0.999973923966717	1	1	33	NA	0	0	0	0	NA	0	0	0	0	NA
1-148	481	1	1	0.8	0.01	0.01	0.01	2	100	116.760566422916	0.99974201082154	0.999756451506652	0.999756451506652	1	1	74	NA	0	0	0	0	NA	0	0	0	0	NA
1-148	482	1	1	0.8	0.01	0.01	0.01	1	100	124.921008733372	0.999776277142312	0.999935992677508	0.999935992677508	0.994949494949495	2	97	NA	0	0	0	0	NA	0	0	0	1	NA
1-148	483	1	1	0.8	0.01	0.01	0.01	1	100	114.088815610508	0.999788745731987	0.999999987705917	0.999999987705917	0.994949494949495	2	99	NA	0	0	0	0	NA	0	0	0	1	NA
1-148	484	1	1	0.8	0.01	0.01	0.01	2	100	126.913090758568	0.999420367817892	0.999288545551171	0.999288545551171	1	1	67	NA	0	0	0	0	NA	0	0	0	0	NA
1-148	485	1	1	0.8	0.01	0.01	0.01	4	100	175.041354820885	0.999866410657924	0.999884578475626	0.999884578475626	1	1	48	NA	0	0	0	0	NA	0	0	0	0	NA
1-148	486	1	1	0.8	0.01	0.01	0.01	2	100	109.969147654528	0.99580059311606	0.993059310803676	0.993059310803676	0.994949494949495	2	53	NA	0	0	0	0	NA	1	1	2	1	NA
1-148	487	1	1	0.8	0.01	0.01	0.01	2	100	146.649576221951	0.999973262872489	0.999965216332725	0.999965216332725	1	1	40	NA	0	0	0	0	NA	0	0	0	0	NA
1-148	488	1	1	0.8	0.01	0.01	0.01	4	100	122.01312396165	0.999398927880553	0.999310973767846	0.999310973767846	1	1	37	NA	0	0	0	0	NA	0	0	0	0	NA
1-148	489	1	1	0.8	0.01	0.01	0.01	2	100	145.913996867968	0.999971549128018	0.999964506539785	0.999964506539785	1	1	77	NA	0	0	0	0	NA	0	0	0	0	NA
1-148	49	1	1	0.8	0.01	0.01	0.01	1	100	110.184086135171	0.999840254649004	0.999852944780081	0.999852944780081	1	1	79	NA	0	0	0	0	NA	0	0	0	0	NA
1-148	490	1	1	0.8	0.01	0.01	0.01	4	100	119.607907968245	0.999854796583088	0.999905438285367	0.999905438285367	0.97979797979798	3	34	NA	0	0	0	0	NA	0	0	0	4	NA
1-148	491	1	1	0.8	0.01	0.01	0.01	2	100	130.740683049243	0.999941290114757	0.999948590930811	0.999948590930811	1	1	62	NA	0	0	0	0	NA	0	0	0	0	NA
1-148	492	1	1	0.8	0.01	0.01	0.01	2	100	116.120102773396	0.999569695206441	0.999688050192353	0.999688050192353	1	1	82	NA	0	0	0	0	NA	0	0	0	0	NA
1-148	493	1	1	0.8	0.01	0.01	0.01	3	100	193.035866442621	0.999701190296663	0.999616930589251	0.999616930589251	1	1	8	NA	0	0	0	0	NA	0	0	0	0	NA
1-148	494	1	1	0.8	0.01	0.01	0.01	3	100	141.868397465467	0.999727109443064	0.999776558848007	0.999776558848007	1	1	40	NA	0	0	0	0	NA	0	0	0	0	NA
1-148	495	1	1	0.8	0.01	0.01	0.01	3	100	111.981752065456	0.998522661748032	0.998928232333113	0.998928232333113	1	1	57	NA	0	0	0	0	NA	0	0	0	0	NA
1-148	496	1	1	0.8	0.01	0.01	0.01	2	100	110.376269358724	0.969832247866876	0.981968271750288	0.981968271750288	1	1	96	NA	3	0	0	0	NA	0	3	0	0	NA
1-148	497	1	1	0.8	0.01	0.01	0.01	2	100	121.553647422455	0.998138451854323	0.99814579684866	0.99814579684866	0.994949494949495	2	93	NA	0	0	0	0	NA	0	0	0	1	NA
1-148	498	1	1	0.8	0.01	0.01	0.01	1	100	130.763524435151	0.999769317987021	0.99989940033235	0.99989940033235	1	1	68	NA	0	0	0	0	NA	0	0	0	0	NA
1-148	499	1	1	0.8	0.01	0.01	0.01	2	100	97.3359088749976	0.973689498246587	1	1	1	1	98	NA	0	0	0	0	NA	2	0	0	0	NA
1-148	5	1	1	0.8	0.01	0.01	0.01	1	100	119.888677149907	0.999919669602504	0.999966231803471	0.999966231803471	1	1	74	NA	0	0	0	0	NA	0	0	0	0	NA
1-148	50	1	1	0.8	0.01	0.01	0.01	1	100	137.950208146316	0.999997979382752	0.999995219888846	0.999995219888846	0.994949494949495	2	60	NA	0	0	0	0	NA	0	0	0	1	NA
1-148	500	1	1	0.8	0.01	0.01	0.01	2	100	129.92963401629	0.99989514490005	0.999887127554303	0.999887127554303	1	1	90	NA	0	0	0	0	NA	0	0	0	0	NA
1-148	51	1	1	0.8	0.01	0.01	0.01	4	100	135.31352270186	0.98979080754855	0.984392975026348	0.984392975026348	1	1	25	NA	0	0	0	0	NA	2	2	0	0	NA
1-148	52	1	1	0.8	0.01	0.01	0.01	2	100	207.859024128219	0.999981497309509	0.99999829316078	0.99999829316078	1	1	8	NA	0	0	0	0	NA	0	0	0	0	NA
1-148	53	1	1	0.8	0.01	0.01	0.01	1	100	113.256838868225	0.999996594159372	0.999999493814038	0.999999493814038	0.994949494949495	2	95	NA	0	0	0	0	NA	0	0	0	1	NA
1-148	54	1	1	0.8	0.01	0.01	0.01	1	100	144.328946032596	0.999961913355658	0.999969824137636	0.999969824137636	1	1	2	NA	0	0	0	0	NA	0	0	0	0	NA
1-148	55	1	1	0.8	0.01	0.01	0.01	2	100	155.962071645316	0.999813033360513	0.999854194042943	0.999854194042943	0.994949494949495	2	63	NA	0	0	0	0	NA	0	0	0	1	NA
1-148	56	1	1	0.8	0.01	0.01	0.01	2	100	162.727936359125	0.998245719259881	0.999886216769165	0.999886216769165	1	1	6	NA	0	0	0	0	NA	0	0	0	0	NA
1-148	57	1	1	0.8	0.01	0.01	0.01	1	100	156.577119542545	0.9998294661547	0.999758256304048	0.999758256304048	1	1	66	NA	0	0	0	0	NA	0	0	0	0	NA
1-148	58	1	1	0.8	0.01	0.01	0.01	4	100	151.526561885447	0.989341191847828	0.989523616523226	0.989523616523226	0.98989898989899	1	46	NA	1	1	1	1	NA	0	0	0	0	NA
1-148	59	1	1	0.8	0.01	0.01	0.01	5	100	135.714911220801	0.997166746012454	0.997157504280428	0.997157504280428	0.98989898989899	2	66	NA	0	0	0	0	NA	0	0	0	2	NA
1-148	6	1	1	0.8	0.01	0.01	0.01	2	100	134.671979500009	0.997906348724188	0.999309490696956	0.999309490696956	1	1	76	NA	0	0	0	0	NA	0	0	0	0	NA
1-148	60	1	1	0.8	0.01	0.01	0.01	2	100	98.17421011951	0.997354806559023	0.997960421368805	0.997960421368805	0.994949494949495	2	93	NA	0	0	0	0	NA	0	0	1	1	NA
1-148	61	1	1	0.8	0.01	0.01	0.01	1	100	140.175409303118	0.999940598569732	0.999965821322866	0.999965821322866	1	1	49	NA	0	0	0	0	NA	0	0	0	0	NA
1-148	62	1	1	0.8	0.01	0.01	0.01	3	100	179.742824675371	0.971929677888851	0.976247463581178	0.976247463581178	1	1	4	NA	0	0	0	0	NA	2	2	0	0	NA
1-148	63	1	1	0.8	0.01	0.01	0.01	1	100	117.770830761077	0.999912861354578	0.999956911880836	0.999956911880836	1	1	87	NA	0	0	0	0	NA	0	0	0	0	NA
1-148	64	1	1	0.8	0.01	0.01	0.01	3	100	151.845131075654	0.999657354132969	0.999723563200874	0.999723563200874	1	1	22	NA	0	0	0	0	NA	0	0	0	0	NA
1-148	65	1	1	0.8	0.01	0.01	0.01	2	100	122.747318578185	0.999959547600304	0.999978505714534	0.999978505714534	1	1	73	NA	0	0	0	0	NA	0	0	0	0	NA
1-148	66	1	1	0.8	0.01	0.01	0.01	2	100	166.673318602281	0.970519489982822	0.999999995066876	0.999999995066876	1	1	2	NA	0	0	0	0	NA	4	0	0	0	NA
1-148	67	1	1	0.8	0.01	0.01	0.01	1	100	132.346919907405	0.999344729257529	0.999543148231413	0.999543148231413	1	1	48	NA	0	0	0	0	NA	0	0	0	0	NA
1-148	68	1	1	0.8	0.01	0.01	0.01	3	100	125.509542578623	0.998957063540545	0.998857688923953	0.998857688923953	1	1	52	NA	0	0	0	0	NA	0	0	0	0	NA
1-148	69	1	1	0.8	0.01	0.01	0.01	4	100	107.563963563348	0.949073842694705	0.980819370134071	0.980819370134071	0.98989898989899	1	87	NA	5	1	1	1	NA	0	1	0	0	NA
1-148	7	1	1	0.8	0.01	0.01	0.01	2	100	132.282901321138	0.999852470511771	0.999877494448484	0.999877494448484	1	1	62	NA	0	0	0	0	NA	0	0	0	0	NA
1-148	70	1	1	0.8	0.01	0.01	0.01	3	100	154.887473971636	0.99998728507229	0.999992140935392	0.999992140935392	1	1	13	NA	0	0	0	0	NA	0	0	0	0	NA
1-148	71	1	1	0.8	0.01	0.01	0.01	4	100	121.614558204097	0.98732121629099	0.996330322753906	0.996330322753906	0.98989898989899	2	73	NA	0	0	0	0	NA	2	0	0	2	NA
1-148	72	1	1	0.8	0.01	0.01	0.01	4	100	127.971380866616	0.991563599138577	0.998805906199751	0.998805906199751	1	1	52	NA	0	0	0	0	NA	0	0	0	0	NA
1-148	73	1	1	0.8	0.01	0.01	0.01	2	100	109.293232323542	0.998882104027313	0.999389068213693	0.999389068213693	1	1	91	NA	0	0	0	0	NA	0	0	0	0	NA
1-148	74	1	1	0.8	0.01	0.01	0.01	2	100	118.538097813209	0.998250536986901	0.99985872923318	0.99985872923318	0.994949494949495	2	86	NA	0	0	0	0	NA	0	0	0	1	NA
1-148	75	1	1	0.8	0.01	0.01	0.01	2	100	146.959376853701	0.998586439995412	0.999167641086818	0.999167641086818	1	1	68	NA	0	0	0	0	NA	0	0	0	0	NA
1-148	76	1	1	0.8	0.01	0.01	0.01	3	100	133.027758548792	0.999990205812526	0.999992694596448	0.999992694596448	0.98989898989899	2	28	NA	0	0	0	0	NA	0	0	0	2	NA
1-148	77	1	1	0.8	0.01	0.01	0.01	3	100	114.971605967455	0.996483490300792	0.999099028571938	0.999099028571938	1	1	91	NA	0	0	0	0	NA	0	0	0	0	NA
1-148	78	1	1	0.8	0.01	0.01	0.01	2	100	118.392898847078	0.996954369531194	0.998225693296459	0.998225693296459	1	1	81	NA	0	0	0	0	NA	0	0	0	0	NA
1-148	79	1	1	0.8	0.01	0.01	0.01	3	100	230.357059465846	0.965590474355078	0.999222604085927	0.999222604085927	1	1	8	NA	0	0	0	0	NA	3	0	0	0	NA
1-148	8	1	1	0.8	0.01	0.01	0.01	3	100	159.985170996828	0.999041501007947	0.99919320510877	0.99919320510877	1	1	31	NA	0	0	0	0	NA	0	0	0	0	NA
1-148	80	1	1	0.8	0.01	0.01	0.01	3	100	109.036029092439	0.999873382291055	0.999862037051642	0.999862037051642	1	1	57	NA	0	0	0	0	NA	0	0	0	0	NA
1-148	81	1	1	0.8	0.01	0.01	0.01	2	100	127.13452809799	0.999076774936468	0.998941991626498	0.998941991626498	1	1	65	NA	0	0	0	0	NA	0	0	0	0	NA
1-148	82	1	1	0.8	0.01	0.01	0.01	1	100	165.696325884126	0.999889599736899	0.999943266802992	0.999943266802992	1	1	4	NA	0	0	0	0	NA	0	0	0	0	NA
1-148	83	1	1	0.8	0.01	0.01	0.01	3	100	142.016668938215	0.999948780305975	0.999965104884752	0.999965104884752	1	1	49	NA	0	0	0	0	NA	0	0	0	0	NA
1-148	84	1	1	0.8	0.01	0.01	0.01	4	100	126.642036911298	0.963173271221096	0.957291064980041	0.957291064980041	0.96969696969697	3	60	NA	3	3	1	1	NA	2	2	2	4	NA
1-148	85	1	1	0.8	0.01	0.01	0.01	3	100	120.393919934547	0.999146486690321	0.998359316294352	0.998359316294352	0.994949494949495	2	80	NA	0	0	0	0	NA	0	0	0	1	NA
1-148	86	1	1	0.8	0.01	0.01	0.01	2	100	141.197730387658	0.999911881989718	0.999917435478332	0.999917435478332	1	1	33	NA	0	0	0	0	NA	0	0	0	0	NA
1-148	87	1	1	0.8	0.01	0.01	0.01	1	100	197.420369988938	0.999994066423877	0.999992007304924	0.999992007304924	1	1	37	NA	0	0	0	0	NA	0	0	0	0	NA
1-148	88	1	1	0.8	0.01	0.01	0.01	4	100	164.718752614291	0.999595921055325	0.999620619604251	0.999620619604251	1	1	27	NA	0	0	0	0	NA	0	0	0	0	NA
1-148	89	1	1	0.8	0.01	0.01	0.01	2	100	161.29582962635	0.999940724157176	0.999976912309905	0.999976912309905	1	1	12	NA	0	0	0	0	NA	0	0	0	0	NA
1-148	9	1	1	0.8	0.01	0.01	0.01	5	100	143.126327256165	0.998623688605708	0.998568080688995	0.998568080688995	0.98989898989899	2	57	NA	0	0	0	0	NA	0	0	2	2	NA
1-148	90	1	1	0.8	0.01	0.01	0.01	1	100	171.322319017463	0.999993728587708	0.999981523096697	0.999981523096697	1	1	7	NA	0	0	0	0	NA	0	0	0	0	NA
1-148	91	1	1	0.8	0.01	0.01	0.01	1	100	87.903432597181	0.999996112942514	0.999997010775693	0.999997010775693	0.994949494949495	2	85	NA	0	0	0	0	NA	0	0	1	1	NA
1-148	92	1	1	0.8	0.01	0.01	0.01	1	100	103.66170508999	0.999124150808769	0.9994885317212	0.9994885317212	0.994949494949495	2	94	NA	0	0	0	0	NA	0	0	1	1	NA
1-148	93	1	1	0.8	0.01	0.01	0.01	2	100	142.7313848095	0.999841739661665	0.999854691669636	0.999854691669636	1	1	67	NA	0	0	0	0	NA	0	0	0	0	NA
1-148	94	1	1	0.8	0.01	0.01	0.01	5	100	141.426067238386	0.99822411203494	0.998839389210971	0.998839389210971	0.98989898989899	2	63	NA	0	0	0	0	NA	0	0	0	2	NA
1-148	95	1	1	0.8	0.01	0.01	0.01	1	100	123.493330876351	0.999975359440026	0.999981113263906	0.999981113263906	1	1	74	NA	0	0	0	0	NA	0	0	0	0	NA
1-148	96	1	1	0.8	0.01	0.01	0.01	1	100	98.9252970260087	0.999358474695934	1	1	1	1	99	NA	0	0	0	0	NA	0	0	0	0	NA
1-148	97	1	1	0.8	0.01	0.01	0.01	2	100	147.606951149454	0.996683609851487	0.999580727260147	0.999580727260147	1	1	82	NA	0	0	0	0	NA	0	0	0	0	NA
1-148	98	1	1	0.8	0.01	0.01	0.01	3	100	189.655436156506	0.999538549927487	0.999747268335538	0.999747268335538	1	1	32	NA	0	0	0	0	NA	0	0	0	0	NA
1-148	99	1	1	0.8	0.01	0.01	0.01	3	100	125.724583577277	0.999406977203009	0.999425667012328	0.999425667012328	1	1	42	NA	0	0	0	0	NA	0	0	0	0	NA
1-157	1	1	1	0.01	0.8	0.01	0.01	1	100	88.5531925967963	0.999999964309165	0.999999982648147	0.999999982648147	1	1	4	NA	0	0	0	0	NA	0	0	0	0	NA
1-157	10	1	1	0.01	0.8	0.01	0.01	1	100	114.049471463498	0.999999972453434	0.999999999999997	0.999999999999997	1	1	1	NA	0	0	0	0	NA	0	0	0	0	NA
1-157	100	1	1	0.01	0.8	0.01	0.01	1	100	77.5075289132907	0.982626313761156	1	1	1	1	1	NA	0	0	0	0	NA	1	0	0	0	NA
1-157	101	1	1	0.01	0.8	0.01	0.01	2	100	94.9656479087096	0.999988101970382	0.999987278256777	0.999987278256777	1	1	5	NA	0	0	0	0	NA	0	0	0	0	NA
1-157	102	1	1	0.01	0.8	0.01	0.01	1	100	100.401893842819	0.99995740678387	0.999959452625223	0.999959452625223	1	1	2	NA	0	0	0	0	NA	0	0	0	0	NA
1-157	103	1	1	0.01	0.8	0.01	0.01	1	100	100.391218932121	0.999990404571319	0.999988811037903	0.999988811037903	1	1	2	NA	0	0	0	0	NA	0	0	0	0	NA
1-157	104	1	1	0.01	0.8	0.01	0.01	2	100	106.686660860098	0.967285659791292	1	1	1	1	2	NA	0	0	0	0	NA	3	0	0	0	NA
1-157	105	1	1	0.01	0.8	0.01	0.01	1	100	85.5416182586068	0.984848972301089	0.999999999384513	0.999999999384513	1	1	1	NA	0	0	0	0	NA	1	0	0	0	NA
1-157	106	1	1	0.01	0.8	0.01	0.01	1	100	118.81222298419	0.999936108988477	0.999999999773897	0.999999999773897	1	1	1	NA	0	0	0	0	NA	0	0	0	0	NA
1-157	107	1	1	0.01	0.8	0.01	0.01	2	100	99.3839110747957	0.999349329858402	0.999523282489376	0.999523282489376	1	1	4	NA	0	0	0	0	NA	0	0	0	0	NA
1-157	108	1	1	0.01	0.8	0.01	0.01	2	100	125.591694371929	0.999999996457957	0.999999999999984	0.999999999999984	1	1	2	NA	0	0	0	0	NA	0	0	0	0	NA
1-157	109	1	1	0.01	0.8	0.01	0.01	1	100	94.6946686471881	0.999999794558462	0.99999918907546	0.99999918907546	1	1	2	NA	0	0	0	0	NA	0	0	0	0	NA
1-157	11	1	1	0.01	0.8	0.01	0.01	1	100	96.6592510181488	0.999999997449973	1	1	1	1	1	NA	0	0	0	0	NA	0	0	0	0	NA
1-157	110	1	1	0.01	0.8	0.01	0.01	1	100	94.4294606473027	0.985657301067051	0.989313435985818	0.989313435985818	1	1	1	NA	0	0	0	0	NA	1	1	0	0	NA
1-157	111	1	1	0.01	0.8	0.01	0.01	1	100	102.098955271472	0.999985612426677	0.999985301980383	0.999985301980383	1	1	2	NA	0	0	0	0	NA	0	0	0	0	NA
1-157	112	1	1	0.01	0.8	0.01	0.01	1	100	93.8796016482034	0.999997651746593	0.999992812769591	0.999992812769591	1	1	3	NA	0	0	0	0	NA	0	0	0	0	NA
1-157	113	1	1	0.01	0.8	0.01	0.01	1	100	90.3158797296863	0.999892744390194	0.999908108863314	0.999908108863314	1	1	5	NA	0	0	0	0	NA	0	0	0	0	NA
1-157	114	1	1	0.01	0.8	0.01	0.01	1	100	100.32388951288	0.984849549716137	0.999999999999993	0.999999999999993	1	1	1	NA	0	0	0	0	NA	1	0	0	0	NA
1-157	115	1	1	0.01	0.8	0.01	0.01	1	100	119.678045150372	0.997092557062499	0.999955867672857	0.999955867672857	1	1	2	NA	0	0	0	0	NA	0	0	0	0	NA
1-157	116	1	1	0.01	0.8	0.01	0.01	1	100	107.630545571093	0.975391228526265	0.999999959739282	0.999999959739282	1	1	1	NA	0	0	0	0	NA	2	0	0	0	NA
1-157	117	1	1	0.01	0.8	0.01	0.01	2	100	103.090015031099	0.999066634799574	0.999234251906825	0.999234251906825	1	1	5	NA	0	0	0	0	NA	0	0	0	0	NA
1-157	118	1	1	0.01	0.8	0.01	0.01	1	100	109.331573250869	0.975613915652475	0.999515966268338	0.999515966268338	1	1	1	NA	0	0	0	0	NA	1	0	0	0	NA
1-157	119	1	1	0.01	0.8	0.01	0.01	2	100	102.525736889235	0.986457428734887	0.986644169338501	0.986644169338501	0.994949494949495	2	9	NA	1	1	1	0	NA	0	0	0	1	NA
1-157	12	1	1	0.01	0.8	0.01	0.01	3	100	105.097763739201	0.993542623432821	0.999990577770504	0.999990577770504	1	1	4	NA	0	0	0	0	NA	0	0	0	0	NA
1-157	120	1	1	0.01	0.8	0.01	0.01	2	100	97.0427622551536	0.999999996054055	0.999999996104768	0.999999996104768	1	1	2	NA	0	0	0	0	NA	0	0	0	0	NA
1-157	121	1	1	0.01	0.8	0.01	0.01	2	100	84.4132267773644	0.999823579688064	0.999804583794401	0.999804583794401	1	1	6	NA	0	0	0	0	NA	0	0	0	0	NA
1-157	122	1	1	0.01	0.8	0.01	0.01	1	100	83.1729804574294	0.999999999432901	0.999999999999997	0.999999999999997	1	1	1	NA	0	0	0	0	NA	0	0	0	0	NA
1-157	123	1	1	0.01	0.8	0.01	0.01	1	100	95.4158753568497	0.999237221784754	1	1	1	1	1	NA	0	0	0	0	NA	0	0	0	0	NA
1-157	124	1	1	0.01	0.8	0.01	0.01	1	100	92.8196274792201	0.984545541116577	0.991867100756822	0.991867100756822	1	1	1	NA	0	0	0	0	NA	1	1	0	0	NA
1-157	125	1	1	0.01	0.8	0.01	0.01	3	100	110.580642908663	0.947278993928218	0.947014979494041	0.947014979494041	0.97979797979798	5	10	NA	5	5	2	0	NA	0	0	3	4	NA
1-157	126	1	1	0.01	0.8	0.01	0.01	1	100	97.7904162966468	0.982886535935259	0.999999757891285	0.999999757891285	1	1	1	NA	0	0	0	0	NA	1	0	0	0	NA
1-157	127	1	1	0.01	0.8	0.01	0.01	1	100	105.681445425445	0.999109201363535	0.953019406960826	0.953019406960826	1	1	1	NA	0	4	0	0	NA	0	1	0	0	NA
1-157	129	1	1	0.01	0.8	0.01	0.01	2	100	106.274030060022	0.999999998683254	1	1	1	1	2	NA	0	0	0	0	NA	0	0	0	0	NA
1-157	13	1	1	0.01	0.8	0.01	0.01	1	100	111.126095184601	0.997590655583759	0.999999999818595	0.999999999818595	1	1	1	NA	0	0	0	0	NA	0	0	0	0	NA
1-157	130	1	1	0.01	0.8	0.01	0.01	1	100	91.1130236266279	0.982756677452428	1	1	1	1	1	NA	0	0	0	0	NA	1	0	0	0	NA
1-157	131	1	1	0.01	0.8	0.01	0.01	2	100	85.0176481989225	0.972975671797183	1	1	1	1	2	NA	0	0	0	0	NA	2	0	0	0	NA
1-157	132	1	1	0.01	0.8	0.01	0.01	2	100	102.632471863917	0.999962030468518	0.999944070883168	0.999944070883168	1	1	5	NA	0	0	0	0	NA	0	0	0	0	NA
1-157	133	1	1	0.01	0.8	0.01	0.01	2	100	101.377455810532	0.991333887988288	0.991350932154459	0.991350932154459	0.98989898989899	1	3	NA	1	1	1	1	NA	0	0	0	0	NA
1-157	134	1	1	0.01	0.8	0.01	0.01	1	100	105.900177016426	0.999999984295048	0.999999999999833	0.999999999999833	1	1	1	NA	0	0	0	0	NA	0	0	0	0	NA
1-157	135	1	1	0.01	0.8	0.01	0.01	1	100	92.6934083998448	0.997673386069971	0.997588292473476	0.997588292473476	1	1	2	NA	0	0	0	0	NA	0	0	0	0	NA
1-157	136	1	1	0.01	0.8	0.01	0.01	2	100	98.433317669992	0.971704118278096	0.999999999489717	0.999999999489717	1	1	2	NA	0	0	0	0	NA	2	0	0	0	NA
1-157	137	1	1	0.01	0.8	0.01	0.01	1	100	110.256811644173	0.997790910004488	1	1	1	1	1	NA	0	0	0	0	NA	0	0	0	0	NA
1-157	138	1	1	0.01	0.8	0.01	0.01	2	100	101.639418822798	0.999992917504308	0.99997535874103	0.99997535874103	1	1	7	NA	0	0	0	0	NA	0	0	0	0	NA
1-157	139	1	1	0.01	0.8	0.01	0.01	1	100	104.900552019196	0.999999892492381	0.999999999999966	0.999999999999966	1	1	1	NA	0	0	0	0	NA	0	0	0	0	NA
1-157	14	1	1	0.01	0.8	0.01	0.01	2	100	100.441820025874	0.977845582870085	1	1	1	1	2	NA	0	0	0	0	NA	1	0	0	0	NA
1-157	140	1	1	0.01	0.8	0.01	0.01	1	100	120.683319560992	0.986197882049254	0.999999999999999	0.999999999999999	1	1	1	NA	0	0	0	0	NA	1	0	0	0	NA
1-157	141	1	1	0.01	0.8	0.01	0.01	1	100	81.3927744991257	0.999997925334199	0.999996999401398	0.999996999401398	1	1	3	NA	0	0	0	0	NA	0	0	0	0	NA
1-157	142	1	1	0.01	0.8	0.01	0.01	2	100	117.142800592829	0.980423803752076	0.981227380241355	0.981227380241355	0.98989898989899	2	2	NA	2	2	0	0	NA	0	0	2	2	NA
1-157	143	1	1	0.01	0.8	0.01	0.01	2	100	86.1726812285318	0.999910585608786	0.99989239136115	0.99989239136115	1	1	16	NA	0	0	0	0	NA	0	0	0	0	NA
1-157	144	1	1	0.01	0.8	0.01	0.01	1	100	103.173203904804	0.999999930321571	0.999999999999865	0.999999999999865	1	1	1	NA	0	0	0	0	NA	0	0	0	0	NA
1-157	145	1	1	0.01	0.8	0.01	0.01	2	100	88.1602644043189	0.99999996178094	1	1	1	1	2	NA	0	0	0	0	NA	0	0	0	0	NA
1-157	146	1	1	0.01	0.8	0.01	0.01	1	100	102.829327649242	0.999993776175107	0.999993146476119	0.999993146476119	1	1	5	NA	0	0	0	0	NA	0	0	0	0	NA
1-157	147	1	1	0.01	0.8	0.01	0.01	2	100	119.516010907518	0.976569435955576	0.999999999375261	0.999999999375261	1	1	2	NA	0	0	0	0	NA	1	0	0	0	NA
1-157	148	1	1	0.01	0.8	0.01	0.01	1	100	92.8362893054755	0.993351066708842	0.993669671802558	0.993669671802558	1	1	4	NA	0	0	0	0	NA	1	1	0	0	NA
1-157	149	1	1	0.01	0.8	0.01	0.01	1	100	101.399610608327	0.983556768566074	0.999999999999999	0.999999999999999	1	1	1	NA	0	0	0	0	NA	1	0	0	0	NA
1-157	15	1	1	0.01	0.8	0.01	0.01	1	100	97.8054669760627	0.984931074305318	0.999999982265444	0.999999982265444	1	1	1	NA	0	0	0	0	NA	1	0	0	0	NA
1-157	150	1	1	0.01	0.8	0.01	0.01	1	100	108.325168031196	0.999999979444948	0.999999983289771	0.999999983289771	1	1	3	NA	0	0	0	0	NA	0	0	0	0	NA
1-157	151	1	1	0.01	0.8	0.01	0.01	1	100	113.27074912866	0.999881591701851	0.999921525233689	0.999921525233689	1	1	2	NA	0	0	0	0	NA	0	0	0	0	NA
1-157	152	1	1	0.01	0.8	0.01	0.01	1	100	107.072955277407	0.999617770049133	0.999999998440693	0.999999998440693	1	1	1	NA	0	0	0	0	NA	0	0	0	0	NA
1-157	153	1	1	0.01	0.8	0.01	0.01	1	100	100.910764125803	0.978645020235308	0.950918783597622	0.950918783597622	1	1	1	NA	0	1	0	0	NA	2	1	0	0	NA
1-157	154	1	1	0.01	0.8	0.01	0.01	1	100	105.850664466693	0.999992705588223	0.999992457000178	0.999992457000178	1	1	2	NA	0	0	0	0	NA	0	0	0	0	NA
1-157	155	1	1	0.01	0.8	0.01	0.01	3	100	91.6904692171512	0.999999541241916	0.999997938290406	0.999997938290406	1	1	7	NA	0	0	0	0	NA	0	0	0	0	NA
1-157	156	1	1	0.01	0.8	0.01	0.01	1	100	106.849014037482	0.999771320874921	1	1	1	1	1	NA	0	0	0	0	NA	0	0	0	0	NA
1-157	157	1	1	0.01	0.8	0.01	0.01	2	100	104.225673638636	0.999876706042429	0.999884263037072	0.999884263037072	0.994949494949495	2	8	NA	0	0	0	0	NA	0	0	0	1	NA
1-157	158	1	1	0.01	0.8	0.01	0.01	2	100	113.659802361996	0.999705310615392	0.978902262116426	0.978902262116426	1	1	6	NA	0	2	0	0	NA	0	0	2	0	NA
1-157	159	1	1	0.01	0.8	0.01	0.01	1	100	87.9889796174626	0.980431155799006	0.999999992398021	0.999999992398021	1	1	1	NA	0	0	0	0	NA	2	0	0	0	NA
1-157	16	1	1	0.01	0.8	0.01	0.01	1	100	87.6751681054303	0.999995981816621	0.999993191722667	0.999993191722667	1	1	5	NA	0	0	0	0	NA	0	0	0	0	NA
1-157	160	1	1	0.01	0.8	0.01	0.01	1	100	103.733045839435	0.978670213183166	0.998268246520992	0.998268246520992	1	1	1	NA	0	0	0	0	NA	1	0	0	0	NA
1-157	161	1	1	0.01	0.8	0.01	0.01	1	100	116.173794148419	0.998954856774186	0.832217776124758	0.832217776124758	1	1	2	NA	0	9	0	0	NA	0	9	0	0	NA
1-157	162	1	1	0.01	0.8	0.01	0.01	1	100	106.17957796285	0.997657637252486	0.999999999457054	0.999999999457054	1	1	1	NA	0	0	0	0	NA	0	0	0	0	NA
1-157	163	1	1	0.01	0.8	0.01	0.01	2	100	122.653232366453	0.974948447307055	0.999999999999858	0.999999999999858	1	1	2	NA	0	0	0	0	NA	1	0	0	0	NA
1-157	164	1	1	0.01	0.8	0.01	0.01	1	100	88.7510373137483	0.984760022215263	0.999999990760867	0.999999990760867	1	1	1	NA	0	0	0	0	NA	1	0	0	0	NA
1-157	165	1	1	0.01	0.8	0.01	0.01	2	100	93.390538331805	0.99988605875087	0.999834567857821	0.999834567857821	1	1	6	NA	0	0	0	0	NA	0	0	0	0	NA
1-157	166	1	1	0.01	0.8	0.01	0.01	1	100	103.659551483709	0.999297945191776	0.999999999999986	0.999999999999986	1	1	1	NA	0	0	0	0	NA	0	0	0	0	NA
1-157	167	1	1	0.01	0.8	0.01	0.01	2	100	132.998020466491	0.965704911628161	0.999999999999997	0.999999999999997	1	1	2	NA	0	0	0	0	NA	1	0	0	0	NA
1-157	168	1	1	0.01	0.8	0.01	0.01	1	100	106.763964227946	0.999436431996434	0.999479946916569	0.999479946916569	1	1	3	NA	0	0	0	0	NA	0	0	0	0	NA
1-157	169	1	1	0.01	0.8	0.01	0.01	1	100	101.015925264018	0.99999996991227	0.999999660905132	0.999999660905132	1	1	2	NA	0	0	0	0	NA	0	0	0	0	NA
1-157	17	1	1	0.01	0.8	0.01	0.01	1	100	97.7517367193354	0.984697575929386	1	1	1	1	1	NA	0	0	0	0	NA	1	0	0	0	NA
1-157	170	1	1	0.01	0.8	0.01	0.01	2	100	103.737896536528	0.999999975597544	0.999999999999994	0.999999999999994	1	1	2	NA	0	0	0	0	NA	0	0	0	0	NA
1-157	171	1	1	0.01	0.8	0.01	0.01	1	100	114.533102329206	0.995111848165841	0.99907749917871	0.99907749917871	1	1	1	NA	0	0	0	0	NA	0	0	0	0	NA
1-157	172	1	1	0.01	0.8	0.01	0.01	2	100	114.111811398746	0.999996610316664	0.99998485747884	0.99998485747884	1	1	4	NA	0	0	0	0	NA	0	0	0	0	NA
1-157	173	1	1	0.01	0.8	0.01	0.01	1	100	125.773547656723	0.999999304242689	0.999997602649962	0.999997602649962	1	1	4	NA	0	0	0	0	NA	0	0	0	0	NA
1-157	174	1	1	0.01	0.8	0.01	0.01	1	100	110.243232691201	0.999595175741067	1	1	1	1	1	NA	0	0	0	0	NA	0	0	0	0	NA
1-157	175	1	1	0.01	0.8	0.01	0.01	2	100	95.4385973461402	0.998396584830195	0.999999999084429	0.999999999084429	1	1	2	NA	0	0	0	0	NA	0	0	0	0	NA
1-157	176	1	1	0.01	0.8	0.01	0.01	2	100	112.260091910225	0.971823258114565	0.970838382280609	0.970838382280609	0.98989898989899	2	11	NA	2	2	0	0	NA	1	1	2	2	NA
1-157	177	1	1	0.01	0.8	0.01	0.01	1	100	106.602611109236	0.999999981866107	0.999999999999999	0.999999999999999	1	1	1	NA	0	0	0	0	NA	0	0	0	0	NA
1-157	178	1	1	0.01	0.8	0.01	0.01	1	100	102.538027711739	0.997446035119411	0.999999999999999	0.999999999999999	1	1	1	NA	0	0	0	0	NA	0	0	0	0	NA
1-157	179	1	1	0.01	0.8	0.01	0.01	1	100	99.0687198844366	0.999999989669899	0.999999999999996	0.999999999999996	1	1	1	NA	0	0	0	0	NA	0	0	0	0	NA
1-157	18	1	1	0.01	0.8	0.01	0.01	3	100	109.542697862483	0.999613203442771	0.99959468128068	0.99959468128068	0.98989898989899	2	8	NA	0	0	0	0	NA	0	0	0	2	NA
1-157	180	1	1	0.01	0.8	0.01	0.01	1	100	110.602911368432	0.992438901788904	0.99678252025592	0.99678252025592	1	1	1	NA	0	0	0	0	NA	0	0	0	0	NA
1-157	181	1	1	0.01	0.8	0.01	0.01	1	100	115.596711984946	0.997544636261843	0.997554437142712	0.997554437142712	1	1	1	NA	0	0	0	0	NA	0	0	0	0	NA
1-157	182	1	1	0.01	0.8	0.01	0.01	3	100	94.3403567889257	0.999941741626267	0.999877085651761	0.999877085651761	1	1	9	NA	0	0	0	0	NA	0	0	0	0	NA
1-157	183	1	1	0.01	0.8	0.01	0.01	2	100	108.396614330851	0.989896209455598	0.98989383324889	0.98989383324889	0.98989898989899	1	2	NA	1	1	1	1	NA	0	0	0	0	NA
1-157	184	1	1	0.01	0.8	0.01	0.01	1	100	106.415796730026	0.99986067157536	0.999894786588812	0.999894786588812	1	1	4	NA	0	0	0	0	NA	0	0	0	0	NA
1-157	185	1	1	0.01	0.8	0.01	0.01	1	100	75.650078408842	0.979288888359057	0.999999999999999	0.999999999999999	1	1	1	NA	0	0	0	0	NA	2	0	0	0	NA
1-157	186	1	1	0.01	0.8	0.01	0.01	1	100	98.6960350164979	0.984944053384508	0.999999999399394	0.999999999399394	1	1	1	NA	0	0	0	0	NA	1	0	0	0	NA
1-157	187	1	1	0.01	0.8	0.01	0.01	1	100	98.212498009885	0.999996113475025	0.999996273647469	0.999996273647469	1	1	3	NA	0	0	0	0	NA	0	0	0	0	NA
1-157	188	1	1	0.01	0.8	0.01	0.01	2	100	100.617574657813	0.999972914833051	0.99997312798541	0.99997312798541	1	1	4	NA	0	0	0	0	NA	0	0	0	0	NA
1-157	189	1	1	0.01	0.8	0.01	0.01	1	100	90.81244812772	0.999911343197633	0.994191164746731	0.994191164746731	1	1	2	NA	0	0	0	0	NA	0	0	0	0	NA
1-157	19	1	1	0.01	0.8	0.01	0.01	1	100	102.868383958361	0.984833628191424	0.99999999998709	0.99999999998709	1	1	1	NA	0	0	0	0	NA	1	0	0	0	NA
1-157	190	1	1	0.01	0.8	0.01	0.01	1	100	98.1448109211112	0.999999999991432	1	1	1	1	1	NA	0	0	0	0	NA	0	0	0	0	NA
1-157	191	1	1	0.01	0.8	0.01	0.01	1	100	105.027602530246	0.983621595964322	0.999999992570853	0.999999992570853	1	1	1	NA	0	0	0	0	NA	1	0	0	0	NA
1-157	192	1	1	0.01	0.8	0.01	0.01	1	100	94.0552856882708	0.976894984246082	0.999999990911125	0.999999990911125	1	1	1	NA	0	0	0	0	NA	2	0	0	0	NA
1-157	193	1	1	0.01	0.8	0.01	0.01	1	100	112.451921614462	0.981529028975225	0.992843021341084	0.992843021341084	1	1	1	NA	0	0	0	0	NA	1	0	0	0	NA
1-157	194	1	1	0.01	0.8	0.01	0.01	2	100	89.0858437503589	0.978061713127993	0.95866878106004	0.95866878106004	1	1	3	NA	0	0	0	0	NA	1	3	0	0	NA
1-157	195	1	1	0.01	0.8	0.01	0.01	1	100	96.96559962738	0.999161341609277	1	1	1	1	1	NA	0	0	0	0	NA	0	0	0	0	NA
1-157	196	1	1	0.01	0.8	0.01	0.01	1	100	100.431259673626	0.97170615640727	0.998906178056697	0.998906178056697	1	1	1	NA	0	0	0	0	NA	2	0	0	0	NA
1-157	197	1	1	0.01	0.8	0.01	0.01	1	100	105.501073395893	0.999917506557285	0.999912738459785	0.999912738459785	1	1	2	NA	0	0	0	0	NA	0	0	0	0	NA
1-157	198	1	1	0.01	0.8	0.01	0.01	1	100	88.7452230598318	0.999839481532492	0.999999999999949	0.999999999999949	1	1	1	NA	0	0	0	0	NA	0	0	0	0	NA
1-157	199	1	1	0.01	0.8	0.01	0.01	1	100	90.7295521068738	0.983876311208955	0.994788005566568	0.994788005566568	1	1	2	NA	0	0	0	0	NA	1	0	0	0	NA
1-157	2	1	1	0.01	0.8	0.01	0.01	1	100	113.775146681445	0.999999995247038	0.999999999999933	0.999999999999933	1	1	1	NA	0	0	0	0	NA	0	0	0	0	NA
1-157	20	1	1	0.01	0.8	0.01	0.01	2	100	100.127420269833	0.962633194702959	0.999999383250054	0.999999383250054	1	1	2	NA	0	0	0	0	NA	3	0	0	0	NA
1-157	200	1	1	0.01	0.8	0.01	0.01	1	100	98.8706867519329	0.971842559728027	0.994484443048148	0.994484443048148	1	1	1	NA	0	0	0	0	NA	2	0	0	0	NA
1-157	201	1	1	0.01	0.8	0.01	0.01	2	100	117.882858776434	0.999986351543966	0.999987400900652	0.999987400900652	1	1	12	NA	0	0	0	0	NA	0	0	0	0	NA
1-157	202	1	1	0.01	0.8	0.01	0.01	1	100	100.291107479624	0.999988949408783	0.999999999474171	0.999999999474171	1	1	1	NA	0	0	0	0	NA	0	0	0	0	NA
1-157	203	1	1	0.01	0.8	0.01	0.01	1	100	109.273798775533	0.999987153569135	0.999999901254099	0.999999901254099	1	1	1	NA	0	0	0	0	NA	0	0	0	0	NA
1-157	204	1	1	0.01	0.8	0.01	0.01	1	100	116.423857765716	0.995032417733797	0.998241470115649	0.998241470115649	1	1	1	NA	0	0	0	0	NA	0	0	0	0	NA
1-157	205	1	1	0.01	0.8	0.01	0.01	2	100	113.371903117083	0.971869372239311	0.99999999999999	0.99999999999999	1	1	2	NA	0	0	0	0	NA	2	0	0	0	NA
1-157	206	1	1	0.01	0.8	0.01	0.01	1	100	126.914319354296	0.985193053864278	0.999999999460545	0.999999999460545	1	1	1	NA	0	0	0	0	NA	1	0	0	0	NA
1-157	207	1	1	0.01	0.8	0.01	0.01	1	100	91.9718610432686	0.99998219261642	0.999985940357334	0.999985940357334	1	1	5	NA	0	0	0	0	NA	0	0	0	0	NA
1-157	208	1	1	0.01	0.8	0.01	0.01	2	100	110.578194307474	0.999956886262491	0.999955295266298	0.999955295266298	1	1	5	NA	0	0	0	0	NA	0	0	0	0	NA
1-157	209	1	1	0.01	0.8	0.01	0.01	1	100	104.659311475923	0.999998273463093	0.999997486397517	0.999997486397517	1	1	2	NA	0	0	0	0	NA	0	0	0	0	NA
1-157	21	1	1	0.01	0.8	0.01	0.01	1	100	99.128867403527	0.99999999980066	1	1	1	1	1	NA	0	0	0	0	NA	0	0	0	0	NA
1-157	210	1	1	0.01	0.8	0.01	0.01	1	100	110.588282482116	0.984549514228712	0.999999966146767	0.999999966146767	1	1	1	NA	0	0	0	0	NA	1	0	0	0	NA
1-157	211	1	1	0.01	0.8	0.01	0.01	1	100	91.9374973134894	0.999999999951586	0.999999999999998	0.999999999999998	1	1	1	NA	0	0	0	0	NA	0	0	0	0	NA
1-157	212	1	1	0.01	0.8	0.01	0.01	1	100	103.190314107749	0.996559721004138	0.999999924935341	0.999999924935341	1	1	1	NA	0	0	0	0	NA	0	0	0	0	NA
1-157	213	1	1	0.01	0.8	0.01	0.01	1	100	119.008056821252	0.985373200830972	0.992702583427143	0.992702583427143	1	1	1	NA	0	0	0	0	NA	1	1	0	0	NA
1-157	214	1	1	0.01	0.8	0.01	0.01	2	100	96.9059604684313	0.998092472769152	0.999999999999998	0.999999999999998	1	1	2	NA	0	0	0	0	NA	0	0	0	0	NA
1-157	215	1	1	0.01	0.8	0.01	0.01	1	100	96.9966049244176	0.985537048711986	0.992130555320462	0.992130555320462	1	1	1	NA	0	0	0	0	NA	1	1	0	0	NA
1-157	216	1	1	0.01	0.8	0.01	0.01	1	100	102.545771630969	0.999923927181538	0.999999999999996	0.999999999999996	1	1	1	NA	0	0	0	0	NA	0	0	0	0	NA
1-157	217	1	1	0.01	0.8	0.01	0.01	1	100	93.1060672039092	0.999825154522429	0.999848964611689	0.999848964611689	1	1	2	NA	0	0	0	0	NA	0	0	0	0	NA
1-157	218	1	1	0.01	0.8	0.01	0.01	1	100	90.3032120402442	0.993229232070022	0.99654564557881	0.99654564557881	1	1	1	NA	0	0	0	0	NA	0	0	0	0	NA
1-157	219	1	1	0.01	0.8	0.01	0.01	2	100	105.739761437529	0.999849954795757	0.999809878899352	0.999809878899352	1	1	7	NA	0	0	0	0	NA	0	0	0	0	NA
1-157	22	1	1	0.01	0.8	0.01	0.01	2	100	113.196035725491	0.99826048456693	0.999999608896204	0.999999608896204	1	1	3	NA	0	0	0	0	NA	0	0	0	0	NA
1-157	220	1	1	0.01	0.8	0.01	0.01	2	100	95.9883878252706	0.972707203043386	0.999999976764698	0.999999976764698	1	1	2	NA	0	0	0	0	NA	1	0	0	0	NA
1-157	221	1	1	0.01	0.8	0.01	0.01	2	100	110.356857933088	0.999999994034741	1	1	1	1	2	NA	0	0	0	0	NA	0	0	0	0	NA
1-157	222	1	1	0.01	0.8	0.01	0.01	1	100	112.379772693713	0.999999998945536	0.999999999999999	0.999999999999999	1	1	1	NA	0	0	0	0	NA	0	0	0	0	NA
1-157	223	1	1	0.01	0.8	0.01	0.01	2	100	92.0958886680723	0.944761576306069	0.931102109608475	0.931102109608475	0.98989898989899	2	2	NA	2	2	0	0	NA	4	6	0	2	NA
1-157	224	1	1	0.01	0.8	0.01	0.01	1	100	110.61823193265	0.998950096277973	1	1	1	1	1	NA	0	0	0	0	NA	0	0	0	0	NA
1-157	225	1	1	0.01	0.8	0.01	0.01	1	100	116.759901841403	0.98524964658258	0.999999999999991	0.999999999999991	1	1	1	NA	0	0	0	0	NA	1	0	0	0	NA
1-157	226	1	1	0.01	0.8	0.01	0.01	1	100	85.7938169593922	0.995790695763863	1	1	1	1	1	NA	0	0	0	0	NA	0	0	0	0	NA
1-157	227	1	1	0.01	0.8	0.01	0.01	1	100	99.5482120655864	0.998976666624955	0.999999973872154	0.999999973872154	1	1	1	NA	0	0	0	0	NA	0	0	0	0	NA
1-157	228	1	1	0.01	0.8	0.01	0.01	2	100	115.992724048603	0.999261605377776	0.99893063325684	0.99893063325684	1	1	7	NA	0	0	0	0	NA	0	0	0	0	NA
1-157	229	1	1	0.01	0.8	0.01	0.01	3	100	118.236587569606	0.999821227901925	0.971715244942348	0.971715244942348	0.984848484848485	3	10	NA	0	3	3	0	NA	0	0	0	3	NA
1-157	23	1	1	0.01	0.8	0.01	0.01	3	100	80.0778497885358	0.999999986991105	1	1	1	1	1	NA	0	0	0	0	NA	0	0	0	0	NA
1-157	230	1	1	0.01	0.8	0.01	0.01	1	100	94.0887263214839	0.99784794127953	0.998199375860158	0.998199375860158	1	1	1	NA	0	0	0	0	NA	0	0	0	0	NA
1-157	231	1	1	0.01	0.8	0.01	0.01	1	100	105.682599432945	0.984889487526842	0.999999991616534	0.999999991616534	1	1	1	NA	0	0	0	0	NA	1	0	0	0	NA
1-157	232	1	1	0.01	0.8	0.01	0.01	1	100	108.082549119751	0.972141947943848	0.892666551612268	0.892666551612268	1	1	2	NA	0	6	0	0	NA	1	4	0	0	NA
1-157	233	1	1	0.01	0.8	0.01	0.01	3	100	113.417087796847	0.978157310856798	0.977792547335606	0.977792547335606	1	1	13	NA	2	2	0	0	NA	0	0	2	0	NA
1-157	234	1	1	0.01	0.8	0.01	0.01	1	100	94.3421286040161	0.995040220114804	0.995412889116362	0.995412889116362	1	1	2	NA	0	0	0	0	NA	0	0	0	0	NA
1-157	235	1	1	0.01	0.8	0.01	0.01	1	100	112.499765009737	0.999999989140401	0.99999999999999	0.99999999999999	1	1	1	NA	0	0	0	0	NA	0	0	0	0	NA
1-157	236	1	1	0.01	0.8	0.01	0.01	2	100	93.0129044061096	0.999999904393833	0.999999998772427	0.999999998772427	1	1	2	NA	0	0	0	0	NA	0	0	0	0	NA
1-157	237	1	1	0.01	0.8	0.01	0.01	1	100	87.7919940715767	0.978610928706117	0.994382018490355	0.994382018490355	1	1	1	NA	0	0	0	0	NA	1	0	0	0	NA
1-157	238	1	1	0.01	0.8	0.01	0.01	2	100	94.5993255521049	0.999995272577911	0.999984302249561	0.999984302249561	1	1	3	NA	0	0	0	0	NA	0	0	0	0	NA
1-157	239	1	1	0.01	0.8	0.01	0.01	1	100	114.563318795562	0.999855660333114	1	1	1	1	1	NA	0	0	0	0	NA	0	0	0	0	NA
1-157	24	1	1	0.01	0.8	0.01	0.01	1	100	95.4371875637258	0.996743392246812	1	1	1	1	1	NA	0	0	0	0	NA	0	0	0	0	NA
1-157	240	1	1	0.01	0.8	0.01	0.01	1	100	103.93123902713	0.999143352124928	1	1	1	1	1	NA	0	0	0	0	NA	0	0	0	0	NA
1-157	241	1	1	0.01	0.8	0.01	0.01	1	100	80.4027491520955	0.999954282690001	1	1	1	1	1	NA	0	0	0	0	NA	0	0	0	0	NA
1-157	242	1	1	0.01	0.8	0.01	0.01	1	100	106.55257820715	0.999589664122793	0.986094844619808	0.986094844619808	1	1	2	NA	0	0	0	0	NA	0	1	0	0	NA
1-157	243	1	1	0.01	0.8	0.01	0.01	1	100	86.2096894302536	0.999108912780156	1	1	1	1	1	NA	0	0	0	0	NA	0	0	0	0	NA
1-157	244	1	1	0.01	0.8	0.01	0.01	1	100	94.6572744398693	0.973377983433733	0.99999993455666	0.99999993455666	1	1	2	NA	0	0	0	0	NA	3	0	0	0	NA
1-157	245	1	1	0.01	0.8	0.01	0.01	1	100	103.280893569536	0.985704667815084	1	1	1	1	1	NA	0	0	0	0	NA	1	0	0	0	NA
1-157	246	1	1	0.01	0.8	0.01	0.01	1	100	114.09753301056	0.998768377331687	1	1	1	1	1	NA	0	0	0	0	NA	0	0	0	0	NA
1-157	247	1	1	0.01	0.8	0.01	0.01	1	100	116.811055381357	0.999996488273365	0.999996554334392	0.999996554334392	1	1	7	NA	0	0	0	0	NA	0	0	0	0	NA
1-157	248	1	1	0.01	0.8	0.01	0.01	1	100	90.3095491601277	0.984474926498027	0.999999993151137	0.999999993151137	1	1	1	NA	0	0	0	0	NA	1	0	0	0	NA
1-157	249	1	1	0.01	0.8	0.01	0.01	1	100	88.6828936974813	0.994089576299362	0.999999999999971	0.999999999999971	1	1	1	NA	0	0	0	0	NA	1	0	0	0	NA
1-157	25	1	1	0.01	0.8	0.01	0.01	1	100	114.913429908896	0.999908626913631	0.999988288334777	0.999988288334777	0.994949494949495	2	6	NA	0	0	0	0	NA	0	0	0	1	NA
1-157	250	1	1	0.01	0.8	0.01	0.01	2	100	81.7286733473573	0.965947647485519	0.922550687625355	0.922550687625355	1	1	2	NA	0	3	0	0	NA	2	4	0	0	NA
1-157	251	1	1	0.01	0.8	0.01	0.01	1	100	113.104477320635	0.999964397591297	0.99996406591473	0.99996406591473	1	1	5	NA	0	0	0	0	NA	0	0	0	0	NA
1-157	252	1	1	0.01	0.8	0.01	0.01	1	100	95.0573017912927	0.999951019568415	0.999954964657241	0.999954964657241	1	1	4	NA	0	0	0	0	NA	0	0	0	0	NA
1-157	253	1	1	0.01	0.8	0.01	0.01	1	100	85.7567492967497	0.999999996547159	1	1	1	1	1	NA	0	0	0	0	NA	0	0	0	0	NA
1-157	254	1	1	0.01	0.8	0.01	0.01	1	100	99.654816371302	0.999999921106187	0.993705228769293	0.993705228769293	1	1	1	NA	0	0	0	0	NA	0	1	0	0	NA
1-157	255	1	1	0.01	0.8	0.01	0.01	1	100	106.206398702369	0.999546821003918	1	1	1	1	1	NA	0	0	0	0	NA	0	0	0	0	NA
1-157	256	1	1	0.01	0.8	0.01	0.01	2	100	107.605032388233	0.999999980905411	0.999999999999979	0.999999999999979	1	1	2	NA	0	0	0	0	NA	0	0	0	0	NA
1-157	257	1	1	0.01	0.8	0.01	0.01	1	100	100.858678883806	0.983230822846821	0.999999999279282	0.999999999279282	1	1	1	NA	0	0	0	0	NA	1	0	0	0	NA
1-157	258	1	1	0.01	0.8	0.01	0.01	1	100	105.123167452898	0.984884585744665	0.999999997719892	0.999999997719892	1	1	1	NA	0	0	0	0	NA	1	0	0	0	NA
1-157	259	1	1	0.01	0.8	0.01	0.01	2	100	102.65964487534	0.970519712527301	0.999999998905012	0.999999998905012	1	1	2	NA	0	0	0	0	NA	2	0	0	0	NA
1-157	26	1	1	0.01	0.8	0.01	0.01	1	100	98.5994851870246	0.999999979766893	0.999999462787308	0.999999462787308	1	1	2	NA	0	0	0	0	NA	0	0	0	0	NA
1-157	260	1	1	0.01	0.8	0.01	0.01	1	100	111.20971680184	0.999999995790841	0.999999999115453	0.999999999115453	1	1	1	NA	0	0	0	0	NA	0	0	0	0	NA
1-157	261	1	1	0.01	0.8	0.01	0.01	1	100	104.428431765829	0.975510140639807	1	1	1	1	1	NA	0	0	0	0	NA	3	0	0	0	NA
1-157	262	1	1	0.01	0.8	0.01	0.01	2	100	101.11379920499	0.997291995310578	0.880845818596321	0.880845818596321	1	1	3	NA	0	2	0	0	NA	0	9	0	0	NA
1-157	263	1	1	0.01	0.8	0.01	0.01	1	100	94.3374011346055	0.998193190872813	0.998256326792485	0.998256326792485	1	1	4	NA	0	0	0	0	NA	0	0	0	0	NA
1-157	264	1	1	0.01	0.8	0.01	0.01	1	100	115.701064887102	0.99977523438832	1	1	1	1	1	NA	0	0	0	0	NA	0	0	0	0	NA
1-157	265	1	1	0.01	0.8	0.01	0.01	2	100	99.7058014662869	0.999994558260282	0.99999489477598	0.99999489477598	1	1	6	NA	0	0	0	0	NA	0	0	0	0	NA
1-157	266	1	1	0.01	0.8	0.01	0.01	2	100	122.244001412795	0.973754315097783	0.981383333168186	0.981383333168186	1	1	3	NA	0	0	0	0	NA	2	2	0	0	NA
1-157	267	1	1	0.01	0.8	0.01	0.01	2	100	93.4895090645166	0.996176195884387	0.999999993263565	0.999999993263565	1	1	2	NA	0	0	0	0	NA	0	0	0	0	NA
1-157	268	1	1	0.01	0.8	0.01	0.01	1	100	93.3958297890763	0.999951342971056	0.999999999644854	0.999999999644854	1	1	1	NA	0	0	0	0	NA	0	0	0	0	NA
1-157	269	1	1	0.01	0.8	0.01	0.01	1	100	106.611168457429	0.999970413089944	0.999970265301753	0.999970265301753	1	1	6	NA	0	0	0	0	NA	0	0	0	0	NA
1-157	27	1	1	0.01	0.8	0.01	0.01	1	100	115.629052598298	0.998133349166543	0.999999999389706	0.999999999389706	1	1	1	NA	0	0	0	0	NA	0	0	0	0	NA
1-157	270	1	1	0.01	0.8	0.01	0.01	1	100	111.852745228706	0.998540342357285	0.9951781215252	0.9951781215252	1	1	1	NA	0	0	0	0	NA	0	1	0	0	NA
1-157	271	1	1	0.01	0.8	0.01	0.01	2	100	110.733975658624	0.999999991011116	0.999999999805517	0.999999999805517	1	1	2	NA	0	0	0	0	NA	0	0	0	0	NA
1-157	272	1	1	0.01	0.8	0.01	0.01	1	100	113.141012089311	0.996453789552785	0.99999999548033	0.99999999548033	1	1	1	NA	0	0	0	0	NA	0	0	0	0	NA
1-157	273	1	1	0.01	0.8	0.01	0.01	1	100	94.5078592990198	0.999304512671225	1	1	1	1	1	NA	0	0	0	0	NA	0	0	0	0	NA
1-157	274	1	1	0.01	0.8	0.01	0.01	1	100	96.8546903991573	0.999999941513502	0.999999336111658	0.999999336111658	1	1	2	NA	0	0	0	0	NA	0	0	0	0	NA
1-157	275	1	1	0.01	0.8	0.01	0.01	1	100	89.718914913737	0.999988990536887	0.999991202278543	0.999991202278543	1	1	4	NA	0	0	0	0	NA	0	0	0	0	NA
1-157	276	1	1	0.01	0.8	0.01	0.01	1	100	93.59269985803	0.985026366479448	0.999999976212191	0.999999976212191	1	1	1	NA	0	0	0	0	NA	1	0	0	0	NA
1-157	277	1	1	0.01	0.8	0.01	0.01	2	100	103.844928112302	0.999999988011234	0.999999998358771	0.999999998358771	1	1	2	NA	0	0	0	0	NA	0	0	0	0	NA
1-157	278	1	1	0.01	0.8	0.01	0.01	2	100	103.592379208168	0.998006068277097	0.999999987773964	0.999999987773964	1	1	2	NA	0	0	0	0	NA	0	0	0	0	NA
1-157	279	1	1	0.01	0.8	0.01	0.01	2	100	105.432715248397	0.999956006779675	0.999955880341104	0.999955880341104	1	1	4	NA	0	0	0	0	NA	0	0	0	0	NA
1-157	28	1	1	0.01	0.8	0.01	0.01	2	100	101.596192392054	0.970218678545452	1	1	1	1	2	NA	0	0	0	0	NA	1	0	0	0	NA
1-157	280	1	1	0.01	0.8	0.01	0.01	2	100	106.659321499998	0.99962061465586	0.999640893331354	0.999640893331354	1	1	7	NA	0	0	0	0	NA	0	0	0	0	NA
1-157	281	1	1	0.01	0.8	0.01	0.01	1	100	94.5713818034304	0.984858451330536	0.999999998096631	0.999999998096631	1	1	1	NA	0	0	0	0	NA	1	0	0	0	NA
1-157	282	1	1	0.01	0.8	0.01	0.01	1	100	91.9552262295029	0.999999962725762	0.999999999955448	0.999999999955448	1	1	1	NA	0	0	0	0	NA	0	0	0	0	NA
1-157	283	1	1	0.01	0.8	0.01	0.01	1	100	98.9482666785756	0.999974514236463	0.9999748438126	0.9999748438126	1	1	3	NA	0	0	0	0	NA	0	0	0	0	NA
1-157	284	1	1	0.01	0.8	0.01	0.01	1	100	102.687698092526	0.999946745207463	0.999964021350879	0.999964021350879	1	1	2	NA	0	0	0	0	NA	0	0	0	0	NA
1-157	285	1	1	0.01	0.8	0.01	0.01	1	100	95.570532682959	0.999912071996206	0.968242664506672	0.968242664506672	1	1	3	NA	0	3	0	0	NA	0	0	0	0	NA
1-157	286	1	1	0.01	0.8	0.01	0.01	1	100	98.3509527316553	0.983260979901416	1	1	1	1	1	NA	0	0	0	0	NA	1	0	0	0	NA
1-157	287	1	1	0.01	0.8	0.01	0.01	1	100	113.333470631426	0.982212349907315	0.999999974032386	0.999999974032386	1	1	1	NA	0	0	0	0	NA	1	0	0	0	NA
1-157	288	1	1	0.01	0.8	0.01	0.01	1	100	82.9431407860456	0.999965249865434	1	1	1	1	1	NA	0	0	0	0	NA	0	0	0	0	NA
1-157	289	1	1	0.01	0.8	0.01	0.01	1	100	101.097699768811	0.999997341554261	0.999996611232464	0.999996611232464	1	1	3	NA	0	0	0	0	NA	0	0	0	0	NA
1-157	29	1	1	0.01	0.8	0.01	0.01	2	100	95.7481331587115	0.999991710091059	0.999960404019506	0.999960404019506	1	1	5	NA	0	0	0	0	NA	0	0	0	0	NA
1-157	290	1	1	0.01	0.8	0.01	0.01	1	100	104.970264471733	0.999899689961468	0.999885066873416	0.999885066873416	1	1	2	NA	0	0	0	0	NA	0	0	0	0	NA
1-157	291	1	1	0.01	0.8	0.01	0.01	1	100	107.352175650247	0.999999995115103	0.971959696874676	0.971959696874676	1	1	1	NA	0	2	0	0	NA	0	1	0	0	NA
1-157	292	1	1	0.01	0.8	0.01	0.01	2	100	103.550956101525	0.975457327085929	0.999999999999999	0.999999999999999	1	1	2	NA	0	0	0	0	NA	1	0	0	0	NA
1-157	293	1	1	0.01	0.8	0.01	0.01	1	100	84.7052100322773	0.998169045418787	0.999971812053995	0.999971812053995	1	1	7	NA	0	0	0	0	NA	0	0	0	0	NA
1-157	294	1	1	0.01	0.8	0.01	0.01	1	100	111.375680870865	0.998302215777817	1	1	1	1	1	NA	0	0	0	0	NA	0	0	0	0	NA
1-157	295	1	1	0.01	0.8	0.01	0.01	1	100	106.965170453867	0.982645647880554	0.991895547019516	0.991895547019516	1	1	1	NA	0	0	0	0	NA	1	1	0	0	NA
1-157	296	1	1	0.01	0.8	0.01	0.01	1	100	125.711363625612	0.966727451756503	0.967587353381753	0.967587353381753	1	1	2	NA	1	1	0	0	NA	2	2	0	0	NA
1-157	297	1	1	0.01	0.8	0.01	0.01	2	100	99.7609721276693	0.99999979590549	0.999999999999974	0.999999999999974	1	1	2	NA	0	0	0	0	NA	0	0	0	0	NA
1-157	298	1	1	0.01	0.8	0.01	0.01	1	100	105.159999305872	0.999999777773153	0.999999987719054	0.999999987719054	1	1	2	NA	0	0	0	0	NA	0	0	0	0	NA
1-157	299	1	1	0.01	0.8	0.01	0.01	1	100	95.4326061541262	0.999304837268403	0.999999958149594	0.999999958149594	1	1	2	NA	0	0	0	0	NA	0	0	0	0	NA
1-157	3	1	1	0.01	0.8	0.01	0.01	1	100	97.5093475522274	0.999973491777319	1	1	1	1	1	NA	0	0	0	0	NA	0	0	0	0	NA
1-157	30	1	1	0.01	0.8	0.01	0.01	2	100	86.180802118176	0.998774575049954	0.999999999999983	0.999999999999983	1	1	2	NA	0	0	0	0	NA	0	0	0	0	NA
1-157	300	1	1	0.01	0.8	0.01	0.01	1	100	95.3764903168672	0.999999998425504	0.999999999999923	0.999999999999923	1	1	1	NA	0	0	0	0	NA	0	0	0	0	NA
1-157	301	1	1	0.01	0.8	0.01	0.01	3	100	117.631645037403	0.984405776855917	0.99999999999978	0.99999999999978	1	1	1	NA	0	0	0	0	NA	1	0	0	0	NA
1-157	302	1	1	0.01	0.8	0.01	0.01	1	100	102.788421077893	0.999999975251686	0.999999743107963	0.999999743107963	1	1	2	NA	0	0	0	0	NA	0	0	0	0	NA
1-157	303	1	1	0.01	0.8	0.01	0.01	1	100	91.5000692977304	0.984917606563118	0.990210377147885	0.990210377147885	1	1	1	NA	0	0	0	0	NA	1	1	0	0	NA
1-157	304	1	1	0.01	0.8	0.01	0.01	1	100	91.3867826022696	0.999999999979285	1	1	1	1	1	NA	0	0	0	0	NA	0	0	0	0	NA
1-157	305	1	1	0.01	0.8	0.01	0.01	2	100	92.666669183451	0.994703122754589	0.999773987568291	0.999773987568291	1	1	4	NA	0	0	0	0	NA	0	0	0	0	NA
1-157	306	1	1	0.01	0.8	0.01	0.01	2	100	113.358470061709	0.999633354945152	0.999960033221297	0.999960033221297	1	1	4	NA	0	0	0	0	NA	0	0	0	0	NA
1-157	307	1	1	0.01	0.8	0.01	0.01	1	100	88.532537635008	0.999851916663509	0.993780696998881	0.993780696998881	1	1	1	NA	0	0	0	0	NA	0	1	0	0	NA
1-157	308	1	1	0.01	0.8	0.01	0.01	1	100	95.1261866933649	0.999313113408798	1	1	1	1	1	NA	0	0	0	0	NA	0	0	0	0	NA
1-157	309	1	1	0.01	0.8	0.01	0.01	1	100	104.005128231974	0.996019100979314	0.999999999999725	0.999999999999725	1	1	1	NA	0	0	0	0	NA	0	0	0	0	NA
1-157	31	1	1	0.01	0.8	0.01	0.01	1	100	106.130051376574	0.998282361390438	0.999999999999805	0.999999999999805	1	1	1	NA	0	0	0	0	NA	0	0	0	0	NA
1-157	310	1	1	0.01	0.8	0.01	0.01	1	100	90.9868060248671	0.998478109738052	0.998208024543078	0.998208024543078	1	1	2	NA	0	0	0	0	NA	0	0	0	0	NA
1-157	311	1	1	0.01	0.8	0.01	0.01	1	100	111.255459978322	0.980819978240799	0.923297542615356	0.923297542615356	1	1	1	NA	0	2	0	0	NA	2	3	0	0	NA
1-157	312	1	1	0.01	0.8	0.01	0.01	3	100	102.674348940005	0.965200497994025	0.999999999999979	0.999999999999979	1	1	3	NA	0	0	0	0	NA	1	0	0	0	NA
1-157	313	1	1	0.01	0.8	0.01	0.01	1	100	104.469917346683	0.999849946465034	0.999826282395909	0.999826282395909	1	1	2	NA	0	0	0	0	NA	0	0	0	0	NA
1-157	314	1	1	0.01	0.8	0.01	0.01	1	100	92.8898144291039	0.997076129672421	0.999999999999999	0.999999999999999	1	1	1	NA	0	0	0	0	NA	0	0	0	0	NA
1-157	315	1	1	0.01	0.8	0.01	0.01	1	100	101.939077340319	0.999606734822214	0.999999999999999	0.999999999999999	1	1	1	NA	0	0	0	0	NA	0	0	0	0	NA
1-157	316	1	1	0.01	0.8	0.01	0.01	1	100	106.679812531896	0.999916076607281	0.999922358394374	0.999922358394374	1	1	2	NA	0	0	0	0	NA	0	0	0	0	NA
1-157	317	1	1	0.01	0.8	0.01	0.01	1	100	97.7759332119684	0.999999999211317	0.999999999999942	0.999999999999942	1	1	1	NA	0	0	0	0	NA	0	0	0	0	NA
1-157	318	1	1	0.01	0.8	0.01	0.01	2	100	91.9881713333685	0.999994367975582	0.999993139565555	0.999993139565555	1	1	8	NA	0	0	0	0	NA	0	0	0	0	NA
1-157	319	1	1	0.01	0.8	0.01	0.01	1	100	101.056231048962	0.999982218250027	0.99997540942144	0.99997540942144	1	1	2	NA	0	0	0	0	NA	0	0	0	0	NA
1-157	32	1	1	0.01	0.8	0.01	0.01	1	100	97.3176767453618	0.998866738734271	0.992012345759935	0.992012345759935	1	1	3	NA	0	0	0	0	NA	0	0	0	0	NA
1-157	320	1	1	0.01	0.8	0.01	0.01	1	100	95.3019092108855	0.99015809466119	0.967700135831766	0.967700135831766	1	1	3	NA	0	1	0	0	NA	1	1	0	0	NA
1-157	321	1	1	0.01	0.8	0.01	0.01	2	100	84.6335383756359	0.999406518375755	0.999419564320393	0.999419564320393	1	1	10	NA	0	0	0	0	NA	0	0	0	0	NA
1-157	322	1	1	0.01	0.8	0.01	0.01	1	100	115.51899954505	0.999984275470795	0.999986392671139	0.999986392671139	1	1	5	NA	0	0	0	0	NA	0	0	0	0	NA
1-157	323	1	1	0.01	0.8	0.01	0.01	1	100	116.063770019685	0.997675396499765	0.999999996239352	0.999999996239352	1	1	1	NA	0	0	0	0	NA	0	0	0	0	NA
1-157	324	1	1	0.01	0.8	0.01	0.01	2	100	88.4060461365008	0.974842072323213	1	1	1	1	2	NA	0	0	0	0	NA	1	0	0	0	NA
1-157	325	1	1	0.01	0.8	0.01	0.01	1	100	113.040401316476	0.999971792268261	0.999973103346247	0.999973103346247	1	1	4	NA	0	0	0	0	NA	0	0	0	0	NA
1-157	326	1	1	0.01	0.8	0.01	0.01	2	100	108.113686193355	0.99999317517679	0.999992368268853	0.999992368268853	1	1	3	NA	0	0	0	0	NA	0	0	0	0	NA
1-157	327	1	1	0.01	0.8	0.01	0.01	3	100	99.8144317937997	0.999958556670445	0.99996665257118	0.99996665257118	1	1	2	NA	0	0	0	0	NA	0	0	0	0	NA
1-157	328	1	1	0.01	0.8	0.01	0.01	1	100	94.0134337888301	0.999985568166163	0.999985701725424	0.999985701725424	1	1	4	NA	0	0	0	0	NA	0	0	0	0	NA
1-157	329	1	1	0.01	0.8	0.01	0.01	2	100	95.3663297004979	0.999985810399748	0.999985981876611	0.999985981876611	1	1	8	NA	0	0	0	0	NA	0	0	0	0	NA
1-157	33	1	1	0.01	0.8	0.01	0.01	1	100	111.180806411612	0.999997741458093	0.999997738910269	0.999997738910269	1	1	5	NA	0	0	0	0	NA	0	0	0	0	NA
1-157	330	1	1	0.01	0.8	0.01	0.01	1	100	100.454193165308	0.999912784627246	0.999986694743403	0.999986694743403	1	1	2	NA	0	0	0	0	NA	0	0	0	0	NA
1-157	331	1	1	0.01	0.8	0.01	0.01	1	100	103.753078707696	0.995245586327321	0.968854521247421	0.968854521247421	1	1	2	NA	0	2	0	0	NA	0	0	0	0	NA
1-157	332	1	1	0.01	0.8	0.01	0.01	1	100	100.83533972433	0.999951848703769	0.9999527618071	0.9999527618071	1	1	5	NA	0	0	0	0	NA	0	0	0	0	NA
1-157	333	1	1	0.01	0.8	0.01	0.01	3	100	137.146640856303	0.999682314611233	0.999664278256859	0.999664278256859	1	1	49	NA	0	0	0	0	NA	0	0	0	0	NA
1-157	334	1	1	0.01	0.8	0.01	0.01	1	100	96.9325705979533	0.98547070835849	1	1	1	1	1	NA	0	0	0	0	NA	1	0	0	0	NA
1-157	335	1	1	0.01	0.8	0.01	0.01	2	100	99.4291231201409	0.969457940561297	0.999999999999988	0.999999999999988	1	1	2	NA	0	0	0	0	NA	2	0	0	0	NA
1-157	336	1	1	0.01	0.8	0.01	0.01	1	100	90.6861553987448	0.993557557581826	0.950987629206247	0.950987629206247	1	1	2	NA	0	1	0	0	NA	0	4	0	0	NA
1-157	337	1	1	0.01	0.8	0.01	0.01	1	100	97.3197372601904	0.999993983780969	0.995393793132082	0.995393793132082	1	1	1	NA	0	0	0	0	NA	0	1	0	0	NA
1-157	338	1	1	0.01	0.8	0.01	0.01	1	100	99.9934872840337	0.978083822369111	0.937662405284299	0.937662405284299	1	1	1	NA	0	1	0	0	NA	1	4	0	0	NA
1-157	339	1	1	0.01	0.8	0.01	0.01	1	100	118.255354789825	0.997848180826362	0.999877884543385	0.999877884543385	1	1	1	NA	0	0	0	0	NA	0	0	0	0	NA
1-157	34	1	1	0.01	0.8	0.01	0.01	1	100	93.8000534153664	0.999524051563103	0.999572631581675	0.999572631581675	1	1	3	NA	0	0	0	0	NA	0	0	0	0	NA
1-157	340	1	1	0.01	0.8	0.01	0.01	1	100	82.9502921762436	0.999999998218349	0.999999999999977	0.999999999999977	1	1	1	NA	0	0	0	0	NA	0	0	0	0	NA
1-157	341	1	1	0.01	0.8	0.01	0.01	1	100	92.2660438794349	0.98515408530359	1	1	1	1	1	NA	0	0	0	0	NA	1	0	0	0	NA
1-157	342	1	1	0.01	0.8	0.01	0.01	2	100	99.4531588330152	0.993762470813138	0.999999999999997	0.999999999999997	1	1	2	NA	0	0	0	0	NA	0	0	0	0	NA
1-157	343	1	1	0.01	0.8	0.01	0.01	1	100	115.470933008167	0.984257681956087	0.99999987020651	0.99999987020651	1	1	1	NA	0	0	0	0	NA	1	0	0	0	NA
1-157	344	1	1	0.01	0.8	0.01	0.01	2	100	99.0373040568372	0.999999990601725	0.999999999999999	0.999999999999999	1	1	2	NA	0	0	0	0	NA	0	0	0	0	NA
1-157	345	1	1	0.01	0.8	0.01	0.01	3	100	91.8656099160004	0.999911859592484	0.999887298390197	0.999887298390197	1	1	11	NA	0	0	0	0	NA	0	0	0	0	NA
1-157	346	1	1	0.01	0.8	0.01	0.01	1	100	97.2981654917815	0.999903249037779	0.999875303039396	0.999875303039396	1	1	10	NA	0	0	0	0	NA	0	0	0	0	NA
1-157	347	1	1	0.01	0.8	0.01	0.01	1	100	117.422661873616	0.997360987512351	0.999999999999996	0.999999999999996	1	1	1	NA	0	0	0	0	NA	0	0	0	0	NA
1-157	348	1	1	0.01	0.8	0.01	0.01	1	100	103.313358668197	0.99999998815313	0.999999999999991	0.999999999999991	1	1	1	NA	0	0	0	0	NA	0	0	0	0	NA
1-157	349	1	1	0.01	0.8	0.01	0.01	2	100	88.3817274157628	0.999816507791475	0.99965676718768	0.99965676718768	1	1	6	NA	0	0	0	0	NA	0	0	0	0	NA
1-157	35	1	1	0.01	0.8	0.01	0.01	1	100	105.102803599077	0.999999998684676	0.999999999999992	0.999999999999992	1	1	1	NA	0	0	0	0	NA	0	0	0	0	NA
1-157	350	1	1	0.01	0.8	0.01	0.01	1	100	92.865574898786	0.999810626969256	0.981439653499272	0.981439653499272	1	1	2	NA	0	0	0	0	NA	0	1	0	0	NA
1-157	351	1	1	0.01	0.8	0.01	0.01	1	100	99.8923880281354	0.984476447000312	0.999999985827331	0.999999985827331	1	1	1	NA	0	0	0	0	NA	1	0	0	0	NA
1-157	352	1	1	0.01	0.8	0.01	0.01	5	100	94.7549823031379	0.934091584534432	0.936850806800344	0.936850806800344	1	1	6	NA	0	0	0	0	NA	5	5	0	0	NA
1-157	353	1	1	0.01	0.8	0.01	0.01	1	100	107.981425036941	0.999995328228496	0.999995675315543	0.999995675315543	1	1	4	NA	0	0	0	0	NA	0	0	0	0	NA
1-157	354	1	1	0.01	0.8	0.01	0.01	1	100	103.017639799095	0.999901809937512	0.999913493766804	0.999913493766804	1	1	2	NA	0	0	0	0	NA	0	0	0	0	NA
1-157	355	1	1	0.01	0.8	0.01	0.01	1	100	96.459784119977	0.99999294437651	0.979533598077896	0.979533598077896	1	1	2	NA	0	2	0	0	NA	0	0	0	0	NA
1-157	356	1	1	0.01	0.8	0.01	0.01	1	100	98.2293022056729	0.999839388550071	0.979359229650719	0.979359229650719	1	1	1	NA	0	2	0	0	NA	0	0	0	0	NA
1-157	357	1	1	0.01	0.8	0.01	0.01	1	100	103.532636243006	0.99999416993162	0.999993011933479	0.999993011933479	1	1	2	NA	0	0	0	0	NA	0	0	0	0	NA
1-157	358	1	1	0.01	0.8	0.01	0.01	1	100	100.204712274547	0.999591878714878	0.966863029995315	0.966863029995315	1	1	2	NA	0	3	0	0	NA	0	0	0	0	NA
1-157	359	1	1	0.01	0.8	0.01	0.01	1	100	89.8966312437312	0.999999224943156	0.999998952529482	0.999998952529482	1	1	3	NA	0	0	0	0	NA	0	0	0	0	NA
1-157	36	1	1	0.01	0.8	0.01	0.01	1	100	103.793373480525	0.999997989961823	0.999996502272088	0.999996502272088	1	1	2	NA	0	0	0	0	NA	0	0	0	0	NA
1-157	360	1	1	0.01	0.8	0.01	0.01	1	100	110.425465908474	0.999999868719006	0.999999694392114	0.999999694392114	1	1	3	NA	0	0	0	0	NA	0	0	0	0	NA
1-157	361	1	1	0.01	0.8	0.01	0.01	1	100	104.827848789074	0.974593241224743	0.999998229022855	0.999998229022855	1	1	2	NA	0	0	0	0	NA	3	0	0	0	NA
1-157	362	1	1	0.01	0.8	0.01	0.01	1	100	102.468130271509	0.999040024141808	0.999999999547469	0.999999999547469	1	1	1	NA	0	0	0	0	NA	0	0	0	0	NA
1-157	363	1	1	0.01	0.8	0.01	0.01	1	100	104.823089798979	0.999999995138856	0.999999999999997	0.999999999999997	1	1	1	NA	0	0	0	0	NA	0	0	0	0	NA
1-157	364	1	1	0.01	0.8	0.01	0.01	1	100	81.1109493720936	0.999999998922148	1	1	1	1	1	NA	0	0	0	0	NA	0	0	0	0	NA
1-157	365	1	1	0.01	0.8	0.01	0.01	1	100	105.221438907319	0.998328748532151	0.999516104710371	0.999516104710371	1	1	2	NA	0	0	0	0	NA	0	0	0	0	NA
1-157	366	1	1	0.01	0.8	0.01	0.01	2	100	88.6583061328509	0.999987908831338	0.999982874012658	0.999982874012658	1	1	4	NA	0	0	0	0	NA	0	0	0	0	NA
1-157	367	1	1	0.01	0.8	0.01	0.01	2	100	128.554742820753	0.989725052686098	0.999999999999494	0.999999999999494	1	1	2	NA	0	0	0	0	NA	0	0	0	0	NA
1-157	368	1	1	0.01	0.8	0.01	0.01	2	100	90.2410050212619	0.995065736794218	0.997500139732842	0.997500139732842	1	1	4	NA	0	0	0	0	NA	0	0	0	0	NA
1-157	369	1	1	0.01	0.8	0.01	0.01	1	100	117.7728322678	0.999584247691519	1	1	1	1	1	NA	0	0	0	0	NA	0	0	0	0	NA
1-157	37	1	1	0.01	0.8	0.01	0.01	1	100	129.356708524827	0.999988686234734	0.999992193374085	0.999992193374085	1	1	4	NA	0	0	0	0	NA	0	0	0	0	NA
1-157	370	1	1	0.01	0.8	0.01	0.01	1	100	97.1657425400872	0.999997089577738	0.999997046096409	0.999997046096409	1	1	5	NA	0	0	0	0	NA	0	0	0	0	NA
1-157	371	1	1	0.01	0.8	0.01	0.01	2	100	91.1495912755962	0.999978493437017	0.999977878337819	0.999977878337819	1	1	11	NA	0	0	0	0	NA	0	0	0	0	NA
1-157	372	1	1	0.01	0.8	0.01	0.01	1	100	105.645155725825	0.999731380862574	0.999681926868275	0.999681926868275	1	1	2	NA	0	0	0	0	NA	0	0	0	0	NA
1-157	373	1	1	0.01	0.8	0.01	0.01	2	100	99.8616805974816	0.999999972586819	0.991182601713	0.991182601713	0.994949494949495	2	2	NA	0	1	0	0	NA	0	0	0	1	NA
1-157	374	1	1	0.01	0.8	0.01	0.01	1	100	109.250908833406	0.99984272844874	0.999819988843134	0.999819988843134	1	1	11	NA	0	0	0	0	NA	0	0	0	0	NA
1-157	375	1	1	0.01	0.8	0.01	0.01	2	100	85.3629905525581	0.999999999654526	0.999999999999995	0.999999999999995	1	1	2	NA	0	0	0	0	NA	0	0	0	0	NA
1-157	376	1	1	0.01	0.8	0.01	0.01	1	100	88.4918231693361	0.983927077197739	1	1	1	1	1	NA	0	0	0	0	NA	1	0	0	0	NA
1-157	377	1	1	0.01	0.8	0.01	0.01	1	100	91.1731502856049	0.985120690195391	0.999999999999996	0.999999999999996	1	1	1	NA	0	0	0	0	NA	1	0	0	0	NA
1-157	378	1	1	0.01	0.8	0.01	0.01	1	100	103.491370890028	0.994872420881445	1	1	1	1	1	NA	0	0	0	0	NA	0	0	0	0	NA
1-157	379	1	1	0.01	0.8	0.01	0.01	1	100	92.0959539504849	0.998901720560601	0.999999995165779	0.999999995165779	1	1	1	NA	0	0	0	0	NA	0	0	0	0	NA
1-157	38	1	1	0.01	0.8	0.01	0.01	2	100	108.974817750063	0.96451626370606	0.932161828764301	0.932161828764301	1	1	2	NA	0	1	0	0	NA	2	4	0	0	NA
1-157	380	1	1	0.01	0.8	0.01	0.01	1	100	96.8285661453325	0.97941100428999	0.954128873506616	0.954128873506616	1	1	2	NA	0	0	0	0	NA	1	6	0	0	NA
1-157	381	1	1	0.01	0.8	0.01	0.01	1	100	101.435850088585	0.996829733126142	0.999999994811504	0.999999994811504	1	1	1	NA	0	0	0	0	NA	0	0	0	0	NA
1-157	382	1	1	0.01	0.8	0.01	0.01	1	100	97.0604923430103	0.984641743190701	0.999998650215914	0.999998650215914	1	1	2	NA	0	0	0	0	NA	1	0	0	0	NA
1-157	383	1	1	0.01	0.8	0.01	0.01	2	100	99.9715436015724	0.996524310198611	0.999999999999949	0.999999999999949	1	1	2	NA	0	0	0	0	NA	0	0	0	0	NA
1-157	384	1	1	0.01	0.8	0.01	0.01	1	100	92.7888293343183	0.999999998284519	1	1	1	1	1	NA	0	0	0	0	NA	0	0	0	0	NA
1-157	385	1	1	0.01	0.8	0.01	0.01	1	100	111.332468295792	0.999723549334979	0.999999970767018	0.999999970767018	1	1	1	NA	0	0	0	0	NA	0	0	0	0	NA
1-157	386	1	1	0.01	0.8	0.01	0.01	1	100	94.3436480661587	0.99991848730041	0.999909528915158	0.999909528915158	1	1	2	NA	0	0	0	0	NA	0	0	0	0	NA
1-157	387	1	1	0.01	0.8	0.01	0.01	2	100	104.011926556343	0.997272501061765	0.996920097141842	0.996920097141842	1	1	5	NA	0	0	0	0	NA	0	0	0	0	NA
1-157	388	1	1	0.01	0.8	0.01	0.01	2	100	97.9225772573438	0.998237739181296	1	1	1	1	2	NA	0	0	0	0	NA	0	0	0	0	NA
1-157	389	1	1	0.01	0.8	0.01	0.01	1	100	105.022124859748	0.985106875182293	0.99999998493352	0.99999998493352	1	1	1	NA	0	0	0	0	NA	1	0	0	0	NA
1-157	39	1	1	0.01	0.8	0.01	0.01	1	100	99.1824872125	0.983054001161229	0.953079791867032	0.953079791867032	1	1	1	NA	0	1	0	0	NA	1	1	0	0	NA
1-157	390	1	1	0.01	0.8	0.01	0.01	2	100	110.762782772307	0.963600932014677	1	1	1	1	2	NA	0	0	0	0	NA	3	0	0	0	NA
1-157	391	1	1	0.01	0.8	0.01	0.01	2	100	118.939964623885	0.995077569907382	0.999999202880025	0.999999202880025	1	1	3	NA	0	0	0	0	NA	0	0	0	0	NA
1-157	392	1	1	0.01	0.8	0.01	0.01	3	100	107.042103417851	0.970857471437284	1	1	1	1	3	NA	0	0	0	0	NA	1	0	0	0	NA
1-157	393	1	1	0.01	0.8	0.01	0.01	2	100	92.8033155949155	0.970456367626796	0.999999983429343	0.999999983429343	1	1	2	NA	0	0	0	0	NA	2	0	0	0	NA
1-157	394	1	1	0.01	0.8	0.01	0.01	2	100	96.5074871753908	0.994591661064935	0.9923985970917	0.9923985970917	1	1	3	NA	0	0	0	0	NA	1	1	0	0	NA
1-157	395	1	1	0.01	0.8	0.01	0.01	1	100	105.521455964263	0.977001851858179	0.883016486979431	0.883016486979431	1	1	1	NA	0	6	0	0	NA	3	0	0	0	NA
1-157	396	1	1	0.01	0.8	0.01	0.01	2	100	117.169762365499	0.955434808779246	0.90294977619955	0.90294977619955	1	1	4	NA	0	3	0	0	NA	6	5	0	0	NA
1-157	397	1	1	0.01	0.8	0.01	0.01	1	100	95.2011211184518	0.999999802151657	0.999999777145931	0.999999777145931	1	1	5	NA	0	0	0	0	NA	0	0	0	0	NA
1-157	398	1	1	0.01	0.8	0.01	0.01	3	100	106.190903727189	0.998346508816695	0.998027553181221	0.998027553181221	1	1	6	NA	0	0	0	0	NA	0	0	0	0	NA
1-157	399	1	1	0.01	0.8	0.01	0.01	1	100	104.621117239027	0.99999999352255	0.99999999999992	0.99999999999992	1	1	1	NA	0	0	0	0	NA	0	0	0	0	NA
1-157	4	1	1	0.01	0.8	0.01	0.01	1	100	111.948493804187	0.984940903178332	0.99999997704925	0.99999997704925	1	1	1	NA	0	0	0	0	NA	1	0	0	0	NA
1-157	40	1	1	0.01	0.8	0.01	0.01	1	100	109.555761052183	0.966731695152642	1	1	1	1	1	NA	0	0	0	0	NA	5	0	0	0	NA
1-157	400	1	1	0.01	0.8	0.01	0.01	2	100	108.089494090042	0.968227342509823	0.999999900551064	0.999999900551064	1	1	2	NA	0	0	0	0	NA	2	0	0	0	NA
1-157	401	1	1	0.01	0.8	0.01	0.01	1	100	116.891957957522	0.999999959380232	0.977976224620422	0.977976224620422	1	1	1	NA	0	2	0	0	NA	0	0	0	0	NA
1-157	402	1	1	0.01	0.8	0.01	0.01	2	100	97.8568402618065	0.999841622133865	0.999849348258963	0.999849348258963	1	1	9	NA	0	0	0	0	NA	0	0	0	0	NA
1-157	403	1	1	0.01	0.8	0.01	0.01	2	100	104.331021833423	0.999832365694099	0.999779900573092	0.999779900573092	1	1	5	NA	0	0	0	0	NA	0	0	0	0	NA
1-157	404	1	1	0.01	0.8	0.01	0.01	2	100	117.963554882762	0.975342146588531	0.999999999885015	0.999999999885015	1	1	2	NA	0	0	0	0	NA	1	0	0	0	NA
1-157	405	1	1	0.01	0.8	0.01	0.01	2	100	100.095098329067	0.999997257553041	0.99999652697084	0.99999652697084	1	1	3	NA	0	0	0	0	NA	0	0	0	0	NA
1-157	406	1	1	0.01	0.8	0.01	0.01	2	100	97.1028848456333	0.972312401646691	0.988392451541607	0.988392451541607	1	1	3	NA	0	0	0	0	NA	1	0	0	0	NA
1-157	407	1	1	0.01	0.8	0.01	0.01	1	100	104.492972222598	0.974750507526206	0.999999991326131	0.999999991326131	1	1	1	NA	0	0	0	0	NA	1	0	0	0	NA
1-157	408	1	1	0.01	0.8	0.01	0.01	1	100	101.514483695698	0.999998654811447	0.999996220821472	0.999996220821472	1	1	2	NA	0	0	0	0	NA	0	0	0	0	NA
1-157	409	1	1	0.01	0.8	0.01	0.01	1	100	102.495756820185	0.999964801857046	0.999999992747198	0.999999992747198	1	1	1	NA	0	0	0	0	NA	0	0	0	0	NA
1-157	41	1	1	0.01	0.8	0.01	0.01	2	100	91.02769050484	0.975451841931355	0.999999999060319	0.999999999060319	1	1	2	NA	0	0	0	0	NA	1	0	0	0	NA
1-157	410	1	1	0.01	0.8	0.01	0.01	1	100	78.2134775175205	0.9999962497704	0.999995360734935	0.999995360734935	1	1	2	NA	0	0	0	0	NA	0	0	0	0	NA
1-157	411	1	1	0.01	0.8	0.01	0.01	1	100	109.684738652508	0.999967333855258	0.999964758280367	0.999964758280367	1	1	2	NA	0	0	0	0	NA	0	0	0	0	NA
1-157	412	1	1	0.01	0.8	0.01	0.01	2	100	99.5182317403742	0.999801159130438	0.99965419837164	0.99965419837164	1	1	6	NA	0	0	0	0	NA	0	0	0	0	NA
1-157	413	1	1	0.01	0.8	0.01	0.01	1	100	99.4954284109346	0.99999999839135	1	1	1	1	1	NA	0	0	0	0	NA	0	0	0	0	NA
1-157	414	1	1	0.01	0.8	0.01	0.01	2	100	78.0547390845156	0.999776526866316	0.999420288283283	0.999420288283283	1	1	3	NA	0	0	0	0	NA	0	0	0	0	NA
1-157	415	1	1	0.01	0.8	0.01	0.01	1	100	107.365918067483	0.999999936162003	1	1	1	1	1	NA	0	0	0	0	NA	0	0	0	0	NA
1-157	416	1	1	0.01	0.8	0.01	0.01	1	100	96.0812393151043	0.981828596859964	1	1	1	1	1	NA	0	0	0	0	NA	2	0	0	0	NA
1-157	417	1	1	0.01	0.8	0.01	0.01	1	100	100.237478221633	0.984167574863875	0.99999978359672	0.99999978359672	1	1	2	NA	0	0	0	0	NA	1	0	0	0	NA
1-157	418	1	1	0.01	0.8	0.01	0.01	1	100	96.8907644944062	0.978959003685537	0.999518131768684	0.999518131768684	1	1	2	NA	0	0	0	0	NA	1	0	0	0	NA
1-157	419	1	1	0.01	0.8	0.01	0.01	1	100	112.476733109596	0.999991121426923	0.999991163238849	0.999991163238849	1	1	4	NA	0	0	0	0	NA	0	0	0	0	NA
1-157	42	1	1	0.01	0.8	0.01	0.01	2	100	98.3809584042141	0.976581400145636	1	1	1	1	2	NA	0	0	0	0	NA	1	0	0	0	NA
1-157	420	1	1	0.01	0.8	0.01	0.01	1	100	94.9799595411475	0.977792690038338	0.999999999999999	0.999999999999999	1	1	1	NA	0	0	0	0	NA	2	0	0	0	NA
1-157	421	1	1	0.01	0.8	0.01	0.01	1	100	97.9752377548498	0.984551235964739	0.992514321747333	0.992514321747333	1	1	1	NA	0	0	0	0	NA	1	1	0	0	NA
1-157	422	1	1	0.01	0.8	0.01	0.01	1	100	107.62203520967	0.980175977339522	0.882667946924837	0.882667946924837	1	1	1	NA	0	4	0	0	NA	1	10	0	0	NA
1-157	423	1	1	0.01	0.8	0.01	0.01	1	100	85.1035056574747	0.99999999344359	0.99999999999998	0.99999999999998	1	1	1	NA	0	0	0	0	NA	0	0	0	0	NA
1-157	424	1	1	0.01	0.8	0.01	0.01	2	100	84.5202419968249	0.973069924568622	0.999999999424429	0.999999999424429	1	1	2	NA	0	0	0	0	NA	1	0	0	0	NA
1-157	425	1	1	0.01	0.8	0.01	0.01	1	100	102.189682543634	0.999999999341721	0.999999999999954	0.999999999999954	1	1	1	NA	0	0	0	0	NA	0	0	0	0	NA
1-157	426	1	1	0.01	0.8	0.01	0.01	2	100	101.086939111042	0.990288956137584	0.992691964530098	0.992691964530098	1	1	4	NA	0	0	0	0	NA	1	0	0	0	NA
1-157	427	1	1	0.01	0.8	0.01	0.01	1	100	93.5926868130219	0.999964855473005	1	1	1	1	1	NA	0	0	0	0	NA	0	0	0	0	NA
1-157	428	1	1	0.01	0.8	0.01	0.01	1	100	106.851740468211	0.998730613346912	0.999999840703463	0.999999840703463	1	1	1	NA	0	0	0	0	NA	0	0	0	0	NA
1-157	429	1	1	0.01	0.8	0.01	0.01	2	100	90.6841568207569	0.97580221506618	0.999999997046065	0.999999997046065	1	1	2	NA	0	0	0	0	NA	1	0	0	0	NA
1-157	43	1	1	0.01	0.8	0.01	0.01	1	100	102.173808255378	0.999859818510232	0.999999998309308	0.999999998309308	1	1	1	NA	0	0	0	0	NA	0	0	0	0	NA
1-157	430	1	1	0.01	0.8	0.01	0.01	1	100	100.318850904342	0.969714269582742	0.997457028054936	0.997457028054936	1	1	1	NA	0	0	0	0	NA	3	0	0	0	NA
1-157	431	1	1	0.01	0.8	0.01	0.01	3	100	95.4965957005558	0.989958510188838	0.989898989898992	0.989898989898992	0.98989898989899	1	2	NA	1	1	1	1	NA	0	0	0	0	NA
1-157	432	1	1	0.01	0.8	0.01	0.01	1	100	83.039660377063	0.994989536428998	1	1	1	1	1	NA	0	0	0	0	NA	0	0	0	0	NA
1-157	433	1	1	0.01	0.8	0.01	0.01	1	100	99.5715299553301	0.999969867785869	0.999947707417149	0.999947707417149	1	1	7	NA	0	0	0	0	NA	0	0	0	0	NA
1-157	434	1	1	0.01	0.8	0.01	0.01	1	100	98.1895260827081	0.996656064593594	0.999999996510636	0.999999996510636	1	1	1	NA	0	0	0	0	NA	0	0	0	0	NA
1-157	435	1	1	0.01	0.8	0.01	0.01	1	100	97.8826947118347	0.984062277057896	1	1	1	1	1	NA	0	0	0	0	NA	1	0	0	0	NA
1-157	436	1	1	0.01	0.8	0.01	0.01	1	100	94.9909141285796	0.998572522554988	0.999999996573872	0.999999996573872	1	1	1	NA	0	0	0	0	NA	0	0	0	0	NA
1-157	437	1	1	0.01	0.8	0.01	0.01	1	100	87.1624750334561	0.977741328963701	0.961167464377582	0.961167464377582	1	1	1	NA	0	3	0	0	NA	3	1	0	0	NA
1-157	438	1	1	0.01	0.8	0.01	0.01	3	100	104.831367904434	0.99999999744429	1	1	1	1	3	NA	0	0	0	0	NA	0	0	0	0	NA
1-157	439	1	1	0.01	0.8	0.01	0.01	1	100	88.1203689163646	0.999999216569991	0.999999340783985	0.999999340783985	1	1	2	NA	0	0	0	0	NA	0	0	0	0	NA
1-157	44	1	1	0.01	0.8	0.01	0.01	1	100	109.80197061873	0.999993635885264	0.999991852716103	0.999991852716103	1	1	3	NA	0	0	0	0	NA	0	0	0	0	NA
1-157	440	1	1	0.01	0.8	0.01	0.01	1	100	88.5963531445306	0.998740140480325	1	1	1	1	1	NA	0	0	0	0	NA	0	0	0	0	NA
1-157	441	1	1	0.01	0.8	0.01	0.01	1	100	92.7150920553753	0.985602365165638	0.99214529417092	0.99214529417092	1	1	1	NA	0	0	0	0	NA	1	1	0	0	NA
1-157	442	1	1	0.01	0.8	0.01	0.01	2	100	98.9509802024033	0.995366752318586	0.966251386179931	0.966251386179931	1	1	3	NA	0	0	0	0	NA	0	4	0	0	NA
1-157	443	1	1	0.01	0.8	0.01	0.01	1	100	116.284005328859	0.984898801790577	0.992354098753284	0.992354098753284	1	1	1	NA	0	0	0	0	NA	1	1	0	0	NA
1-157	444	1	1	0.01	0.8	0.01	0.01	1	100	73.1880056390011	0.998905565686315	1	1	1	1	1	NA	0	0	0	0	NA	0	0	0	0	NA
1-157	445	1	1	0.01	0.8	0.01	0.01	2	100	94.2013704164139	0.956619450778062	0.999212412509967	0.999212412509967	1	1	2	NA	0	0	0	0	NA	3	0	0	0	NA
1-157	446	1	1	0.01	0.8	0.01	0.01	2	100	89.0370401912524	0.976716101107591	0.999999999999943	0.999999999999943	1	1	2	NA	0	0	0	0	NA	1	0	0	0	NA
1-157	447	1	1	0.01	0.8	0.01	0.01	1	100	97.0845699449218	0.995419124526184	1	1	1	1	1	NA	0	0	0	0	NA	0	0	0	0	NA
1-157	448	1	1	0.01	0.8	0.01	0.01	1	100	103.605735231893	0.989567432999494	0.989898989580553	0.989898989580553	0.994949494949495	2	1	NA	1	1	0	0	NA	0	0	1	1	NA
1-157	449	1	1	0.01	0.8	0.01	0.01	1	100	116.018402848525	0.981712663108212	0.99999999999998	0.99999999999998	1	1	1	NA	0	0	0	0	NA	2	0	0	0	NA
1-157	45	1	1	0.01	0.8	0.01	0.01	1	100	114.563889193948	0.999933939408611	0.999947467044119	0.999947467044119	1	1	10	NA	0	0	0	0	NA	0	0	0	0	NA
1-157	450	1	1	0.01	0.8	0.01	0.01	2	100	88.7479047540136	0.998916791121471	0.999999998665504	0.999999998665504	1	1	2	NA	0	0	0	0	NA	0	0	0	0	NA
1-157	451	1	1	0.01	0.8	0.01	0.01	1	100	102.676635248928	0.984740459061896	0.999999990475703	0.999999990475703	1	1	1	NA	0	0	0	0	NA	1	0	0	0	NA
1-157	452	1	1	0.01	0.8	0.01	0.01	3	100	94.7756699965239	0.969131173240332	0.999969863525496	0.999969863525496	1	1	4	NA	0	0	0	0	NA	1	0	0	0	NA
1-157	453	1	1	0.01	0.8	0.01	0.01	1	100	91.6386010762327	0.999999989372383	0.999999999999998	0.999999999999998	1	1	1	NA	0	0	0	0	NA	0	0	0	0	NA
1-157	454	1	1	0.01	0.8	0.01	0.01	3	100	100.767144914628	0.999886490780636	0.99993566379625	0.99993566379625	1	1	4	NA	0	0	0	0	NA	0	0	0	0	NA
1-157	455	1	1	0.01	0.8	0.01	0.01	1	100	92.720570929729	0.999999954700927	1	1	1	1	1	NA	0	0	0	0	NA	0	0	0	0	NA
1-157	456	1	1	0.01	0.8	0.01	0.01	1	100	85.6009246970921	0.999997998699917	0.999997758570884	0.999997758570884	1	1	2	NA	0	0	0	0	NA	0	0	0	0	NA
1-157	457	1	1	0.01	0.8	0.01	0.01	1	100	84.9791567183014	0.991993395922771	0.94676790587554	0.94676790587554	1	1	3	NA	0	4	0	0	NA	1	2	0	0	NA
1-157	458	1	1	0.01	0.8	0.01	0.01	2	100	90.0287845633863	0.999999938946776	1	1	1	1	2	NA	0	0	0	0	NA	0	0	0	0	NA
1-157	459	1	1	0.01	0.8	0.01	0.01	1	100	94.7551162496856	0.999975505582669	0.999996132898936	0.999996132898936	1	1	2	NA	0	0	0	0	NA	0	0	0	0	NA
1-157	46	1	1	0.01	0.8	0.01	0.01	2	100	100.026313549291	0.999990835926075	0.99999034607431	0.99999034607431	1	1	3	NA	0	0	0	0	NA	0	0	0	0	NA
1-157	460	1	1	0.01	0.8	0.01	0.01	2	100	104.948740322414	0.961113138698309	0.918131359768637	0.918131359768637	1	1	3	NA	0	3	0	0	NA	3	3	0	0	NA
1-157	461	1	1	0.01	0.8	0.01	0.01	2	100	114.869783735353	0.975806837062552	0.999999998057064	0.999999998057064	1	1	2	NA	0	0	0	0	NA	1	0	0	0	NA
1-157	462	1	1	0.01	0.8	0.01	0.01	2	100	104.93663322833	0.997943616618268	0.999999999999331	0.999999999999331	1	1	2	NA	0	0	0	0	NA	0	0	0	0	NA
1-157	463	1	1	0.01	0.8	0.01	0.01	1	100	115.377317726766	0.984294549368941	0.999999929393067	0.999999929393067	1	1	1	NA	0	0	0	0	NA	1	0	0	0	NA
1-157	464	1	1	0.01	0.8	0.01	0.01	3	100	105.645851457358	0.997613513797172	0.999999999999997	0.999999999999997	1	1	3	NA	0	0	0	0	NA	0	0	0	0	NA
1-157	465	1	1	0.01	0.8	0.01	0.01	1	100	86.2808891901062	0.999980804052441	0.999963804904498	0.999963804904498	1	1	8	NA	0	0	0	0	NA	0	0	0	0	NA
1-157	466	1	1	0.01	0.8	0.01	0.01	1	100	108.355571520161	0.981209773994127	0.999999999550777	0.999999999550777	1	1	1	NA	0	0	0	0	NA	1	0	0	0	NA
1-157	467	1	1	0.01	0.8	0.01	0.01	1	100	107.24616446206	0.999592930682513	0.999999999643784	0.999999999643784	1	1	1	NA	0	0	0	0	NA	0	0	0	0	NA
1-157	468	1	1	0.01	0.8	0.01	0.01	2	100	110.82885264976	0.972511026002128	0.999999999999999	0.999999999999999	1	1	2	NA	0	0	0	0	NA	2	0	0	0	NA
1-157	469	1	1	0.01	0.8	0.01	0.01	1	100	83.4399796244444	0.983200315787219	0.987097844037679	0.987097844037679	1	1	2	NA	0	0	0	0	NA	2	2	0	0	NA
1-157	47	1	1	0.01	0.8	0.01	0.01	1	100	88.1941720628047	0.999999998239086	0.999999999999938	0.999999999999938	1	1	1	NA	0	0	0	0	NA	0	0	0	0	NA
1-157	470	1	1	0.01	0.8	0.01	0.01	2	100	92.159990874616	0.999998654805434	0.999991367195733	0.999991367195733	1	1	5	NA	0	0	0	0	NA	0	0	0	0	NA
1-157	471	1	1	0.01	0.8	0.01	0.01	3	100	114.63573207146	0.999590935942401	0.999648849745075	0.999648849745075	1	1	13	NA	0	0	0	0	NA	0	0	0	0	NA
1-157	472	1	1	0.01	0.8	0.01	0.01	1	100	95.1864234046542	0.999999897980421	0.999999999999997	0.999999999999997	1	1	1	NA	0	0	0	0	NA	0	0	0	0	NA
1-157	473	1	1	0.01	0.8	0.01	0.01	1	100	97.5878041603124	0.954576008010015	0.947890250436216	0.947890250436216	1	1	2	NA	1	1	0	0	NA	3	3	0	0	NA
1-157	474	1	1	0.01	0.8	0.01	0.01	1	100	96.915017134101	0.999999572269428	0.999997484076466	0.999997484076466	1	1	2	NA	0	0	0	0	NA	0	0	0	0	NA
1-157	475	1	1	0.01	0.8	0.01	0.01	1	100	82.9839070026393	0.983060835923426	0.720786435453518	0.720786435453518	1	1	1	NA	0	10	0	0	NA	1	0	0	0	NA
1-157	476	1	1	0.01	0.8	0.01	0.01	1	100	97.7640569853306	0.999998684523591	0.999998504603915	0.999998504603915	1	1	7	NA	0	0	0	0	NA	0	0	0	0	NA
1-157	477	1	1	0.01	0.8	0.01	0.01	2	100	111.396841205186	0.999948812464193	0.999999937719943	0.999999937719943	1	1	2	NA	0	0	0	0	NA	0	0	0	0	NA
1-157	478	1	1	0.01	0.8	0.01	0.01	1	100	86.998408407417	0.999998125534027	0.999996930224822	0.999996930224822	1	1	2	NA	0	0	0	0	NA	0	0	0	0	NA
1-157	479	1	1	0.01	0.8	0.01	0.01	1	100	105.644793496581	0.978147443637866	0.941159280265723	0.941159280265723	1	1	1	NA	0	1	0	0	NA	1	5	0	0	NA
1-157	48	1	1	0.01	0.8	0.01	0.01	2	100	100.720678691421	0.999954459911579	0.999997847918906	0.999997847918906	1	1	3	NA	0	0	0	0	NA	0	0	0	0	NA
1-157	480	1	1	0.01	0.8	0.01	0.01	1	100	94.477996630052	0.999999999419371	1	1	1	1	1	NA	0	0	0	0	NA	0	0	0	0	NA
1-157	481	1	1	0.01	0.8	0.01	0.01	2	100	107.340919541514	0.975305691522438	0.99352225302864	0.99352225302864	1	1	2	NA	0	0	0	0	NA	2	0	0	0	NA
1-157	482	1	1	0.01	0.8	0.01	0.01	1	100	101.268384666411	0.9772254660861	0.999999999936228	0.999999999936228	1	1	1	NA	0	0	0	0	NA	1	0	0	0	NA
1-157	483	1	1	0.01	0.8	0.01	0.01	1	100	92.157374299773	0.998523449579781	0.999999987699841	0.999999987699841	1	1	1	NA	0	0	0	0	NA	0	0	0	0	NA
1-157	484	1	1	0.01	0.8	0.01	0.01	1	100	108.407564455208	0.999954930398268	0.999954235843262	0.999954235843262	1	1	10	NA	0	0	0	0	NA	0	0	0	0	NA
1-157	485	1	1	0.01	0.8	0.01	0.01	1	100	93.7504041273045	0.990369539913831	0.90109988898252	0.90109988898252	1	1	3	NA	0	8	0	0	NA	1	3	0	0	NA
1-157	486	1	1	0.01	0.8	0.01	0.01	1	100	100.729910546218	0.999978857942058	0.999999998699035	0.999999998699035	1	1	1	NA	0	0	0	0	NA	0	0	0	0	NA
1-157	487	1	1	0.01	0.8	0.01	0.01	1	100	116.575481137569	0.999999999983069	1	1	1	1	1	NA	0	0	0	0	NA	0	0	0	0	NA
1-157	488	1	1	0.01	0.8	0.01	0.01	1	100	96.4895052783149	0.999635597596196	1	1	1	1	1	NA	0	0	0	0	NA	0	0	0	0	NA
1-157	489	1	1	0.01	0.8	0.01	0.01	2	100	92.3372753656179	0.999975468514681	0.999965808264936	0.999965808264936	1	1	4	NA	0	0	0	0	NA	0	0	0	0	NA
1-157	49	1	1	0.01	0.8	0.01	0.01	1	100	96.9980639828258	0.99998591331458	0.999978798434599	0.999978798434599	1	1	3	NA	0	0	0	0	NA	0	0	0	0	NA
1-157	490	1	1	0.01	0.8	0.01	0.01	1	100	79.5805589133157	0.999994716542416	0.999994731773698	0.999994731773698	1	1	3	NA	0	0	0	0	NA	0	0	0	0	NA
1-157	491	1	1	0.01	0.8	0.01	0.01	1	100	93.2921559923872	0.999999388279114	0.999999407876607	0.999999407876607	1	1	4	NA	0	0	0	0	NA	0	0	0	0	NA
1-157	492	1	1	0.01	0.8	0.01	0.01	1	100	89.0687538085881	0.999973732147717	0.999976565882245	0.999976565882245	1	1	3	NA	0	0	0	0	NA	0	0	0	0	NA
1-157	493	1	1	0.01	0.8	0.01	0.01	3	100	109.905180149887	0.999797513578317	0.999786313594297	0.999786313594297	1	1	8	NA	0	0	0	0	NA	0	0	0	0	NA
1-157	494	1	1	0.01	0.8	0.01	0.01	1	100	104.312264109936	0.998961078657329	0.999998420683756	0.999998420683756	1	1	2	NA	0	0	0	0	NA	0	0	0	0	NA
1-157	495	1	1	0.01	0.8	0.01	0.01	1	100	118.332827090749	0.98077557118982	0.99999999989311	0.99999999989311	1	1	1	NA	0	0	0	0	NA	1	0	0	0	NA
1-157	496	1	1	0.01	0.8	0.01	0.01	1	100	86.3630291976057	0.99987919030191	0.999915788673294	0.999915788673294	1	1	2	NA	0	0	0	0	NA	0	0	0	0	NA
1-157	497	1	1	0.01	0.8	0.01	0.01	1	100	86.6104737258148	0.980099921690391	0.999999999989898	0.999999999989898	1	1	1	NA	0	0	0	0	NA	2	0	0	0	NA
1-157	498	1	1	0.01	0.8	0.01	0.01	1	100	90.9748819503148	0.999145037722881	0.999999991361274	0.999999991361274	1	1	1	NA	0	0	0	0	NA	0	0	0	0	NA
1-157	499	1	1	0.01	0.8	0.01	0.01	1	100	97.9646871251064	0.999911316632197	0.99999999878039	0.99999999878039	1	1	1	NA	0	0	0	0	NA	0	0	0	0	NA
1-157	5	1	1	0.01	0.8	0.01	0.01	1	100	92.9243650871944	0.983058203046454	0.938676303380481	0.938676303380481	1	1	1	NA	0	1	0	0	NA	1	5	0	0	NA
1-157	50	1	1	0.01	0.8	0.01	0.01	2	100	107.880034657011	0.995580223282449	0.995392966577281	0.995392966577281	1	1	3	NA	0	0	0	0	NA	0	0	0	0	NA
1-157	500	1	1	0.01	0.8	0.01	0.01	1	100	108.583240290832	0.99981289984646	0.991574207317701	0.991574207317701	1	1	1	NA	0	0	0	0	NA	0	1	0	0	NA
1-157	501	1	1	0.01	0.8	0.01	0.01	1	100	90.3906594963318	0.999996085864484	0.999994575501128	0.999994575501128	1	1	7	NA	0	0	0	0	NA	0	0	0	0	NA
1-157	51	1	1	0.01	0.8	0.01	0.01	1	100	96.3560939773488	0.982692392002779	0.999684446875923	0.999684446875923	1	1	1	NA	0	0	0	0	NA	1	0	0	0	NA
1-157	52	1	1	0.01	0.8	0.01	0.01	1	100	110.488715974215	0.999307570254884	0.999999999999998	0.999999999999998	1	1	1	NA	0	0	0	0	NA	0	0	0	0	NA
1-157	53	1	1	0.01	0.8	0.01	0.01	1	100	111.700437074492	0.999888788095351	1	1	1	1	1	NA	0	0	0	0	NA	0	0	0	0	NA
1-157	54	1	1	0.01	0.8	0.01	0.01	1	100	95.3521674979269	0.999992483673782	0.999992744346285	0.999992744346285	1	1	2	NA	0	0	0	0	NA	0	0	0	0	NA
1-157	55	1	1	0.01	0.8	0.01	0.01	1	100	100.168441471182	0.984687464203905	0.999999914280319	0.999999914280319	1	1	1	NA	0	0	0	0	NA	1	0	0	0	NA
1-157	56	1	1	0.01	0.8	0.01	0.01	1	100	108.805459734302	0.976928966876854	1	1	1	1	1	NA	0	0	0	0	NA	3	0	0	0	NA
1-157	57	1	1	0.01	0.8	0.01	0.01	1	100	94.6676207822415	0.99888900360779	0.999999999999995	0.999999999999995	1	1	1	NA	0	0	0	0	NA	0	0	0	0	NA
1-157	58	1	1	0.01	0.8	0.01	0.01	1	100	111.680089156264	0.984911598780814	0.951006923885955	0.951006923885955	1	1	1	NA	0	1	0	0	NA	1	1	0	0	NA
1-157	59	1	1	0.01	0.8	0.01	0.01	3	100	102.735233488228	0.948349698717789	0.956234631854894	0.956234631854894	1	1	4	NA	0	0	0	0	NA	4	3	0	0	NA
1-157	6	1	1	0.01	0.8	0.01	0.01	2	100	95.6284968044561	0.974667136263748	0.999999956458733	0.999999956458733	1	1	2	NA	0	0	0	0	NA	1	0	0	0	NA
1-157	60	1	1	0.01	0.8	0.01	0.01	1	100	86.7953971202576	0.999965252397914	0.999999991216512	0.999999991216512	1	1	1	NA	0	0	0	0	NA	0	0	0	0	NA
1-157	61	1	1	0.01	0.8	0.01	0.01	1	100	111.036374208135	0.999999999629419	1	1	1	1	1	NA	0	0	0	0	NA	0	0	0	0	NA
1-157	62	1	1	0.01	0.8	0.01	0.01	1	100	87.7348199676917	0.999198422638933	0.999995661596729	0.999995661596729	1	1	3	NA	0	0	0	0	NA	0	0	0	0	NA
1-157	63	1	1	0.01	0.8	0.01	0.01	2	100	94.1367963999951	0.999930591596001	0.999938041598033	0.999938041598033	1	1	6	NA	0	0	0	0	NA	0	0	0	0	NA
1-157	64	1	1	0.01	0.8	0.01	0.01	1	100	101.493341131081	0.998680191663273	1	1	1	1	1	NA	0	0	0	0	NA	0	0	0	0	NA
1-157	65	1	1	0.01	0.8	0.01	0.01	1	100	100.767201219046	0.999741809061694	0.9997302362677	0.9997302362677	1	1	10	NA	0	0	0	0	NA	0	0	0	0	NA
1-157	66	1	1	0.01	0.8	0.01	0.01	1	100	106.466839159654	0.999999993951046	0.999999999999881	0.999999999999881	1	1	1	NA	0	0	0	0	NA	0	0	0	0	NA
1-157	67	1	1	0.01	0.8	0.01	0.01	1	100	98.9372659409247	0.999998736373882	0.999997732485851	0.999997732485851	1	1	3	NA	0	0	0	0	NA	0	0	0	0	NA
1-157	68	1	1	0.01	0.8	0.01	0.01	3	100	113.489255517219	0.999780359045816	0.999769936863126	0.999769936863126	1	1	6	NA	0	0	0	0	NA	0	0	0	0	NA
1-157	69	1	1	0.01	0.8	0.01	0.01	2	100	100.997266245633	0.965883295444543	0.999999998887367	0.999999998887367	1	1	2	NA	0	0	0	0	NA	2	0	0	0	NA
1-157	7	1	1	0.01	0.8	0.01	0.01	1	100	96.1773283120295	0.999995345621617	0.999991009621617	0.999991009621617	1	1	4	NA	0	0	0	0	NA	0	0	0	0	NA
1-157	70	1	1	0.01	0.8	0.01	0.01	2	100	115.43864526208	0.990761060130231	0.994371887123568	0.994371887123568	1	1	3	NA	0	0	0	0	NA	1	0	0	0	NA
1-157	71	1	1	0.01	0.8	0.01	0.01	1	100	106.804484931262	0.999999979396678	0.999999999981269	0.999999999981269	1	1	1	NA	0	0	0	0	NA	0	0	0	0	NA
1-157	72	1	1	0.01	0.8	0.01	0.01	1	100	103.740816607133	0.999999999871842	1	1	1	1	1	NA	0	0	0	0	NA	0	0	0	0	NA
1-157	73	1	1	0.01	0.8	0.01	0.01	1	100	95.135639082336	0.997848356637241	0.999999999999999	0.999999999999999	1	1	1	NA	0	0	0	0	NA	0	0	0	0	NA
1-157	74	1	1	0.01	0.8	0.01	0.01	2	100	77.3600430243433	0.975482852053966	0.999999999480388	0.999999999480388	1	1	2	NA	0	0	0	0	NA	1	0	0	0	NA
1-157	75	1	1	0.01	0.8	0.01	0.01	2	100	117.272647882856	0.962037753479751	0.99999999896896	0.99999999896896	1	1	2	NA	0	0	0	0	NA	2	0	0	0	NA
1-157	76	1	1	0.01	0.8	0.01	0.01	1	100	109.201686443689	0.997734630791207	0.999999999337255	0.999999999337255	1	1	1	NA	0	0	0	0	NA	0	0	0	0	NA
1-157	77	1	1	0.01	0.8	0.01	0.01	1	100	94.0999685507692	0.999924673082497	1	1	1	1	1	NA	0	0	0	0	NA	0	0	0	0	NA
1-157	78	1	1	0.01	0.8	0.01	0.01	1	100	108.616619547753	0.999003899411445	0.990522326497222	0.990522326497222	1	1	2	NA	0	0	0	0	NA	0	0	0	0	NA
1-157	79	1	1	0.01	0.8	0.01	0.01	2	100	89.0013082626184	0.999386535030658	0.999476866877695	0.999476866877695	1	1	7	NA	0	0	0	0	NA	0	0	0	0	NA
1-157	8	1	1	0.01	0.8	0.01	0.01	2	100	103.511815130592	0.999993888347968	0.999990060246488	0.999990060246488	1	1	5	NA	0	0	0	0	NA	0	0	0	0	NA
1-157	80	1	1	0.01	0.8	0.01	0.01	2	100	112.576739244632	0.965353309459511	0.964980860294223	0.964980860294223	1	1	3	NA	0	0	0	0	NA	2	2	0	0	NA
1-157	81	1	1	0.01	0.8	0.01	0.01	1	100	120.705394461066	0.995905552820979	0.999999999999967	0.999999999999967	1	1	1	NA	0	0	0	0	NA	0	0	0	0	NA
1-157	82	1	1	0.01	0.8	0.01	0.01	1	100	97.2315033416316	0.997369401610217	0.99999999140142	0.99999999140142	1	1	1	NA	0	0	0	0	NA	0	0	0	0	NA
1-157	83	1	1	0.01	0.8	0.01	0.01	1	100	93.4963578776531	0.999925030050145	0.999918882268625	0.999918882268625	1	1	3	NA	0	0	0	0	NA	0	0	0	0	NA
1-157	84	1	1	0.01	0.8	0.01	0.01	1	100	80.9929610964437	0.970618254618076	0.949286496932695	0.949286496932695	1	1	2	NA	0	2	0	0	NA	3	3	0	0	NA
1-157	85	1	1	0.01	0.8	0.01	0.01	1	100	95.5403782187508	0.999781225892881	0.999996277410233	0.999996277410233	1	1	3	NA	0	0	0	0	NA	0	0	0	0	NA
1-157	86	1	1	0.01	0.8	0.01	0.01	1	100	90.9327923001327	0.997381804887018	1	1	1	1	1	NA	0	0	0	0	NA	0	0	0	0	NA
1-157	87	1	1	0.01	0.8	0.01	0.01	1	100	108.432309972032	0.999769622896452	0.9999999999995	0.9999999999995	1	1	1	NA	0	0	0	0	NA	0	0	0	0	NA
1-157	88	1	1	0.01	0.8	0.01	0.01	1	100	94.9315698267846	0.999729490633639	0.999992266393522	0.999992266393522	1	1	2	NA	0	0	0	0	NA	0	0	0	0	NA
1-157	89	1	1	0.01	0.8	0.01	0.01	1	100	100.826902392444	0.985653549903476	0.991308641726402	0.991308641726402	1	1	1	NA	0	0	0	0	NA	1	1	0	0	NA
1-157	9	1	1	0.01	0.8	0.01	0.01	1	100	101.578900192093	0.974745076447624	0.974127048179546	0.974127048179546	1	1	3	NA	0	0	0	0	NA	2	2	0	0	NA
1-157	90	1	1	0.01	0.8	0.01	0.01	1	100	99.2100259423966	0.999978295426501	0.999983362023416	0.999983362023416	1	1	2	NA	0	0	0	0	NA	0	0	0	0	NA
1-157	91	1	1	0.01	0.8	0.01	0.01	1	100	87.2500117460517	0.998132047653427	0.990508591206762	0.990508591206762	1	1	1	NA	0	0	0	0	NA	0	1	0	0	NA
1-157	92	1	1	0.01	0.8	0.01	0.01	1	100	104.25350039809	0.999968883234423	0.999960550544853	0.999960550544853	1	1	8	NA	0	0	0	0	NA	0	0	0	0	NA
1-157	93	1	1	0.01	0.8	0.01	0.01	1	100	108.95111865078	0.999999997299867	0.999999999999989	0.999999999999989	1	1	1	NA	0	0	0	0	NA	0	0	0	0	NA
1-157	94	1	1	0.01	0.8	0.01	0.01	1	100	89.6736013332781	0.999983726074171	0.999987308079977	0.999987308079977	1	1	4	NA	0	0	0	0	NA	0	0	0	0	NA
1-157	95	1	1	0.01	0.8	0.01	0.01	1	100	99.3527336305947	0.960162764338334	0.875648596261686	0.875648596261686	1	1	2	NA	0	3	0	0	NA	2	12	0	0	NA
1-157	96	1	1	0.01	0.8	0.01	0.01	1	100	85.4947027548174	0.984828098236251	0.988924825575419	0.988924825575419	1	1	1	NA	0	0	0	0	NA	1	1	0	0	NA
1-157	97	1	1	0.01	0.8	0.01	0.01	1	100	79.9166348829714	0.999986681999445	0.999988573868882	0.999988573868882	1	1	3	NA	0	0	0	0	NA	0	0	0	0	NA
1-157	98	1	1	0.01	0.8	0.01	0.01	1	100	115.08231229122	0.999998643913212	0.999996706242957	0.999996706242957	1	1	2	NA	0	0	0	0	NA	0	0	0	0	NA
1-157	99	1	1	0.01	0.8	0.01	0.01	2	100	97.6804133691229	0.969205866617409	0.999897877155736	0.999897877155736	1	1	4	NA	0	0	0	0	NA	2	0	0	0	NA
1-160	1	1	1	0.8	0.8	0.01	0.01	2	100	198.600407360238	0.999826186477681	0.999842816905428	0.999842816905428	1	1	8	NA	0	0	0	0	NA	0	0	0	0	NA
1-160	10	1	1	0.8	0.8	0.01	0.01	1	100	157.421062577221	0.99999998913576	0.999999876879124	0.999999876879124	1	1	2	NA	0	0	0	0	NA	0	0	0	0	NA
1-160	100	1	1	0.8	0.8	0.01	0.01	1	100	155.277607388287	0.984944269909995	0.999999991005993	0.999999991005993	1	1	1	NA	0	0	0	0	NA	1	0	0	0	NA
1-160	101	1	1	0.8	0.8	0.01	0.01	1	100	165.143716120108	0.999679038820124	0.999999999989352	0.999999999989352	1	1	1	NA	0	0	0	0	NA	0	0	0	0	NA
1-160	102	1	1	0.8	0.8	0.01	0.01	2	100	174.31135881866	0.999976205770914	0.999962553532314	0.999962553532314	1	1	6	NA	0	0	0	0	NA	0	0	0	0	NA
1-160	103	1	1	0.8	0.8	0.01	0.01	1	100	134.969491192399	0.999999930584434	0.978014682401781	0.978014682401781	1	1	2	NA	0	2	0	0	NA	0	0	0	0	NA
1-160	104	1	1	0.8	0.8	0.01	0.01	1	100	215.851304884833	0.999977546835304	0.99998954501046	0.99998954501046	1	1	19	NA	0	0	0	0	NA	0	0	0	0	NA
1-160	105	1	1	0.8	0.8	0.01	0.01	3	100	230.24989895261	0.999841447982925	0.999837091581414	0.999837091581414	1	1	32	NA	0	0	0	0	NA	0	0	0	0	NA
1-160	106	1	1	0.8	0.8	0.01	0.01	2	100	202.464940666918	0.977127957797484	0.999999999999998	0.999999999999998	1	1	2	NA	0	0	0	0	NA	1	0	0	0	NA
1-160	107	1	1	0.8	0.8	0.01	0.01	1	100	181.945386845194	0.999976524869267	0.999999999999999	0.999999999999999	1	1	1	NA	0	0	0	0	NA	0	0	0	0	NA
1-160	108	1	1	0.8	0.8	0.01	0.01	3	100	161.777474972163	0.999999286329394	0.999998227156753	0.999998227156753	1	1	3	NA	0	0	0	0	NA	0	0	0	0	NA
1-160	109	1	1	0.8	0.8	0.01	0.01	4	100	232.334291816751	0.976709159957816	0.999993959381869	0.999993959381869	1	1	3	NA	0	0	0	0	NA	2	0	0	0	NA
1-160	11	1	1	0.8	0.8	0.01	0.01	1	100	169.828065995615	0.999500373014206	0.9999999974629	0.9999999974629	1	1	1	NA	0	0	0	0	NA	0	0	0	0	NA
1-160	110	1	1	0.8	0.8	0.01	0.01	3	100	238.824640640497	0.999928456162243	0.999930266517506	0.999930266517506	0.994949494949495	2	43	NA	0	0	0	0	NA	0	0	0	1	NA
1-160	111	1	1	0.8	0.8	0.01	0.01	1	100	181.84681640638	0.999793042229025	0.999997590867331	0.999997590867331	1	1	2	NA	0	0	0	0	NA	0	0	0	0	NA
1-160	112	1	1	0.8	0.8	0.01	0.01	3	100	132.925645514929	0.999969639893803	0.999949964578011	0.999949964578011	1	1	7	NA	0	0	0	0	NA	0	0	0	0	NA
1-160	113	1	1	0.8	0.8	0.01	0.01	3	100	163.92645029624	0.964608003424488	0.988028355326234	0.988028355326234	1	1	5	NA	0	0	0	0	NA	2	1	0	0	NA
1-160	114	1	1	0.8	0.8	0.01	0.01	2	100	202.075230220821	0.997000282427255	0.999999997695211	0.999999997695211	1	1	2	NA	0	0	0	0	NA	0	0	0	0	NA
1-160	115	1	1	0.8	0.8	0.01	0.01	2	100	186.332769690111	0.999410278113942	0.999999999941487	0.999999999941487	1	1	2	NA	0	0	0	0	NA	0	0	0	0	NA
1-160	116	1	1	0.8	0.8	0.01	0.01	2	100	220.886719453387	0.955186019381174	0.975865632937972	0.975865632937972	0.98989898989899	2	2	NA	2	2	0	0	NA	2	0	2	2	NA
1-160	117	1	1	0.8	0.8	0.01	0.01	2	100	234.577270201005	0.999733277297226	0.999792648210541	0.999792648210541	0.994949494949495	2	16	NA	0	0	0	0	NA	0	0	0	1	NA
1-160	118	1	1	0.8	0.8	0.01	0.01	2	100	171.980248390544	0.978188805091988	0.999960409806137	0.999960409806137	1	1	4	NA	0	0	0	0	NA	1	0	0	0	NA
1-160	119	1	1	0.8	0.8	0.01	0.01	4	100	221.080208706745	0.997173225268536	0.997472648317307	0.997472648317307	0.964646464646465	5	76	NA	0	0	1	0	NA	0	0	4	7	NA
1-160	12	1	1	0.8	0.8	0.01	0.01	1	100	199.261636112345	0.999805093944381	0.999776872628513	0.999776872628513	1	1	6	NA	0	0	0	0	NA	0	0	0	0	NA
1-160	120	1	1	0.8	0.8	0.01	0.01	1	100	186.031921832028	0.999778055152182	0.999999401508295	0.999999401508295	1	1	2	NA	0	0	0	0	NA	0	0	0	0	NA
1-160	121	1	1	0.8	0.8	0.01	0.01	1	100	165.666681764168	0.999999912391225	0.975464041548166	0.975464041548166	1	1	4	NA	0	2	0	0	NA	0	1	0	0	NA
1-160	122	1	1	0.8	0.8	0.01	0.01	2	100	187.895906339195	0.977718761997058	0.999999948368077	0.999999948368077	1	1	2	NA	0	0	0	0	NA	1	0	0	0	NA
1-160	123	1	1	0.8	0.8	0.01	0.01	2	100	201.968492282237	0.999965375639774	0.999923506945473	0.999923506945473	1	1	10	NA	0	0	0	0	NA	0	0	0	0	NA
1-160	124	1	1	0.8	0.8	0.01	0.01	1	100	167.900347209342	0.999764134809407	0.99999999851246	0.99999999851246	1	1	1	NA	0	0	0	0	NA	0	0	0	0	NA
1-160	125	1	1	0.8	0.8	0.01	0.01	3	100	156.152724017417	0.998353129363951	0.999357728276304	0.999357728276304	1	1	16	NA	0	0	0	0	NA	0	0	0	0	NA
1-160	126	1	1	0.8	0.8	0.01	0.01	1	100	186.917515135517	0.999976494454856	0.999977413253637	0.999977413253637	1	1	20	NA	0	0	0	0	NA	0	0	0	0	NA
1-160	127	1	1	0.8	0.8	0.01	0.01	2	100	163.031682237021	0.999970667088565	0.999984997070328	0.999984997070328	1	1	6	NA	0	0	0	0	NA	0	0	0	0	NA
1-160	128	1	1	0.8	0.8	0.01	0.01	3	100	152.872220019991	0.999932299456357	0.999862962643208	0.999862962643208	1	1	11	NA	0	0	0	0	NA	0	0	0	0	NA
1-160	129	1	1	0.8	0.8	0.01	0.01	5	100	232.197321649403	0.950245107078298	0.999999989525509	0.999999989525509	1	1	5	NA	0	0	0	0	NA	1	0	0	0	NA
1-160	13	1	1	0.8	0.8	0.01	0.01	3	100	198.153154404065	0.97317228587426	0.99999474226233	0.99999474226233	1	1	5	NA	0	0	0	0	NA	2	0	0	0	NA
1-160	130	1	1	0.8	0.8	0.01	0.01	1	100	132.256576776049	0.99999999955892	1	1	1	1	1	NA	0	0	0	0	NA	0	0	0	0	NA
1-160	131	1	1	0.8	0.8	0.01	0.01	2	100	184.767782899771	0.999933843572074	0.999910919599389	0.999910919599389	1	1	4	NA	0	0	0	0	NA	0	0	0	0	NA
1-160	132	1	1	0.8	0.8	0.01	0.01	3	100	163.561024281683	0.959138038767323	0.959232268153936	0.959232268153936	1	1	30	NA	4	4	0	0	NA	0	0	0	0	NA
1-160	133	1	1	0.8	0.8	0.01	0.01	2	100	155.955284916135	0.999524501123746	0.999680917576153	0.999680917576153	1	1	40	NA	0	0	0	0	NA	0	0	0	0	NA
1-160	134	1	1	0.8	0.8	0.01	0.01	1	100	242.666447684567	0.999888728205327	0.999999385107952	0.999999385107952	1	1	2	NA	0	0	0	0	NA	0	0	0	0	NA
1-160	135	1	1	0.8	0.8	0.01	0.01	4	100	187.536350399688	0.99332266922816	0.994252969270748	0.994252969270748	1	1	26	NA	0	0	0	0	NA	1	1	0	0	NA
1-160	136	1	1	0.8	0.8	0.01	0.01	2	100	197.516100290469	0.975293861792911	0.999996757179961	0.999996757179961	1	1	4	NA	0	0	0	0	NA	2	0	0	0	NA
1-160	137	1	1	0.8	0.8	0.01	0.01	2	100	235.030462249614	0.9653517053323	0.920115358606941	0.920115358606941	1	1	3	NA	0	1	0	0	NA	1	7	0	0	NA
1-160	138	1	1	0.8	0.8	0.01	0.01	1	100	207.49863678611	0.983786566587893	1	1	1	1	1	NA	0	0	0	0	NA	2	0	0	0	NA
1-160	139	1	1	0.8	0.8	0.01	0.01	1	100	164.30849219479	0.994924606184845	0.999999980205655	0.999999980205655	1	1	1	NA	0	0	0	0	NA	0	0	0	0	NA
1-160	14	1	1	0.8	0.8	0.01	0.01	2	100	183.749044134972	0.972692669418013	0.97847089553789	0.97847089553789	1	1	3	NA	0	0	0	0	NA	2	2	0	0	NA
1-160	140	1	1	0.8	0.8	0.01	0.01	3	100	198.451339061706	0.999850264864309	0.999817406632137	0.999817406632137	1	1	16	NA	0	0	0	0	NA	0	0	0	0	NA
1-160	141	1	1	0.8	0.8	0.01	0.01	1	100	200.990929339512	0.999913648065077	0.99983885777235	0.99983885777235	1	1	8	NA	0	0	0	0	NA	0	0	0	0	NA
1-160	142	1	1	0.8	0.8	0.01	0.01	3	100	195.610759899589	0.965171368504031	0.978591361983178	0.978591361983178	1	1	8	NA	0	0	0	0	NA	2	2	0	0	NA
1-160	143	1	1	0.8	0.8	0.01	0.01	2	100	144.922319815635	0.985648797172986	0.985394883502318	0.985394883502318	0.98989898989899	2	6	NA	0	0	0	0	NA	1	1	0	2	NA
1-160	144	1	1	0.8	0.8	0.01	0.01	1	100	206.631588564577	0.985889701559731	0.999999952581448	0.999999952581448	1	1	1	NA	0	0	0	0	NA	1	0	0	0	NA
1-160	145	1	1	0.8	0.8	0.01	0.01	1	100	165.111197924403	0.999999004657015	0.999999613835839	0.999999613835839	1	1	11	NA	0	0	0	0	NA	0	0	0	0	NA
1-160	146	1	1	0.8	0.8	0.01	0.01	2	100	173.313126813292	0.999964126785103	0.999961617096385	0.999961617096385	1	1	11	NA	0	0	0	0	NA	0	0	0	0	NA
1-160	147	1	1	0.8	0.8	0.01	0.01	1	100	251.675210293916	0.977716876278546	0.953748252900195	0.953748252900195	1	1	2	NA	0	2	0	0	NA	2	2	0	0	NA
1-160	148	1	1	0.8	0.8	0.01	0.01	2	100	194.546194789283	0.999230335896322	0.999297513143243	0.999297513143243	1	1	9	NA	0	0	0	0	NA	0	0	0	0	NA
1-160	149	1	1	0.8	0.8	0.01	0.01	1	100	174.238894200471	0.998350045038554	0.995052021196936	0.995052021196936	1	1	2	NA	0	0	0	0	NA	0	0	0	0	NA
1-160	15	1	1	0.8	0.8	0.01	0.01	1	100	174.228470132836	0.999947163267005	0.999999992693313	0.999999992693313	1	1	1	NA	0	0	0	0	NA	0	0	0	0	NA
1-160	150	1	1	0.8	0.8	0.01	0.01	3	100	259.221602178682	0.998985513025064	0.999101698121982	0.999101698121982	0.994949494949495	2	22	NA	0	0	0	0	NA	0	0	0	1	NA
1-160	151	1	1	0.8	0.8	0.01	0.01	1	100	160.32815150414	0.999345215647625	0.999827891719133	0.999827891719133	1	1	2	NA	0	0	0	0	NA	0	0	0	0	NA
1-160	152	1	1	0.8	0.8	0.01	0.01	2	100	162.272165826177	0.999999999425647	1	1	1	1	2	NA	0	0	0	0	NA	0	0	0	0	NA
1-160	153	1	1	0.8	0.8	0.01	0.01	1	100	198.803049060824	0.999990446501368	0.999984417283829	0.999984417283829	1	1	2	NA	0	0	0	0	NA	0	0	0	0	NA
1-160	154	1	1	0.8	0.8	0.01	0.01	3	100	251.428661013786	0.99999815350271	0.999997583550679	0.999997583550679	1	1	7	NA	0	0	0	0	NA	0	0	0	0	NA
1-160	155	1	1	0.8	0.8	0.01	0.01	2	100	156.043997561968	0.999985142849848	0.999967317955954	0.999967317955954	1	1	3	NA	0	0	0	0	NA	0	0	0	0	NA
1-160	156	1	1	0.8	0.8	0.01	0.01	2	100	125.567026188298	0.981405068991824	0.980560583234002	0.980560583234002	1	1	6	NA	1	2	0	0	NA	1	0	0	0	NA
1-160	157	1	1	0.8	0.8	0.01	0.01	3	100	159.126736701426	0.986571465392855	0.986658246210763	0.986658246210763	0.98989898989899	1	33	NA	1	1	1	1	NA	1	1	0	0	NA
1-160	158	1	1	0.8	0.8	0.01	0.01	3	100	167.024262927125	0.999653624333987	0.999685572717518	0.999685572717518	0.98989898989899	2	15	NA	0	0	0	0	NA	0	0	0	2	NA
1-160	159	1	1	0.8	0.8	0.01	0.01	2	100	179.929741274228	0.999942508240356	0.999943296365878	0.999943296365878	1	1	20	NA	0	0	0	0	NA	0	0	0	0	NA
1-160	16	1	1	0.8	0.8	0.01	0.01	1	100	178.862719746865	0.983851092705529	0.999999999999975	0.999999999999975	1	1	1	NA	0	0	0	0	NA	1	0	0	0	NA
1-160	160	1	1	0.8	0.8	0.01	0.01	2	100	146.787648937283	0.994919050733522	0.999999995561228	0.999999995561228	1	1	2	NA	0	0	0	0	NA	0	0	0	0	NA
1-160	161	1	1	0.8	0.8	0.01	0.01	1	100	173.352767858934	0.983884331244067	0.99999999801543	0.99999999801543	1	1	99	NA	0	0	0	0	NA	1	0	0	0	NA
1-160	162	1	1	0.8	0.8	0.01	0.01	1	100	166.2441929505	0.985067894068693	0.999999998161998	0.999999998161998	1	1	1	NA	0	0	0	0	NA	1	0	0	0	NA
1-160	163	1	1	0.8	0.8	0.01	0.01	2	100	165.167305118627	0.979957649393512	0.985937463385201	0.985937463385201	1	1	4	NA	0	0	0	0	NA	1	1	0	0	NA
1-160	164	1	1	0.8	0.8	0.01	0.01	1	100	178.511229221942	0.986074434619582	0.999999999999999	0.999999999999999	1	1	1	NA	0	0	0	0	NA	1	0	0	0	NA
1-160	165	1	1	0.8	0.8	0.01	0.01	4	100	228.226574087242	0.973915737517878	0.999419616791858	0.999419616791858	1	1	6	NA	0	0	0	0	NA	1	0	0	0	NA
1-160	166	1	1	0.8	0.8	0.01	0.01	3	100	145.415156000493	0.830256653216102	0.999999999533329	0.999999999533329	0.97979797979798	3	3	NA	14	0	0	0	NA	3	0	0	4	NA
1-160	167	1	1	0.8	0.8	0.01	0.01	2	100	252.991894200104	0.975192890281529	0.990800525560865	0.990800525560865	1	1	11	NA	0	0	0	0	NA	2	1	0	0	NA
1-160	168	1	1	0.8	0.8	0.01	0.01	2	100	174.431470579064	0.999888021873732	0.999877456762666	0.999877456762666	1	1	16	NA	0	0	0	0	NA	0	0	0	0	NA
1-160	169	1	1	0.8	0.8	0.01	0.01	2	100	170.329751128075	0.999386854962762	0.999842993074005	0.999842993074005	1	1	25	NA	0	0	0	0	NA	0	0	0	0	NA
1-160	17	1	1	0.8	0.8	0.01	0.01	2	100	155.366422307595	0.999277004224354	0.999160089240675	0.999160089240675	0.994949494949495	2	41	NA	0	0	0	0	NA	0	0	1	1	NA
1-160	170	1	1	0.8	0.8	0.01	0.01	3	100	171.954282170999	0.999024420578118	0.999046338965508	0.999046338965508	0.974747474747475	3	55	NA	0	0	0	0	NA	0	0	5	5	NA
1-160	171	1	1	0.8	0.8	0.01	0.01	2	100	215.013974134704	0.999457345622381	0.999435598170608	0.999435598170608	1	1	15	NA	0	0	0	0	NA	0	0	0	0	NA
1-160	172	1	1	0.8	0.8	0.01	0.01	2	100	218.753514271863	0.999843568914039	0.999832930459616	0.999832930459616	1	1	94	NA	0	0	0	0	NA	0	0	0	0	NA
1-160	173	1	1	0.8	0.8	0.01	0.01	1	100	174.124320462631	0.998122251463493	0.979476476193573	0.979476476193573	1	1	4	NA	0	0	0	0	NA	0	2	0	0	NA
1-160	174	1	1	0.8	0.8	0.01	0.01	4	100	192.635194019363	0.997659804381498	0.996677381051164	0.996677381051164	1	1	90	NA	0	0	0	0	NA	0	0	0	0	NA
1-160	175	1	1	0.8	0.8	0.01	0.01	1	100	150.233621842068	0.999960884659916	0.999974170513296	0.999974170513296	1	1	13	NA	0	0	0	0	NA	0	0	0	0	NA
1-160	176	1	1	0.8	0.8	0.01	0.01	2	100	223.301012978559	0.97655460980271	0.99994171092626	0.99994171092626	1	1	4	NA	0	0	0	0	NA	2	0	0	0	NA
1-160	177	1	1	0.8	0.8	0.01	0.01	3	100	143.340883874038	0.999908303863738	0.999890206566217	0.999890206566217	1	1	12	NA	0	0	0	0	NA	0	0	0	0	NA
1-160	178	1	1	0.8	0.8	0.01	0.01	3	100	169.893637595998	0.999903812802508	0.999911655518739	0.999911655518739	1	1	18	NA	0	0	0	0	NA	0	0	0	0	NA
1-160	179	1	1	0.8	0.8	0.01	0.01	1	100	175.492222309726	0.99999166423474	0.999998696049981	0.999998696049981	1	1	8	NA	0	0	0	0	NA	0	0	0	0	NA
1-160	18	1	1	0.8	0.8	0.01	0.01	3	100	161.114263664821	0.993887291203133	0.995062157016036	0.995062157016036	1	1	38	NA	0	0	0	0	NA	1	0	0	0	NA
1-160	180	1	1	0.8	0.8	0.01	0.01	1	100	228.4477104113	0.985438263998173	0.999999999986691	0.999999999986691	1	1	1	NA	0	0	0	0	NA	1	0	0	0	NA
1-160	181	1	1	0.8	0.8	0.01	0.01	1	100	180.755968218431	0.974465484610149	0.957853437299539	0.957853437299539	1	1	2	NA	0	1	0	0	NA	4	3	0	0	NA
1-160	182	1	1	0.8	0.8	0.01	0.01	6	100	231.035885830271	0.9971690302846	0.997486262778296	0.997486262778296	1	1	34	NA	0	0	0	0	NA	0	0	0	0	NA
1-160	183	1	1	0.8	0.8	0.01	0.01	2	100	181.972631828018	0.979261404398148	0.999999997203517	0.999999997203517	1	1	98	NA	0	0	0	0	NA	2	0	0	0	NA
1-160	184	1	1	0.8	0.8	0.01	0.01	1	100	158.38456813083	0.999999997486667	0.999999999999997	0.999999999999997	1	1	1	NA	0	0	0	0	NA	0	0	0	0	NA
1-160	185	1	1	0.8	0.8	0.01	0.01	1	100	157.044679391703	0.970332032946439	0.969612366769028	0.969612366769028	1	1	4	NA	1	1	0	0	NA	2	2	0	0	NA
1-160	186	1	1	0.8	0.8	0.01	0.01	1	100	169.071068323867	0.999985239148513	0.999979036683056	0.999979036683056	1	1	34	NA	0	0	0	0	NA	0	0	0	0	NA
1-160	187	1	1	0.8	0.8	0.01	0.01	1	100	170.347840003714	0.99998857803328	0.999988840695044	0.999988840695044	1	1	9	NA	0	0	0	0	NA	0	0	0	0	NA
1-160	188	1	1	0.8	0.8	0.01	0.01	1	100	212.746024521687	0.984837718423773	1	1	1	1	1	NA	0	0	0	0	NA	1	0	0	0	NA
1-160	189	1	1	0.8	0.8	0.01	0.01	1	100	225.342660170743	0.999999478074078	0.999999527645824	0.999999527645824	1	1	11	NA	0	0	0	0	NA	0	0	0	0	NA
1-160	19	1	1	0.8	0.8	0.01	0.01	1	100	168.317150017768	0.965061852534718	0.966178066376705	0.966178066376705	1	1	3	NA	3	3	0	0	NA	0	0	0	0	NA
1-160	190	1	1	0.8	0.8	0.01	0.01	2	100	210.60287111658	0.999965492793278	0.999967999519705	0.999967999519705	1	1	20	NA	0	0	0	0	NA	0	0	0	0	NA
1-160	191	1	1	0.8	0.8	0.01	0.01	1	100	231.321466362289	0.999995518469642	0.999998044718758	0.999998044718758	1	1	8	NA	0	0	0	0	NA	0	0	0	0	NA
1-160	192	1	1	0.8	0.8	0.01	0.01	1	100	182.679112810486	0.957071095883222	0.958988065456469	0.958988065456469	1	1	2	NA	4	4	0	0	NA	0	0	0	0	NA
1-160	193	1	1	0.8	0.8	0.01	0.01	3	100	149.674409096929	0.950938495263186	0.999959262990701	0.999959262990701	1	1	10	NA	0	0	0	0	NA	6	0	0	0	NA
1-160	194	1	1	0.8	0.8	0.01	0.01	3	100	179.999765804381	0.999618325867737	0.999700378579357	0.999700378579357	1	1	41	NA	0	0	0	0	NA	0	0	0	0	NA
1-160	195	1	1	0.8	0.8	0.01	0.01	2	100	197.026396210344	0.999999987440091	1	1	1	1	2	NA	0	0	0	0	NA	0	0	0	0	NA
1-160	196	1	1	0.8	0.8	0.01	0.01	3	100	202.848652351066	0.999758446332372	0.999738981768324	0.999738981768324	1	1	17	NA	0	0	0	0	NA	0	0	0	0	NA
1-160	197	1	1	0.8	0.8	0.01	0.01	1	100	182.974319996326	0.985193314701679	0.999999964432002	0.999999964432002	1	1	1	NA	0	0	0	0	NA	1	0	0	0	NA
1-160	198	1	1	0.8	0.8	0.01	0.01	1	100	214.981503342515	0.99965816313496	0.999834538400518	0.999834538400518	1	1	3	NA	0	0	0	0	NA	0	0	0	0	NA
1-160	199	1	1	0.8	0.8	0.01	0.01	1	100	160.339158304002	0.999996368733942	0.999996571467012	0.999996571467012	1	1	19	NA	0	0	0	0	NA	0	0	0	0	NA
1-160	2	1	1	0.8	0.8	0.01	0.01	1	100	187.334166089446	0.999788595817576	0.999818286041694	0.999818286041694	1	1	6	NA	0	0	0	0	NA	0	0	0	0	NA
1-160	20	1	1	0.8	0.8	0.01	0.01	4	100	173.70369806109	0.999858124979422	0.999838432179556	0.999838432179556	1	1	8	NA	0	0	0	0	NA	0	0	0	0	NA
1-160	200	1	1	0.8	0.8	0.01	0.01	5	100	205.860965342893	0.933899884479189	0.933986804696699	0.933986804696699	0.98989898989899	2	39	NA	6	6	0	0	NA	0	0	1	2	NA
1-160	201	1	1	0.8	0.8	0.01	0.01	2	100	243.315839240255	0.976241922854337	0.999999532876893	0.999999532876893	1	1	2	NA	0	0	0	0	NA	1	0	0	0	NA
1-160	202	1	1	0.8	0.8	0.01	0.01	3	100	234.751606641562	0.999870029174574	0.999919457196633	0.999919457196633	1	1	10	NA	0	0	0	0	NA	0	0	0	0	NA
1-160	203	1	1	0.8	0.8	0.01	0.01	1	100	153.269104143152	0.999951323712624	0.999939310223429	0.999939310223429	1	1	21	NA	0	0	0	0	NA	0	0	0	0	NA
1-160	204	1	1	0.8	0.8	0.01	0.01	1	100	125.984102417027	0.999852418136071	0.999895873157052	0.999895873157052	1	1	4	NA	0	0	0	0	NA	0	0	0	0	NA
1-160	205	1	1	0.8	0.8	0.01	0.01	7	100	181.38536712837	0.995287691426255	0.905838908792073	0.905838908792073	0.939393939393939	4	46	NA	0	8	0	3	NA	0	4	8	6	NA
1-160	206	1	1	0.8	0.8	0.01	0.01	2	100	181.150675150222	0.977364105183351	0.99999999971607	0.99999999971607	1	1	2	NA	0	0	0	0	NA	1	0	0	0	NA
1-160	207	1	1	0.8	0.8	0.01	0.01	1	100	145.174448119925	0.984065589904881	0.999999999999999	0.999999999999999	1	1	1	NA	0	0	0	0	NA	1	0	0	0	NA
1-160	208	1	1	0.8	0.8	0.01	0.01	1	100	130.190164983763	0.984822195045605	0.999999995792927	0.999999995792927	1	1	1	NA	0	0	0	0	NA	1	0	0	0	NA
1-160	209	1	1	0.8	0.8	0.01	0.01	2	100	194.428071410424	0.957826165042115	0.834432164240817	0.834432164240817	1	1	5	NA	0	9	0	0	NA	6	12	0	0	NA
1-160	21	1	1	0.8	0.8	0.01	0.01	3	100	203.512526125061	0.999952423921823	0.999949757596459	0.999949757596459	1	1	2	NA	0	0	0	0	NA	0	0	0	0	NA
1-160	210	1	1	0.8	0.8	0.01	0.01	5	100	185.116509401141	0.993093470501868	0.994054453804926	0.994054453804926	0.98989898989899	1	16	NA	0	0	1	1	NA	1	1	0	0	NA
1-160	211	1	1	0.8	0.8	0.01	0.01	4	100	230.02828314053	0.978186712315529	0.978210446799894	0.978210446799894	1	1	47	NA	2	2	0	0	NA	0	0	0	0	NA
1-160	212	1	1	0.8	0.8	0.01	0.01	1	100	229.165850773576	0.983008205608709	0.980273598323096	0.980273598323096	1	1	2	NA	0	0	0	0	NA	2	2	0	0	NA
1-160	213	1	1	0.8	0.8	0.01	0.01	1	100	195.783527189215	0.999866003845114	0.999822499533795	0.999822499533795	1	1	7	NA	0	0	0	0	NA	0	0	0	0	NA
1-160	214	1	1	0.8	0.8	0.01	0.01	1	100	130.961626941553	0.986627719119571	0.989894449821653	0.989894449821653	0.994949494949495	2	6	NA	1	1	0	0	NA	0	0	0	1	NA
1-160	215	1	1	0.8	0.8	0.01	0.01	2	100	152.664076322108	0.995664846423573	0.996760231763877	0.996760231763877	0.994949494949495	2	43	NA	0	0	0	0	NA	1	0	0	1	NA
1-160	216	1	1	0.8	0.8	0.01	0.01	1	100	203.220576696228	0.999988854349744	0.999989300369491	0.999989300369491	1	1	14	NA	0	0	0	0	NA	0	0	0	0	NA
1-160	217	1	1	0.8	0.8	0.01	0.01	2	100	230.785131362626	0.976710808571819	0.999999934892518	0.999999934892518	1	1	2	NA	0	0	0	0	NA	1	0	0	0	NA
1-160	218	1	1	0.8	0.8	0.01	0.01	4	100	159.390910438169	0.999982830989705	0.999942148089583	0.999942148089583	1	1	8	NA	0	0	0	0	NA	0	0	0	0	NA
1-160	219	1	1	0.8	0.8	0.01	0.01	2	100	175.995315076757	0.99857974482453	0.99843060657147	0.99843060657147	1	1	8	NA	0	0	0	0	NA	0	0	0	0	NA
1-160	22	1	1	0.8	0.8	0.01	0.01	3	100	184.594760905109	0.999928437228837	0.999863067934142	0.999863067934142	0.994949494949495	2	26	NA	0	0	0	0	NA	0	0	0	1	NA
1-160	220	1	1	0.8	0.8	0.01	0.01	1	100	194.890935056155	0.999518587772295	0.999999999999981	0.999999999999981	1	1	1	NA	0	0	0	0	NA	0	0	0	0	NA
1-160	221	1	1	0.8	0.8	0.01	0.01	2	100	230.349000659665	0.999878637602987	0.999999974804931	0.999999974804931	1	1	2	NA	0	0	0	0	NA	0	0	0	0	NA
1-160	222	1	1	0.8	0.8	0.01	0.01	1	100	155.740032863845	0.986008005057807	0.999999999999999	0.999999999999999	1	1	1	NA	0	0	0	0	NA	1	0	0	0	NA
1-160	223	1	1	0.8	0.8	0.01	0.01	4	100	197.613809499941	0.994872214601898	0.999574900518851	0.999574900518851	1	1	9	NA	0	0	0	0	NA	0	0	0	0	NA
1-160	224	1	1	0.8	0.8	0.01	0.01	1	100	158.512206570847	0.999944626605033	0.999949914904189	0.999949914904189	1	1	12	NA	0	0	0	0	NA	0	0	0	0	NA
1-160	225	1	1	0.8	0.8	0.01	0.01	2	100	280.904976823945	0.998415022166994	0.999123898419452	0.999123898419452	1	1	6	NA	0	0	0	0	NA	0	0	0	0	NA
1-160	226	1	1	0.8	0.8	0.01	0.01	4	100	184.235834298353	0.999418807671092	0.99938807683338	0.99938807683338	1	1	17	NA	0	0	0	0	NA	0	0	0	0	NA
1-160	227	1	1	0.8	0.8	0.01	0.01	2	100	161.118720923726	0.999975157968762	0.999982778540028	0.999982778540028	1	1	21	NA	0	0	0	0	NA	0	0	0	0	NA
1-160	228	1	1	0.8	0.8	0.01	0.01	1	100	178.962907977451	0.999961651935362	0.99998295623141	0.99998295623141	1	1	2	NA	0	0	0	0	NA	0	0	0	0	NA
1-160	229	1	1	0.8	0.8	0.01	0.01	4	100	193.155056076989	0.979551303186017	0.979516756616672	0.979516756616672	0.984848484848485	4	51	NA	2	2	0	0	NA	0	0	2	3	NA
1-160	23	1	1	0.8	0.8	0.01	0.01	3	100	196.910467573534	0.996249059950645	0.996961262650244	0.996961262650244	1	1	49	NA	0	0	0	0	NA	0	0	0	0	NA
1-160	230	1	1	0.8	0.8	0.01	0.01	3	100	178.38728837107	0.970934451015765	0.999999973805172	0.999999973805172	1	1	3	NA	0	0	0	0	NA	2	0	0	0	NA
1-160	231	1	1	0.8	0.8	0.01	0.01	2	100	196.672667945767	0.999999503606823	0.999999504181312	0.999999504181312	1	1	4	NA	0	0	0	0	NA	0	0	0	0	NA
1-160	232	1	1	0.8	0.8	0.01	0.01	4	100	189.362349520795	0.999963794667438	0.999941623049519	0.999941623049519	0.994949494949495	2	6	NA	0	0	0	0	NA	0	0	0	1	NA
1-160	233	1	1	0.8	0.8	0.01	0.01	3	100	171.494157452049	0.999906896808618	0.999875879550656	0.999875879550656	0.994949494949495	2	56	NA	0	0	0	0	NA	0	0	0	1	NA
1-160	234	1	1	0.8	0.8	0.01	0.01	4	100	196.565527751506	0.99745372304991	0.997481680879968	0.997481680879968	1	1	23	NA	0	0	0	0	NA	0	0	0	0	NA
1-160	235	1	1	0.8	0.8	0.01	0.01	4	100	194.209308541642	0.993976777176923	0.999785518545257	0.999785518545257	1	1	11	NA	0	0	0	0	NA	0	0	0	0	NA
1-160	236	1	1	0.8	0.8	0.01	0.01	5	100	205.058630606236	0.999961122616557	0.99995446299543	0.99995446299543	1	1	7	NA	0	0	0	0	NA	0	0	0	0	NA
1-160	237	1	1	0.8	0.8	0.01	0.01	1	100	153.224983842133	0.999959401760773	0.999958883083513	0.999958883083513	1	1	9	NA	0	0	0	0	NA	0	0	0	0	NA
1-160	238	1	1	0.8	0.8	0.01	0.01	2	100	175.336729392741	0.999996802759214	0.999992100649116	0.999992100649116	1	1	5	NA	0	0	0	0	NA	0	0	0	0	NA
1-160	239	1	1	0.8	0.8	0.01	0.01	4	100	161.505841228751	0.996223181244884	0.998025230839841	0.998025230839841	1	1	79	NA	0	0	0	0	NA	0	0	0	0	NA
1-160	24	1	1	0.8	0.8	0.01	0.01	3	100	209.100643975753	0.969878865279483	0.999955934612914	0.999955934612914	1	1	4	NA	0	0	0	0	NA	1	0	0	0	NA
1-160	240	1	1	0.8	0.8	0.01	0.01	1	100	184.781649212039	0.989429461681926	0.989844423574223	0.989844423574223	0.994949494949495	2	20	NA	1	1	0	0	NA	0	0	1	1	NA
1-160	241	1	1	0.8	0.8	0.01	0.01	4	100	205.957818352108	0.951050411835683	0.951542903238417	0.951542903238417	1	1	9	NA	1	1	0	0	NA	4	3	0	0	NA
1-160	242	1	1	0.8	0.8	0.01	0.01	2	100	158.385117010823	0.999984908912518	0.999985053333375	0.999985053333375	1	1	13	NA	0	0	0	0	NA	0	0	0	0	NA
1-160	243	1	1	0.8	0.8	0.01	0.01	2	100	185.715744906474	0.999951247344322	0.999885535139493	0.999885535139493	1	1	3	NA	0	0	0	0	NA	0	0	0	0	NA
1-160	244	1	1	0.8	0.8	0.01	0.01	2	100	211.436948629572	0.976836562993464	0.99999811685086	0.99999811685086	1	1	6	NA	0	0	0	0	NA	2	0	0	0	NA
1-160	245	1	1	0.8	0.8	0.01	0.01	3	100	155.134197524588	0.999968494520683	0.999933936229328	0.999933936229328	1	1	11	NA	0	0	0	0	NA	0	0	0	0	NA
1-160	246	1	1	0.8	0.8	0.01	0.01	2	100	170.205242682426	0.999004725873052	0.999973819245139	0.999973819245139	1	1	7	NA	0	0	0	0	NA	0	0	0	0	NA
1-160	247	1	1	0.8	0.8	0.01	0.01	5	100	201.532477343541	0.999266656318176	0.997368898664363	0.997368898664363	1	1	15	NA	0	0	0	0	NA	0	0	0	0	NA
1-160	248	1	1	0.8	0.8	0.01	0.01	4	100	189.339931397002	0.997049068577983	0.997207394519187	0.997207394519187	0.994949494949495	2	61	NA	0	0	0	0	NA	0	0	0	1	NA
1-160	249	1	1	0.8	0.8	0.01	0.01	6	100	177.061047088358	0.946193669698494	0.939854595232801	0.939854595232801	0.98989898989899	1	7	NA	0	2	1	1	NA	4	2	0	0	NA
1-160	25	1	1	0.8	0.8	0.01	0.01	2	100	177.681820105735	0.999986199854707	0.999968614750768	0.999968614750768	1	1	96	NA	0	0	0	0	NA	0	0	0	0	NA
1-160	250	1	1	0.8	0.8	0.01	0.01	2	100	165.364566328815	0.999946771326771	0.99086115352744	0.99086115352744	0.994949494949495	2	20	NA	0	1	0	0	NA	0	0	1	1	NA
1-160	251	1	1	0.8	0.8	0.01	0.01	4	100	193.642181740206	0.999829324189102	0.99975375175632	0.99975375175632	1	1	19	NA	0	0	0	0	NA	0	0	0	0	NA
1-160	252	1	1	0.8	0.8	0.01	0.01	1	100	201.03398350768	0.997936506764897	0.818324141011654	0.818324141011654	1	1	3	NA	0	15	0	0	NA	0	6	0	0	NA
1-160	253	1	1	0.8	0.8	0.01	0.01	3	100	167.307790593471	0.993295222485408	0.9946855719269	0.9946855719269	1	1	52	NA	0	0	0	0	NA	0	0	0	0	NA
1-160	254	1	1	0.8	0.8	0.01	0.01	1	100	178.23918594594	0.983168796151497	0.988772505994038	0.988772505994038	1	1	3	NA	0	0	0	0	NA	2	1	0	0	NA
1-160	255	1	1	0.8	0.8	0.01	0.01	2	100	213.098253969035	0.977171347074155	0.999999999999983	0.999999999999983	1	1	2	NA	0	0	0	0	NA	1	0	0	0	NA
1-160	256	1	1	0.8	0.8	0.01	0.01	1	100	142.822504772253	0.999937196525917	0.999739191554359	0.999739191554359	1	1	6	NA	0	0	0	0	NA	0	0	0	0	NA
1-160	257	1	1	0.8	0.8	0.01	0.01	2	100	161.032162280526	0.998692627993136	0.997401220652368	0.997401220652368	1	1	8	NA	0	0	0	0	NA	0	0	0	0	NA
1-160	258	1	1	0.8	0.8	0.01	0.01	5	100	163.050777814748	0.940542403134215	0.98366695344808	0.98366695344808	1	1	10	NA	0	0	0	0	NA	5	0	0	0	NA
1-160	259	1	1	0.8	0.8	0.01	0.01	1	100	194.956995081514	0.999918616689262	0.999999998816282	0.999999998816282	1	1	1	NA	0	0	0	0	NA	0	0	0	0	NA
1-160	26	1	1	0.8	0.8	0.01	0.01	1	100	141.075735695356	0.999653872278202	0.999745922639264	0.999745922639264	1	1	2	NA	0	0	0	0	NA	0	0	0	0	NA
1-160	260	1	1	0.8	0.8	0.01	0.01	2	100	126.840323677067	0.976594856238386	0.999999999999999	0.999999999999999	1	1	2	NA	0	0	0	0	NA	1	0	0	0	NA
1-160	261	1	1	0.8	0.8	0.01	0.01	2	100	166.691831621775	0.999952141910311	0.99998317227143	0.99998317227143	1	1	4	NA	0	0	0	0	NA	0	0	0	0	NA
1-160	262	1	1	0.8	0.8	0.01	0.01	2	100	167.692176837123	0.999992881349633	0.999994201237686	0.999994201237686	1	1	10	NA	0	0	0	0	NA	0	0	0	0	NA
1-160	263	1	1	0.8	0.8	0.01	0.01	1	100	196.317103499662	0.99997933962458	0.99994523024148	0.99994523024148	1	1	5	NA	0	0	0	0	NA	0	0	0	0	NA
1-160	264	1	1	0.8	0.8	0.01	0.01	2	100	213.569453660562	0.999864297754832	0.999800137295137	0.999800137295137	1	1	46	NA	0	0	0	0	NA	0	0	0	0	NA
1-160	265	1	1	0.8	0.8	0.01	0.01	3	100	216.848092625273	0.96961416375458	0.999737163188226	0.999737163188226	1	1	6	NA	0	0	0	0	NA	2	0	0	0	NA
1-160	266	1	1	0.8	0.8	0.01	0.01	1	100	195.163044423032	0.999997063670412	0.999992612767	0.999992612767	1	1	4	NA	0	0	0	0	NA	0	0	0	0	NA
1-160	267	1	1	0.8	0.8	0.01	0.01	3	100	184.527227437228	0.999779423260751	0.999786826946434	0.999786826946434	0.98989898989899	2	27	NA	0	0	0	0	NA	0	0	0	2	NA
1-160	268	1	1	0.8	0.8	0.01	0.01	4	100	211.198359761584	0.999541430782691	0.999533690928992	0.999533690928992	0.994949494949495	2	25	NA	0	0	0	0	NA	0	0	1	1	NA
1-160	269	1	1	0.8	0.8	0.01	0.01	2	100	168.904714332341	0.999677396856966	0.999653272227634	0.999653272227634	1	1	19	NA	0	0	0	0	NA	0	0	0	0	NA
1-160	27	1	1	0.8	0.8	0.01	0.01	1	100	198.996296491933	0.999094208883576	0.99999999975906	0.99999999975906	1	1	1	NA	0	0	0	0	NA	0	0	0	0	NA
1-160	270	1	1	0.8	0.8	0.01	0.01	1	100	198.793523997726	0.997499814709942	0.953159310078476	0.953159310078476	1	1	2	NA	0	2	0	0	NA	0	1	0	0	NA
1-160	271	1	1	0.8	0.8	0.01	0.01	3	100	254.322650665918	0.967769536096734	0.999999999999953	0.999999999999953	1	1	3	NA	0	0	0	0	NA	1	0	0	0	NA
1-160	272	1	1	0.8	0.8	0.01	0.01	1	100	172.589571131316	0.99999503145171	0.999994724168164	0.999994724168164	0.994949494949495	2	61	NA	0	0	0	0	NA	0	0	1	1	NA
1-160	273	1	1	0.8	0.8	0.01	0.01	4	100	172.847901273259	0.99998333624831	0.999956156653105	0.999956156653105	1	1	17	NA	0	0	0	0	NA	0	0	0	0	NA
1-160	274	1	1	0.8	0.8	0.01	0.01	1	100	262.051418440993	0.986023137336287	0.999999999999819	0.999999999999819	1	1	1	NA	0	0	0	0	NA	1	0	0	0	NA
1-160	275	1	1	0.8	0.8	0.01	0.01	3	100	220.95613140495	0.999886836090094	0.999757137813335	0.999757137813335	1	1	9	NA	0	0	0	0	NA	0	0	0	0	NA
1-160	276	1	1	0.8	0.8	0.01	0.01	1	100	170.887962830885	0.967364291634557	0.945945400740829	0.945945400740829	1	1	2	NA	0	3	0	0	NA	3	3	0	0	NA
1-160	277	1	1	0.8	0.8	0.01	0.01	2	100	190.458247552334	0.999262653673489	0.999850586401835	0.999850586401835	1	1	6	NA	0	0	0	0	NA	0	0	0	0	NA
1-160	278	1	1	0.8	0.8	0.01	0.01	2	100	149.645308759787	0.970650922117	0.999999986704443	0.999999986704443	1	1	2	NA	0	0	0	0	NA	2	0	0	0	NA
1-160	279	1	1	0.8	0.8	0.01	0.01	1	100	188.177048147965	0.999947993216707	0.999951469447946	0.999951469447946	1	1	9	NA	0	0	0	0	NA	0	0	0	0	NA
1-160	28	1	1	0.8	0.8	0.01	0.01	2	100	197.687101820072	0.999906764343307	0.999924196557402	0.999924196557402	1	1	3	NA	0	0	0	0	NA	0	0	0	0	NA
1-160	280	1	1	0.8	0.8	0.01	0.01	3	100	143.403636819986	0.990852422748183	0.997736260683012	0.997736260683012	1	1	3	NA	0	0	0	0	NA	0	0	0	0	NA
1-160	281	1	1	0.8	0.8	0.01	0.01	2	100	157.348432514762	0.999995251694275	0.999988433426223	0.999988433426223	1	1	5	NA	0	0	0	0	NA	0	0	0	0	NA
1-160	282	1	1	0.8	0.8	0.01	0.01	4	100	195.680782734589	0.989050540506013	0.988934207290901	0.988934207290901	0.98989898989899	1	26	NA	0	0	0	1	NA	1	2	1	0	NA
1-160	283	1	1	0.8	0.8	0.01	0.01	1	100	163.706890246735	0.999572245121388	0.999986815586271	0.999986815586271	1	1	2	NA	0	0	0	0	NA	0	0	0	0	NA
1-160	284	1	1	0.8	0.8	0.01	0.01	1	100	199.457051045522	0.998888850486604	0.999999999847429	0.999999999847429	1	1	1	NA	0	0	0	0	NA	0	0	0	0	NA
1-160	285	1	1	0.8	0.8	0.01	0.01	4	100	217.893825028465	0.999969346737538	0.999954464046674	0.999954464046674	1	1	13	NA	0	0	0	0	NA	0	0	0	0	NA
1-160	286	1	1	0.8	0.8	0.01	0.01	2	100	143.870451419073	0.999934075447925	0.999942314227556	0.999942314227556	1	1	12	NA	0	0	0	0	NA	0	0	0	0	NA
1-160	287	1	1	0.8	0.8	0.01	0.01	2	100	172.821132122267	0.998316328708089	0.999923531221621	0.999923531221621	1	1	3	NA	0	0	0	0	NA	0	0	0	0	NA
1-160	288	1	1	0.8	0.8	0.01	0.01	2	100	187.592888047168	0.999978706608516	0.999982098050096	0.999982098050096	1	1	17	NA	0	0	0	0	NA	0	0	0	0	NA
1-160	289	1	1	0.8	0.8	0.01	0.01	3	100	188.958416133544	0.984349644922517	0.989817351046653	0.989817351046653	0.98989898989899	2	8	NA	0	0	0	0	NA	1	0	0	2	NA
1-160	29	1	1	0.8	0.8	0.01	0.01	2	100	197.48006301084	0.99999045656126	0.999957250806434	0.999957250806434	1	1	8	NA	0	0	0	0	NA	0	0	0	0	NA
1-160	290	1	1	0.8	0.8	0.01	0.01	1	100	234.275761452805	0.999978598169951	0.999973736200224	0.999973736200224	1	1	5	NA	0	0	0	0	NA	0	0	0	0	NA
1-160	291	1	1	0.8	0.8	0.01	0.01	4	100	203.707389100613	0.997778066384174	0.98379402844978	0.98379402844978	0.984848484848485	1	24	NA	0	1	1	1	NA	0	1	1	1	NA
1-160	292	1	1	0.8	0.8	0.01	0.01	3	100	234.046197525722	0.999556285134508	0.999544069398752	0.999544069398752	1	1	35	NA	0	0	0	0	NA	0	0	0	0	NA
1-160	293	1	1	0.8	0.8	0.01	0.01	1	100	267.965063057565	0.979717320348662	0.999999987895453	0.999999987895453	1	1	1	NA	0	0	0	0	NA	2	0	0	0	NA
1-160	294	1	1	0.8	0.8	0.01	0.01	1	100	186.324158391662	0.998126633958345	0.999999999471571	0.999999999471571	1	1	1	NA	0	0	0	0	NA	0	0	0	0	NA
1-160	295	1	1	0.8	0.8	0.01	0.01	1	100	171.002112196973	0.999736685772527	0.999999999999998	0.999999999999998	1	1	1	NA	0	0	0	0	NA	0	0	0	0	NA
1-160	296	1	1	0.8	0.8	0.01	0.01	1	100	217.935004891963	0.999997870072862	0.999996576875312	0.999996576875312	1	1	7	NA	0	0	0	0	NA	0	0	0	0	NA
1-160	297	1	1	0.8	0.8	0.01	0.01	1	100	162.7925280361	0.99705570439964	0.996628822993212	0.996628822993212	1	1	2	NA	0	0	0	0	NA	0	0	0	0	NA
1-160	298	1	1	0.8	0.8	0.01	0.01	2	100	177.567626101563	0.999964503533925	0.999924310753607	0.999924310753607	1	1	5	NA	0	0	0	0	NA	0	0	0	0	NA
1-160	299	1	1	0.8	0.8	0.01	0.01	4	100	156.221267376696	0.999801071902517	0.999652193484938	0.999652193484938	1	1	11	NA	0	0	0	0	NA	0	0	0	0	NA
1-160	3	1	1	0.8	0.8	0.01	0.01	4	100	157.113364621979	0.99990691883922	0.999865844343094	0.999865844343094	1	1	18	NA	0	0	0	0	NA	0	0	0	0	NA
1-160	30	1	1	0.8	0.8	0.01	0.01	2	100	195.133625833974	0.973036065411849	0.995168788979795	0.995168788979795	1	1	9	NA	0	0	0	0	NA	3	0	0	0	NA
1-160	300	1	1	0.8	0.8	0.01	0.01	1	100	170.827324656543	0.999720261174865	0.999999995340072	0.999999995340072	1	1	1	NA	0	0	0	0	NA	0	0	0	0	NA
1-160	301	1	1	0.8	0.8	0.01	0.01	3	100	197.26750924797	0.97112917559673	0.999999999999993	0.999999999999993	1	1	3	NA	0	0	0	0	NA	1	0	0	0	NA
1-160	302	1	1	0.8	0.8	0.01	0.01	3	100	154.685151967084	0.999992832419873	0.999995139583617	0.999995139583617	1	1	13	NA	0	0	0	0	NA	0	0	0	0	NA
1-160	303	1	1	0.8	0.8	0.01	0.01	1	100	175.786366114007	0.961578258809163	0.964593769602766	0.964593769602766	1	1	5	NA	3	3	0	0	NA	2	0	0	0	NA
1-160	304	1	1	0.8	0.8	0.01	0.01	3	100	179.55026202911	0.999505919218074	0.999465100496095	0.999465100496095	1	1	51	NA	0	0	0	0	NA	0	0	0	0	NA
1-160	305	1	1	0.8	0.8	0.01	0.01	1	100	247.796891092962	0.978515491877958	0.999995061339821	0.999995061339821	1	1	3	NA	0	0	0	0	NA	2	0	0	0	NA
1-160	306	1	1	0.8	0.8	0.01	0.01	3	100	187.619212548866	0.998495877770816	0.998435621323839	0.998435621323839	1	1	49	NA	0	0	0	0	NA	0	0	0	0	NA
1-160	307	1	1	0.8	0.8	0.01	0.01	2	100	233.207792106564	0.9998644876092	0.999846044255207	0.999846044255207	1	1	4	NA	0	0	0	0	NA	0	0	0	0	NA
1-160	308	1	1	0.8	0.8	0.01	0.01	2	100	209.97286720894	0.999991352834401	0.999988019608564	0.999988019608564	1	1	4	NA	0	0	0	0	NA	0	0	0	0	NA
1-160	309	1	1	0.8	0.8	0.01	0.01	5	100	181.542005684437	0.999134125567693	0.999437886028397	0.999437886028397	1	1	15	NA	0	0	0	0	NA	0	0	0	0	NA
1-160	31	1	1	0.8	0.8	0.01	0.01	1	100	168.693277520901	0.999990742118178	0.999996183312826	0.999996183312826	1	1	2	NA	0	0	0	0	NA	0	0	0	0	NA
1-160	310	1	1	0.8	0.8	0.01	0.01	2	100	181.916390752416	0.997763010826866	0.99784124319724	0.99784124319724	0.994949494949495	2	60	NA	0	0	1	0	NA	0	0	0	1	NA
1-160	311	1	1	0.8	0.8	0.01	0.01	1	100	179.391217135144	0.999701646717814	0.999758997973905	0.999758997973905	1	1	4	NA	0	0	0	0	NA	0	0	0	0	NA
1-160	312	1	1	0.8	0.8	0.01	0.01	1	100	190.412317118771	0.999988318377315	0.999993718856761	0.999993718856761	1	1	3	NA	0	0	0	0	NA	0	0	0	0	NA
1-160	313	1	1	0.8	0.8	0.01	0.01	1	100	260.764715395325	0.979433666434334	0.979649454954295	0.979649454954295	1	1	8	NA	2	2	0	0	NA	0	0	0	0	NA
1-160	314	1	1	0.8	0.8	0.01	0.01	2	100	136.166327462937	0.996611991031557	0.996578642566571	0.996578642566571	1	1	4	NA	0	0	0	0	NA	0	0	0	0	NA
1-160	315	1	1	0.8	0.8	0.01	0.01	4	100	231.751463004893	0.999992022647761	0.999993084023714	0.999993084023714	1	1	9	NA	0	0	0	0	NA	0	0	0	0	NA
1-160	316	1	1	0.8	0.8	0.01	0.01	1	100	131.283761207477	0.999954588412828	0.999999998572478	0.999999998572478	1	1	1	NA	0	0	0	0	NA	0	0	0	0	NA
1-160	317	1	1	0.8	0.8	0.01	0.01	2	100	199.803978894393	0.999997937967263	0.999997469412827	0.999997469412827	1	1	5	NA	0	0	0	0	NA	0	0	0	0	NA
1-160	318	1	1	0.8	0.8	0.01	0.01	3	100	172.614074640668	0.96729474651508	0.99998397518303	0.99998397518303	1	1	7	NA	0	0	0	0	NA	1	0	0	0	NA
1-160	319	1	1	0.8	0.8	0.01	0.01	4	100	177.203822547093	0.998893776540957	0.998904924540756	0.998904924540756	1	1	29	NA	0	0	0	0	NA	0	0	0	0	NA
1-160	32	1	1	0.8	0.8	0.01	0.01	3	100	193.838461964988	0.922000709121617	0.999608211505064	0.999608211505064	1	1	10	NA	7	0	0	0	NA	0	0	0	0	NA
1-160	320	1	1	0.8	0.8	0.01	0.01	4	100	207.16297069912	0.999987596643922	0.999988053088727	0.999988053088727	1	1	13	NA	0	0	0	0	NA	0	0	0	0	NA
1-160	321	1	1	0.8	0.8	0.01	0.01	1	100	175.921903924222	0.999887720583063	0.999999999999989	0.999999999999989	1	1	1	NA	0	0	0	0	NA	0	0	0	0	NA
1-160	322	1	1	0.8	0.8	0.01	0.01	4	100	205.913605862185	0.965744631409562	0.965786450193439	0.965786450193439	1	1	45	NA	3	3	0	0	NA	0	0	0	0	NA
1-160	323	1	1	0.8	0.8	0.01	0.01	1	100	157.293625990536	0.989879099584962	0.989874710362591	0.989874710362591	0.994949494949495	2	47	NA	1	1	0	0	NA	0	0	1	1	NA
1-160	324	1	1	0.8	0.8	0.01	0.01	1	100	234.075689741517	0.9898368048221	0.989898986282354	0.989898986282354	0.994949494949495	2	1	NA	1	1	0	0	NA	0	0	0	1	NA
1-160	325	1	1	0.8	0.8	0.01	0.01	1	100	192.775357853432	0.999313101181625	0.99957049057435	0.99957049057435	1	1	4	NA	0	0	0	0	NA	0	0	0	0	NA
1-160	326	1	1	0.8	0.8	0.01	0.01	2	100	212.270193374458	0.999666783740628	0.999762292189523	0.999762292189523	1	1	76	NA	0	0	0	0	NA	0	0	0	0	NA
1-160	327	1	1	0.8	0.8	0.01	0.01	1	100	120.905701031286	0.999999998181692	0.999999999999999	0.999999999999999	1	1	1	NA	0	0	0	0	NA	0	0	0	0	NA
1-160	328	1	1	0.8	0.8	0.01	0.01	2	100	201.384606018034	0.999965743895714	0.999973834986037	0.999973834986037	1	1	19	NA	0	0	0	0	NA	0	0	0	0	NA
1-160	329	1	1	0.8	0.8	0.01	0.01	5	100	183.605795638964	0.999154718649194	0.998984953886908	0.998984953886908	1	1	69	NA	0	0	0	0	NA	0	0	0	0	NA
1-160	33	1	1	0.8	0.8	0.01	0.01	2	100	177.040525273365	0.973746418699118	0.990612999352198	0.990612999352198	1	1	4	NA	0	0	0	0	NA	2	1	0	0	NA
1-160	330	1	1	0.8	0.8	0.01	0.01	2	100	208.309318713956	0.971226467986227	0.951567433679605	0.951567433679605	1	1	6	NA	2	5	0	0	NA	3	0	0	0	NA
1-160	331	1	1	0.8	0.8	0.01	0.01	2	100	143.709246702124	0.979737644463439	0.97973239654443	0.97973239654443	0.984848484848485	1	46	NA	2	2	2	1	NA	0	0	0	1	NA
1-160	332	1	1	0.8	0.8	0.01	0.01	2	100	170.676221356379	0.980390884274318	0.97745594698952	0.97745594698952	1	1	3	NA	0	0	0	0	NA	2	3	0	0	NA
1-160	333	1	1	0.8	0.8	0.01	0.01	5	100	176.238711559029	0.996400441499607	0.994983322483501	0.994983322483501	0.98989898989899	2	7	NA	0	0	0	0	NA	0	0	0	2	NA
1-160	334	1	1	0.8	0.8	0.01	0.01	1	100	154.557018354936	0.999999972439455	0.999999908874762	0.999999908874762	1	1	2	NA	0	0	0	0	NA	0	0	0	0	NA
1-160	335	1	1	0.8	0.8	0.01	0.01	3	100	157.116820302515	0.999754230494319	0.999998638639103	0.999998638639103	1	1	4	NA	0	0	0	0	NA	0	0	0	0	NA
1-160	336	1	1	0.8	0.8	0.01	0.01	3	100	229.999652762338	0.97007829316189	0.984455686330636	0.984455686330636	1	1	12	NA	0	0	0	0	NA	4	0	0	0	NA
1-160	337	1	1	0.8	0.8	0.01	0.01	2	100	192.398981809471	0.99892816246589	0.999381429354804	0.999381429354804	1	1	4	NA	0	0	0	0	NA	0	0	0	0	NA
1-160	338	1	1	0.8	0.8	0.01	0.01	1	100	175.51375454527	0.999896686879462	0.999863458130548	0.999863458130548	1	1	4	NA	0	0	0	0	NA	0	0	0	0	NA
1-160	339	1	1	0.8	0.8	0.01	0.01	3	100	186.757961087588	0.997161723636497	0.991259115372573	0.991259115372573	0.994949494949495	2	37	NA	0	1	0	0	NA	0	0	1	1	NA
1-160	34	1	1	0.8	0.8	0.01	0.01	1	100	184.61096311985	0.999999089274798	0.999999045765621	0.999999045765621	1	1	24	NA	0	0	0	0	NA	0	0	0	0	NA
1-160	340	1	1	0.8	0.8	0.01	0.01	1	100	189.656513564236	0.999994821861898	0.999992847055187	0.999992847055187	1	1	2	NA	0	0	0	0	NA	0	0	0	0	NA
1-160	341	1	1	0.8	0.8	0.01	0.01	2	100	165.870431773535	0.999981443024416	0.999965596288786	0.999965596288786	1	1	5	NA	0	0	0	0	NA	0	0	0	0	NA
1-160	342	1	1	0.8	0.8	0.01	0.01	2	100	218.224824966847	0.972017932015624	0.999948719265541	0.999948719265541	1	1	3	NA	0	0	0	0	NA	4	0	0	0	NA
1-160	343	1	1	0.8	0.8	0.01	0.01	1	100	162.111557057641	0.999884847556727	0.999895020854502	0.999895020854502	1	1	14	NA	0	0	0	0	NA	0	0	0	0	NA
1-160	344	1	1	0.8	0.8	0.01	0.01	1	100	150.262744061978	0.985917009366545	0.99999999731986	0.99999999731986	1	1	1	NA	0	0	0	0	NA	1	0	0	0	NA
1-160	345	1	1	0.8	0.8	0.01	0.01	4	100	195.622151654921	0.999716968555274	0.999604258699664	0.999604258699664	1	1	10	NA	0	0	0	0	NA	0	0	0	0	NA
1-160	346	1	1	0.8	0.8	0.01	0.01	3	100	157.910252475932	0.999775965194557	0.999776440578065	0.999776440578065	1	1	21	NA	0	0	0	0	NA	0	0	0	0	NA
1-160	347	1	1	0.8	0.8	0.01	0.01	1	100	128.053312971539	0.999999998054469	1	1	1	1	1	NA	0	0	0	0	NA	0	0	0	0	NA
1-160	348	1	1	0.8	0.8	0.01	0.01	2	100	171.105906333374	0.999975457327866	0.999919683949833	0.999919683949833	1	1	4	NA	0	0	0	0	NA	0	0	0	0	NA
1-160	349	1	1	0.8	0.8	0.01	0.01	3	100	190.859372594697	0.988606756624325	0.988629478703968	0.988629478703968	0.984848484848485	1	20	NA	1	1	1	1	NA	0	0	0	1	NA
1-160	35	1	1	0.8	0.8	0.01	0.01	3	100	175.011172105216	0.999435618949144	0.99940375151199	0.99940375151199	1	1	10	NA	0	0	0	0	NA	0	0	0	0	NA
1-160	350	1	1	0.8	0.8	0.01	0.01	5	100	219.263555618291	0.999777897647791	0.999621053502551	0.999621053502551	1	1	23	NA	0	0	0	0	NA	0	0	0	0	NA
1-160	351	1	1	0.8	0.8	0.01	0.01	3	100	166.387070053104	0.966010229047325	0.999999493740964	0.999999493740964	1	1	4	NA	0	0	0	0	NA	1	0	0	0	NA
1-160	352	1	1	0.8	0.8	0.01	0.01	1	100	195.242532972307	0.999999883055715	0.999999907757649	0.999999907757649	1	1	2	NA	0	0	0	0	NA	0	0	0	0	NA
1-160	353	1	1	0.8	0.8	0.01	0.01	1	100	197.243703479288	0.999979046535632	0.999976633466814	0.999976633466814	1	1	17	NA	0	0	0	0	NA	0	0	0	0	NA
1-160	354	1	1	0.8	0.8	0.01	0.01	2	100	158.303488785459	0.999825412895792	0.999817201064638	0.999817201064638	1	1	10	NA	0	0	0	0	NA	0	0	0	0	NA
1-160	355	1	1	0.8	0.8	0.01	0.01	2	100	137.656599431853	0.999934157992589	0.999922031816715	0.999922031816715	1	1	33	NA	0	0	0	0	NA	0	0	0	0	NA
1-160	356	1	1	0.8	0.8	0.01	0.01	1	100	238.290474189225	0.999999488856196	0.999999999999999	0.999999999999999	1	1	1	NA	0	0	0	0	NA	0	0	0	0	NA
1-160	357	1	1	0.8	0.8	0.01	0.01	1	100	146.174996165231	0.999691039923413	0.999681572810452	0.999681572810452	1	1	7	NA	0	0	0	0	NA	0	0	0	0	NA
1-160	358	1	1	0.8	0.8	0.01	0.01	2	100	209.106396597339	0.984732875566903	0.981086911254036	0.981086911254036	0.98989898989899	2	3	NA	0	0	0	0	NA	1	1	2	2	NA
1-160	359	1	1	0.8	0.8	0.01	0.01	2	100	159.823723725904	0.999780060189453	0.999816097178568	0.999816097178568	1	1	4	NA	0	0	0	0	NA	0	0	0	0	NA
1-160	36	1	1	0.8	0.8	0.01	0.01	4	100	221.107927472139	0.995246414919749	0.995916840105675	0.995916840105675	1	1	26	NA	0	0	0	0	NA	0	0	0	0	NA
1-160	360	1	1	0.8	0.8	0.01	0.01	2	100	169.546991411534	0.974505525619493	0.999999999262469	0.999999999262469	1	1	2	NA	0	0	0	0	NA	1	0	0	0	NA
1-160	361	1	1	0.8	0.8	0.01	0.01	1	100	195.698179663798	0.999706780295113	0.999714521999302	0.999714521999302	1	1	20	NA	0	0	0	0	NA	0	0	0	0	NA
1-160	362	1	1	0.8	0.8	0.01	0.01	3	100	191.862029570896	0.995201781992787	0.995457183590926	0.995457183590926	0.994949494949495	2	74	NA	0	0	0	0	NA	0	0	1	1	NA
1-160	363	1	1	0.8	0.8	0.01	0.01	1	100	191.267405833023	0.98602164151759	0.999999999999995	0.999999999999995	1	1	1	NA	0	0	0	0	NA	1	0	0	0	NA
1-160	364	1	1	0.8	0.8	0.01	0.01	4	100	201.861167475164	0.993390872831559	0.99974332956487	0.99974332956487	1	1	8	NA	0	0	0	0	NA	0	0	0	0	NA
1-160	365	1	1	0.8	0.8	0.01	0.01	1	100	195.523533438309	0.999227542529322	0.999999818810018	0.999999818810018	1	1	4	NA	0	0	0	0	NA	0	0	0	0	NA
1-160	366	1	1	0.8	0.8	0.01	0.01	1	100	198.895452187016	0.99960400005804	0.99999345471018	0.99999345471018	1	1	9	NA	0	0	0	0	NA	0	0	0	0	NA
1-160	367	1	1	0.8	0.8	0.01	0.01	2	100	194.762804174622	0.97978999013617	0.979789445299353	0.979789445299353	0.984848484848485	1	69	NA	2	2	2	1	NA	0	0	0	1	NA
1-160	368	1	1	0.8	0.8	0.01	0.01	2	100	199.361561732471	0.999996737108077	0.999988295592757	0.999988295592757	1	1	6	NA	0	0	0	0	NA	0	0	0	0	NA
1-160	369	1	1	0.8	0.8	0.01	0.01	4	100	246.054167004443	0.999913939454661	0.999867361245187	0.999867361245187	1	1	26	NA	0	0	0	0	NA	0	0	0	0	NA
1-160	37	1	1	0.8	0.8	0.01	0.01	3	100	198.694410417102	0.998992212556388	0.999055221940392	0.999055221940392	1	1	13	NA	0	0	0	0	NA	0	0	0	0	NA
1-160	370	1	1	0.8	0.8	0.01	0.01	1	100	192.703420265052	0.998667030551055	0.998853885933801	0.998853885933801	1	1	39	NA	0	0	0	0	NA	0	0	0	0	NA
1-160	371	1	1	0.8	0.8	0.01	0.01	4	100	226.995502818777	0.999775517851009	0.999662812425967	0.999662812425967	1	1	24	NA	0	0	0	0	NA	0	0	0	0	NA
1-160	372	1	1	0.8	0.8	0.01	0.01	5	100	186.624836514435	0.999998719490232	0.999992940274263	0.999992940274263	1	1	7	NA	0	0	0	0	NA	0	0	0	0	NA
1-160	373	1	1	0.8	0.8	0.01	0.01	3	100	190.574847578875	0.999662406379901	0.999756797994722	0.999756797994722	1	1	64	NA	0	0	0	0	NA	0	0	0	0	NA
1-160	374	1	1	0.8	0.8	0.01	0.01	2	100	236.268047131349	0.93201299256817	0.93362519914923	0.93362519914923	1	1	9	NA	6	6	0	0	NA	0	0	0	0	NA
1-160	375	1	1	0.8	0.8	0.01	0.01	2	100	203.481418982617	0.998564521694667	0.998340029242799	0.998340029242799	1	1	25	NA	0	0	0	0	NA	0	0	0	0	NA
1-160	376	1	1	0.8	0.8	0.01	0.01	1	100	189.021847659488	0.984828643293494	0.999999940960764	0.999999940960764	1	1	1	NA	0	0	0	0	NA	1	0	0	0	NA
1-160	377	1	1	0.8	0.8	0.01	0.01	3	100	189.594406070025	0.998508556594486	0.998829397468147	0.998829397468147	0.994949494949495	2	73	NA	0	0	0	0	NA	0	0	1	1	NA
1-160	378	1	1	0.8	0.8	0.01	0.01	1	100	168.184938649244	0.999987719958239	0.999996220394964	0.999996220394964	1	1	2	NA	0	0	0	0	NA	0	0	0	0	NA
1-160	379	1	1	0.8	0.8	0.01	0.01	2	100	205.856268209217	0.989972137280133	0.989969106533053	0.989969106533053	0.98989898989899	1	17	NA	1	1	1	1	NA	0	0	0	0	NA
1-160	38	1	1	0.8	0.8	0.01	0.01	1	100	159.382891471029	0.99991043958697	0.999888673666728	0.999888673666728	1	1	20	NA	0	0	0	0	NA	0	0	0	0	NA
1-160	380	1	1	0.8	0.8	0.01	0.01	2	100	149.202846919675	0.99983425452426	0.999998402327128	0.999998402327128	1	1	3	NA	0	0	0	0	NA	0	0	0	0	NA
1-160	381	1	1	0.8	0.8	0.01	0.01	1	100	203.110412492991	0.999798646954459	0.999996971890197	0.999996971890197	1	1	2	NA	0	0	0	0	NA	0	0	0	0	NA
1-160	382	1	1	0.8	0.8	0.01	0.01	3	100	217.432140553457	0.968444493320149	0.999740371022647	0.999740371022647	1	1	6	NA	0	0	0	0	NA	1	0	0	0	NA
1-160	383	1	1	0.8	0.8	0.01	0.01	1	100	263.831699087114	0.999953116915146	0.999960260991964	0.999960260991964	1	1	9	NA	0	0	0	0	NA	0	0	0	0	NA
1-160	384	1	1	0.8	0.8	0.01	0.01	2	100	178.776186550667	0.972750711236236	0.959140263713318	0.959140263713318	1	1	4	NA	0	0	0	0	NA	3	3	0	0	NA
1-160	385	1	1	0.8	0.8	0.01	0.01	4	100	172.895721774349	0.993296438211914	0.992614443787356	0.992614443787356	0.98989898989899	2	17	NA	0	0	0	0	NA	0	0	0	2	NA
1-160	386	1	1	0.8	0.8	0.01	0.01	1	100	188.23011636911	0.99999999957291	0.999999999594239	0.999999999594239	1	1	99	NA	0	0	0	0	NA	0	0	0	0	NA
1-160	387	1	1	0.8	0.8	0.01	0.01	1	100	140.667310701717	0.982241162140611	0.997397532886949	0.997397532886949	1	1	1	NA	0	0	0	0	NA	2	0	0	0	NA
1-160	388	1	1	0.8	0.8	0.01	0.01	1	100	186.634945769375	0.999991515312272	0.999980678038392	0.999980678038392	1	1	4	NA	0	0	0	0	NA	0	0	0	0	NA
1-160	389	1	1	0.8	0.8	0.01	0.01	1	100	166.264319581658	0.999910111636163	0.99988714450269	0.99988714450269	1	1	9	NA	0	0	0	0	NA	0	0	0	0	NA
1-160	39	1	1	0.8	0.8	0.01	0.01	2	100	175.925611789179	0.989822973602909	0.989806685841979	0.989806685841979	0.984848484848485	1	48	NA	1	1	1	1	NA	0	0	0	1	NA
1-160	390	1	1	0.8	0.8	0.01	0.01	4	100	215.853206125632	0.999592279607419	0.999682223351585	0.999682223351585	1	1	38	NA	0	0	0	0	NA	0	0	0	0	NA
1-160	391	1	1	0.8	0.8	0.01	0.01	2	100	200.497663181935	0.971458011266079	0.994331002639393	0.994331002639393	1	1	6	NA	0	0	0	0	NA	2	0	0	0	NA
1-160	392	1	1	0.8	0.8	0.01	0.01	2	100	206.943745448621	0.999958361421661	0.999955149456448	0.999955149456448	1	1	44	NA	0	0	0	0	NA	0	0	0	0	NA
1-160	393	1	1	0.8	0.8	0.01	0.01	5	100	185.213658469029	0.999983449146872	0.999982331323979	0.999982331323979	1	1	15	NA	0	0	0	0	NA	0	0	0	0	NA
1-160	394	1	1	0.8	0.8	0.01	0.01	1	100	178.660233455503	0.999988444936802	0.999987547698493	0.999987547698493	1	1	98	NA	0	0	0	0	NA	0	0	0	0	NA
1-160	395	1	1	0.8	0.8	0.01	0.01	1	100	126.570717724971	0.999980731484906	0.999980887346717	0.999980887346717	1	1	15	NA	0	0	0	0	NA	0	0	0	0	NA
1-160	396	1	1	0.8	0.8	0.01	0.01	5	100	198.304278586158	0.957132788796756	0.995202609142968	0.995202609142968	1	1	91	NA	0	0	0	0	NA	2	0	0	0	NA
1-160	397	1	1	0.8	0.8	0.01	0.01	3	100	192.035080212717	0.998715032437954	0.99879192356297	0.99879192356297	1	1	41	NA	0	0	0	0	NA	0	0	0	0	NA
1-160	398	1	1	0.8	0.8	0.01	0.01	4	100	219.069190169137	0.97878632364539	0.974676033079353	0.974676033079353	0.98989898989899	2	35	NA	2	2	0	0	NA	0	1	2	2	NA
1-160	399	1	1	0.8	0.8	0.01	0.01	1	100	207.006282342508	0.988414593368366	0.999993910968854	0.999993910968854	1	1	2	NA	0	0	0	0	NA	1	0	0	0	NA
1-160	4	1	1	0.8	0.8	0.01	0.01	3	100	161.974090096633	0.979739484560057	0.979714952195637	0.979714952195637	0.98989898989899	2	6	NA	2	2	2	0	NA	0	0	0	2	NA
1-160	40	1	1	0.8	0.8	0.01	0.01	2	100	170.10195460481	0.97570462928252	1	1	1	1	2	NA	0	0	0	0	NA	2	0	0	0	NA
1-160	400	1	1	0.8	0.8	0.01	0.01	1	100	154.6218359059	0.999585367468776	0.999999999999611	0.999999999999611	1	1	1	NA	0	0	0	0	NA	0	0	0	0	NA
1-160	401	1	1	0.8	0.8	0.01	0.01	3	100	195.29791914089	0.989826993041877	0.989836391893317	0.989836391893317	0.98989898989899	2	14	NA	1	1	1	0	NA	0	0	0	2	NA
1-160	402	1	1	0.8	0.8	0.01	0.01	2	100	202.549749931764	0.981122451635816	0.999999999999609	0.999999999999609	1	1	2	NA	0	0	0	0	NA	1	0	0	0	NA
1-160	403	1	1	0.8	0.8	0.01	0.01	1	100	159.673602419311	0.999989243002539	0.999993987655649	0.999993987655649	1	1	4	NA	0	0	0	0	NA	0	0	0	0	NA
1-160	404	1	1	0.8	0.8	0.01	0.01	3	100	119.333406663578	0.975567246736096	0.98989898989899	0.98989898989899	0.98989898989899	1	2	NA	1	1	1	1	NA	1	0	0	0	NA
1-160	405	1	1	0.8	0.8	0.01	0.01	3	100	159.144631472495	0.999817235348295	0.999664398019754	0.999664398019754	1	1	5	NA	0	0	0	0	NA	0	0	0	0	NA
1-160	406	1	1	0.8	0.8	0.01	0.01	5	100	135.217314845174	0.999696831694641	0.99942656259403	0.99942656259403	1	1	15	NA	0	0	0	0	NA	0	0	0	0	NA
1-160	407	1	1	0.8	0.8	0.01	0.01	2	100	170.785163559752	0.999956824527795	0.999903826566532	0.999903826566532	1	1	96	NA	0	0	0	0	NA	0	0	0	0	NA
1-160	408	1	1	0.8	0.8	0.01	0.01	2	100	256.960826058356	0.979615442768891	0.982856539350735	0.982856539350735	0.98989898989899	2	23	NA	2	2	0	0	NA	0	0	2	2	NA
1-160	409	1	1	0.8	0.8	0.01	0.01	2	100	160.426349973387	0.976577321436556	0.99996819859855	0.99996819859855	1	1	3	NA	0	0	0	0	NA	1	0	0	0	NA
1-160	41	1	1	0.8	0.8	0.01	0.01	2	100	156.27253836733	0.999891595694572	0.9998682834651	0.9998682834651	1	1	23	NA	0	0	0	0	NA	0	0	0	0	NA
1-160	410	1	1	0.8	0.8	0.01	0.01	5	100	201.638276088821	0.999949640942825	0.999941863864798	0.999941863864798	1	1	9	NA	0	0	0	0	NA	0	0	0	0	NA
1-160	411	1	1	0.8	0.8	0.01	0.01	1	100	187.671813896496	0.985766148868785	0.999999999999969	0.999999999999969	1	1	1	NA	0	0	0	0	NA	1	0	0	0	NA
1-160	412	1	1	0.8	0.8	0.01	0.01	4	100	210.264719378637	0.999533512495117	0.999361124637193	0.999361124637193	1	1	21	NA	0	0	0	0	NA	0	0	0	0	NA
1-160	413	1	1	0.8	0.8	0.01	0.01	2	100	205.85439081319	0.999987500160971	0.999989909326733	0.999989909326733	1	1	31	NA	0	0	0	0	NA	0	0	0	0	NA
1-160	414	1	1	0.8	0.8	0.01	0.01	3	100	167.560027316961	0.996311183988731	0.99965377071947	0.99965377071947	1	1	7	NA	0	0	0	0	NA	0	0	0	0	NA
1-160	415	1	1	0.8	0.8	0.01	0.01	3	100	170.008690966156	0.999847435131702	0.9998519647246	0.9998519647246	1	1	26	NA	0	0	0	0	NA	0	0	0	0	NA
1-160	416	1	1	0.8	0.8	0.01	0.01	4	100	204.289893775205	0.999450941117312	0.999446823872174	0.999446823872174	0.994949494949495	2	33	NA	0	0	0	0	NA	0	0	1	1	NA
1-160	417	1	1	0.8	0.8	0.01	0.01	3	100	170.818936867637	0.999764547217809	0.999891889774448	0.999891889774448	1	1	12	NA	0	0	0	0	NA	0	0	0	0	NA
1-160	418	1	1	0.8	0.8	0.01	0.01	3	100	249.539656781969	0.999063331301133	0.999219408774853	0.999219408774853	1	1	26	NA	0	0	0	0	NA	0	0	0	0	NA
1-160	419	1	1	0.8	0.8	0.01	0.01	1	100	227.13140495787	0.999868111543437	0.999994527028741	0.999994527028741	1	1	2	NA	0	0	0	0	NA	0	0	0	0	NA
1-160	42	1	1	0.8	0.8	0.01	0.01	4	100	238.502623275098	0.998507893614431	0.998819297936408	0.998819297936408	1	1	13	NA	0	0	0	0	NA	0	0	0	0	NA
1-160	420	1	1	0.8	0.8	0.01	0.01	4	100	156.412163961671	0.982042430875296	0.984486375158892	0.984486375158892	0.98989898989899	2	6	NA	0	0	0	0	NA	2	2	0	2	NA
1-160	421	1	1	0.8	0.8	0.01	0.01	5	100	186.737928208012	0.962255778009526	0.999563152438712	0.999563152438712	0.98989898989899	2	10	NA	0	0	0	0	NA	3	0	0	2	NA
1-160	422	1	1	0.8	0.8	0.01	0.01	2	100	157.061872239455	0.996933393903741	0.998473417780929	0.998473417780929	1	1	2	NA	0	0	0	0	NA	0	0	0	0	NA
1-160	423	1	1	0.8	0.8	0.01	0.01	2	100	259.458930024871	0.99999982494456	0.999999426460046	0.999999426460046	1	1	5	NA	0	0	0	0	NA	0	0	0	0	NA
1-160	424	1	1	0.8	0.8	0.01	0.01	1	100	190.205153917763	0.999738363278406	0.999999999440154	0.999999999440154	1	1	1	NA	0	0	0	0	NA	0	0	0	0	NA
1-160	425	1	1	0.8	0.8	0.01	0.01	1	100	183.271195394969	0.999998087555816	0.999998185117078	0.999998185117078	1	1	17	NA	0	0	0	0	NA	0	0	0	0	NA
1-160	426	1	1	0.8	0.8	0.01	0.01	3	100	173.668068193532	0.963537198848341	0.96401562347823	0.96401562347823	0.98989898989899	2	90	NA	2	2	2	0	NA	2	2	0	2	NA
1-160	427	1	1	0.8	0.8	0.01	0.01	1	100	169.093081180131	0.99960456481682	0.999999999999996	0.999999999999996	1	1	99	NA	0	0	0	0	NA	0	0	0	0	NA
1-160	428	1	1	0.8	0.8	0.01	0.01	2	100	197.636914044256	0.999995350591864	0.999990920544132	0.999990920544132	1	1	4	NA	0	0	0	0	NA	0	0	0	0	NA
1-160	429	1	1	0.8	0.8	0.01	0.01	1	100	187.267744547209	0.999922630277825	0.999938404323803	0.999938404323803	1	1	2	NA	0	0	0	0	NA	0	0	0	0	NA
1-160	43	1	1	0.8	0.8	0.01	0.01	3	100	173.512257520523	0.977031065552378	0.999999969283783	0.999999969283783	1	1	3	NA	0	0	0	0	NA	2	0	0	0	NA
1-160	430	1	1	0.8	0.8	0.01	0.01	3	100	131.250526305649	0.997639818598372	0.998648173812337	0.998648173812337	1	1	25	NA	0	0	0	0	NA	0	0	0	0	NA
1-160	431	1	1	0.8	0.8	0.01	0.01	3	100	141.519745596551	0.989950176096778	0.989698549615199	0.989698549615199	0.984848484848485	1	7	NA	1	1	1	1	NA	0	0	0	1	NA
1-160	432	1	1	0.8	0.8	0.01	0.01	6	100	189.493280075589	0.947214207175382	0.947114343966725	0.947114343966725	0.98989898989899	1	58	NA	5	5	1	1	NA	0	0	0	0	NA
1-160	433	1	1	0.8	0.8	0.01	0.01	3	100	123.536976236685	0.965129625967456	0.999999602371765	0.999999602371765	1	1	3	NA	0	0	0	0	NA	1	0	0	0	NA
1-160	434	1	1	0.8	0.8	0.01	0.01	2	100	177.325669323108	0.975627363277602	0.999999998262991	0.999999998262991	1	1	2	NA	0	0	0	0	NA	1	0	0	0	NA
1-160	435	1	1	0.8	0.8	0.01	0.01	4	100	167.642032364352	0.999224361057068	0.999294719758741	0.999294719758741	1	1	18	NA	0	0	0	0	NA	0	0	0	0	NA
1-160	436	1	1	0.8	0.8	0.01	0.01	3	100	198.830484776852	0.999376041132484	0.99781742570002	0.99781742570002	1	1	93	NA	0	0	0	0	NA	0	0	0	0	NA
1-160	437	1	1	0.8	0.8	0.01	0.01	3	100	180.579711678478	0.999966538563193	0.999922219373432	0.999922219373432	1	1	12	NA	0	0	0	0	NA	0	0	0	0	NA
1-160	438	1	1	0.8	0.8	0.01	0.01	1	100	218.711221745013	0.999513464472438	0.999999999765118	0.999999999765118	1	1	1	NA	0	0	0	0	NA	0	0	0	0	NA
1-160	439	1	1	0.8	0.8	0.01	0.01	2	100	165.353029522224	0.99993625075722	0.999972688108068	0.999972688108068	1	1	93	NA	0	0	0	0	NA	0	0	0	0	NA
1-160	44	1	1	0.8	0.8	0.01	0.01	1	100	174.532281164445	0.999183201248813	0.999999999999999	0.999999999999999	1	1	1	NA	0	0	0	0	NA	0	0	0	0	NA
1-160	440	1	1	0.8	0.8	0.01	0.01	2	100	207.971476464004	0.999976815288881	0.999999999999973	0.999999999999973	1	1	2	NA	0	0	0	0	NA	0	0	0	0	NA
1-160	441	1	1	0.8	0.8	0.01	0.01	1	100	206.389894430076	0.985967676982203	0.999999992620017	0.999999992620017	1	1	1	NA	0	0	0	0	NA	1	0	0	0	NA
1-160	442	1	1	0.8	0.8	0.01	0.01	2	100	164.790101374742	0.927351690753401	0.927752739186782	0.927752739186782	1	1	6	NA	6	6	0	0	NA	2	2	0	0	NA
1-160	443	1	1	0.8	0.8	0.01	0.01	3	100	194.139431481157	0.99994325145727	0.999944308751949	0.999944308751949	0.984848484848485	3	12	NA	0	0	0	0	NA	0	0	0	3	NA
1-160	444	1	1	0.8	0.8	0.01	0.01	3	100	211.132233894364	0.948173484027473	0.948443599514523	0.948443599514523	0.97979797979798	4	33	NA	5	5	2	0	NA	0	0	0	4	NA
1-160	445	1	1	0.8	0.8	0.01	0.01	3	100	182.433377028826	0.971596490231548	0.999999999999985	0.999999999999985	1	1	3	NA	0	0	0	0	NA	1	0	0	0	NA
1-160	446	1	1	0.8	0.8	0.01	0.01	1	100	191.103128190619	0.999999886207032	1	1	1	1	1	NA	0	0	0	0	NA	0	0	0	0	NA
1-160	447	1	1	0.8	0.8	0.01	0.01	2	100	181.006108961318	0.997299409664556	0.998705641719842	0.998705641719842	1	1	3	NA	0	0	0	0	NA	0	0	0	0	NA
1-160	448	1	1	0.8	0.8	0.01	0.01	3	100	162.997266929497	0.999645211530061	0.99999570453868	0.99999570453868	1	1	5	NA	0	0	0	0	NA	0	0	0	0	NA
1-160	449	1	1	0.8	0.8	0.01	0.01	1	100	206.594739940363	0.999999940542263	0.999999999999999	0.999999999999999	1	1	1	NA	0	0	0	0	NA	0	0	0	0	NA
1-160	45	1	1	0.8	0.8	0.01	0.01	2	100	169.268507880974	0.998412843301931	0.998776723676918	0.998776723676918	0.98989898989899	2	12	NA	0	0	0	0	NA	0	0	0	2	NA
1-160	450	1	1	0.8	0.8	0.01	0.01	1	100	199.70764536601	0.999999723534857	0.999999279833275	0.999999279833275	1	1	4	NA	0	0	0	0	NA	0	0	0	0	NA
1-160	451	1	1	0.8	0.8	0.01	0.01	3	100	234.839085297044	0.999511193166596	0.999505709616597	0.999505709616597	1	1	33	NA	0	0	0	0	NA	0	0	0	0	NA
1-160	452	1	1	0.8	0.8	0.01	0.01	1	100	162.548423445114	0.998391694075414	0.999999999999913	0.999999999999913	1	1	1	NA	0	0	0	0	NA	0	0	0	0	NA
1-160	453	1	1	0.8	0.8	0.01	0.01	3	100	136.660854278647	0.999986395956886	0.999986764284149	0.999986764284149	1	1	23	NA	0	0	0	0	NA	0	0	0	0	NA
1-160	454	1	1	0.8	0.8	0.01	0.01	6	100	216.28782812494	0.999178837781169	0.998989020937934	0.998989020937934	0.964646464646465	9	16	NA	0	0	0	0	NA	0	0	0	7	NA
1-160	455	1	1	0.8	0.8	0.01	0.01	1	100	134.547295684328	0.983306479249206	0.999999999691889	0.999999999691889	1	1	1	NA	0	0	0	0	NA	2	0	0	0	NA
1-160	456	1	1	0.8	0.8	0.01	0.01	2	100	186.028468239469	0.965559778184061	0.876788629256969	0.876788629256969	1	1	3	NA	1	2	0	0	NA	2	14	0	0	NA
1-160	457	1	1	0.8	0.8	0.01	0.01	2	100	178.794828802052	0.962959763284105	0.997526685114396	0.997526685114396	1	1	2	NA	0	0	0	0	NA	6	0	0	0	NA
1-160	458	1	1	0.8	0.8	0.01	0.01	2	100	188.887732820413	0.999858461630117	0.99983363965161	0.99983363965161	1	1	9	NA	0	0	0	0	NA	0	0	0	0	NA
1-160	459	1	1	0.8	0.8	0.01	0.01	1	100	154.497854416501	0.999882358966137	0.999920574380535	0.999920574380535	1	1	6	NA	0	0	0	0	NA	0	0	0	0	NA
1-160	46	1	1	0.8	0.8	0.01	0.01	2	100	183.689962035162	0.95694637328244	0.999340417880504	0.999340417880504	1	1	31	NA	4	0	0	0	NA	0	0	0	0	NA
1-160	460	1	1	0.8	0.8	0.01	0.01	3	100	154.915304533183	0.977392300763235	0.99533819538671	0.99533819538671	0.994949494949495	2	44	NA	1	0	0	0	NA	3	0	1	1	NA
1-160	461	1	1	0.8	0.8	0.01	0.01	1	100	170.28144738238	0.999999998430547	0.999999999705842	0.999999999705842	1	1	1	NA	0	0	0	0	NA	0	0	0	0	NA
1-160	462	1	1	0.8	0.8	0.01	0.01	2	100	177.334725639118	0.994185147235825	0.993475033734794	0.993475033734794	1	1	54	NA	0	0	0	0	NA	1	1	1	0	NA
1-160	463	1	1	0.8	0.8	0.01	0.01	1	100	175.435510698319	0.999980953243129	0.999981150079775	0.999981150079775	1	1	15	NA	0	0	0	0	NA	0	0	0	0	NA
1-160	464	1	1	0.8	0.8	0.01	0.01	3	100	200.779764608367	0.999899062841584	0.999880807741476	0.999880807741476	1	1	13	NA	0	0	0	0	NA	0	0	0	0	NA
1-160	465	1	1	0.8	0.8	0.01	0.01	5	100	199.838287951152	0.973752495056241	0.973790164992078	0.973790164992078	0.98989898989899	3	19	NA	2	2	0	0	NA	1	1	2	2	NA
1-160	466	1	1	0.8	0.8	0.01	0.01	2	100	166.344185343504	0.976824493414803	0.99993186241218	0.99993186241218	1	1	6	NA	0	0	0	0	NA	2	0	0	0	NA
1-160	467	1	1	0.8	0.8	0.01	0.01	2	100	159.594122564278	0.997034778860851	0.996939240051989	0.996939240051989	1	1	6	NA	0	0	0	0	NA	0	0	0	0	NA
1-160	468	1	1	0.8	0.8	0.01	0.01	2	100	167.394768315884	0.999588077206172	0.999669640281315	0.999669640281315	0.994949494949495	2	57	NA	0	0	0	0	NA	0	0	1	1	NA
1-160	469	1	1	0.8	0.8	0.01	0.01	1	100	169.035300554653	0.999987412450327	0.999981450351586	0.999981450351586	1	1	4	NA	0	0	0	0	NA	0	0	0	0	NA
1-160	47	1	1	0.8	0.8	0.01	0.01	3	100	227.265947285862	0.999202403012159	0.999244498133668	0.999244498133668	0.994949494949495	2	40	NA	0	0	0	0	NA	0	0	0	1	NA
1-160	470	1	1	0.8	0.8	0.01	0.01	2	100	181.11660891637	0.998000397925466	0.998001830434161	0.998001830434161	1	1	20	NA	0	0	0	0	NA	0	0	0	0	NA
1-160	471	1	1	0.8	0.8	0.01	0.01	3	100	216.068825931269	0.977217597583558	0.989897973140478	0.989897973140478	0.98989898989899	1	3	NA	1	1	1	1	NA	1	0	0	0	NA
1-160	472	1	1	0.8	0.8	0.01	0.01	1	100	128.092145218295	0.999983394879647	0.999961193209074	0.999961193209074	1	1	98	NA	0	0	0	0	NA	0	0	0	0	NA
1-160	473	1	1	0.8	0.8	0.01	0.01	4	100	188.40032691335	0.976950803340771	0.971946302266889	0.971946302266889	0.97979797979798	2	26	NA	2	3	3	1	NA	0	0	0	2	NA
1-160	474	1	1	0.8	0.8	0.01	0.01	1	100	194.97151352728	0.984675961659859	1	1	1	1	1	NA	0	0	0	0	NA	1	0	0	0	NA
1-160	475	1	1	0.8	0.8	0.01	0.01	2	100	194.692066058286	0.976563922350496	0.999999999999998	0.999999999999998	1	1	2	NA	0	0	0	0	NA	1	0	0	0	NA
1-160	476	1	1	0.8	0.8	0.01	0.01	1	100	182.507338361526	0.999849424681267	0.999915331353777	0.999915331353777	1	1	5	NA	0	0	0	0	NA	0	0	0	0	NA
1-160	477	1	1	0.8	0.8	0.01	0.01	4	100	150.698649803422	0.996258601003213	0.997954937179547	0.997954937179547	0.994949494949495	2	56	NA	0	0	0	0	NA	0	0	1	1	NA
1-160	478	1	1	0.8	0.8	0.01	0.01	1	100	185.728793454552	0.999768755331315	0.999999999999074	0.999999999999074	1	1	1	NA	0	0	0	0	NA	0	0	0	0	NA
1-160	479	1	1	0.8	0.8	0.01	0.01	2	100	212.547573467984	0.999999988083613	1	1	1	1	2	NA	0	0	0	0	NA	0	0	0	0	NA
1-160	48	1	1	0.8	0.8	0.01	0.01	3	100	155.66671285653	0.999231352954044	0.998609390869312	0.998609390869312	1	1	7	NA	0	0	0	0	NA	0	0	0	0	NA
1-160	480	1	1	0.8	0.8	0.01	0.01	2	100	230.787905491287	0.998011325384862	0.999932786899958	0.999932786899958	1	1	8	NA	0	0	0	0	NA	0	0	0	0	NA
1-160	481	1	1	0.8	0.8	0.01	0.01	3	100	191.437837283712	0.999990574738349	0.99998796445279	0.99998796445279	1	1	16	NA	0	0	0	0	NA	0	0	0	0	NA
1-160	482	1	1	0.8	0.8	0.01	0.01	3	100	164.681258634418	0.9994202178793	0.999465553040308	0.999465553040308	1	1	42	NA	0	0	0	0	NA	0	0	0	0	NA
1-160	483	1	1	0.8	0.8	0.01	0.01	1	100	170.964086931229	0.989975456416645	1	1	1	1	1	NA	0	0	0	0	NA	1	0	0	0	NA
1-160	484	1	1	0.8	0.8	0.01	0.01	1	100	197.268637409742	0.987745267330365	1	1	1	1	1	NA	0	0	0	0	NA	1	0	0	0	NA
1-160	485	1	1	0.8	0.8	0.01	0.01	2	100	183.607207959516	0.976714301544494	0.999999999999969	0.999999999999969	1	1	2	NA	0	0	0	0	NA	1	0	0	0	NA
1-160	486	1	1	0.8	0.8	0.01	0.01	4	100	183.281676825136	0.977337692476959	0.979272153521222	0.979272153521222	1	1	12	NA	0	0	0	0	NA	4	3	0	0	NA
1-160	487	1	1	0.8	0.8	0.01	0.01	2	100	149.372165822641	0.9999987289688	0.999996462151435	0.999996462151435	1	1	9	NA	0	0	0	0	NA	0	0	0	0	NA
1-160	488	1	1	0.8	0.8	0.01	0.01	2	100	189.2148368494	0.999989487465109	0.999978905330689	0.999978905330689	1	1	3	NA	0	0	0	0	NA	0	0	0	0	NA
1-160	489	1	1	0.8	0.8	0.01	0.01	1	100	136.278153009504	0.984679102718598	1	1	1	1	1	NA	0	0	0	0	NA	1	0	0	0	NA
1-160	49	1	1	0.8	0.8	0.01	0.01	3	100	176.211171332198	0.993161228065751	0.993951637523404	0.993951637523404	0.98989898989899	2	40	NA	0	0	0	0	NA	0	0	0	2	NA
1-160	490	1	1	0.8	0.8	0.01	0.01	3	100	228.513050300372	0.993304520292733	0.987990957843281	0.987990957843281	0.984848484848485	3	26	NA	0	0	0	0	NA	1	2	0	3	NA
1-160	491	1	1	0.8	0.8	0.01	0.01	3	100	167.444879650551	0.962079171991136	0.984457713335485	0.984457713335485	1	1	4	NA	0	0	0	0	NA	4	1	0	0	NA
1-160	492	1	1	0.8	0.8	0.01	0.01	3	100	150.841782135622	0.999999994999286	0.99999999964615	0.99999999964615	1	1	3	NA	0	0	0	0	NA	0	0	0	0	NA
1-160	493	1	1	0.8	0.8	0.01	0.01	3	100	175.895502288272	0.998475026951803	0.998793895047586	0.998793895047586	1	1	51	NA	0	0	0	0	NA	0	0	4	0	NA
1-160	494	1	1	0.8	0.8	0.01	0.01	3	100	197.924394038959	0.999996220394067	0.999988798919915	0.999988798919915	1	1	6	NA	0	0	0	0	NA	0	0	0	0	NA
1-160	495	1	1	0.8	0.8	0.01	0.01	3	100	210.7604018776	0.999856788364687	0.99993620947573	0.99993620947573	1	1	6	NA	0	0	0	0	NA	0	0	0	0	NA
1-160	496	1	1	0.8	0.8	0.01	0.01	3	100	205.426072480813	0.999561511081143	0.999339097135499	0.999339097135499	1	1	11	NA	0	0	0	0	NA	0	0	0	0	NA
1-160	497	1	1	0.8	0.8	0.01	0.01	2	100	190.31615002991	0.951986036654463	0.981258862727643	0.981258862727643	1	1	5	NA	0	0	0	0	NA	5	2	0	0	NA
1-160	498	1	1	0.8	0.8	0.01	0.01	1	100	167.799172565019	0.984815820944055	0.999999844633798	0.999999844633798	1	1	1	NA	0	0	0	0	NA	1	0	0	0	NA
1-160	499	1	1	0.8	0.8	0.01	0.01	1	100	156.743171767511	0.999999680693732	0.999998622760498	0.999998622760498	1	1	3	NA	0	0	0	0	NA	0	0	0	0	NA
1-160	5	1	1	0.8	0.8	0.01	0.01	3	100	142.981603142665	0.971835606955892	0.999921205127426	0.999921205127426	1	1	6	NA	0	0	0	0	NA	1	0	0	0	NA
1-160	50	1	1	0.8	0.8	0.01	0.01	1	100	170.483024473532	0.999991632855352	0.999993441146999	0.999993441146999	1	1	7	NA	0	0	0	0	NA	0	0	0	0	NA
1-160	500	1	1	0.8	0.8	0.01	0.01	1	100	171.858612984386	0.999999979323819	1	1	1	1	1	NA	0	0	0	0	NA	0	0	0	0	NA
1-160	51	1	1	0.8	0.8	0.01	0.01	8	100	206.505870366036	0.987563103058863	0.987420374883275	0.987420374883275	0.97979797979798	3	29	NA	1	1	1	0	NA	0	0	0	4	NA
1-160	52	1	1	0.8	0.8	0.01	0.01	3	100	193.746541837958	0.999982947382785	0.999993017392537	0.999993017392537	1	1	5	NA	0	0	0	0	NA	0	0	0	0	NA
1-160	53	1	1	0.8	0.8	0.01	0.01	2	100	185.576786603936	0.995004600022934	0.990581566931451	0.990581566931451	1	1	8	NA	0	0	0	0	NA	0	1	0	0	NA
1-160	54	1	1	0.8	0.8	0.01	0.01	1	100	154.743849461036	0.999927565899002	0.999920951729428	0.999920951729428	1	1	8	NA	0	0	0	0	NA	0	0	0	0	NA
1-160	55	1	1	0.8	0.8	0.01	0.01	1	100	216.480709587282	0.999999132031357	0.999996604698211	0.999996604698211	1	1	5	NA	0	0	0	0	NA	0	0	0	0	NA
1-160	56	1	1	0.8	0.8	0.01	0.01	4	100	204.783263834875	0.990168337409595	0.990136464420846	0.990136464420846	0.97979797979798	2	18	NA	1	1	1	1	NA	0	0	0	2	NA
1-160	57	1	1	0.8	0.8	0.01	0.01	1	100	220.921054090043	0.989619466381993	0.989685978697971	0.989685978697971	0.994949494949495	2	27	NA	1	1	0	0	NA	0	0	1	1	NA
1-160	58	1	1	0.8	0.8	0.01	0.01	1	100	190.02575948409	0.999864834634723	0.999999996147186	0.999999996147186	1	1	1	NA	0	0	0	0	NA	0	0	0	0	NA
1-160	59	1	1	0.8	0.8	0.01	0.01	1	100	150.951845504806	0.999999335078699	0.99999685959575	0.99999685959575	1	1	2	NA	0	0	0	0	NA	0	0	0	0	NA
1-160	6	1	1	0.8	0.8	0.01	0.01	1	100	151.232583328693	0.998955122536529	0.999995790707835	0.999995790707835	1	1	2	NA	0	0	0	0	NA	0	0	0	0	NA
1-160	60	1	1	0.8	0.8	0.01	0.01	3	100	248.683037709934	0.996995573268523	0.997400796482865	0.997400796482865	1	1	29	NA	0	0	0	0	NA	0	0	0	0	NA
1-160	61	1	1	0.8	0.8	0.01	0.01	3	100	168.01859239321	0.999971093813018	0.999963182019289	0.999963182019289	1	1	11	NA	0	0	0	0	NA	0	0	0	0	NA
1-160	62	1	1	0.8	0.8	0.01	0.01	5	100	221.191639740929	0.975774981647331	0.974943041760145	0.974943041760145	0.98989898989899	3	32	NA	2	2	2	0	NA	1	1	1	2	NA
1-160	63	1	1	0.8	0.8	0.01	0.01	4	100	204.262713591357	0.992833513138924	0.993276660551696	0.993276660551696	0.98989898989899	2	32	NA	0	0	0	0	NA	1	1	1	2	NA
1-160	64	1	1	0.8	0.8	0.01	0.01	4	100	154.172702946116	0.982455060971191	0.983721060733121	0.983721060733121	0.974747474747475	3	90	NA	1	1	2	1	NA	0	0	0	3	NA
1-160	65	1	1	0.8	0.8	0.01	0.01	2	100	203.083717802967	0.999528997988853	0.999497762954923	0.999497762954923	1	1	13	NA	0	0	0	0	NA	0	0	0	0	NA
1-160	66	1	1	0.8	0.8	0.01	0.01	3	100	197.968030008919	0.999717379773991	0.999672304363057	0.999672304363057	1	1	8	NA	0	0	0	0	NA	0	0	0	0	NA
1-160	67	1	1	0.8	0.8	0.01	0.01	3	100	194.76860062248	0.969511008375471	0.999999950522165	0.999999950522165	1	1	3	NA	0	0	0	0	NA	1	0	0	0	NA
1-160	68	1	1	0.8	0.8	0.01	0.01	3	100	139.401424717397	0.999903814988827	0.999665264779765	0.999665264779765	1	1	8	NA	0	0	0	0	NA	0	0	0	0	NA
1-160	69	1	1	0.8	0.8	0.01	0.01	1	100	178.826797912411	0.989538408364176	1	1	1	1	1	NA	0	0	0	0	NA	1	0	0	0	NA
1-160	7	1	1	0.8	0.8	0.01	0.01	3	100	202.217390988002	0.999834402659084	0.999759703474503	0.999759703474503	1	1	15	NA	0	0	0	0	NA	0	0	0	0	NA
1-160	70	1	1	0.8	0.8	0.01	0.01	1	100	199.047450156768	0.999996367130134	0.999999293818656	0.999999293818656	1	1	10	NA	0	0	0	0	NA	0	0	0	0	NA
1-160	71	1	1	0.8	0.8	0.01	0.01	1	100	202.052511941791	0.999994172432285	0.999996287209303	0.999996287209303	1	1	46	NA	0	0	0	0	NA	0	0	0	0	NA
1-160	72	1	1	0.8	0.8	0.01	0.01	3	100	177.111985832411	0.973246081763033	0.99999858292268	0.99999858292268	1	1	4	NA	0	0	0	0	NA	1	0	0	0	NA
1-160	73	1	1	0.8	0.8	0.01	0.01	4	100	165.376406162424	0.998750055474766	0.998707823011741	0.998707823011741	1	1	35	NA	0	0	0	0	NA	0	0	0	0	NA
1-160	74	1	1	0.8	0.8	0.01	0.01	1	100	157.538659948151	0.998895304294021	0.999103542075041	0.999103542075041	1	1	2	NA	0	0	0	0	NA	0	0	0	0	NA
1-160	75	1	1	0.8	0.8	0.01	0.01	3	100	160.366161582932	0.999896550793294	0.999947385805165	0.999947385805165	1	1	15	NA	0	0	0	0	NA	0	0	0	0	NA
1-160	76	1	1	0.8	0.8	0.01	0.01	1	100	176.069519820516	0.999999960149791	0.99999999999994	0.99999999999994	1	1	1	NA	0	0	0	0	NA	0	0	0	0	NA
1-160	77	1	1	0.8	0.8	0.01	0.01	1	100	241.944697198941	0.999911621691292	0.999999992329989	0.999999992329989	1	1	1	NA	0	0	0	0	NA	0	0	0	0	NA
1-160	78	1	1	0.8	0.8	0.01	0.01	3	100	219.065104047171	0.968995914393478	0.969090983637881	0.969090983637881	0.98989898989899	3	45	NA	3	3	0	0	NA	0	0	3	2	NA
1-160	79	1	1	0.8	0.8	0.01	0.01	1	100	180.038486293624	0.999999955478713	0.999999999999974	0.999999999999974	1	1	1	NA	0	0	0	0	NA	0	0	0	0	NA
1-160	8	1	1	0.8	0.8	0.01	0.01	1	100	157.279524356877	0.999999993266343	1	1	1	1	1	NA	0	0	0	0	NA	0	0	0	0	NA
1-160	80	1	1	0.8	0.8	0.01	0.01	2	100	196.390300485107	0.958477819473251	0.986895006353844	0.986895006353844	1	1	3	NA	0	0	0	0	NA	3	0	0	0	NA
1-160	81	1	1	0.8	0.8	0.01	0.01	3	100	198.944109008672	0.948413676479549	0.954861806838854	0.954861806838854	0.98989898989899	2	5	NA	4	4	0	0	NA	3	0	2	2	NA
1-160	82	1	1	0.8	0.8	0.01	0.01	2	100	167.831896908819	0.999963327121342	0.999914213098382	0.999914213098382	1	1	4	NA	0	0	0	0	NA	0	0	0	0	NA
1-160	83	1	1	0.8	0.8	0.01	0.01	4	100	198.004495618644	0.999914930725208	0.999918387527425	0.999918387527425	0.994949494949495	2	13	NA	0	0	0	0	NA	0	0	0	1	NA
1-160	84	1	1	0.8	0.8	0.01	0.01	1	100	165.91357337212	0.999996853473755	0.999992485259862	0.999992485259862	1	1	3	NA	0	0	0	0	NA	0	0	0	0	NA
1-160	85	1	1	0.8	0.8	0.01	0.01	1	100	188.74492939469	0.979539214418658	0.975624301607976	0.975624301607976	1	1	2	NA	0	0	0	0	NA	3	3	0	0	NA
1-160	86	1	1	0.8	0.8	0.01	0.01	2	100	172.286015190414	0.999670813655693	0.999637948575919	0.999637948575919	1	1	14	NA	0	0	0	0	NA	0	0	0	0	NA
1-160	87	1	1	0.8	0.8	0.01	0.01	4	100	176.511553850203	0.995959178466923	0.998762494535956	0.998762494535956	1	1	32	NA	0	0	0	0	NA	0	0	0	0	NA
1-160	88	1	1	0.8	0.8	0.01	0.01	2	100	165.129687187568	0.99986315607861	0.999790295123735	0.999790295123735	1	1	4	NA	0	0	0	0	NA	0	0	0	0	NA
1-160	89	1	1	0.8	0.8	0.01	0.01	2	100	171.115081061844	0.999678809668292	0.99973038723179	0.99973038723179	1	1	26	NA	0	0	0	0	NA	0	0	0	0	NA
1-160	9	1	1	0.8	0.8	0.01	0.01	1	100	143.042754816598	0.9999034847478	1	1	1	1	1	NA	0	0	0	0	NA	0	0	0	0	NA
1-160	90	1	1	0.8	0.8	0.01	0.01	2	100	154.988111455079	0.998898007015885	0.998888315214091	0.998888315214091	1	1	20	NA	0	0	0	0	NA	0	0	0	0	NA
1-160	91	1	1	0.8	0.8	0.01	0.01	6	100	213.208411903989	0.998906976186542	0.997682520203472	0.997682520203472	1	1	19	NA	0	0	0	0	NA	0	0	0	0	NA
1-160	92	1	1	0.8	0.8	0.01	0.01	2	100	226.372581951658	0.979095914357079	0.999999919140657	0.999999919140657	1	1	3	NA	0	0	0	0	NA	1	0	0	0	NA
1-160	93	1	1	0.8	0.8	0.01	0.01	2	100	178.80014936613	0.999736896366435	0.999371252318995	0.999371252318995	1	1	3	NA	0	0	0	0	NA	0	0	0	0	NA
1-160	94	1	1	0.8	0.8	0.01	0.01	1	100	210.647274102814	0.999994612463204	0.999999999999998	0.999999999999998	1	1	1	NA	0	0	0	0	NA	0	0	0	0	NA
1-160	95	1	1	0.8	0.8	0.01	0.01	2	100	146.545355341817	0.997091937431245	0.997450313504612	0.997450313504612	1	1	17	NA	0	0	0	0	NA	0	0	0	0	NA
1-160	96	1	1	0.8	0.8	0.01	0.01	5	100	206.460754541262	0.989322136060449	0.989491257409032	0.989491257409032	0.974747474747475	2	69	NA	0	0	2	1	NA	2	2	0	3	NA
1-160	97	1	1	0.8	0.8	0.01	0.01	3	100	173.671555122399	0.997390655937142	0.998260676650137	0.998260676650137	1	1	8	NA	0	0	0	0	NA	0	0	0	0	NA
1-160	98	1	1	0.8	0.8	0.01	0.01	1	100	161.261239444527	0.999999867957576	0.999999920759765	0.999999920759765	1	1	3	NA	0	0	0	0	NA	0	0	0	0	NA
[truncated: 14,001 more rows]
