# Supplementary material for: Accuracy of ancestral state reconstruction for non-neutral traits
Source: Sci Rep. 2020 May 6;10:7644. doi: 10.1038/s41598-020-64647-4 (PMC7203120; doi:10.1038/s41598-020-64647-4)
Supplement: Supplementary file 1 — Supplementary Information. [file 41598_2020_64647_MOESM1_ESM.zip › SuppDataAndCode/taxa1600/decileSummary1600.txt]

paramSetID	lambda0	lambda1	mu0	mu1	q01	q10	decile	nodeAge	rightness.mk2	rightness.bisse	rightness.bisseno_opt	rightness.mpr	rightness.hisse	q.rightness.mk2	q.rightness.bisse	q.rightness.bisseno_opt	q.rightness.hisse
1-145	1	1	0.01	0.01	0.01	0.01	1	0.0520371336294882	0.99998966081057	0.99999309039853	0.999993598626436	1	NA	1	1	1	NA
1-145	1	1	0.01	0.01	0.01	0.01	2	0.162861198978401	0.999911096789915	0.999942605323464	0.999952931814301	0.99996875	NA	0.999953125	0.99996875	0.99996875	NA
1-145	1	1	0.01	0.01	0.01	0.01	3	0.288832366725963	0.999916016573975	0.999944902385842	0.999919993428527	0.999953125	NA	0.999953125	0.99996875	0.999953125	NA
1-145	1	1	0.01	0.01	0.01	0.01	4	0.431619939596618	0.999702875619798	0.999772787909259	0.999840421455877	0.999875	NA	0.999796875	0.9998125	0.999875	NA
1-145	1	1	0.01	0.01	0.01	0.01	5	0.598281225181825	0.999700212142641	0.999842890203403	0.999869603856733	0.999890625	NA	0.99984375	0.999921875	0.9999375	NA
1-145	1	1	0.01	0.01	0.01	0.01	6	0.800422757649393	0.999437392418573	0.999683332384912	0.999738911955192	0.99975	NA	0.999640625	0.999765625	0.99984375	NA
1-145	1	1	0.01	0.01	0.01	0.01	7	1.05465689972977	0.99952832557228	0.999695569183199	0.999782740560343	0.9998125	NA	0.999734375	0.9998125	0.999890625	NA
1-145	1	1	0.01	0.01	0.01	0.01	8	1.39552944523803	0.999354423527619	0.999578452311303	0.999694359118758	0.99971875	NA	0.999640625	0.999703125	0.999796875	NA
1-145	1	1	0.01	0.01	0.01	0.01	9	1.92589686067798	0.999326252725412	0.999548708389974	0.999662673924698	0.999765625	NA	0.999640625	0.9996875	0.999796875	NA
1-145	1	1	0.01	0.01	0.01	0.01	10	3.29386823900847	0.998896854506458	0.999083241407031	0.999404386732417	0.999229559748428	NA	0.99940251572327	0.999292452830189	0.999575471698113	NA
1-145	1	1	0.01	0.01	0.01	0.01	100	6.44288671339497	0.990974115902753	0.991479524809641	0.994913767095017	0.994375	NA	0.99375	0.99125	0.995625	NA
1-148	1	1	0.8	0.01	0.01	0.01	1	0.0524274495258694	0.999948662004209	0.999961602103844	0.999964301160047	0.99996875	NA	0.99996875	0.99996875	0.99996875	NA
1-148	1	1	0.8	0.01	0.01	0.01	2	0.164845206538098	0.999883260365315	0.999950023435493	0.999953798942783	0.99996875	NA	0.999953125	0.99996875	0.99996875	NA
1-148	1	1	0.8	0.01	0.01	0.01	3	0.291383066489131	0.99983039309237	0.999901556531492	0.999963369703192	0.999984375	NA	0.99990625	0.999921875	0.999984375	NA
1-148	1	1	0.8	0.01	0.01	0.01	4	0.43741789605662	0.999796887277989	0.999883557854989	0.999948042655686	0.99996875	NA	0.9999375	0.9999375	0.999984375	NA
1-148	1	1	0.8	0.01	0.01	0.01	5	0.609599444111795	0.99972440003087	0.999871073783488	0.999888638940265	0.999921875	NA	0.999953125	0.999953125	0.9999375	NA
1-148	1	1	0.8	0.01	0.01	0.01	6	0.817860585771198	0.999487956775582	0.999632311201155	0.999712113300378	0.99978125	NA	0.99975	0.99971875	0.99975	NA
1-148	1	1	0.8	0.01	0.01	0.01	7	1.08281986785084	0.999426804273421	0.999635062805881	0.999725989053047	0.999734375	NA	0.999765625	0.99978125	0.9998125	NA
1-148	1	1	0.8	0.01	0.01	0.01	8	1.44210032833083	0.999382888969109	0.999669452688965	0.99977019809733	0.999796875	NA	0.999796875	0.999875	0.999875	NA
1-148	1	1	0.8	0.01	0.01	0.01	9	2.00718903736619	0.999375849669337	0.999584138678022	0.999677364633508	0.9996875	NA	0.99984375	0.9998125	0.999796875	NA
1-148	1	1	0.8	0.01	0.01	0.01	10	3.74932604487677	0.995992702388785	0.997748183022677	0.997915833494177	0.994748427672956	NA	0.99748427672956	0.998632075471698	0.998569182389937	NA
1-148	1	1	0.8	0.01	0.01	0.01	100	10.1004635992164	0.951947662317687	0.98408089879223	0.98168894654685	0.933125	NA	0.96625	0.99125	0.986875	NA
1-157	1	1	0.01	0.8	0.01	0.01	1	0.0516120858453096	0.999872683623428	0.999987262779202	0.999995923804207	1	NA	0.999921875	1	1	NA
1-157	1	1	0.01	0.8	0.01	0.01	2	0.162402631900379	0.999503927737247	0.999810849180903	0.999908919494748	0.999921875	NA	0.999671875	0.99984375	0.999921875	NA
1-157	1	1	0.01	0.8	0.01	0.01	3	0.28859590650684	0.999281856767343	0.999776096623085	0.999927217860041	0.9999375	NA	0.999625	0.999875	0.999953125	NA
1-157	1	1	0.01	0.8	0.01	0.01	4	0.433388597278307	0.999067250944767	0.999770007621491	0.999915739262284	0.999953125	NA	0.999734375	0.999890625	0.999953125	NA
1-157	1	1	0.01	0.8	0.01	0.01	5	0.602525158988315	0.99882531771903	0.999742199510348	0.999924164471761	0.999953125	NA	0.9996875	0.999890625	0.99996875	NA
1-157	1	1	0.01	0.8	0.01	0.01	6	0.807028691413003	0.998450261565569	0.999590128413306	0.999840102817779	0.999875	NA	0.99959375	0.999796875	0.99990625	NA
1-157	1	1	0.01	0.8	0.01	0.01	7	1.06222861517891	0.998294539137834	0.999667056414829	0.999921714156047	0.999984375	NA	0.99978125	0.999921875	0.999984375	NA
1-157	1	1	0.01	0.8	0.01	0.01	8	1.40772833159344	0.997822103779672	0.999411797203119	0.999780191521228	0.99984375	NA	0.999546875	0.99971875	0.99984375	NA
1-157	1	1	0.01	0.8	0.01	0.01	9	1.93923121378937	0.997655215168421	0.999434462509986	0.999797265725272	0.999796875	NA	0.999609375	0.99975	0.999875	NA
1-157	1	1	0.01	0.8	0.01	0.01	10	3.31344057978967	0.994268865857841	0.998286674954757	0.999676971776426	0.999748427672956	NA	0.99811320754717	0.998930817610063	0.999764150943396	NA
1-157	1	1	0.01	0.8	0.01	0.01	100	6.47282752328783	0.931649359597997	0.978383932060785	0.997472323475839	0.996875	NA	0.945625	0.981875	0.9975	NA
1-160	1	1	0.8	0.8	0.01	0.01	1	0.0505878303860099	0.999962051054138	0.999959925609792	0.999975320798753	0.99996875	NA	0.99996875	0.999953125	0.999984375	NA
1-160	1	1	0.8	0.8	0.01	0.01	2	0.171221057385939	0.999848278866438	0.999847999028377	0.999851821323932	0.99990625	NA	0.999875	0.999859375	0.999875	NA
1-160	1	1	0.8	0.8	0.01	0.01	3	0.320944777845148	0.999805075347601	0.999803264035364	0.999791298238878	0.99984375	NA	0.999859375	0.999828125	0.99984375	NA
1-160	1	1	0.8	0.8	0.01	0.01	4	0.510175711888066	0.999813637930125	0.999817294674331	0.999814326431271	0.999875	NA	0.9999375	0.999921875	0.999921875	NA
1-160	1	1	0.8	0.8	0.01	0.01	5	0.756250272386503	0.999439009441294	0.999434964886422	0.999466459771742	0.99953125	NA	0.999625	0.999625	0.999625	NA
1-160	1	1	0.8	0.8	0.01	0.01	6	1.09283944989908	0.999283079813591	0.999298326860041	0.99932602222073	0.99934375	NA	0.999546875	0.99959375	0.999625	NA
1-160	1	1	0.8	0.8	0.01	0.01	7	1.58403139529766	0.998857655562123	0.998865566201776	0.99891845505624	0.999109375	NA	0.9991875	0.999234375	0.9993125	NA
1-160	1	1	0.8	0.8	0.01	0.01	8	2.36240437022595	0.998167540633989	0.998193042975025	0.998311005033722	0.998546875	NA	0.998796875	0.9988125	0.99884375	NA
1-160	1	1	0.8	0.8	0.01	0.01	9	3.84281578952653	0.996736919432945	0.99675392430803	0.996927019947642	0.997140625	NA	0.9979375	0.997875	0.9979375	NA
1-160	1	1	0.8	0.8	0.01	0.01	10	9.14515170727326	0.991859459783172	0.991923258293983	0.992187880725705	0.992012578616352	NA	0.994496855345912	0.994622641509434	0.994606918238994	NA
1-160	1	1	0.8	0.8	0.01	0.01	100	23.5631060212291	0.976599481961617	0.976411009269066	0.974252081066138	0.97375	NA	0.9825	0.98375	0.978125	NA
1-177	1	1	0.01	0.01	0.1	0.01	1	0.0521283753707347	0.999898275160896	0.999898051138213	0.99990101622602	0.99990625	NA	0.999953125	0.999953125	0.999953125	NA
1-177	1	1	0.01	0.01	0.1	0.01	2	0.163646434903354	0.999540409749539	0.999545154237677	0.999530256021849	0.999609375	NA	0.999796875	0.999796875	0.999796875	NA
1-177	1	1	0.01	0.01	0.1	0.01	3	0.289264700261928	0.998712809364312	0.998706840265614	0.998711860426133	0.9983125	NA	0.999265625	0.999265625	0.999265625	NA
1-177	1	1	0.01	0.01	0.1	0.01	4	0.433017659951725	0.998070586473406	0.998087651668913	0.998068941540509	0.997578125	NA	0.9989375	0.998953125	0.998984375	NA
1-177	1	1	0.01	0.01	0.1	0.01	5	0.601113235516728	0.996943825993909	0.996951153033777	0.996946206590308	0.996078125	NA	0.998109375	0.998109375	0.998125	NA
1-177	1	1	0.01	0.01	0.1	0.01	6	0.802712974802994	0.99600727208358	0.996036861872914	0.996059439127717	0.99484375	NA	0.997546875	0.997515625	0.9975625	NA
1-177	1	1	0.01	0.01	0.1	0.01	7	1.05687252820144	0.99446307431632	0.994501707217139	0.994470728000432	0.992046875	NA	0.9963125	0.996390625	0.9964375	NA
1-177	1	1	0.01	0.01	0.1	0.01	8	1.40070368967142	0.992289845547847	0.992302619333956	0.99239365093924	0.9883125	NA	0.994703125	0.994703125	0.994671875	NA
1-177	1	1	0.01	0.01	0.1	0.01	9	1.93186436033899	0.990805641198697	0.990840720571349	0.990963878943773	0.981546875	NA	0.993515625	0.9935625	0.99378125	NA
1-177	1	1	0.01	0.01	0.1	0.01	10	3.297948066555	0.987344208991989	0.987391712884519	0.987736957173159	0.959842767295597	NA	0.991022012578616	0.991132075471698	0.99125786163522	NA
1-177	1	1	0.01	0.01	0.1	0.01	100	6.39080456976794	0.977323684993107	0.978271423544637	0.980011488413285	0.88375	NA	0.985	0.986875	0.988125	NA
1-180	1	1	0.8	0.01	0.1	0.01	1	0.0522307885261028	0.999738823165973	0.999836914222441	0.999832186725863	0.999859375	NA	0.999796875	0.99984375	0.999859375	NA
1-180	1	1	0.8	0.01	0.1	0.01	2	0.16379497432972	0.999515233129878	0.999757621336232	0.999762728485006	0.99984375	NA	0.99975	0.999859375	0.999890625	NA
1-180	1	1	0.8	0.01	0.1	0.01	3	0.289357168598186	0.999262715635517	0.99967178702294	0.999713754620011	0.999796875	NA	0.999703125	0.99984375	0.999875	NA
1-180	1	1	0.8	0.01	0.1	0.01	4	0.433662477232994	0.998935747736225	0.999453495313539	0.999545248829393	0.99959375	NA	0.99959375	0.999703125	0.999765625	NA
1-180	1	1	0.8	0.01	0.1	0.01	5	0.601866243519801	0.998548720599607	0.999267035986976	0.999411586469468	0.999390625	NA	0.99959375	0.9996875	0.99971875	NA
1-180	1	1	0.8	0.01	0.1	0.01	6	0.804086711781971	0.998075479261829	0.999026029703322	0.999218024130587	0.99934375	NA	0.999328125	0.999484375	0.999609375	NA
1-180	1	1	0.8	0.01	0.1	0.01	7	1.05899301176767	0.997707102942674	0.99875394402809	0.99892679425302	0.999015625	NA	0.999203125	0.9993125	0.999328125	NA
1-180	1	1	0.8	0.01	0.1	0.01	8	1.40585224139624	0.997067564101514	0.998266071276941	0.998628537994306	0.998328125	NA	0.99884375	0.99896875	0.9990625	NA
1-180	1	1	0.8	0.01	0.1	0.01	9	1.93453712585565	0.996088100927769	0.997375399488902	0.997855031245958	0.997328125	NA	0.998140625	0.998203125	0.99846875	NA
1-180	1	1	0.8	0.01	0.1	0.01	10	3.34837957284299	0.983496419590754	0.988987310535326	0.989583899651607	0.978223270440252	NA	0.987955974842767	0.991808176100629	0.991776729559748	NA
1-180	1	1	0.8	0.01	0.1	0.01	100	6.9403194585461	0.75576398066335	0.856524313345267	0.850124846070441	0.7175	NA	0.774375	0.875	0.863125	NA
1-189	1	1	0.01	0.8	0.1	0.01	1	0.0519800532639685	0.999523985978277	0.999760310813184	0.999760693279848	0.9996875	NA	0.999734375	0.99984375	0.99984375	NA
1-189	1	1	0.01	0.8	0.1	0.01	2	0.163422392937032	0.998351061744095	0.999168539863702	0.999228745590229	0.999140625	NA	0.999125	0.999515625	0.9995625	NA
1-189	1	1	0.01	0.8	0.1	0.01	3	0.290533799981771	0.997182649803433	0.998418396945113	0.99842993621451	0.998296875	NA	0.998515625	0.999046875	0.99903125	NA
1-189	1	1	0.01	0.8	0.1	0.01	4	0.438584281301814	0.995497298514695	0.99743056839567	0.997627401710659	0.997015625	NA	0.997546875	0.9985	0.998671875	NA
1-189	1	1	0.01	0.8	0.1	0.01	5	0.613489907850271	0.994014640154914	0.996233075739645	0.996425748990858	0.995484375	NA	0.996359375	0.99746875	0.99771875	NA
1-189	1	1	0.01	0.8	0.1	0.01	6	0.824032247706848	0.992562962188214	0.995775965403933	0.995988957049755	0.994328125	NA	0.995703125	0.99728125	0.99759375	NA
1-189	1	1	0.01	0.8	0.1	0.01	7	1.09293963124488	0.990281407401413	0.994434962523366	0.994811757421439	0.99171875	NA	0.993859375	0.995875	0.996328125	NA
1-189	1	1	0.01	0.8	0.1	0.01	8	1.45743715831349	0.988770665698585	0.993926892517675	0.994144889879699	0.98965625	NA	0.993265625	0.995671875	0.996046875	NA
1-189	1	1	0.01	0.8	0.1	0.01	9	2.02054687145809	0.987808026183184	0.993642416306289	0.994148116354242	0.98796875	NA	0.992828125	0.995484375	0.995859375	NA
1-189	1	1	0.01	0.8	0.1	0.01	10	3.54407744282528	0.987222396001375	0.993425761453681	0.993863719586063	0.987955974842767	NA	0.993034591194969	0.995314465408805	0.99564465408805	NA
1-189	1	1	0.01	0.8	0.1	0.01	100	7.17199303882403	0.958224915880161	0.987801684814865	0.98912813742797	0.979375	NA	0.969375	0.99	0.993125	NA
1-192	1	1	0.8	0.8	0.1	0.01	1	0.0512942730709381	0.999802785580364	0.999796501915767	0.999800898590996	0.99975	NA	0.999859375	0.999859375	0.999859375	NA
1-192	1	1	0.8	0.8	0.1	0.01	2	0.171274261147492	0.999484279792244	0.999491156984548	0.999474348439412	0.99940625	NA	0.99975	0.99975	0.99971875	NA
1-192	1	1	0.8	0.8	0.1	0.01	3	0.319500188667357	0.998927286200272	0.998944925467502	0.998982993099859	0.998828125	NA	0.99928125	0.9993125	0.999359375	NA
1-192	1	1	0.8	0.8	0.1	0.01	4	0.507936035407332	0.997881870060887	0.997884729094755	0.997919344170141	0.99734375	NA	0.998625	0.998578125	0.998671875	NA
1-192	1	1	0.8	0.8	0.1	0.01	5	0.753567464612468	0.996932234024594	0.996924512566828	0.997001310904691	0.99571875	NA	0.998125	0.998109375	0.99825	NA
1-192	1	1	0.8	0.8	0.1	0.01	6	1.08870187561262	0.994788267606447	0.994822428557459	0.994909178180941	0.992984375	NA	0.996515625	0.996546875	0.996578125	NA
1-192	1	1	0.8	0.8	0.1	0.01	7	1.57249979241175	0.991953602275092	0.992041674222568	0.992094704426891	0.98834375	NA	0.99459375	0.994734375	0.99471875	NA
1-192	1	1	0.8	0.8	0.1	0.01	8	2.35726658720504	0.986635791430408	0.9867062978794	0.986970170965547	0.979109375	NA	0.99109375	0.991125	0.99140625	NA
1-192	1	1	0.8	0.8	0.1	0.01	9	3.84482782947228	0.97559934737996	0.975845627039191	0.975946945227981	0.959234375	NA	0.98309375	0.983125	0.983265625	NA
1-192	1	1	0.8	0.8	0.1	0.01	10	9.15501303773086	0.919939321729028	0.920783826216846	0.923787063517326	0.869528301886792	NA	0.939654088050314	0.939779874213836	0.943427672955975	NA
1-192	1	1	0.8	0.8	0.1	0.01	100	23.6495601850304	0.707410462282667	0.696032556167873	0.724079470749535	0.633125	NA	0.746875	0.735625	0.7675	NA
1-241	1	1	0.01	0.01	0.01	0.1	1	0.0520233520799253	0.99987972138756	0.999918659014519	0.99991613020653	0.99990625	NA	0.999921875	0.999953125	0.999953125	NA
1-241	1	1	0.01	0.01	0.01	0.1	2	0.163955169346945	0.999643265372499	0.999716039116512	0.999744764924817	0.999765625	NA	0.9998125	0.999828125	0.999875	NA
1-241	1	1	0.01	0.01	0.01	0.1	3	0.288168489688161	0.999258818179685	0.999418055178614	0.999450971492334	0.999453125	NA	0.99959375	0.999640625	0.99971875	NA
1-241	1	1	0.01	0.01	0.01	0.1	4	0.431030689746933	0.999041662025592	0.999248861043332	0.999238796097933	0.999203125	NA	0.9995625	0.99959375	0.999625	NA
1-241	1	1	0.01	0.01	0.01	0.1	5	0.599412140454749	0.998655796638376	0.998913635358176	0.998983598302023	0.998921875	NA	0.999359375	0.999375	0.999484375	NA
1-241	1	1	0.01	0.01	0.01	0.1	6	0.799947309269197	0.997865053868648	0.998243807583069	0.998299637994977	0.9983125	NA	0.998734375	0.998796875	0.998828125	NA
1-241	1	1	0.01	0.01	0.01	0.1	7	1.05288316704448	0.99768612887205	0.998062277071964	0.998227693556653	0.998046875	NA	0.99875	0.99878125	0.998953125	NA
1-241	1	1	0.01	0.01	0.01	0.1	8	1.39481548740298	0.997049060925146	0.997588552274408	0.997827069384053	0.9971875	NA	0.998328125	0.998515625	0.998640625	NA
1-241	1	1	0.01	0.01	0.01	0.1	9	1.92023458403958	0.996696152812064	0.997456939986107	0.997703758878914	0.996984375	NA	0.998125	0.9985	0.99865625	NA
1-241	1	1	0.01	0.01	0.01	0.1	10	3.28600100217839	0.993892551882803	0.995320982655824	0.996149311107572	0.995849056603774	NA	0.996352201257862	0.996918238993711	0.997342767295597	NA
1-241	1	1	0.01	0.01	0.01	0.1	100	6.41833361428817	0.966510593494884	0.974768148530391	0.98275545925992	0.9925	NA	0.979375	0.98625	0.98875	NA
1-244	1	1	0.8	0.01	0.01	0.1	1	0.0522497925410478	0.999686020151454	0.999797220041166	0.999815232223234	0.9998125	NA	0.999875	0.99990625	0.99990625	NA
1-244	1	1	0.8	0.01	0.01	0.1	2	0.164999089979723	0.99855004438335	0.998999789944665	0.999042504163706	0.99871875	NA	0.999015625	0.999390625	0.999421875	NA
1-244	1	1	0.8	0.01	0.01	0.1	3	0.293610366586201	0.998245527679859	0.998685111875458	0.998709344478571	0.998453125	NA	0.999125	0.999390625	0.999375	NA
1-244	1	1	0.8	0.01	0.01	0.1	4	0.442767105083885	0.996932611673414	0.997651599148661	0.997705573850066	0.99728125	NA	0.998296875	0.99859375	0.99865625	NA
1-244	1	1	0.8	0.01	0.01	0.1	5	0.618730283432951	0.99580351006331	0.996668447246585	0.996707168746701	0.995640625	NA	0.99753125	0.99809375	0.99809375	NA
1-244	1	1	0.8	0.01	0.01	0.1	6	0.833387293672315	0.994552606375084	0.995755310058618	0.995852971159673	0.994046875	NA	0.996828125	0.9974375	0.99746875	NA
1-244	1	1	0.8	0.01	0.01	0.1	7	1.10916247119114	0.993372605150375	0.994736952643265	0.994887429195552	0.992640625	NA	0.996	0.99678125	0.996828125	NA
1-244	1	1	0.8	0.01	0.01	0.1	8	1.48987533419623	0.992931148657676	0.994447008012102	0.994642322672051	0.991359375	NA	0.995484375	0.99603125	0.996203125	NA
1-244	1	1	0.8	0.01	0.01	0.1	9	2.09708083795719	0.991469048418002	0.993206860891743	0.993437667968759	0.989109375	NA	0.994421875	0.995109375	0.995203125	NA
1-244	1	1	0.8	0.01	0.01	0.1	10	3.96679597756089	0.972845398903002	0.988552915016666	0.98902175863371	0.983694968553459	NA	0.97809748427673	0.991509433962264	0.991792452830189	NA
1-244	1	1	0.8	0.01	0.01	0.1	100	10.628421956455	0.646399118449226	0.905576747414229	0.908936163609167	0.913125	NA	0.656875	0.919375	0.9225	NA
1-253	1	1	0.01	0.8	0.01	0.1	1	0.051873653524173	0.999769918709687	0.999944351327293	0.999927729354212	0.9999375	NA	0.99984375	0.99996875	0.99996875	NA
1-253	1	1	0.01	0.8	0.01	0.1	2	0.163695852239843	0.999448930115366	0.999765318424419	0.999811464567232	0.999859375	NA	0.999734375	0.9998125	0.99990625	NA
1-253	1	1	0.01	0.8	0.01	0.1	3	0.289767516834407	0.998772014085119	0.999450549700127	0.999539352328596	0.99971875	NA	0.999390625	0.99965625	0.999703125	NA
1-253	1	1	0.01	0.8	0.01	0.1	4	0.432446059406593	0.998410257519924	0.999365696021283	0.999508366213614	0.9995625	NA	0.999421875	0.999640625	0.999703125	NA
1-253	1	1	0.01	0.8	0.01	0.1	5	0.600405202913782	0.997972457693136	0.999234974490023	0.999346742582954	0.999484375	NA	0.999296875	0.999609375	0.999640625	NA
1-253	1	1	0.01	0.8	0.01	0.1	6	0.804111669936896	0.997377155593591	0.999120699646189	0.999225036669602	0.999359375	NA	0.99928125	0.999578125	0.999546875	NA
1-253	1	1	0.01	0.8	0.01	0.1	7	1.06363694729671	0.997152579416742	0.998933489460036	0.999104384160255	0.999328125	NA	0.999109375	0.999421875	0.999453125	NA
1-253	1	1	0.01	0.8	0.01	0.1	8	1.40956843696339	0.996543881903847	0.998638037515737	0.998933974414326	0.99915625	NA	0.999140625	0.999359375	0.999390625	NA
1-253	1	1	0.01	0.8	0.01	0.1	9	1.9420612624933	0.995721766040902	0.99818985652578	0.998743408404186	0.99921875	NA	0.998765625	0.9990625	0.999234375	NA
1-253	1	1	0.01	0.8	0.01	0.1	10	3.31638870055086	0.990013190446355	0.995104334241268	0.997381303379686	0.99875786163522	NA	0.996509433962264	0.99685534591195	0.998459119496855	NA
1-253	1	1	0.01	0.8	0.01	0.1	100	6.45829708125215	0.892048727032183	0.953989983443304	0.975730846975766	0.998125	NA	0.924375	0.969375	0.99125	NA
1-256	1	1	0.8	0.8	0.01	0.1	1	0.0512807223231717	0.999771837731969	0.999775100617473	0.999778759548127	0.99975	NA	0.999828125	0.999828125	0.999828125	NA
1-256	1	1	0.8	0.8	0.01	0.1	2	0.171791694943832	0.999343325485859	0.999366913189902	0.999381234304643	0.99934375	NA	0.99959375	0.99959375	0.999578125	NA
1-256	1	1	0.8	0.8	0.01	0.1	3	0.322050601789283	0.998757813014699	0.998818081833136	0.998805340906257	0.998671875	NA	0.99909375	0.999140625	0.99915625	NA
1-256	1	1	0.8	0.8	0.01	0.1	4	0.511233946270865	0.997960927299214	0.997970745171169	0.998089866152145	0.99771875	NA	0.998671875	0.9985	0.998640625	NA
1-256	1	1	0.8	0.8	0.01	0.1	5	0.758705296651681	0.996764554521534	0.996847468959685	0.996931638305128	0.996140625	NA	0.997953125	0.997890625	0.99809375	NA
1-256	1	1	0.8	0.8	0.01	0.1	6	1.09557970179085	0.995315194694578	0.995472000903464	0.995594105792759	0.9945625	NA	0.996890625	0.99684375	0.997046875	NA
1-256	1	1	0.8	0.8	0.01	0.1	7	1.58286295473271	0.992998101595792	0.99309988518982	0.993506620235954	0.991890625	NA	0.99546875	0.995359375	0.99575	NA
1-256	1	1	0.8	0.8	0.01	0.1	8	2.36851773990612	0.987419507602493	0.98771838343882	0.988096994212031	0.9850625	NA	0.991375	0.991453125	0.991828125	NA
1-256	1	1	0.8	0.8	0.01	0.1	9	3.86636759494026	0.979548496868747	0.980107862724542	0.980864932758366	0.974328125	NA	0.98628125	0.986171875	0.9866875	NA
1-256	1	1	0.8	0.8	0.01	0.1	10	9.20389125291522	0.943849732950691	0.947256988362393	0.949722529268396	0.951163522012579	NA	0.962924528301887	0.964198113207547	0.967374213836478	NA
1-256	1	1	0.8	0.8	0.01	0.1	100	23.8593782494718	0.747382915064832	0.76912875513447	0.775060725723955	0.96625	NA	0.8	0.82625	0.851875	NA
1-273	1	1	0.01	0.01	0.1	0.1	1	0.0525374105102397	0.998845266860268	0.998856844590181	0.998852555059103	0.99921875	NA	0.99934375	0.999359375	0.99934375	NA
1-273	1	1	0.01	0.01	0.1	0.1	2	0.163810953903849	0.995993425425562	0.99602065546747	0.996022967526867	0.996703125	NA	0.997359375	0.9973125	0.997421875	NA
1-273	1	1	0.01	0.01	0.1	0.1	3	0.289302510074975	0.992728841713773	0.9927446001824	0.99280364277068	0.99409375	NA	0.99528125	0.995265625	0.995296875	NA
1-273	1	1	0.01	0.01	0.1	0.1	4	0.431880499186521	0.98891741616874	0.988987273845661	0.989053845074685	0.991203125	NA	0.99290625	0.99290625	0.992921875	NA
1-273	1	1	0.01	0.01	0.1	0.1	5	0.598452522353268	0.985574287301523	0.985540119266004	0.985730217551421	0.9885	NA	0.9906875	0.9905625	0.99075	NA
1-273	1	1	0.01	0.01	0.1	0.1	6	0.799034330218205	0.979817307221358	0.97983258383443	0.980102464702036	0.982796875	NA	0.986203125	0.98615625	0.986625	NA
1-273	1	1	0.01	0.01	0.1	0.1	7	1.05244530462979	0.973859849340247	0.97396742218709	0.974107625847042	0.977421875	NA	0.9816875	0.981734375	0.98178125	NA
1-273	1	1	0.01	0.01	0.1	0.1	8	1.39350546710299	0.967109139092947	0.967247806340466	0.967672008471195	0.9700625	NA	0.976671875	0.9766875	0.97728125	NA
1-273	1	1	0.01	0.01	0.1	0.1	9	1.92128861869804	0.959014264141817	0.959026310332503	0.959509801535504	0.96034375	NA	0.97078125	0.970484375	0.970921875	NA
1-273	1	1	0.01	0.01	0.1	0.1	10	3.28762725078433	0.946564257108446	0.945935195714658	0.94742268963259	0.942248427672956	NA	0.961399371069182	0.960707547169811	0.961776729559748	NA
1-273	1	1	0.01	0.01	0.1	0.1	100	6.36610750884387	0.903825518947261	0.900886169658193	0.902641853381333	0.90125	NA	0.93125	0.926875	0.925625	NA
1-276	1	1	0.8	0.01	0.1	0.1	1	0.0522878313281539	0.998471557612508	0.999123729169561	0.999104111894407	0.9993125	NA	0.999171875	0.9995	0.999515625	NA
1-276	1	1	0.8	0.01	0.1	0.1	2	0.164979345448275	0.994734467658551	0.99664327721118	0.996608468747117	0.997390625	NA	0.996765625	0.997921875	0.99784375	NA
1-276	1	1	0.8	0.01	0.1	0.1	3	0.292261353743654	0.991033611817025	0.994105000982855	0.994174640251871	0.995546875	NA	0.9946875	0.99609375	0.996171875	NA
1-276	1	1	0.8	0.01	0.1	0.1	4	0.439750145805135	0.986883791818581	0.991662436160574	0.991749617097011	0.993640625	NA	0.992375	0.99459375	0.994859375	NA
1-276	1	1	0.8	0.01	0.1	0.1	5	0.613270884205073	0.982503429023705	0.989037960533161	0.989325644590746	0.99159375	NA	0.989828125	0.99271875	0.99309375	NA
1-276	1	1	0.8	0.01	0.1	0.1	6	0.823274238711256	0.979588158195415	0.987530363170789	0.987627214041874	0.989796875	NA	0.988296875	0.99159375	0.991765625	NA
1-276	1	1	0.8	0.01	0.1	0.1	7	1.0910366224469	0.972343845122607	0.98339928643971	0.983790564588131	0.985890625	NA	0.983515625	0.988453125	0.988859375	NA
1-276	1	1	0.8	0.01	0.1	0.1	8	1.45522313266217	0.968916531775044	0.982448555168998	0.982681405349387	0.98503125	NA	0.98253125	0.98825	0.988671875	NA
1-276	1	1	0.8	0.01	0.1	0.1	9	2.01662139457587	0.963764970879838	0.978667922570662	0.978923606926347	0.98096875	NA	0.9800625	0.984984375	0.985453125	NA
1-276	1	1	0.8	0.01	0.1	0.1	10	3.53342555015445	0.940278893294691	0.960659670015369	0.961685563219552	0.95872641509434	NA	0.960078616352201	0.970440251572327	0.971540880503145	NA
1-276	1	1	0.8	0.01	0.1	0.1	100	7.53441991494311	0.641372829475148	0.770504942970135	0.783698250463583	0.705	NA	0.655	0.801875	0.8075	NA
1-285	1	1	0.01	0.8	0.1	0.1	1	0.052246238184363	0.998148127391627	0.998739808869803	0.99880412012719	0.99896875	NA	0.998796875	0.9990625	0.99909375	NA
1-285	1	1	0.01	0.8	0.1	0.1	2	0.16464063738889	0.994605631193306	0.996733350648069	0.996854504961583	0.99759375	NA	0.99696875	0.998015625	0.998171875	NA
1-285	1	1	0.01	0.8	0.1	0.1	3	0.292294433895413	0.990729966421497	0.994336925324197	0.994624079683204	0.996015625	NA	0.99465625	0.99628125	0.996625	NA
1-285	1	1	0.01	0.8	0.1	0.1	4	0.439654296529281	0.986576320097344	0.9920744745191	0.992142653255092	0.99378125	NA	0.9920625	0.99465625	0.99475	NA
1-285	1	1	0.01	0.8	0.1	0.1	5	0.613346068194811	0.980811693565177	0.989124845637571	0.989492162074252	0.9914375	NA	0.98878125	0.992828125	0.993046875	NA
1-285	1	1	0.01	0.8	0.1	0.1	6	0.822344807245775	0.975931618477901	0.986245884349689	0.986639839885536	0.98871875	NA	0.98559375	0.99078125	0.99090625	NA
1-285	1	1	0.01	0.8	0.1	0.1	7	1.08643276917939	0.970588977484344	0.983644561073376	0.984225939588465	0.986046875	NA	0.983015625	0.989015625	0.989078125	NA
1-285	1	1	0.01	0.8	0.1	0.1	8	1.44822767467537	0.966165982791644	0.982107146851151	0.983051632790322	0.98546875	NA	0.981125	0.988	0.988640625	NA
1-285	1	1	0.01	0.8	0.1	0.1	9	2.00867378721329	0.959215235691407	0.978881735284119	0.980437802314902	0.983765625	NA	0.977734375	0.98575	0.98678125	NA
1-285	1	1	0.01	0.8	0.1	0.1	10	3.48240917245596	0.951721916017477	0.973213798864009	0.974841621526508	0.98062893081761	NA	0.97622641509434	0.981745283018868	0.982830188679245	NA
1-285	1	1	0.01	0.8	0.1	0.1	100	6.86590477367405	0.887733441217416	0.934659939635658	0.937909765751532	0.976875	NA	0.93875	0.9575	0.960625	NA
1-288	1	1	0.8	0.8	0.1	0.1	1	0.0513072458597341	0.99843549109977	0.998438245996437	0.998445504240002	0.998609375	NA	0.998796875	0.9988125	0.998765625	NA
1-288	1	1	0.8	0.8	0.1	0.1	2	0.171332394054112	0.994605883810433	0.994657860884278	0.994647381593751	0.99575	NA	0.996359375	0.996359375	0.99634375	NA
1-288	1	1	0.8	0.8	0.1	0.1	3	0.320465352031805	0.989573317550274	0.989597879614478	0.989655342453603	0.991125	NA	0.992921875	0.992859375	0.993	NA
1-288	1	1	0.8	0.8	0.1	0.1	4	0.510062996557164	0.980595372634904	0.980562804605273	0.980763130532833	0.98321875	NA	0.9864375	0.986125	0.986578125	NA
1-288	1	1	0.8	0.8	0.1	0.1	5	0.756238222993866	0.968257609881039	0.968338643850977	0.968483330129026	0.97209375	NA	0.97671875	0.97678125	0.97696875	NA
1-288	1	1	0.8	0.8	0.1	0.1	6	1.09160989029619	0.954529303057191	0.95465936262054	0.954966502582303	0.960953125	NA	0.96753125	0.966859375	0.967703125	NA
1-288	1	1	0.8	0.8	0.1	0.1	7	1.58247763621383	0.928178889340121	0.928523288440499	0.928783805262872	0.937890625	NA	0.94740625	0.94709375	0.947046875	NA
1-288	1	1	0.8	0.8	0.1	0.1	8	2.36972986046379	0.88782391888605	0.888209335908155	0.888873880318176	0.8990625	NA	0.91490625	0.915734375	0.915984375	NA
1-288	1	1	0.8	0.8	0.1	0.1	9	3.85789884776796	0.808103467992572	0.808658385985152	0.809869184944827	0.83253125	NA	0.84853125	0.848203125	0.8508125	NA
1-288	1	1	0.8	0.8	0.1	0.1	10	9.13977515865053	0.648930299774558	0.650260443610024	0.652751382439287	0.689779874213836	NA	0.684968553459119	0.686949685534591	0.690534591194969	NA
1-288	1	1	0.8	0.8	0.1	0.1	100	23.5915640478983	0.50117175386175	0.501169670846547	0.505427185502908	0.565	NA	0.500625	0.5025	0.496875	NA
1-433	0.2	1.8	0.01	0.01	0.01	0.01	1	0.0298388383854078	0.999968476190992	0.999999713953956	0.999999652157792	1	NA	0.99996875	1	1	NA
1-433	0.2	1.8	0.01	0.01	0.01	0.01	2	0.0935672322081481	0.999976320479	0.999990287874489	0.999998078539075	1	NA	1	1	1	NA
1-433	0.2	1.8	0.01	0.01	0.01	0.01	3	0.165745717955158	0.999925197605081	0.999964389093177	0.999965196053879	0.99996875	NA	0.99996875	0.99996875	0.99996875	NA
1-433	0.2	1.8	0.01	0.01	0.01	0.01	4	0.248592554743412	0.999802021908041	0.999961744415118	0.999976384939772	0.999953125	NA	0.999890625	1	0.999984375	NA
1-433	0.2	1.8	0.01	0.01	0.01	0.01	5	0.346163596057215	0.999737054975484	0.999951729380424	0.999953627475938	0.999921875	NA	0.999828125	0.99996875	0.99996875	NA
1-433	0.2	1.8	0.01	0.01	0.01	0.01	6	0.464611172044768	0.999833881424184	0.999949771283206	0.999956849478088	0.99996875	NA	0.99996875	0.99996875	0.99996875	NA
1-433	0.2	1.8	0.01	0.01	0.01	0.01	7	0.614744806543081	0.99972834316283	0.999883828346324	0.999897389497332	0.999859375	NA	0.999890625	0.9999375	0.9999375	NA
1-433	0.2	1.8	0.01	0.01	0.01	0.01	8	0.821734870187591	0.99972380374007	0.999913327139728	0.999932046369461	0.999921875	NA	0.999921875	0.999953125	0.999953125	NA
1-433	0.2	1.8	0.01	0.01	0.01	0.01	9	1.15453640791676	0.999557291105177	0.999749862114146	0.999762923554082	0.999765625	NA	0.9998125	0.9998125	0.999796875	NA
1-433	0.2	1.8	0.01	0.01	0.01	0.01	10	2.776978463447	0.998095815604445	0.999526124620717	0.999594980853795	0.998836477987421	NA	0.999135220125786	0.999716981132076	0.999811320754717	NA
1-433	0.2	1.8	0.01	0.01	0.01	0.01	100	11.6276802368404	0.982412016200399	0.996238204015558	0.996221630676362	0.985625	NA	0.991875	0.9975	0.998125	NA
1-445	0.2	1.8	0.01	0.8	0.01	0.01	1	0.031781269629763	0.999996653149247	0.999998647521998	0.999998855880035	1	NA	1	1	1	NA
1-445	0.2	1.8	0.01	0.8	0.01	0.01	2	0.103044073046741	0.999993902413187	0.999993218280278	0.999993533877861	1	NA	1	1	1	NA
1-445	0.2	1.8	0.01	0.8	0.01	0.01	3	0.188483870871224	0.999987682736615	0.999993979652943	0.99999451952562	1	NA	1	1	1	NA
1-445	0.2	1.8	0.01	0.8	0.01	0.01	4	0.293127550016812	0.999941882157867	0.999965447638782	0.999978787361288	0.99996875	NA	0.99996875	1	1	NA
1-445	0.2	1.8	0.01	0.8	0.01	0.01	5	0.425489671063663	0.999917998653198	0.999936430807344	0.999938625829529	0.9999375	NA	0.99996875	0.99996875	0.99996875	NA
1-445	0.2	1.8	0.01	0.8	0.01	0.01	6	0.598134983926224	0.999876446982054	0.999904580637968	0.999919101131646	0.999890625	NA	0.999921875	0.999953125	0.999953125	NA
1-445	0.2	1.8	0.01	0.8	0.01	0.01	7	0.835535837625698	0.99975562732882	0.999847533566933	0.999851924836603	0.99978125	NA	0.999875	0.9999375	0.9999375	NA
1-445	0.2	1.8	0.01	0.8	0.01	0.01	8	1.19749157607157	0.999520993945906	0.999607874962018	0.999655502233721	0.9995	NA	0.999703125	0.99975	0.999796875	NA
1-445	0.2	1.8	0.01	0.8	0.01	0.01	9	1.87435791070093	0.999043199944441	0.999232322686799	0.999388218479916	0.99909375	NA	0.99934375	0.999375	0.99959375	NA
1-445	0.2	1.8	0.01	0.8	0.01	0.01	10	5.00535857363132	0.997042241031624	0.998460153477239	0.998546644376119	0.997594339622642	NA	0.998380503144654	0.998977987421384	0.999119496855346	NA
1-445	0.2	1.8	0.01	0.8	0.01	0.01	100	17.4883928210254	0.976499970870539	0.993646837293487	0.991396346445774	0.99	NA	0.985	0.995	0.9925	NA
1-465	0.2	1.8	0.01	0.01	0.1	0.01	1	0.0293754732600751	0.999929490379064	0.999995593038664	0.999997055269773	1	NA	0.99996875	1	1	NA
1-465	0.2	1.8	0.01	0.01	0.1	0.01	2	0.0921353651025723	0.999795464015236	0.999986221821683	0.999987999995546	0.999984375	NA	0.999953125	1	1	NA
1-465	0.2	1.8	0.01	0.01	0.1	0.01	3	0.16262769427999	0.999528738901306	0.999929254413985	0.999950271717848	0.99996875	NA	0.99978125	0.99996875	0.99996875	NA
1-465	0.2	1.8	0.01	0.01	0.1	0.01	4	0.243006676118666	0.999406574971123	0.99995995850202	0.999976502707745	1	NA	0.999921875	1	1	NA
1-465	0.2	1.8	0.01	0.01	0.1	0.01	5	0.336875092872654	0.999212122048661	0.999946298633036	0.999952499916448	0.999984375	NA	0.99990625	1	0.999984375	NA
1-465	0.2	1.8	0.01	0.01	0.1	0.01	6	0.448984019443238	0.998871653027863	0.999739812238366	0.999786035263673	0.9998125	NA	0.999734375	0.9998125	0.999828125	NA
1-465	0.2	1.8	0.01	0.01	0.1	0.01	7	0.590154996975635	0.998787451956489	0.999704477356319	0.999796837214351	0.999796875	NA	0.99971875	0.99978125	0.999875	NA
1-465	0.2	1.8	0.01	0.01	0.1	0.01	8	0.781617758970824	0.998643409618984	0.999709091726828	0.999758375788153	0.999734375	NA	0.9996875	0.9998125	0.99984375	NA
1-465	0.2	1.8	0.01	0.01	0.1	0.01	9	1.07771395779251	0.998384627854641	0.999556962427411	0.999656625508028	0.999640625	NA	0.99959375	0.99971875	0.999796875	NA
1-465	0.2	1.8	0.01	0.01	0.1	0.01	10	1.89284148504854	0.992851873273178	0.998343428268383	0.998199188646692	0.993506289308176	NA	0.995786163522013	0.999088050314465	0.99872641509434	NA
1-465	0.2	1.8	0.01	0.01	0.1	0.01	100	4.76726069570881	0.860990449114351	0.972583660758722	0.967362399388861	0.8425	NA	0.88875	0.985	0.976875	NA
1-477	0.2	1.8	0.01	0.8	0.1	0.01	1	0.029559680403531	0.999978665785131	0.999977716768175	0.999988101684837	0.999984375	NA	0.999984375	0.99996875	1	NA
1-477	0.2	1.8	0.01	0.8	0.1	0.01	2	0.0956487156903998	0.999951582337017	0.999979621254154	0.999981974941721	0.999984375	NA	1	1	1	NA
1-477	0.2	1.8	0.01	0.8	0.1	0.01	3	0.173816448590836	0.999853478306683	0.999951616260568	0.999951701430068	1	NA	0.999953125	1	1	NA
1-477	0.2	1.8	0.01	0.8	0.1	0.01	4	0.268008110502997	0.999654833945392	0.999865931770996	0.99986800986381	0.999890625	NA	0.99984375	0.99990625	0.99990625	NA
1-477	0.2	1.8	0.01	0.8	0.1	0.01	5	0.384565180373735	0.999371132500306	0.99969813869416	0.999723660397471	0.999765625	NA	0.999671875	0.9998125	0.999796875	NA
1-477	0.2	1.8	0.01	0.8	0.1	0.01	6	0.531396944360219	0.999263477976631	0.9996450551312	0.999712931555351	0.99971875	NA	0.999703125	0.999765625	0.999828125	NA
1-477	0.2	1.8	0.01	0.8	0.1	0.01	7	0.727315628184721	0.998883129413309	0.999423103041358	0.99947503984547	0.999515625	NA	0.9995	0.999640625	0.999671875	NA
1-477	0.2	1.8	0.01	0.8	0.1	0.01	8	1.00906868472881	0.998741331083163	0.999397309365261	0.999487786144776	0.99965625	NA	0.9995625	0.999703125	0.999796875	NA
1-477	0.2	1.8	0.01	0.8	0.1	0.01	9	1.47995057157328	0.997966801571658	0.998865016874005	0.998950388084251	0.999046875	NA	0.99915625	0.9993125	0.99934375	NA
1-477	0.2	1.8	0.01	0.8	0.1	0.01	10	2.88524658081904	0.990808637669369	0.995063407207457	0.995314121135005	0.989827044025157	NA	0.993883647798742	0.996399371069182	0.996603773584906	NA
1-477	0.2	1.8	0.01	0.8	0.1	0.01	100	7.63900146593737	0.858322612261305	0.938139478571121	0.936581380234791	0.81	NA	0.885625	0.951875	0.95	NA
1-529	0.2	1.8	0.01	0.01	0.01	0.1	1	0.0313470414695531	0.999860121060681	0.999936888734081	0.999943154353203	0.99984375	NA	0.999921875	0.99996875	0.99996875	NA
1-529	0.2	1.8	0.01	0.01	0.01	0.1	2	0.0983399850930857	0.999461261739073	0.999740621662138	0.999746173070881	0.999515625	NA	0.99965625	0.9998125	0.9998125	NA
1-529	0.2	1.8	0.01	0.01	0.01	0.1	3	0.174634310309285	0.999000953469221	0.999597715937118	0.999608290990091	0.999203125	NA	0.99934375	0.999796875	0.99978125	NA
1-529	0.2	1.8	0.01	0.01	0.01	0.1	4	0.26120038355856	0.998670946508924	0.999318334520066	0.999336479628775	0.998625	NA	0.999328125	0.999625	0.999640625	NA
1-529	0.2	1.8	0.01	0.01	0.01	0.1	5	0.363554707444039	0.997610012208513	0.998792585884483	0.998827352996926	0.997484375	NA	0.998484375	0.99921875	0.999203125	NA
1-529	0.2	1.8	0.01	0.01	0.01	0.1	6	0.488468431501141	0.99697720391456	0.998278458263131	0.998337470464921	0.9963125	NA	0.99821875	0.998859375	0.998859375	NA
1-529	0.2	1.8	0.01	0.01	0.01	0.1	7	0.645338965748399	0.996536547319158	0.998152635913649	0.99820630651618	0.99515625	NA	0.99809375	0.998609375	0.998671875	NA
1-529	0.2	1.8	0.01	0.01	0.01	0.1	8	0.862150329762686	0.995606745894464	0.997586575706303	0.997647700144942	0.993125	NA	0.997578125	0.99828125	0.99821875	NA
1-529	0.2	1.8	0.01	0.01	0.01	0.1	9	1.21096266207129	0.994224150797421	0.997082515504477	0.997189745530397	0.98971875	NA	0.99671875	0.99778125	0.997828125	NA
1-529	0.2	1.8	0.01	0.01	0.01	0.1	10	2.80376202977706	0.976654960719781	0.994481967492881	0.9948161036279	0.982044025157233	NA	0.983836477987421	0.995896226415094	0.996022012578616	NA
1-529	0.2	1.8	0.01	0.01	0.01	0.1	100	11.6610667316741	0.698923591642889	0.979560641739279	0.977690353312188	0.976875	NA	0.75875	0.99	0.986875	NA
1-541	0.2	1.8	0.01	0.8	0.01	0.1	1	0.0356180923676388	0.999917798433306	0.999916437330499	0.999917272780345	0.9998125	NA	0.9999375	0.9999375	0.9999375	NA
1-541	0.2	1.8	0.01	0.8	0.01	0.1	2	0.116652893158057	0.999569626059772	0.999583618319668	0.999590881980098	0.99903125	NA	0.999703125	0.999703125	0.99971875	NA
1-541	0.2	1.8	0.01	0.8	0.01	0.1	3	0.214662464797487	0.998910244625916	0.998923622800711	0.998944644040041	0.997875	NA	0.999140625	0.99928125	0.9993125	NA
1-541	0.2	1.8	0.01	0.8	0.01	0.1	4	0.335902197100255	0.998007099833081	0.99812408261129	0.998167791244984	0.995578125	NA	0.99840625	0.99865625	0.998609375	NA
1-541	0.2	1.8	0.01	0.8	0.01	0.1	5	0.489530490349196	0.99727956592365	0.997341176018862	0.997403632041508	0.993046875	NA	0.99809375	0.998390625	0.998421875	NA
1-541	0.2	1.8	0.01	0.8	0.01	0.1	6	0.692655753371953	0.995340370486377	0.995398239609935	0.995485555603448	0.986328125	NA	0.996640625	0.996703125	0.996734375	NA
1-541	0.2	1.8	0.01	0.8	0.01	0.1	7	0.975370197898257	0.992944159202574	0.993373119149692	0.993521047564301	0.97525	NA	0.99484375	0.9954375	0.995453125	NA
1-541	0.2	1.8	0.01	0.8	0.01	0.1	8	1.40603276474164	0.989522599797631	0.990389946823396	0.990661687284291	0.95834375	NA	0.99234375	0.9928125	0.992890625	NA
1-541	0.2	1.8	0.01	0.8	0.01	0.1	9	2.20122991943617	0.984010971439372	0.986636157193927	0.986952557607134	0.925234375	NA	0.987609375	0.98990625	0.99021875	NA
1-541	0.2	1.8	0.01	0.8	0.01	0.1	10	5.68351973951219	0.944943049703242	0.98201277698441	0.982234149800434	0.873899371069182	NA	0.959213836477987	0.986981132075472	0.986761006289308	NA
1-541	0.2	1.8	0.01	0.8	0.01	0.1	100	18.4739639533978	0.552942964522586	0.94320008956663	0.936407325856772	0.93875	NA	0.5875	0.975	0.961875	NA
1-561	0.2	1.8	0.01	0.01	0.1	0.1	1	0.0306401022951653	0.999383080910826	0.999895550287282	0.999898633840359	0.99984375	NA	0.99965625	0.9999375	0.999953125	NA
1-561	0.2	1.8	0.01	0.01	0.1	0.1	2	0.0958762436773206	0.997515695526464	0.999564018950458	0.999595675564058	0.999484375	NA	0.998640625	0.999734375	0.999765625	NA
1-561	0.2	1.8	0.01	0.01	0.1	0.1	3	0.169924125556319	0.995686904726539	0.999166155189895	0.999199785958731	0.998671875	NA	0.99759375	0.9995	0.999515625	NA
1-561	0.2	1.8	0.01	0.01	0.1	0.1	4	0.254869164846476	0.994314224417037	0.998741744611638	0.998767334270313	0.998625	NA	0.997359375	0.99928125	0.99928125	NA
1-561	0.2	1.8	0.01	0.01	0.1	0.1	5	0.353209379765498	0.991505963150282	0.998183339817554	0.998222640768513	0.997359375	NA	0.996203125	0.998875	0.998875	NA
1-561	0.2	1.8	0.01	0.01	0.1	0.1	6	0.47159695533874	0.989512944787362	0.99771475423562	0.997767808991123	0.99703125	NA	0.995828125	0.9985625	0.99865625	NA
1-561	0.2	1.8	0.01	0.01	0.1	0.1	7	0.620103743772222	0.986311672939971	0.996829329498529	0.996942890065228	0.99525	NA	0.994421875	0.997796875	0.997890625	NA
1-561	0.2	1.8	0.01	0.01	0.1	0.1	8	0.820752136006529	0.982556286611434	0.996364002007753	0.996444534910749	0.993359375	NA	0.9933125	0.9975625	0.997609375	NA
1-561	0.2	1.8	0.01	0.01	0.1	0.1	9	1.13224521207498	0.976333500921808	0.99498630328538	0.995055262408956	0.990140625	NA	0.9901875	0.9965	0.996484375	NA
1-561	0.2	1.8	0.01	0.01	0.1	0.1	10	2.00516506327719	0.960796374586746	0.990563154977288	0.990925701981227	0.981037735849057	NA	0.980707547169811	0.992924528301887	0.993380503144654	NA
1-561	0.2	1.8	0.01	0.01	0.1	0.1	100	5.11792153081609	0.655262435101053	0.91199871499604	0.914850238231711	0.8175	NA	0.6675	0.93125	0.935625	NA
1-573	0.2	1.8	0.01	0.8	0.1	0.1	1	0.032205450372246	0.99977000062512	0.999924504439288	0.999910042617939	0.999828125	NA	0.999890625	0.99996875	0.99996875	NA
1-573	0.2	1.8	0.01	0.8	0.1	0.1	2	0.104621166781579	0.998601975425658	0.999266892432736	0.99924069705045	0.999109375	NA	0.99915625	0.99953125	0.99953125	NA
1-573	0.2	1.8	0.01	0.8	0.1	0.1	3	0.190423971046411	0.997345380430181	0.998349283551523	0.998289099341323	0.998125	NA	0.998453125	0.998859375	0.998875	NA
1-573	0.2	1.8	0.01	0.8	0.1	0.1	4	0.29424462931886	0.995310730942661	0.996941093853637	0.996874547988601	0.995984375	NA	0.99703125	0.99796875	0.997984375	NA
1-573	0.2	1.8	0.01	0.8	0.1	0.1	5	0.423819470035231	0.993774497985532	0.9959523205075	0.995835294686957	0.994296875	NA	0.996296875	0.9973125	0.997328125	NA
1-573	0.2	1.8	0.01	0.8	0.1	0.1	6	0.589517899725133	0.990177332443143	0.993272870286339	0.993170540856373	0.98990625	NA	0.993578125	0.995421875	0.9955	NA
1-573	0.2	1.8	0.01	0.8	0.1	0.1	7	0.811633270502456	0.986384339049005	0.991708469362341	0.991329724053635	0.98421875	NA	0.991203125	0.9943125	0.9945625	NA
1-573	0.2	1.8	0.01	0.8	0.1	0.1	8	1.13112726960519	0.979173815529109	0.986580622329395	0.98622201165155	0.973671875	NA	0.985765625	0.9903125	0.990453125	NA
1-573	0.2	1.8	0.01	0.8	0.1	0.1	9	1.65831511244015	0.971539116950686	0.981997975555784	0.981484143810516	0.955296875	NA	0.98028125	0.986703125	0.986828125	NA
1-573	0.2	1.8	0.01	0.8	0.1	0.1	10	3.21877900349197	0.942583441567964	0.967802694778898	0.967497527698551	0.8925	NA	0.955660377358491	0.974748427672956	0.975377358490566	NA
1-573	0.2	1.8	0.01	0.8	0.1	0.1	100	8.69637293546694	0.625389238911452	0.857152649790786	0.86789186425621	0.724375	NA	0.633125	0.885625	0.894375	NA
1-577	1.8	0.2	0.01	0.01	0.01	0.01	1	0.0291983320176962	0.999861304305742	0.999997291105617	0.999999652770781	1	NA	0.9999375	1	1	NA
1-577	1.8	0.2	0.01	0.01	0.01	0.01	2	0.0915952210714962	0.999542877043392	0.999940482971736	0.999981979839875	0.999984375	NA	0.9998125	0.99996875	0.999984375	NA
1-577	1.8	0.2	0.01	0.01	0.01	0.01	3	0.162261323283458	0.999239609468793	0.999948575605138	0.999996086238383	0.999984375	NA	0.999765625	0.99996875	1	NA
1-577	1.8	0.2	0.01	0.01	0.01	0.01	4	0.242892494718348	0.998882554965662	0.999922779679205	0.999993445975469	1	NA	0.99978125	0.999953125	1	NA
1-577	1.8	0.2	0.01	0.01	0.01	0.01	5	0.336956498565108	0.998618846533717	0.999938516412263	0.999974481541772	0.999984375	NA	0.999828125	1	0.999984375	NA
1-577	1.8	0.2	0.01	0.01	0.01	0.01	6	0.449034363473489	0.998177514711628	0.999849740491208	0.999954709190091	0.999921875	NA	0.999671875	0.99996875	0.99996875	NA
1-577	1.8	0.2	0.01	0.01	0.01	0.01	7	0.590609031912128	0.99780867918692	0.999739507301939	0.999936806128841	0.9999375	NA	0.9995625	0.99984375	0.999953125	NA
1-577	1.8	0.2	0.01	0.01	0.01	0.01	8	0.782083383233398	0.997638526460491	0.999865032386367	0.999959169452715	0.999984375	NA	0.999515625	0.999984375	0.99996875	NA
1-577	1.8	0.2	0.01	0.01	0.01	0.01	9	1.07543852518166	0.997058713652539	0.99981574862566	0.999960933148366	0.999890625	NA	0.99946875	0.9999375	0.999984375	NA
1-577	1.8	0.2	0.01	0.01	0.01	0.01	10	1.83383069559873	0.992480767213699	0.999622835373717	0.999938089868001	0.999889937106918	NA	0.997688679245283	0.999889937106918	0.99996855345912	NA
1-577	1.8	0.2	0.01	0.01	0.01	0.01	100	3.53985983973125	0.913072693041988	0.993540649460051	0.999371379390814	0.999375	NA	0.93375	0.99625	0.999375	NA
1-580	1.8	0.2	0.8	0.01	0.01	0.01	1	0.0294301346828717	0.999965740675624	0.999999295635372	0.999999553297649	1	NA	0.999984375	1	1	NA
1-580	1.8	0.2	0.8	0.01	0.01	0.01	2	0.0950609047246049	0.999855684748992	0.999987633835068	0.999996441253974	1	NA	0.999953125	1	1	NA
1-580	1.8	0.2	0.8	0.01	0.01	0.01	3	0.173502631193434	0.999709815166945	0.999962733748519	0.999992309251004	0.99996875	NA	0.99990625	1	1	NA
1-580	1.8	0.2	0.8	0.01	0.01	0.01	4	0.266987281125722	0.999649869006843	0.999960554694995	0.999965716215198	0.999984375	NA	0.999875	0.999984375	0.99996875	NA
1-580	1.8	0.2	0.8	0.01	0.01	0.01	5	0.381277895229532	0.999517813583513	0.999932464518174	0.999976573266687	0.999953125	NA	0.999875	1	1	NA
1-580	1.8	0.2	0.8	0.01	0.01	0.01	6	0.527168748660042	0.999379009635486	0.999859697363118	0.999931649854527	0.999921875	NA	0.999859375	0.999953125	0.99996875	NA
1-580	1.8	0.2	0.8	0.01	0.01	0.01	7	0.722539201851371	0.998975802080267	0.999754609138149	0.999868937404305	0.999890625	NA	0.9996875	0.999875	0.99990625	NA
1-580	1.8	0.2	0.8	0.01	0.01	0.01	8	1.00217617962924	0.998785987133479	0.999829853333977	0.999946317014364	0.999953125	NA	0.99975	0.999984375	1	NA
1-580	1.8	0.2	0.8	0.01	0.01	0.01	9	1.4647983487999	0.997928127965696	0.999512182677627	0.999735478957694	0.99953125	NA	0.99925	0.99978125	0.99984375	NA
1-580	1.8	0.2	0.8	0.01	0.01	0.01	10	2.79296467944385	0.995702365025328	0.998577292332417	0.999265123664512	0.99877358490566	NA	0.998427672955975	0.999040880503145	0.999465408805031	NA
1-580	1.8	0.2	0.8	0.01	0.01	0.01	100	6.08776138607425	0.965125794818786	0.9859726879792	0.996760568188316	0.994375	NA	0.975	0.988125	0.9975	NA
1-609	1.8	0.2	0.01	0.01	0.1	0.01	1	0.0309634643481502	0.999380203394137	0.999973212496229	0.999985930207747	0.999921875	NA	0.999609375	1	1	NA
1-609	1.8	0.2	0.01	0.01	0.1	0.01	2	0.0966165134624582	0.998011714126864	0.999779328749429	0.999822168837135	0.99965625	NA	0.9988125	0.999890625	0.99990625	NA
1-609	1.8	0.2	0.01	0.01	0.1	0.01	3	0.170324930170331	0.996305840102384	0.999618575904685	0.999664666446657	0.99928125	NA	0.99796875	0.999796875	0.9998125	NA
1-609	1.8	0.2	0.01	0.01	0.1	0.01	4	0.255217003836632	0.994087640430531	0.999179497068181	0.999247146186693	0.998390625	NA	0.997015625	0.999484375	0.99946875	NA
1-609	1.8	0.2	0.01	0.01	0.1	0.01	5	0.354506868251283	0.992204711195757	0.999034492337387	0.999190256763728	0.9979375	NA	0.996296875	0.9994375	0.9995	NA
1-609	1.8	0.2	0.01	0.01	0.1	0.01	6	0.473732602842751	0.989574882333466	0.998238191310301	0.998382113810143	0.996421875	NA	0.995328125	0.99890625	0.99884375	NA
1-609	1.8	0.2	0.01	0.01	0.1	0.01	7	0.624142991429991	0.986416437917101	0.998218543564098	0.998439205084261	0.99571875	NA	0.99453125	0.998765625	0.9988125	NA
1-609	1.8	0.2	0.01	0.01	0.1	0.01	8	0.827046864593997	0.982055794387525	0.997303633204113	0.99757825415375	0.9926875	NA	0.992390625	0.998109375	0.998125	NA
1-609	1.8	0.2	0.01	0.01	0.1	0.01	9	1.14117201223015	0.977789682046181	0.997350912395508	0.997736632094056	0.99096875	NA	0.991359375	0.998046875	0.99828125	NA
1-609	1.8	0.2	0.01	0.01	0.1	0.01	10	2.00635793954904	0.967093670588576	0.995659639347542	0.996379401752461	0.984182389937107	NA	0.988191823899371	0.996792452830189	0.997028301886792	NA
1-609	1.8	0.2	0.01	0.01	0.1	0.01	100	4.20509964158545	0.893808407228692	0.993797691730353	0.995406332906304	0.96	NA	0.914375	0.995625	0.996875	NA
1-612	1.8	0.2	0.8	0.01	0.1	0.01	1	0.0330886259448048	0.999955888006785	0.999949639060198	0.999936382110392	0.99990625	NA	0.999984375	0.99996875	0.999953125	NA
1-612	1.8	0.2	0.8	0.01	0.1	0.01	2	0.107341805496969	0.999578670328899	0.99974501363218	0.999755294662746	0.999265625	NA	0.999765625	0.999875	0.999859375	NA
1-612	1.8	0.2	0.8	0.01	0.1	0.01	3	0.197263175166951	0.999127195577224	0.999229877465768	0.999251002149306	0.998453125	NA	0.99946875	0.999578125	0.99959375	NA
1-612	1.8	0.2	0.8	0.01	0.1	0.01	4	0.306163199279269	0.998241202246326	0.998699061306135	0.99875043770509	0.996515625	NA	0.998890625	0.999234375	0.999265625	NA
1-612	1.8	0.2	0.8	0.01	0.1	0.01	5	0.442436175473855	0.997387522371758	0.998005593113029	0.998126091393435	0.99428125	NA	0.998453125	0.998984375	0.9990625	NA
1-612	1.8	0.2	0.8	0.01	0.1	0.01	6	0.618573857822686	0.995381483428035	0.996386203052881	0.996548398181125	0.989765625	NA	0.9969375	0.997703125	0.997828125	NA
1-612	1.8	0.2	0.8	0.01	0.1	0.01	7	0.853506626908448	0.992140632780589	0.993280209454453	0.993516429904675	0.981015625	NA	0.994296875	0.995109375	0.995203125	NA
1-612	1.8	0.2	0.8	0.01	0.1	0.01	8	1.1960040904731	0.989233370420443	0.991474283146519	0.991893466847288	0.96990625	NA	0.99271875	0.993921875	0.994359375	NA
1-612	1.8	0.2	0.8	0.01	0.1	0.01	9	1.75886514814315	0.983564481671787	0.987617603339106	0.988092691317355	0.93925	NA	0.9881875	0.990484375	0.99109375	NA
1-612	1.8	0.2	0.8	0.01	0.1	0.01	10	3.51058358187629	0.970688706539251	0.980836018931324	0.981632812691914	0.828899371069182	NA	0.977877358490566	0.984182389937107	0.985314465408805	NA
1-612	1.8	0.2	0.8	0.01	0.1	0.01	100	8.36727358998239	0.901963803730721	0.962391507914709	0.964170450957669	0.6225	NA	0.914375	0.968125	0.976875	NA
1-673	1.8	0.2	0.01	0.01	0.01	0.1	1	0.0291503437245544	0.999841297330666	0.999997145812769	0.99999811713211	1	NA	0.999953125	1	1	NA
1-673	1.8	0.2	0.01	0.01	0.01	0.1	2	0.0916539442732763	0.999215507597489	0.999941799113567	0.999988717293634	1	NA	0.999671875	0.999953125	1	NA
1-673	1.8	0.2	0.01	0.01	0.01	0.1	3	0.161260614554465	0.99874619544812	0.999883645984981	0.999976747390098	1	NA	0.9996875	0.9999375	1	NA
1-673	1.8	0.2	0.01	0.01	0.01	0.1	4	0.240878374654315	0.998341300417393	0.999898435133833	0.999951690678408	0.999984375	NA	0.999828125	0.99996875	0.99996875	NA
1-673	1.8	0.2	0.01	0.01	0.01	0.1	5	0.334360746132751	0.997879545658426	0.9998749606486	0.999926254626115	0.999953125	NA	0.99978125	0.99996875	0.99996875	NA
1-673	1.8	0.2	0.01	0.01	0.01	0.1	6	0.447083016315506	0.997445131353984	0.999780612670329	0.999909901182974	0.9999375	NA	0.999671875	0.999890625	0.99996875	NA
1-673	1.8	0.2	0.01	0.01	0.01	0.1	7	0.588496851432288	0.996990615192421	0.999706483804617	0.999833910889383	0.999890625	NA	0.9995625	0.999921875	0.999890625	NA
1-673	1.8	0.2	0.01	0.01	0.01	0.1	8	0.779662714678002	0.996719462439157	0.999729647117878	0.999865173845656	0.999921875	NA	0.999609375	0.99990625	0.9999375	NA
1-673	1.8	0.2	0.01	0.01	0.01	0.1	9	1.07041950088389	0.995843895586259	0.999663607751601	0.999846402212933	0.999890625	NA	0.999203125	0.999859375	0.9999375	NA
1-673	1.8	0.2	0.01	0.01	0.01	0.1	10	1.82731588851307	0.990022936015398	0.999004262922768	0.999570486628675	0.999669811320755	NA	0.996383647798742	0.999433962264151	0.999685534591195	NA
1-673	1.8	0.2	0.01	0.01	0.01	0.1	100	3.55801599630615	0.877359168868754	0.9850451459316	0.997191809665425	0.99875	NA	0.905625	0.986875	0.998125	NA
1-676	1.8	0.2	0.8	0.01	0.01	0.1	1	0.0296210832869744	0.999956901319194	0.999995105975218	0.999996058448341	1	NA	0.99996875	1	1	NA
1-676	1.8	0.2	0.8	0.01	0.01	0.1	2	0.0952638222536478	0.999794400945486	0.999980820773734	0.999983375903548	1	NA	0.999921875	1	1	NA
1-676	1.8	0.2	0.8	0.01	0.01	0.1	3	0.172239916989683	0.999410467870522	0.999814288260896	0.999868091140731	0.99990625	NA	0.999671875	0.99984375	0.99990625	NA
1-676	1.8	0.2	0.8	0.01	0.01	0.1	4	0.265622829209522	0.999227290821387	0.999815924704488	0.999847074141439	0.99990625	NA	0.999671875	0.999890625	0.99990625	NA
1-676	1.8	0.2	0.8	0.01	0.01	0.1	5	0.380131587195888	0.998924169167841	0.99976681040708	0.999806851171428	0.999859375	NA	0.999703125	0.999875	0.999890625	NA
1-676	1.8	0.2	0.8	0.01	0.01	0.1	6	0.526023189498252	0.998483613947517	0.999680283011345	0.999706941328119	0.99984375	NA	0.999453125	0.99984375	0.99984375	NA
1-676	1.8	0.2	0.8	0.01	0.01	0.1	7	0.720614378451371	0.998137784670736	0.999580694268737	0.999596027999096	0.99975	NA	0.999625	0.99978125	0.999765625	NA
1-676	1.8	0.2	0.8	0.01	0.01	0.1	8	0.998772988500294	0.997475563042007	0.99935970949914	0.999442121970432	0.99965625	NA	0.99940625	0.999578125	0.999671875	NA
1-676	1.8	0.2	0.8	0.01	0.01	0.1	9	1.45797331879416	0.996460443284443	0.99918003090223	0.999190957003207	0.999375	NA	0.99890625	0.9995625	0.99953125	NA
1-676	1.8	0.2	0.8	0.01	0.01	0.1	10	2.75360861907838	0.992210367793977	0.998141772922401	0.998453174176234	0.99872641509434	NA	0.996933962264151	0.998663522012579	0.999103773584906	NA
1-676	1.8	0.2	0.8	0.01	0.01	0.1	100	5.85899293359005	0.931889511159822	0.987268285532508	0.991735226007974	0.99375	NA	0.9475	0.990625	0.994375	NA
1-705	1.8	0.2	0.01	0.01	0.1	0.1	1	0.0305153877544837	0.999081753421066	0.999846534568164	0.99985552367729	0.999859375	NA	0.999375	0.999875	0.99990625	NA
1-705	1.8	0.2	0.01	0.01	0.1	0.1	2	0.0955863487143081	0.996461326357709	0.999459361789536	0.999488014100873	0.999359375	NA	0.997875	0.999640625	0.999671875	NA
1-705	1.8	0.2	0.01	0.01	0.1	0.1	3	0.169374830115337	0.99443024656901	0.999095087314554	0.999097196767576	0.999046875	NA	0.997078125	0.999390625	0.99940625	NA
1-705	1.8	0.2	0.01	0.01	0.1	0.1	4	0.254210318299625	0.991315431394459	0.998738368836422	0.998776836546823	0.998484375	NA	0.996234375	0.9991875	0.999234375	NA
1-705	1.8	0.2	0.01	0.01	0.1	0.1	5	0.353015493736149	0.988410324712852	0.998428325508539	0.998444145878375	0.99771875	NA	0.99509375	0.99903125	0.999109375	NA
1-705	1.8	0.2	0.01	0.01	0.1	0.1	6	0.471812791891754	0.984545985664528	0.997717838592285	0.997671198758532	0.996515625	NA	0.99409375	0.9985	0.99859375	NA
1-705	1.8	0.2	0.01	0.01	0.1	0.1	7	0.620041926303034	0.979479763871293	0.996879375731782	0.99677200049185	0.994625	NA	0.99196875	0.997875	0.997703125	NA
1-705	1.8	0.2	0.01	0.01	0.1	0.1	8	0.818496751837697	0.975068313075689	0.996371862812623	0.996294750234789	0.99371875	NA	0.991109375	0.997375	0.997453125	NA
1-705	1.8	0.2	0.01	0.01	0.1	0.1	9	1.12847384144118	0.967664246217716	0.994939762563495	0.995022018608708	0.990015625	NA	0.988953125	0.99609375	0.996359375	NA
1-705	1.8	0.2	0.01	0.01	0.1	0.1	10	1.9305403662024	0.953675340904523	0.994318258183448	0.994252636134328	0.986761006289308	NA	0.986053459119497	0.995833333333333	0.996132075471698	NA
1-705	1.8	0.2	0.01	0.01	0.1	0.1	100	3.8183956142564	0.853338930375623	0.990284735503089	0.991352866600498	0.976875	NA	0.886875	0.99375	0.99625	NA
1-708	1.8	0.2	0.8	0.01	0.1	0.1	1	0.031747490549527	0.999578514490824	0.999825822824599	0.999821661524421	0.99965625	NA	0.999765625	0.999890625	0.99990625	NA
1-708	1.8	0.2	0.8	0.01	0.1	0.1	2	0.103280549984738	0.998900673396583	0.999548449597483	0.999512221797445	0.999296875	NA	0.999578125	0.99975	0.999765625	NA
1-708	1.8	0.2	0.8	0.01	0.1	0.1	3	0.189881242923665	0.997659665755779	0.998747292030334	0.998682410980382	0.99840625	NA	0.998765625	0.999234375	0.99928125	NA
1-708	1.8	0.2	0.8	0.01	0.1	0.1	4	0.296208192712702	0.995959401510731	0.997577554435599	0.997440982578723	0.9963125	NA	0.99759375	0.99840625	0.99834375	NA
1-708	1.8	0.2	0.8	0.01	0.1	0.1	5	0.425939107517684	0.993074262330056	0.995655124455559	0.995485512182725	0.9940625	NA	0.995390625	0.996953125	0.99696875	NA
1-708	1.8	0.2	0.8	0.01	0.1	0.1	6	0.592438518744727	0.990087592242088	0.993878128586178	0.993604971782904	0.99040625	NA	0.993921875	0.99571875	0.995859375	NA
1-708	1.8	0.2	0.8	0.01	0.1	0.1	7	0.815475352786825	0.985712772379519	0.991112199742196	0.990777469957511	0.98475	NA	0.991078125	0.994	0.9940625	NA
1-708	1.8	0.2	0.8	0.01	0.1	0.1	8	1.13341744195582	0.978526935897532	0.987193091524625	0.986672759881118	0.974328125	NA	0.98584375	0.99059375	0.99090625	NA
1-708	1.8	0.2	0.8	0.01	0.1	0.1	9	1.65078398038249	0.970375047359608	0.981686669474724	0.981044034320656	0.95684375	NA	0.980125	0.986125	0.986234375	NA
1-708	1.8	0.2	0.8	0.01	0.1	0.1	10	3.11743259261194	0.955462731695001	0.974956982690832	0.973980781286163	0.901509433962264	NA	0.969245283018868	0.980487421383648	0.981163522012579	NA
1-708	1.8	0.2	0.8	0.01	0.1	0.1	100	6.87332577815638	0.903282703095008	0.946480810246689	0.938983162091754	0.78375	NA	0.92	0.958125	0.95625	NA
