# Supplementary material for: Accuracy of ancestral state reconstruction for non-neutral traits
Source: Sci Rep. 2020 May 6;10:7644. doi: 10.1038/s41598-020-64647-4 (PMC7203120; doi:10.1038/s41598-020-64647-4)
Supplement: Supplementary file 1 — Supplementary Information. [file 41598_2020_64647_MOESM1_ESM.zip › SuppDataAndCode/taxa1600/treeSummary1600.txt]

paramSetID	treeID	lambda0	lambda1	mu0	mu1	q01	q10	trueTransitions	numTips	treeLength	Mk	BiSSE	BiSSEno_opt	MP	infChanges	numTipState1	HiSSE	q.count.wrong.mk2	q.count.wrong.bisse	q.count.wrong.bisseno_opt	q.count.wrong.mpr	q.count.wrong.hisse	q.count.ambig.mk2	q.count.ambig.bisse	q.count.ambig.bisseno_opt	q.count.ambig.mpr	q.count.ambig.hisse
1-145	1	1	1	0.01	0.01	0.01	0.01	10	1600	1601.28956202577	0.997347879881505	0.999997133285143	0.999997133285143	1	1	19	NA	0	0	0	0	NA	4	0	0	0	NA
1-145	10	1	1	0.01	0.01	0.01	0.01	9	1600	1583.76015877111	0.999533876780468	0.996015864683218	0.996015864683218	1	1	18	NA	0	5	0	0	NA	0	0	0	0	NA
1-145	100	1	1	0.01	0.01	0.01	0.01	12	1600	1695.22531707261	0.999984626550888	0.999981548126857	0.999981548126857	1	1	33	NA	0	0	0	0	NA	0	0	0	0	NA
1-145	101	1	1	0.01	0.01	0.01	0.01	19	1600	1646.04725922081	0.992738390371106	0.992846815472216	0.992846815472216	0.999374609130707	2	54	NA	10	10	0	0	NA	1	1	0	2	NA
1-145	102	1	1	0.01	0.01	0.01	0.01	16	1600	1647.29301141549	0.999993438792752	0.999992625331901	0.999992625331901	1	1	37	NA	0	0	0	0	NA	0	0	0	0	NA
1-145	103	1	1	0.01	0.01	0.01	0.01	11	1600	1640.06875694243	0.99999923873775	0.999999124981584	0.999999124981584	1	1	29	NA	0	0	0	0	NA	0	0	0	0	NA
1-145	104	1	1	0.01	0.01	0.01	0.01	11	1600	1585.14785496709	0.999991655978115	0.999992276394661	0.999992276394661	1	1	49	NA	0	0	0	0	NA	0	0	0	0	NA
1-145	105	1	1	0.01	0.01	0.01	0.01	7	1600	1572.45484969941	0.999985077969616	0.999983754815548	0.999983754815548	1	1	25	NA	0	0	0	0	NA	0	0	0	0	NA
1-145	106	1	1	0.01	0.01	0.01	0.01	24	1600	1593.47937629225	0.999972660945026	0.999965138732641	0.999965138732641	1	1	188	NA	0	0	0	0	NA	0	0	0	0	NA
1-145	107	1	1	0.01	0.01	0.01	0.01	19	1600	1611.56295531883	0.999864477993799	0.99985953185208	0.99985953185208	1	1	112	NA	0	0	0	0	NA	0	0	0	0	NA
1-145	108	1	1	0.01	0.01	0.01	0.01	16	1600	1645.35992456921	0.999480672835172	0.999316346692709	0.999316346692709	0.999374609130707	2	27	NA	0	0	0	0	NA	0	2	0	2	NA
1-145	109	1	1	0.01	0.01	0.01	0.01	20	1600	1578.190280201	0.999652290236278	0.999858114466295	0.999858114466295	0.999374609130707	2	126	NA	0	0	0	0	NA	0	0	2	2	NA
1-145	11	1	1	0.01	0.01	0.01	0.01	16	1600	1573.28367129053	0.999989064459779	0.999988809424504	0.999988809424504	1	1	86	NA	0	0	0	0	NA	0	0	0	0	NA
1-145	110	1	1	0.01	0.01	0.01	0.01	16	1600	1610.77866335071	0.999982152602234	0.999981518843463	0.999981518843463	1	1	62	NA	0	0	0	0	NA	0	0	0	0	NA
1-145	111	1	1	0.01	0.01	0.01	0.01	17	1600	1610.08931141993	0.999986101260329	0.999986668185547	0.999986668185547	1	1	72	NA	0	0	0	0	NA	0	0	0	0	NA
1-145	112	1	1	0.01	0.01	0.01	0.01	12	1600	1616.49063374208	0.999963245817598	0.999963406745025	0.999963406745025	1	1	201	NA	0	0	0	0	NA	0	0	0	0	NA
1-145	113	1	1	0.01	0.01	0.01	0.01	15	1600	1565.57525269641	0.999959222656855	0.999960047142091	0.999960047142091	1	1	48	NA	0	0	0	0	NA	0	0	0	0	NA
1-145	114	1	1	0.01	0.01	0.01	0.01	20	1600	1596.77509633567	0.999801754026733	0.999805945386358	0.999805945386358	1	1	90	NA	0	0	0	0	NA	0	0	0	0	NA
1-145	115	1	1	0.01	0.01	0.01	0.01	14	1600	1556.48494045938	0.999960636824664	0.999960281968318	0.999960281968318	0.999374609130707	2	29	NA	0	0	0	0	NA	0	0	0	2	NA
1-145	116	1	1	0.01	0.01	0.01	0.01	21	1600	1592.36509768268	0.999967897022305	0.999967019020395	0.999967019020395	1	1	96	NA	0	0	0	0	NA	0	0	0	0	NA
1-145	117	1	1	0.01	0.01	0.01	0.01	15	1600	1629.32668281146	0.99997276748191	0.999972641118171	0.999972641118171	1	1	48	NA	0	0	0	0	NA	0	0	0	0	NA
1-145	118	1	1	0.01	0.01	0.01	0.01	15	1600	1646.89328020993	0.999988598092495	0.999988586097071	0.999988586097071	1	1	58	NA	0	0	0	0	NA	0	0	0	0	NA
1-145	119	1	1	0.01	0.01	0.01	0.01	16	1600	1654.06580157602	0.999962071703445	0.999961940432669	0.999961940432669	1	1	134	NA	0	0	0	0	NA	0	0	0	0	NA
1-145	12	1	1	0.01	0.01	0.01	0.01	15	1600	1540.43039842607	0.999968775220959	0.999968814276004	0.999968814276004	0.99906191369606	3	389	NA	0	0	0	0	NA	0	0	0	3	NA
1-145	120	1	1	0.01	0.01	0.01	0.01	18	1600	1560.87584494361	0.999385294734316	0.999384503796315	0.999384503796315	0.999374609130707	1	33	NA	1	1	1	1	NA	0	0	0	0	NA
1-145	121	1	1	0.01	0.01	0.01	0.01	14	1600	1615.2452062084	0.999988082789287	0.999986429559377	0.999986429559377	1	1	36	NA	0	0	0	0	NA	0	0	0	0	NA
1-145	122	1	1	0.01	0.01	0.01	0.01	17	1600	1611.97042202038	0.999329415546356	0.999330147458028	0.999330147458028	0.999374609130707	1	40	NA	1	1	1	1	NA	0	0	0	0	NA
1-145	123	1	1	0.01	0.01	0.01	0.01	13	1600	1602.43012007404	0.995702165081195	0.999986959034431	0.999986959034431	1	1	26	NA	0	0	0	0	NA	4	0	0	0	NA
1-145	124	1	1	0.01	0.01	0.01	0.01	18	1600	1637.88536354385	0.999945383372885	0.999944606547925	0.999944606547925	1	1	39	NA	0	0	0	0	NA	0	0	0	0	NA
1-145	125	1	1	0.01	0.01	0.01	0.01	22	1600	1658.19615079623	0.999875385834996	0.999885413567868	0.999885413567868	1	1	93	NA	0	0	0	0	NA	0	0	0	0	NA
1-145	126	1	1	0.01	0.01	0.01	0.01	13	1600	1522.91087150923	0.999790360181968	0.9998168589316	0.9998168589316	1	1	67	NA	0	0	0	0	NA	0	0	0	0	NA
1-145	127	1	1	0.01	0.01	0.01	0.01	9	1600	1545.48429386643	0.999996736491533	0.999996855614572	0.999996855614572	1	1	31	NA	0	0	0	0	NA	0	0	0	0	NA
1-145	128	1	1	0.01	0.01	0.01	0.01	18	1600	1588.45257920676	0.99963897667145	0.999649154642003	0.999649154642003	1	1	104	NA	0	0	0	0	NA	1	1	0	0	NA
1-145	129	1	1	0.01	0.01	0.01	0.01	12	1600	1573.50216502657	0.999926194519182	0.999931202771988	0.999931202771988	1	1	45	NA	0	0	0	0	NA	0	0	0	0	NA
1-145	13	1	1	0.01	0.01	0.01	0.01	9	1600	1568.90914115984	0.999997927733661	0.999997924190016	0.999997924190016	1	1	120	NA	0	0	0	0	NA	0	0	0	0	NA
1-145	130	1	1	0.01	0.01	0.01	0.01	14	1600	1641.06993617084	0.999874702115329	0.999877535033904	0.999877535033904	1	1	72	NA	0	0	0	0	NA	0	0	0	0	NA
1-145	131	1	1	0.01	0.01	0.01	0.01	9	1600	1565.92098963939	0.999966581321522	0.999945950112358	0.999945950112358	1	1	21	NA	0	0	0	0	NA	0	0	0	0	NA
1-145	132	1	1	0.01	0.01	0.01	0.01	14	1600	1688.10070310632	0.999956272885641	0.999956362858584	0.999956362858584	1	1	29	NA	0	0	0	0	NA	0	0	0	0	NA
1-145	133	1	1	0.01	0.01	0.01	0.01	21	1600	1629.96378842556	0.999641041257402	0.999642825218506	0.999642825218506	0.999687304565353	2	912	NA	0	0	0	0	NA	1	1	1	1	NA
1-145	134	1	1	0.01	0.01	0.01	0.01	24	1600	1666.69384750308	0.999903691997319	0.999907983698342	0.999907983698342	1	1	120	NA	0	0	0	0	NA	0	0	0	0	NA
1-145	135	1	1	0.01	0.01	0.01	0.01	18	1600	1627.17969079857	0.999706555832015	0.999718828554972	0.999718828554972	1	1	162	NA	0	0	0	0	NA	0	0	0	0	NA
1-145	136	1	1	0.01	0.01	0.01	0.01	22	1600	1640.820203625	0.999145221639508	0.999146270069558	0.999146270069558	0.999374609130707	1	90	NA	1	1	1	1	NA	0	0	0	0	NA
1-145	137	1	1	0.01	0.01	0.01	0.01	11	1600	1526.7100829217	0.997155094364551	0.997282897463406	0.997282897463406	1	1	16	NA	1	1	0	0	NA	1	1	0	0	NA
1-145	138	1	1	0.01	0.01	0.01	0.01	23	1600	1612.35399689759	0.99972230866978	0.999730436818771	0.999730436818771	1	1	88	NA	0	0	0	0	NA	0	0	0	0	NA
1-145	139	1	1	0.01	0.01	0.01	0.01	12	1600	1576.61643223226	0.999365014537878	0.999364998748655	0.999364998748655	0.999374609130707	1	34	NA	1	1	1	1	NA	0	0	0	0	NA
1-145	14	1	1	0.01	0.01	0.01	0.01	17	1600	1645.17172371366	0.999968174412605	0.999962916430521	0.999962916430521	1	1	45	NA	0	0	0	0	NA	0	0	0	0	NA
1-145	140	1	1	0.01	0.01	0.01	0.01	20	1600	1637.69832272235	0.999772652296754	0.999785721370528	0.999785721370528	0.999374609130707	2	146	NA	0	0	0	0	NA	0	0	0	2	NA
1-145	141	1	1	0.01	0.01	0.01	0.01	18	1600	1620.33286974977	0.999951562652727	0.999947329454824	0.999947329454824	1	1	39	NA	0	0	0	0	NA	0	0	0	0	NA
1-145	142	1	1	0.01	0.01	0.01	0.01	20	1600	1602.45284545558	0.999832849544582	0.999855071461087	0.999855071461087	0.999374609130707	2	1504	NA	0	0	0	0	NA	0	0	0	2	NA
1-145	143	1	1	0.01	0.01	0.01	0.01	10	1600	1602.01307811972	0.999928907585331	0.99995307506591	0.99995307506591	1	1	37	NA	0	0	0	0	NA	0	0	0	0	NA
1-145	144	1	1	0.01	0.01	0.01	0.01	10	1600	1538.34164112642	0.999970072066041	0.999974865518173	0.999974865518173	1	1	35	NA	0	0	0	0	NA	0	0	0	0	NA
1-145	145	1	1	0.01	0.01	0.01	0.01	19	1600	1603.78100600232	0.999963205539811	0.999964153271345	0.999964153271345	1	1	90	NA	0	0	0	0	NA	0	0	0	0	NA
1-145	146	1	1	0.01	0.01	0.01	0.01	20	1600	1593.78727873347	0.999924879379374	0.99992464128394	0.99992464128394	1	1	56	NA	0	0	0	0	NA	0	0	0	0	NA
1-145	147	1	1	0.01	0.01	0.01	0.01	14	1600	1571.23117785801	0.999942357920216	0.999946051088129	0.999946051088129	0.999374609130707	2	67	NA	0	0	0	0	NA	0	0	0	2	NA
1-145	148	1	1	0.01	0.01	0.01	0.01	16	1600	1585.42838540012	0.999728477597665	0.999981572395216	0.999981572395216	1	1	29	NA	0	0	0	0	NA	0	0	0	0	NA
1-145	149	1	1	0.01	0.01	0.01	0.01	15	1600	1628.99921173227	0.999916138309081	0.99992981811886	0.99992981811886	1	1	1213	NA	0	0	0	0	NA	0	0	0	0	NA
1-145	15	1	1	0.01	0.01	0.01	0.01	12	1600	1634.84072644181	0.999977563577627	0.999977768047802	0.999977768047802	1	1	108	NA	0	0	0	0	NA	0	0	0	0	NA
1-145	150	1	1	0.01	0.01	0.01	0.01	16	1600	1615.4552167154	0.999955950527809	0.999954773934521	0.999954773934521	1	1	42	NA	0	0	0	0	NA	0	0	0	0	NA
1-145	151	1	1	0.01	0.01	0.01	0.01	11	1600	1568.63221334111	0.999373158084239	0.999372810999277	0.999372810999277	0.999374609130707	1	108	NA	1	1	1	1	NA	0	0	0	0	NA
1-145	152	1	1	0.01	0.01	0.01	0.01	17	1600	1568.43065474822	0.999988198404165	0.999984713755449	0.999984713755449	1	1	49	NA	0	0	0	0	NA	0	0	0	0	NA
1-145	153	1	1	0.01	0.01	0.01	0.01	23	1600	1665.94233827437	0.999802978234366	0.999793644299049	0.999793644299049	0.999374609130707	2	49	NA	0	0	0	0	NA	0	0	0	2	NA
1-145	154	1	1	0.01	0.01	0.01	0.01	13	1600	1647.64671606811	0.997900116266661	0.998527684533122	0.998527684533122	1	1	24	NA	1	1	0	0	NA	1	1	0	0	NA
1-145	155	1	1	0.01	0.01	0.01	0.01	16	1600	1615.23442333208	0.999926832333847	0.999929988209894	0.999929988209894	1	1	236	NA	0	0	0	0	NA	0	0	0	0	NA
1-145	156	1	1	0.01	0.01	0.01	0.01	22	1600	1548.71692252711	0.998462053588629	0.998463830241987	0.998463830241987	0.999374609130707	2	94	NA	2	2	2	0	NA	0	0	0	2	NA
1-145	157	1	1	0.01	0.01	0.01	0.01	23	1600	1559.59121348641	0.99948185646325	0.999538017856475	0.999538017856475	1	1	55	NA	0	0	0	0	NA	0	0	0	0	NA
1-145	158	1	1	0.01	0.01	0.01	0.01	9	1600	1608.15159502637	0.9999936730006	0.999993218174551	0.999993218174551	1	1	24	NA	0	0	0	0	NA	0	0	0	0	NA
1-145	159	1	1	0.01	0.01	0.01	0.01	17	1600	1563.68525688044	0.999985515038737	0.999983321610367	0.999983321610367	1	1	78	NA	0	0	0	0	NA	0	0	0	0	NA
1-145	16	1	1	0.01	0.01	0.01	0.01	7	1600	1642.51245064173	0.999996587793436	0.999996579223248	0.999996579223248	1	1	31	NA	0	0	0	0	NA	0	0	0	0	NA
1-145	160	1	1	0.01	0.01	0.01	0.01	27	1600	1613.63308079775	0.99973115436934	0.999629822132545	0.999629822132545	1	1	89	NA	0	0	0	0	NA	0	0	0	0	NA
1-145	161	1	1	0.01	0.01	0.01	0.01	15	1600	1589.12392953698	0.999990670629961	0.999991273401698	0.999991273401698	1	1	47	NA	0	0	0	0	NA	0	0	0	0	NA
1-145	162	1	1	0.01	0.01	0.01	0.01	12	1600	1650.65001169948	0.99997272431014	0.999972739050648	0.999972739050648	1	1	89	NA	0	0	0	0	NA	0	0	0	0	NA
1-145	163	1	1	0.01	0.01	0.01	0.01	19	1600	1700.95334425421	0.999980704045182	0.999970448543919	0.999970448543919	1	1	46	NA	0	0	0	0	NA	0	0	0	0	NA
1-145	164	1	1	0.01	0.01	0.01	0.01	14	1600	1642.54323593101	0.999437430187636	0.999422540722684	0.999422540722684	0.999374609130707	2	619	NA	0	0	0	0	NA	2	2	2	2	NA
1-145	165	1	1	0.01	0.01	0.01	0.01	11	1600	1572.95936042555	0.999997951431527	0.999997867513404	0.999997867513404	1	1	32	NA	0	0	0	0	NA	0	0	0	0	NA
1-145	166	1	1	0.01	0.01	0.01	0.01	25	1600	1516.38834558029	0.999964184451359	0.999963823767368	0.999963823767368	0.999374609130707	2	98	NA	0	0	0	0	NA	0	0	0	2	NA
1-145	167	1	1	0.01	0.01	0.01	0.01	10	1600	1561.68242394003	0.999985567442032	0.999981789952798	0.999981789952798	1	1	26	NA	0	0	0	0	NA	0	0	0	0	NA
1-145	168	1	1	0.01	0.01	0.01	0.01	13	1600	1616.26411206125	0.999992863624229	0.999991286612241	0.999991286612241	1	1	40	NA	0	0	0	0	NA	0	0	0	0	NA
1-145	169	1	1	0.01	0.01	0.01	0.01	19	1600	1581.43910374926	0.999938184818874	0.999938440056024	0.999938440056024	1	1	614	NA	0	0	0	0	NA	0	0	0	0	NA
1-145	17	1	1	0.01	0.01	0.01	0.01	11	1600	1657.4322981291	0.999950213639238	0.999950512933392	0.999950512933392	1	1	90	NA	0	0	0	0	NA	0	0	0	0	NA
1-145	170	1	1	0.01	0.01	0.01	0.01	15	1600	1610.87522622595	0.999963973014054	0.999947219650989	0.999947219650989	1	1	31	NA	0	0	0	0	NA	0	0	0	0	NA
1-145	171	1	1	0.01	0.01	0.01	0.01	15	1600	1599.39042834416	0.998555598473293	0.998567159266464	0.998567159266464	0.999374609130707	2	47	NA	2	2	0	0	NA	0	0	2	2	NA
1-145	172	1	1	0.01	0.01	0.01	0.01	15	1600	1578.04300116961	0.998128793654429	0.998126139907987	0.998126139907987	0.99812382739212	1	127	NA	3	3	3	3	NA	0	0	0	0	NA
1-145	173	1	1	0.01	0.01	0.01	0.01	18	1600	1616.6408457461	0.999986072141962	0.99998533149999	0.99998533149999	1	1	49	NA	0	0	0	0	NA	0	0	0	0	NA
1-145	174	1	1	0.01	0.01	0.01	0.01	15	1600	1619.02877662375	0.999992650103797	0.99999228079705	0.99999228079705	1	1	104	NA	0	0	0	0	NA	0	0	0	0	NA
1-145	175	1	1	0.01	0.01	0.01	0.01	16	1600	1698.01861483808	0.999972224071945	0.999973513224851	0.999973513224851	1	1	50	NA	0	0	0	0	NA	0	0	0	0	NA
1-145	176	1	1	0.01	0.01	0.01	0.01	22	1600	1545.86053048156	0.999978385857415	0.999977722620004	0.999977722620004	1	1	56	NA	0	0	0	0	NA	0	0	0	0	NA
1-145	177	1	1	0.01	0.01	0.01	0.01	19	1600	1677.21465035757	0.999969328417665	0.999966873192961	0.999966873192961	0.999374609130707	2	64	NA	0	0	0	0	NA	0	0	0	2	NA
1-145	178	1	1	0.01	0.01	0.01	0.01	10	1600	1587.68400923639	0.999426811378248	0.999423723559282	0.999423723559282	0.999374609130707	1	45	NA	1	1	1	1	NA	0	0	0	0	NA
1-145	179	1	1	0.01	0.01	0.01	0.01	20	1600	1613.3631060711	0.999953699295155	0.999954054332127	0.999954054332127	1	1	347	NA	0	0	0	0	NA	0	0	0	0	NA
1-145	18	1	1	0.01	0.01	0.01	0.01	12	1600	1554.49438903073	0.998275342231836	0.99826918978269	0.99826918978269	0.999374609130707	2	29	NA	2	2	0	0	NA	0	0	0	2	NA
1-145	180	1	1	0.01	0.01	0.01	0.01	17	1600	1527.57017541535	0.999926291688763	0.999926303596358	0.999926303596358	1	1	274	NA	0	0	0	0	NA	0	0	0	0	NA
1-145	181	1	1	0.01	0.01	0.01	0.01	13	1600	1594.99164213282	0.999971552586875	0.999959200058304	0.999959200058304	1	1	25	NA	0	0	0	0	NA	0	0	0	0	NA
1-145	182	1	1	0.01	0.01	0.01	0.01	15	1600	1587.30278413607	0.988815837250198	0.999978246292044	0.999978246292044	1	1	28	NA	3	0	0	0	NA	12	0	0	0	NA
1-145	183	1	1	0.01	0.01	0.01	0.01	17	1600	1672.81678587326	0.999922122667514	0.999922454490556	0.999922454490556	1	1	111	NA	0	0	0	0	NA	0	0	0	0	NA
1-145	184	1	1	0.01	0.01	0.01	0.01	12	1600	1552.16816804861	0.999986480221196	0.99998594043467	0.99998594043467	1	1	40	NA	0	0	0	0	NA	0	0	0	0	NA
1-145	185	1	1	0.01	0.01	0.01	0.01	13	1600	1599.0867947238	0.999828464168365	0.999842632448937	0.999842632448937	1	1	54	NA	0	0	0	0	NA	0	0	0	0	NA
1-145	186	1	1	0.01	0.01	0.01	0.01	13	1600	1625.93196109808	0.999956668378494	0.999957152885577	0.999957152885577	0.999687304565353	2	101	NA	0	0	0	0	NA	0	0	0	1	NA
1-145	187	1	1	0.01	0.01	0.01	0.01	12	1600	1590.94812967431	0.999371201538862	0.999364687640044	0.999364687640044	0.999374609130707	1	16	NA	1	1	1	1	NA	0	0	0	0	NA
1-145	188	1	1	0.01	0.01	0.01	0.01	23	1600	1590.66246310375	0.999267676665162	0.999264836553876	0.999264836553876	0.999374609130707	1	88	NA	1	1	1	1	NA	0	0	0	0	NA
1-145	189	1	1	0.01	0.01	0.01	0.01	16	1600	1576.96884545101	0.999877088564078	0.999876967544837	0.999876967544837	1	1	112	NA	0	0	0	0	NA	0	0	0	0	NA
1-145	19	1	1	0.01	0.01	0.01	0.01	20	1600	1588.12396657788	0.999899411586789	0.999899832879242	0.999899832879242	1	1	154	NA	0	0	0	0	NA	0	0	0	0	NA
1-145	190	1	1	0.01	0.01	0.01	0.01	15	1600	1545.73158694476	0.999863203761554	0.999863433155189	0.999863433155189	1	1	97	NA	0	0	0	0	NA	0	0	0	0	NA
1-145	191	1	1	0.01	0.01	0.01	0.01	15	1600	1624.41222258305	0.999976177398556	0.999982474648266	0.999982474648266	1	1	35	NA	0	0	0	0	NA	0	0	0	0	NA
1-145	192	1	1	0.01	0.01	0.01	0.01	21	1600	1582.81450409703	0.999468035259881	0.999466650059632	0.999466650059632	0.999687304565353	2	1321	NA	1	1	0	0	NA	0	0	1	1	NA
1-145	193	1	1	0.01	0.01	0.01	0.01	16	1600	1656.21020835896	0.999352300806957	0.999352259967787	0.999352259967787	0.999374609130707	1	157	NA	1	1	1	1	NA	0	0	0	0	NA
1-145	194	1	1	0.01	0.01	0.01	0.01	14	1600	1562.51268399492	0.999989750044383	0.99998921760111	0.99998921760111	1	1	153	NA	0	0	0	0	NA	0	0	0	0	NA
1-145	195	1	1	0.01	0.01	0.01	0.01	14	1600	1601.87988093824	0.998739365204666	0.998739321854346	0.998739321854346	0.999374609130707	2	144	NA	2	2	2	0	NA	0	0	0	2	NA
1-145	196	1	1	0.01	0.01	0.01	0.01	13	1600	1494.31811176878	0.999841247788506	0.999847387448293	0.999847387448293	1	1	49	NA	0	0	0	0	NA	0	0	0	0	NA
1-145	197	1	1	0.01	0.01	0.01	0.01	11	1600	1578.50049936222	0.999977963611782	0.999977909986015	0.999977909986015	1	1	47	NA	0	0	0	0	NA	0	0	0	0	NA
1-145	198	1	1	0.01	0.01	0.01	0.01	16	1600	1563.16442823131	0.999906472008413	0.999910978201595	0.999910978201595	1	1	78	NA	0	0	0	0	NA	0	0	0	0	NA
1-145	199	1	1	0.01	0.01	0.01	0.01	17	1600	1607.80728866911	0.999991009330559	0.999991039301116	0.999991039301116	1	1	103	NA	0	0	0	0	NA	0	0	0	0	NA
1-145	2	1	1	0.01	0.01	0.01	0.01	15	1600	1598.60902493879	0.999551852977859	0.999610641146716	0.999610641146716	1	1	28	NA	0	0	0	0	NA	0	0	0	0	NA
1-145	20	1	1	0.01	0.01	0.01	0.01	18	1600	1624.42748199694	0.999913901208627	0.999913422977699	0.999913422977699	0.999374609130707	2	245	NA	0	0	0	0	NA	0	0	0	2	NA
1-145	200	1	1	0.01	0.01	0.01	0.01	21	1600	1676.0312466575	0.997748120683753	0.999976284607932	0.999976284607932	1	1	37	NA	0	0	0	0	NA	3	0	0	0	NA
1-145	21	1	1	0.01	0.01	0.01	0.01	14	1600	1573.14680761391	0.999674742799544	0.999712300701339	0.999712300701339	1	1	41	NA	0	0	0	0	NA	0	0	0	0	NA
1-145	22	1	1	0.01	0.01	0.01	0.01	18	1600	1582.14974803277	0.999905517708893	0.999908445433801	0.999908445433801	0.999374609130707	2	234	NA	0	0	0	0	NA	0	0	0	2	NA
1-145	23	1	1	0.01	0.01	0.01	0.01	21	1600	1561.26042404081	0.999460490023253	0.999462599883183	0.999462599883183	0.999687304565353	2	450	NA	0	0	0	0	NA	1	1	1	1	NA
1-145	24	1	1	0.01	0.01	0.01	0.01	17	1600	1530.11902411142	0.999352243285998	0.999363292713201	0.999363292713201	0.999374609130707	1	47	NA	1	1	1	1	NA	0	0	0	0	NA
1-145	25	1	1	0.01	0.01	0.01	0.01	16	1600	1616.98906998891	0.999084859245794	0.999375446233666	0.999375446233666	0.998749218261413	2	35	NA	1	1	1	1	NA	0	0	0	2	NA
1-145	26	1	1	0.01	0.01	0.01	0.01	10	1600	1681.20089304328	0.999987107707374	0.99998741408799	0.99998741408799	1	1	34	NA	0	0	0	0	NA	0	0	0	0	NA
1-145	27	1	1	0.01	0.01	0.01	0.01	11	1600	1594.93528005974	0.9999926619526	0.999992909449473	0.999992909449473	1	1	42	NA	0	0	0	0	NA	0	0	0	0	NA
1-145	28	1	1	0.01	0.01	0.01	0.01	15	1600	1609.70718872513	0.999985369530729	0.999979205590196	0.999979205590196	1	1	34	NA	0	0	0	0	NA	0	0	0	0	NA
1-145	29	1	1	0.01	0.01	0.01	0.01	15	1600	1633.69611919678	0.999966442616124	0.999969825824226	0.999969825824226	1	1	50	NA	0	0	0	0	NA	0	0	0	0	NA
1-145	3	1	1	0.01	0.01	0.01	0.01	15	1600	1563.9266150184	0.999927798925863	0.999920699151693	0.999920699151693	1	1	89	NA	0	0	0	0	NA	0	0	0	0	NA
1-145	30	1	1	0.01	0.01	0.01	0.01	11	1600	1614.23804676926	0.999919646690582	0.999919440628092	0.999919440628092	1	1	45	NA	0	0	0	0	NA	0	0	0	0	NA
1-145	31	1	1	0.01	0.01	0.01	0.01	13	1600	1614.69414611485	0.999980152400682	0.999980275132869	0.999980275132869	1	1	62	NA	0	0	0	0	NA	0	0	0	0	NA
1-145	32	1	1	0.01	0.01	0.01	0.01	22	1600	1594.67609394072	0.999977678025185	0.999977617333386	0.999977617333386	0.999374609130707	2	90	NA	0	0	0	0	NA	0	0	0	2	NA
1-145	33	1	1	0.01	0.01	0.01	0.01	25	1600	1631.50029452072	0.999776538971298	0.999791846675792	0.999791846675792	1	1	95	NA	0	0	0	0	NA	0	0	0	0	NA
1-145	34	1	1	0.01	0.01	0.01	0.01	13	1600	1606.81759964563	0.999981085228573	0.999981923171855	0.999981923171855	1	1	60	NA	0	0	0	0	NA	0	0	0	0	NA
1-145	35	1	1	0.01	0.01	0.01	0.01	14	1600	1670.58049154384	0.999985789216019	0.99998461222923	0.99998461222923	1	1	24	NA	0	0	0	0	NA	0	0	0	0	NA
1-145	36	1	1	0.01	0.01	0.01	0.01	12	1600	1629.98844414965	0.999997316970661	0.999997057338672	0.999997057338672	1	1	32	NA	0	0	0	0	NA	0	0	0	0	NA
1-145	37	1	1	0.01	0.01	0.01	0.01	19	1600	1579.14102005791	0.999730824904957	0.999702400748953	0.999702400748953	0.999374609130707	2	140	NA	0	0	0	0	NA	0	0	0	2	NA
1-145	38	1	1	0.01	0.01	0.01	0.01	17	1600	1606.92139551187	0.998733850161894	0.999280214861704	0.999280214861704	0.999374609130707	2	35	NA	2	0	0	0	NA	0	2	2	2	NA
1-145	39	1	1	0.01	0.01	0.01	0.01	16	1600	1611.23247480705	0.999983757907098	0.999983747582573	0.999983747582573	1	1	40	NA	0	0	0	0	NA	0	0	0	0	NA
1-145	4	1	1	0.01	0.01	0.01	0.01	17	1600	1622.45703606253	0.999976661358849	0.99997589896805	0.99997589896805	1	1	73	NA	0	0	0	0	NA	0	0	0	0	NA
1-145	40	1	1	0.01	0.01	0.01	0.01	17	1600	1570.73764724239	0.99989555732027	0.999898091532241	0.999898091532241	0.998749218261413	3	107	NA	0	0	0	0	NA	0	0	0	4	NA
1-145	41	1	1	0.01	0.01	0.01	0.01	16	1600	1611.81481323912	0.999946024957502	0.999945633121818	0.999945633121818	1	1	662	NA	0	0	0	0	NA	0	0	0	0	NA
1-145	42	1	1	0.01	0.01	0.01	0.01	12	1600	1612.746063236	0.999983426261753	0.999977388599859	0.999977388599859	1	1	32	NA	0	0	0	0	NA	0	0	0	0	NA
1-145	43	1	1	0.01	0.01	0.01	0.01	18	1600	1649.71749332614	0.999991341129252	0.999983546846178	0.999983546846178	1	1	39	NA	0	0	0	0	NA	0	0	0	0	NA
1-145	44	1	1	0.01	0.01	0.01	0.01	15	1600	1658.9291971211	0.999947640214705	0.999948134949044	0.999948134949044	1	1	163	NA	0	0	0	0	NA	0	0	0	0	NA
1-145	45	1	1	0.01	0.01	0.01	0.01	19	1600	1564.33365036217	0.99997305165639	0.999972850497253	0.999972850497253	1	1	102	NA	0	0	0	0	NA	0	0	0	0	NA
1-145	46	1	1	0.01	0.01	0.01	0.01	19	1600	1618.39487029971	0.999925412297751	0.999925236724594	0.999925236724594	1	1	161	NA	0	0	0	0	NA	0	0	0	0	NA
1-145	47	1	1	0.01	0.01	0.01	0.01	16	1600	1649.56155683385	0.999966251609176	0.999966662677886	0.999966662677886	1	1	74	NA	0	0	0	0	NA	0	0	0	0	NA
1-145	48	1	1	0.01	0.01	0.01	0.01	21	1600	1600.53300809175	0.999955090337636	0.999957410809157	0.999957410809157	1	1	165	NA	0	0	0	0	NA	0	0	0	0	NA
1-145	49	1	1	0.01	0.01	0.01	0.01	18	1600	1599.22487565599	0.999994360195909	0.999992315830217	0.999992315830217	1	1	24	NA	0	0	0	0	NA	0	0	0	0	NA
1-145	5	1	1	0.01	0.01	0.01	0.01	14	1600	1638.50335424991	0.99998947722899	0.999983605697495	0.999983605697495	1	1	25	NA	0	0	0	0	NA	0	0	0	0	NA
1-145	50	1	1	0.01	0.01	0.01	0.01	14	1600	1626.48765411596	0.998106947268847	0.998110264499036	0.998110264499036	0.998436522826767	1	685	NA	3	3	3	2	NA	0	0	0	1	NA
1-145	51	1	1	0.01	0.01	0.01	0.01	15	1600	1674.05049981207	0.999987662500132	0.999987638003687	0.999987638003687	1	1	41	NA	0	0	0	0	NA	0	0	0	0	NA
1-145	52	1	1	0.01	0.01	0.01	0.01	12	1600	1581.47400902785	0.999993646156548	0.999986362265133	0.999986362265133	1	1	20	NA	0	0	0	0	NA	0	0	0	0	NA
1-145	53	1	1	0.01	0.01	0.01	0.01	22	1600	1624.88118424273	0.999802736113935	0.99978049930069	0.99978049930069	1	1	68	NA	0	0	0	0	NA	0	0	0	0	NA
1-145	54	1	1	0.01	0.01	0.01	0.01	17	1600	1654.00255746203	0.99931104169219	0.999311980485177	0.999311980485177	0.999374609130707	1	141	NA	1	1	1	1	NA	0	0	0	0	NA
1-145	55	1	1	0.01	0.01	0.01	0.01	6	1600	1580.9305818236	0.999999904823113	0.999999906897052	0.999999906897052	1	1	17	NA	0	0	0	0	NA	0	0	0	0	NA
1-145	56	1	1	0.01	0.01	0.01	0.01	18	1600	1499.37801012117	0.999129554796329	0.999177344800908	0.999177344800908	0.999374609130707	1	58	NA	1	1	1	1	NA	0	0	0	0	NA
1-145	57	1	1	0.01	0.01	0.01	0.01	19	1600	1560.78322603646	0.999300143508375	0.999296218136723	0.999296218136723	0.999374609130707	1	222	NA	1	1	1	1	NA	0	0	0	0	NA
1-145	58	1	1	0.01	0.01	0.01	0.01	18	1600	1627.48652722621	0.999283876141339	0.999294871828686	0.999294871828686	0.999374609130707	1	56	NA	1	1	1	1	NA	0	0	0	0	NA
1-145	59	1	1	0.01	0.01	0.01	0.01	14	1600	1628.06361517472	0.999988052369456	0.99997616580768	0.99997616580768	1	1	36	NA	0	0	0	0	NA	0	0	0	0	NA
1-145	6	1	1	0.01	0.01	0.01	0.01	16	1600	1584.41891303112	0.999459479298764	0.999455392239269	0.999455392239269	0.999374609130707	1	1429	NA	1	1	1	1	NA	0	0	0	0	NA
1-145	60	1	1	0.01	0.01	0.01	0.01	10	1600	1549.78086508948	0.999969647599729	0.999969723366694	0.999969723366694	1	1	178	NA	0	0	0	0	NA	0	0	0	0	NA
1-145	61	1	1	0.01	0.01	0.01	0.01	15	1600	1615.97289825176	0.999997726044601	0.999996486150295	0.999996486150295	1	1	26	NA	0	0	0	0	NA	0	0	0	0	NA
1-145	62	1	1	0.01	0.01	0.01	0.01	11	1600	1643.08804479976	0.999988143946208	0.999988714480831	0.999988714480831	1	1	51	NA	0	0	0	0	NA	0	0	0	0	NA
1-145	63	1	1	0.01	0.01	0.01	0.01	15	1600	1661.60392779621	0.999818581225267	0.999817676239657	0.999817676239657	1	1	56	NA	0	0	0	0	NA	0	0	0	0	NA
1-145	64	1	1	0.01	0.01	0.01	0.01	9	1600	1616.12923082462	0.999985130642403	0.999985256896283	0.999985256896283	1	1	34	NA	0	0	0	0	NA	0	0	0	0	NA
1-145	65	1	1	0.01	0.01	0.01	0.01	10	1600	1567.34145546604	0.999987803440272	0.999983345127417	0.999983345127417	1	1	20	NA	0	0	0	0	NA	0	0	0	0	NA
1-145	66	1	1	0.01	0.01	0.01	0.01	14	1600	1568.99759252628	0.999904059444857	0.999904069075972	0.999904069075972	0.999374609130707	2	319	NA	0	0	0	0	NA	0	0	0	2	NA
1-145	67	1	1	0.01	0.01	0.01	0.01	18	1600	1574.22558361781	0.998256924872183	0.998272533385856	0.998272533385856	0.998749218261413	2	335	NA	3	3	3	1	NA	0	0	0	2	NA
1-145	68	1	1	0.01	0.01	0.01	0.01	18	1600	1526.79980878241	0.998177657658401	0.998174114680277	0.998174114680277	0.998749218261413	2	50	NA	3	3	1	1	NA	0	0	2	2	NA
1-145	69	1	1	0.01	0.01	0.01	0.01	11	1600	1473.66220051985	0.999996068962488	0.999993572899468	0.999993572899468	1	1	22	NA	0	0	0	0	NA	0	0	0	0	NA
1-145	7	1	1	0.01	0.01	0.01	0.01	19	1600	1575.27615786589	0.999355310672623	0.999357285646539	0.999357285646539	0.999374609130707	1	61	NA	1	1	1	1	NA	0	0	0	0	NA
1-145	70	1	1	0.01	0.01	0.01	0.01	19	1600	1579.63812757559	0.999903504394391	0.999901709195287	0.999901709195287	1	1	1484	NA	0	0	0	0	NA	0	0	0	0	NA
1-145	71	1	1	0.01	0.01	0.01	0.01	18	1600	1622.06120936915	0.99932343845633	0.999324099389746	0.999324099389746	0.999374609130707	2	44	NA	0	0	0	0	NA	2	2	2	2	NA
1-145	72	1	1	0.01	0.01	0.01	0.01	13	1600	1626.46592115814	0.999945591420729	0.999945236074999	0.999945236074999	1	1	305	NA	0	0	0	0	NA	0	0	0	0	NA
1-145	73	1	1	0.01	0.01	0.01	0.01	11	1600	1659.83787991989	0.999995032915163	0.999995180285039	0.999995180285039	1	1	41	NA	0	0	0	0	NA	0	0	0	0	NA
1-145	74	1	1	0.01	0.01	0.01	0.01	18	1600	1610.67520758653	0.999810205182038	0.999826659787242	0.999826659787242	1	1	99	NA	0	0	0	0	NA	0	0	0	0	NA
1-145	75	1	1	0.01	0.01	0.01	0.01	17	1600	1605.48023689145	0.999948018664098	0.999939405998762	0.999939405998762	1	1	58	NA	0	0	0	0	NA	0	0	0	0	NA
1-145	76	1	1	0.01	0.01	0.01	0.01	16	1600	1667.88629488168	0.999997224594122	0.999997063006104	0.999997063006104	1	1	46	NA	0	0	0	0	NA	0	0	0	0	NA
1-145	77	1	1	0.01	0.01	0.01	0.01	14	1600	1660.58803824729	0.999987778879099	0.999988642910145	0.999988642910145	0.998749218261413	4	84	NA	0	0	0	0	NA	0	0	0	4	NA
1-145	78	1	1	0.01	0.01	0.01	0.01	26	1600	1628.52160405834	0.999316529689211	0.999313424216305	0.999313424216305	0.998749218261413	2	69	NA	1	1	1	1	NA	0	0	0	2	NA
1-145	79	1	1	0.01	0.01	0.01	0.01	16	1600	1593.6219920719	0.99997040204621	0.999969888813498	0.999969888813498	1	1	100	NA	0	0	0	0	NA	0	0	0	0	NA
1-145	8	1	1	0.01	0.01	0.01	0.01	14	1600	1567.07845752652	0.999956512317948	0.999957412854269	0.999957412854269	1	1	1243	NA	0	0	0	0	NA	0	0	0	0	NA
1-145	80	1	1	0.01	0.01	0.01	0.01	16	1600	1578.24029699404	0.999950366721095	0.999959573618569	0.999959573618569	1	1	43	NA	0	0	0	0	NA	0	0	0	0	NA
1-145	81	1	1	0.01	0.01	0.01	0.01	16	1600	1596.85997315975	0.999991505446052	0.999990742710403	0.999990742710403	1	1	61	NA	0	0	0	0	NA	0	0	0	0	NA
1-145	82	1	1	0.01	0.01	0.01	0.01	17	1600	1641.55769891078	0.999344205415986	0.999344148334925	0.999344148334925	0.999374609130707	1	1398	NA	1	1	1	1	NA	0	0	0	0	NA
1-145	83	1	1	0.01	0.01	0.01	0.01	12	1600	1593.61262559159	0.999948495134686	0.999943561514278	0.999943561514278	1	1	83	NA	0	0	0	0	NA	0	0	0	0	NA
1-145	84	1	1	0.01	0.01	0.01	0.01	15	1600	1633.48016592483	0.999513860931669	0.999509832844633	0.999509832844633	0.999374609130707	1	128	NA	1	1	1	1	NA	0	0	0	0	NA
1-145	85	1	1	0.01	0.01	0.01	0.01	19	1600	1600.81189410331	0.999544444964222	0.999607512872487	0.999607512872487	0.999374609130707	2	63	NA	0	0	0	0	NA	0	0	2	2	NA
1-145	86	1	1	0.01	0.01	0.01	0.01	20	1600	1627.86747260934	0.999931631038531	0.999930648439406	0.999930648439406	1	1	111	NA	0	0	0	0	NA	0	0	0	0	NA
1-145	87	1	1	0.01	0.01	0.01	0.01	26	1600	1682.48000181566	0.999047148249333	0.999038854890191	0.999038854890191	0.999374609130707	1	79	NA	1	1	1	1	NA	0	0	0	0	NA
1-145	88	1	1	0.01	0.01	0.01	0.01	15	1600	1559.72284092236	0.999881149451556	0.9999266828181	0.9999266828181	1	1	33	NA	0	0	0	0	NA	0	0	0	0	NA
1-145	89	1	1	0.01	0.01	0.01	0.01	22	1600	1532.14329881951	0.999803037060242	0.999799603390111	0.999799603390111	0.999374609130707	2	499	NA	0	0	0	0	NA	0	0	0	2	NA
1-145	9	1	1	0.01	0.01	0.01	0.01	15	1600	1589.63499561028	0.999982763541522	0.999980559722115	0.999980559722115	1	1	33	NA	0	0	0	0	NA	0	0	0	0	NA
1-145	90	1	1	0.01	0.01	0.01	0.01	14	1600	1567.49145564341	0.999967477961381	0.999970673134013	0.999970673134013	1	1	48	NA	0	0	0	0	NA	0	0	0	0	NA
1-145	91	1	1	0.01	0.01	0.01	0.01	22	1600	1663.30827057977	0.999857643009591	0.999857769046751	0.999857769046751	1	1	141	NA	0	0	0	0	NA	0	0	0	0	NA
1-145	92	1	1	0.01	0.01	0.01	0.01	18	1600	1619.660098459	0.992578608147646	0.999988834490889	0.999988834490889	1	1	26	NA	0	0	0	0	NA	2	0	0	0	NA
1-145	93	1	1	0.01	0.01	0.01	0.01	17	1600	1540.58949016652	0.999760708784518	0.999788361526037	0.999788361526037	0.999374609130707	2	63	NA	0	0	0	0	NA	0	0	0	2	NA
1-145	94	1	1	0.01	0.01	0.01	0.01	23	1600	1617.71335731261	0.999732988055849	0.999722978744673	0.999722978744673	1	1	291	NA	0	0	0	0	NA	0	0	0	0	NA
1-145	95	1	1	0.01	0.01	0.01	0.01	16	1600	1645.84810664674	0.999747755194556	0.999748303670653	0.999748303670653	1	1	146	NA	0	0	0	0	NA	0	0	0	0	NA
1-145	96	1	1	0.01	0.01	0.01	0.01	19	1600	1643.76378785696	0.999989911299082	0.999990114794713	0.999990114794713	1	1	89	NA	0	0	0	0	NA	0	0	0	0	NA
1-145	97	1	1	0.01	0.01	0.01	0.01	21	1600	1619.30065983007	0.999854527837304	0.999861641713905	0.999861641713905	1	1	296	NA	0	0	0	0	NA	0	0	0	0	NA
1-145	98	1	1	0.01	0.01	0.01	0.01	16	1600	1654.54458088765	0.999968638442166	0.999962821389853	0.999962821389853	1	1	76	NA	0	0	0	0	NA	0	0	0	0	NA
1-145	99	1	1	0.01	0.01	0.01	0.01	15	1600	1585.23039973004	0.999958360236996	0.999957703146283	0.999957703146283	1	1	57	NA	0	0	0	0	NA	0	0	0	0	NA
1-148	1	1	1	0.8	0.01	0.01	0.01	10	1600	1599.56873352223	0.999895944600515	0.999901407306107	0.999901407306107	1	1	1568	NA	0	0	0	0	NA	0	0	0	0	NA
1-148	10	1	1	0.8	0.01	0.01	0.01	17	1600	1746.07047533946	0.999809969754527	0.999866316200506	0.999866316200506	1	1	1430	NA	0	0	0	0	NA	0	0	0	0	NA
1-148	100	1	1	0.8	0.01	0.01	0.01	24	1600	1915.82260318503	0.998802832256545	0.999485684568883	0.999485684568883	0.996873045653533	20	1186	NA	0	0	0	0	NA	2	0	0	10	NA
1-148	101	1	1	0.8	0.01	0.01	0.01	12	1600	1706.78758663935	0.999760776559655	0.999964185456056	0.999964185456056	0.999687304565353	2	1570	NA	0	0	0	0	NA	0	0	0	1	NA
1-148	102	1	1	0.8	0.01	0.01	0.01	13	1600	1627.44557193676	0.999507010058448	0.998955599002313	0.998955599002313	0.998749218261413	2	1526	NA	0	1	1	1	NA	1	2	2	2	NA
1-148	103	1	1	0.8	0.01	0.01	0.01	16	1600	1775.87503974263	0.999813156354984	0.999870160527137	0.999870160527137	1	1	1409	NA	0	0	0	0	NA	0	0	0	0	NA
1-148	104	1	1	0.8	0.01	0.01	0.01	12	1600	1652.13913382375	0.99937260908888	0.999890411009996	0.999890411009996	0.999687304565353	2	1566	NA	1	0	0	0	NA	0	0	0	1	NA
1-148	105	1	1	0.8	0.01	0.01	0.01	11	1600	1716.77347679449	0.999939592337694	0.999979329900383	0.999979329900383	1	1	1505	NA	0	0	0	0	NA	0	0	0	0	NA
1-148	106	1	1	0.8	0.01	0.01	0.01	17	1600	1639.79480771057	0.99804829926762	0.999405553671047	0.999405553671047	0.998749218261413	1	1572	NA	3	0	0	2	NA	0	0	1	0	NA
1-148	107	1	1	0.8	0.01	0.01	0.01	15	1600	2021.18473924377	0.999632819826047	0.999921081000997	0.999921081000997	0.999374609130707	2	1275	NA	0	0	0	0	NA	0	0	0	2	NA
1-148	108	1	1	0.8	0.01	0.01	0.01	14	1600	1632.53398244095	0.997939671370083	0.999604928050536	0.999604928050536	0.999374609130707	1	1580	NA	0	0	0	1	NA	2	0	1	0	NA
1-148	109	1	1	0.8	0.01	0.01	0.01	21	1600	1853.97904290733	0.997226124144881	0.998603043711388	0.998603043711388	0.995622263914947	2	1397	NA	3	2	2	6	NA	2	0	0	2	NA
1-148	11	1	1	0.8	0.01	0.01	0.01	13	1600	1635.98119100073	0.999591855557282	0.999885317996614	0.999885317996614	0.999687304565353	2	1575	NA	0	0	0	0	NA	1	0	0	1	NA
1-148	110	1	1	0.8	0.01	0.01	0.01	13	1600	1818.79404053882	0.999671050995186	0.999781731111241	0.999781731111241	0.997498436522827	5	1352	NA	0	0	0	0	NA	0	0	0	8	NA
1-148	111	1	1	0.8	0.01	0.01	0.01	13	1600	1654.11928510526	0.998674908728916	0.999541822312908	0.999541822312908	0.99906191369606	1	1574	NA	2	0	0	1	NA	0	1	1	1	NA
1-148	112	1	1	0.8	0.01	0.01	0.01	21	1600	1814.45316382959	0.998550100687841	0.999124707952916	0.999124707952916	0.997498436522827	1	1429	NA	1	1	1	4	NA	2	0	0	0	NA
1-148	113	1	1	0.8	0.01	0.01	0.01	16	1600	1820.97688419856	0.998805142072406	0.999015119430872	0.999015119430872	0.99812382739212	2	1316	NA	2	1	1	2	NA	0	1	1	2	NA
1-148	114	1	1	0.8	0.01	0.01	0.01	16	1600	1672.43009879634	0.998631978238818	0.998636292842981	0.998636292842981	0.998749218261413	1	1496	NA	2	2	2	2	NA	0	0	0	0	NA
1-148	115	1	1	0.8	0.01	0.01	0.01	18	1600	1800.61444458872	0.999876271504055	0.999911492217949	0.999911492217949	1	1	1348	NA	0	0	0	0	NA	0	0	0	0	NA
1-148	116	1	1	0.8	0.01	0.01	0.01	15	1600	1561.98610827448	0.999982526377145	0.999971469573856	0.999971469573856	1	1	1573	NA	0	0	0	0	NA	0	0	0	0	NA
1-148	117	1	1	0.8	0.01	0.01	0.01	10	1600	1588.89819368076	0.999998471283231	0.999998192667094	0.999998192667094	1	1	1580	NA	0	0	0	0	NA	0	0	0	0	NA
1-148	118	1	1	0.8	0.01	0.01	0.01	25	1600	2005.1083999613	0.999815921597952	0.999854866066853	0.999854866066853	1	1	1153	NA	0	0	0	0	NA	0	0	0	0	NA
1-148	119	1	1	0.8	0.01	0.01	0.01	14	1600	1715.53906663298	0.999177958683806	0.998613167899399	0.998613167899399	0.998749218261413	3	1498	NA	0	0	0	0	NA	0	4	2	4	NA
1-148	12	1	1	0.8	0.01	0.01	0.01	11	1600	1669.3151084696	0.999747813810042	0.999925650648125	0.999925650648125	0.999687304565353	2	1573	NA	0	0	0	0	NA	0	0	0	1	NA
1-148	120	1	1	0.8	0.01	0.01	0.01	12	1600	1681.04255597408	0.998746053985493	0.999867808358872	0.999867808358872	0.99906191369606	1	1579	NA	2	0	0	1	NA	0	0	0	1	NA
1-148	121	1	1	0.8	0.01	0.01	0.01	10	1600	1637.14808411423	0.999871653398164	0.999862961429247	0.999862961429247	0.999687304565353	2	1555	NA	0	0	0	0	NA	0	0	0	1	NA
1-148	122	1	1	0.8	0.01	0.01	0.01	10	1600	1661.10205308541	0.999742674214215	0.999895501597814	0.999895501597814	0.999687304565353	2	1542	NA	0	0	0	0	NA	0	0	0	1	NA
1-148	123	1	1	0.8	0.01	0.01	0.01	8	1600	1623.98064487029	0.999618050920409	0.999803922106359	0.999803922106359	0.999687304565353	2	1587	NA	0	0	0	0	NA	0	0	1	1	NA
1-148	124	1	1	0.8	0.01	0.01	0.01	18	1600	1861.58399917425	0.999014411222868	0.998906699651383	0.998906699651383	0.998749218261413	1	1403	NA	1	1	1	2	NA	1	1	1	0	NA
1-148	125	1	1	0.8	0.01	0.01	0.01	11	1600	1606.51299830276	0.998747822332933	0.999663392547891	0.999663392547891	0.99906191369606	1	1581	NA	2	0	0	1	NA	0	0	2	1	NA
1-148	126	1	1	0.8	0.01	0.01	0.01	19	1600	1842.49127671055	0.999802285593392	0.999867034621369	0.999867034621369	1	1	1382	NA	0	0	0	0	NA	0	0	0	0	NA
1-148	127	1	1	0.8	0.01	0.01	0.01	14	1600	1584.32489129915	0.999763636765712	0.999878570926502	0.999878570926502	0.999687304565353	2	1571	NA	0	0	0	0	NA	0	0	0	1	NA
1-148	128	1	1	0.8	0.01	0.01	0.01	11	1600	1640.62451800415	0.999734685912928	0.999850097428375	0.999850097428375	1	1	1543	NA	0	0	0	0	NA	0	0	0	0	NA
1-148	129	1	1	0.8	0.01	0.01	0.01	9	1600	1647.42369153064	0.991207288859116	0.990470945315168	0.990470945315168	1	1	1588	NA	3	3	0	0	NA	5	5	0	0	NA
1-148	13	1	1	0.8	0.01	0.01	0.01	23	1600	1840.2585652918	0.998569478592235	0.998957497616901	0.998957497616901	0.99812382739212	3	1246	NA	1	1	1	1	NA	1	1	1	4	NA
1-148	130	1	1	0.8	0.01	0.01	0.01	16	1600	1744.33641639667	0.999440751006017	0.999940975024366	0.999940975024366	0.999374609130707	2	1485	NA	0	0	0	0	NA	2	0	0	2	NA
1-148	131	1	1	0.8	0.01	0.01	0.01	14	1600	1643.62983561914	0.999278286582658	0.99920798538162	0.99920798538162	0.999374609130707	1	1444	NA	1	1	1	1	NA	0	0	0	0	NA
1-148	132	1	1	0.8	0.01	0.01	0.01	14	1600	1710.22277242119	0.999867177990651	0.999907960855418	0.999907960855418	0.999374609130707	2	1489	NA	0	0	0	0	NA	0	0	0	2	NA
1-148	133	1	1	0.8	0.01	0.01	0.01	15	1600	1667.85595697128	0.999875430451065	0.999957673299517	0.999957673299517	1	1	1536	NA	0	0	0	0	NA	0	0	0	0	NA
1-148	134	1	1	0.8	0.01	0.01	0.01	14	1600	1645.01779646194	0.999940918937344	0.999959681123386	0.999959681123386	1	1	1494	NA	0	0	0	0	NA	0	0	0	0	NA
1-148	135	1	1	0.8	0.01	0.01	0.01	11	1600	1621.19342194897	0.999832475796085	0.999995994906366	0.999995994906366	1	1	1587	NA	0	0	0	0	NA	0	0	0	0	NA
1-148	136	1	1	0.8	0.01	0.01	0.01	14	1600	1649.25093243975	0.999768551951744	0.999814431206511	0.999814431206511	0.999687304565353	2	1569	NA	0	0	0	0	NA	0	0	0	1	NA
1-148	137	1	1	0.8	0.01	0.01	0.01	20	1600	1831.72464063078	0.999192113586007	0.999241037933064	0.999241037933064	0.999374609130707	1	1408	NA	1	1	1	1	NA	0	0	0	0	NA
1-148	138	1	1	0.8	0.01	0.01	0.01	16	1600	1723.31074216394	0.999652650428127	0.999821072955879	0.999821072955879	0.99812382739212	3	1512	NA	0	0	0	1	NA	0	0	0	4	NA
1-148	139	1	1	0.8	0.01	0.01	0.01	9	1600	1666.33355125716	0.999746633167779	0.999699145888964	0.999699145888964	0.999687304565353	2	1566	NA	0	0	0	0	NA	0	0	0	1	NA
1-148	14	1	1	0.8	0.01	0.01	0.01	25	1600	1784.60413355385	0.997780552617875	0.998835244185004	0.998835244185004	0.997498436522827	2	1447	NA	3	1	1	3	NA	0	0	0	2	NA
1-148	140	1	1	0.8	0.01	0.01	0.01	14	1600	1679.66958937024	0.999834279984876	0.999834599291902	0.999834599291902	1	1	1511	NA	0	0	0	0	NA	0	0	0	0	NA
1-148	141	1	1	0.8	0.01	0.01	0.01	14	1600	1563.62469513672	0.992326387426818	0.999733991582236	0.999733991582236	1	1	1584	NA	0	0	0	0	NA	3	0	0	0	NA
1-148	142	1	1	0.8	0.01	0.01	0.01	21	1600	1847.90832356982	0.999581390374392	0.999632150980647	0.999632150980647	1	1	1369	NA	0	0	0	0	NA	0	0	0	0	NA
1-148	143	1	1	0.8	0.01	0.01	0.01	9	1600	1639.18805441555	0.999978623530071	0.999989369934606	0.999989369934606	1	1	1553	NA	0	0	0	0	NA	0	0	0	0	NA
1-148	144	1	1	0.8	0.01	0.01	0.01	9	1600	1625.13621743297	0.999890909032628	0.999957544667313	0.999957544667313	0.999687304565353	2	1576	NA	0	0	0	0	NA	0	0	0	1	NA
1-148	145	1	1	0.8	0.01	0.01	0.01	18	1600	1663.36971917962	0.999557828897169	0.999860270485977	0.999860270485977	1	1	1476	NA	0	0	0	0	NA	1	0	0	0	NA
1-148	146	1	1	0.8	0.01	0.01	0.01	16	1600	1652.31763063115	0.999735290112604	0.999720472776952	0.999720472776952	0.999687304565353	2	1513	NA	0	0	0	0	NA	0	0	0	1	NA
1-148	147	1	1	0.8	0.01	0.01	0.01	17	1600	1682.62704870414	0.999728831396248	0.999809220788344	0.999809220788344	1	1	1536	NA	0	0	0	0	NA	0	0	0	0	NA
1-148	148	1	1	0.8	0.01	0.01	0.01	10	1600	1604.47792764473	0.999259393313867	0.999383732827601	0.999383732827601	1	1	1580	NA	0	0	0	0	NA	1	1	0	0	NA
1-148	149	1	1	0.8	0.01	0.01	0.01	16	1600	1648.67728491252	0.999718647873499	0.999836145374634	0.999836145374634	1	1	1536	NA	0	0	0	0	NA	0	0	0	0	NA
1-148	15	1	1	0.8	0.01	0.01	0.01	17	1600	2001.56453579755	0.999264502934883	0.999325550214698	0.999325550214698	0.999374609130707	1	1371	NA	1	1	1	1	NA	0	0	0	0	NA
1-148	150	1	1	0.8	0.01	0.01	0.01	11	1600	1728.29497575411	0.999963905270936	0.999864476351218	0.999864476351218	1	1	1451	NA	0	0	0	0	NA	0	0	0	0	NA
1-148	151	1	1	0.8	0.01	0.01	0.01	10	1600	1607.81651569919	0.999807048945515	0.999870175670945	0.999870175670945	0.997811131957473	1	1529	NA	0	0	0	3	NA	0	0	0	1	NA
1-148	152	1	1	0.8	0.01	0.01	0.01	9	1600	1685.46864742241	0.999853192975844	0.999963247358604	0.999963247358604	1	1	1557	NA	0	0	0	0	NA	0	0	0	0	NA
1-148	153	1	1	0.8	0.01	0.01	0.01	13	1600	1562.38738537827	0.999755460917631	0.999883965419507	0.999883965419507	0.999687304565353	2	1574	NA	0	0	0	0	NA	0	0	0	1	NA
1-148	154	1	1	0.8	0.01	0.01	0.01	18	1600	1592.1818192962	0.999657739141643	0.999697063769215	0.999697063769215	0.999687304565353	2	1539	NA	0	0	0	0	NA	0	0	0	1	NA
1-148	155	1	1	0.8	0.01	0.01	0.01	9	1600	1635.00401161071	0.999783842553542	0.9997077323365	0.9997077323365	1	1	1584	NA	0	0	0	0	NA	0	0	0	0	NA
1-148	156	1	1	0.8	0.01	0.01	0.01	9	1600	1594.00261160075	0.999768206062648	0.999932585091787	0.999932585091787	0.99812382739212	4	1580	NA	0	0	0	0	NA	0	0	0	6	NA
1-148	157	1	1	0.8	0.01	0.01	0.01	19	1600	1750.02028954739	0.999647010403889	0.999851157620253	0.999851157620253	1	1	1489	NA	0	0	0	0	NA	0	0	0	0	NA
1-148	158	1	1	0.8	0.01	0.01	0.01	8	1600	1564.29994727991	0.999821082036891	0.999880336122641	0.999880336122641	0.999687304565353	2	1581	NA	0	0	0	0	NA	0	0	0	1	NA
1-148	159	1	1	0.8	0.01	0.01	0.01	15	1600	1635.51282412991	0.999177136180373	0.999462098302982	0.999462098302982	0.999374609130707	1	1525	NA	1	1	1	1	NA	0	0	0	0	NA
1-148	16	1	1	0.8	0.01	0.01	0.01	16	1600	1638.27107327252	0.999382300097061	0.999860941420145	0.999860941420145	0.999374609130707	1	1510	NA	0	0	0	1	NA	1	0	0	0	NA
1-148	160	1	1	0.8	0.01	0.01	0.01	19	1600	1793.79711255305	0.999777380574978	0.999686886211304	0.999686886211304	1	1	1464	NA	0	0	0	0	NA	0	0	0	0	NA
1-148	161	1	1	0.8	0.01	0.01	0.01	9	1600	1623.31017626891	0.999933817724253	0.999954674345602	0.999954674345602	1	1	1556	NA	0	0	0	0	NA	0	0	0	0	NA
1-148	162	1	1	0.8	0.01	0.01	0.01	8	1600	1590.68027672886	0.999899778432406	0.999879956754759	0.999879956754759	0.999687304565353	2	1551	NA	0	0	0	0	NA	0	0	0	1	NA
1-148	163	1	1	0.8	0.01	0.01	0.01	12	1600	1710.10961018913	0.999940481275756	0.9999751790169	0.9999751790169	1	1	1567	NA	0	0	0	0	NA	0	0	0	0	NA
1-148	164	1	1	0.8	0.01	0.01	0.01	25	1600	1861.13957089807	0.999160862395901	0.99922098273351	0.99922098273351	0.998749218261413	2	1355	NA	1	1	1	1	NA	0	0	0	2	NA
1-148	165	1	1	0.8	0.01	0.01	0.01	19	1600	1720.002672371	0.999243146241321	0.999904012108695	0.999904012108695	0.999374609130707	3	1552	NA	0	0	0	0	NA	2	0	0	2	NA
1-148	166	1	1	0.8	0.01	0.01	0.01	20	1600	1797.91089756447	0.999328331281129	0.999668175802236	0.999668175802236	0.999374609130707	2	1337	NA	0	0	0	0	NA	2	0	0	2	NA
1-148	167	1	1	0.8	0.01	0.01	0.01	9	1600	1589.46727946428	0.999999675865406	0.999999563947413	0.999999563947413	1	1	1573	NA	0	0	0	0	NA	0	0	0	0	NA
1-148	168	1	1	0.8	0.01	0.01	0.01	5	1600	1618.68289021321	0.999454429489548	0.99953759326331	0.99953759326331	0.99906191369606	2	1549	NA	1	0	1	1	NA	0	1	0	1	NA
1-148	169	1	1	0.8	0.01	0.01	0.01	24	1600	1789.09809997448	0.998327836725831	0.99823507445147	0.99823507445147	0.998749218261413	1	1380	NA	2	2	2	2	NA	0	0	0	0	NA
1-148	17	1	1	0.8	0.01	0.01	0.01	15	1600	1776.42404681322	0.9997791756212	0.999910770002277	0.999910770002277	1	1	1428	NA	0	0	0	0	NA	0	0	0	0	NA
1-148	170	1	1	0.8	0.01	0.01	0.01	18	1600	1709.77051079075	0.999631467927731	0.999901201279917	0.999901201279917	0.998749218261413	4	1522	NA	0	0	0	0	NA	0	0	0	4	NA
1-148	171	1	1	0.8	0.01	0.01	0.01	9	1600	1602.00516383487	0.999686545373644	0.999698842133442	0.999698842133442	0.999687304565353	2	1575	NA	0	0	0	0	NA	0	0	1	1	NA
1-148	172	1	1	0.8	0.01	0.01	0.01	5	1600	1621.58649895497	0.999939300353244	0.999969581722311	0.999969581722311	0.999687304565353	2	1581	NA	0	0	0	0	NA	0	0	0	1	NA
1-148	173	1	1	0.8	0.01	0.01	0.01	13	1600	1693.15221273249	0.999864191173263	0.999890670135266	0.999890670135266	1	1	1412	NA	0	0	0	0	NA	0	0	0	0	NA
1-148	174	1	1	0.8	0.01	0.01	0.01	11	1600	1627.55753477491	0.998016867183774	0.998970537423294	0.998970537423294	0.99906191369606	1	1588	NA	0	0	1	1	NA	2	1	1	1	NA
1-148	175	1	1	0.8	0.01	0.01	0.01	12	1600	1726.98582140668	0.999889905838097	0.999882905483698	0.999882905483698	1	1	1406	NA	0	0	0	0	NA	0	0	0	0	NA
1-148	176	1	1	0.8	0.01	0.01	0.01	12	1600	1751.83804002057	0.999842422562906	0.999909650522064	0.999909650522064	0.999687304565353	2	1499	NA	0	0	0	0	NA	0	0	0	1	NA
1-148	177	1	1	0.8	0.01	0.01	0.01	18	1600	1700.67702313455	0.999043898868027	0.999690563868497	0.999690563868497	0.999374609130707	2	1504	NA	0	0	0	0	NA	2	0	2	2	NA
1-148	178	1	1	0.8	0.01	0.01	0.01	11	1600	1597.66412466456	0.999995425262765	0.999994693518387	0.999994693518387	1	1	1583	NA	0	0	0	0	NA	0	0	0	0	NA
1-148	179	1	1	0.8	0.01	0.01	0.01	16	1600	1658.99091087143	0.999795145893234	0.999885766654917	0.999885766654917	1	1	1471	NA	0	0	0	0	NA	0	0	0	0	NA
1-148	18	1	1	0.8	0.01	0.01	0.01	17	1600	1686.83785950818	0.998105017208101	0.999285022619414	0.999285022619414	0.998436522826767	1	1566	NA	3	1	1	2	NA	0	0	0	1	NA
1-148	180	1	1	0.8	0.01	0.01	0.01	7	1600	1731.32426237037	0.999901079277317	0.999858338742219	0.999858338742219	0.999687304565353	2	1514	NA	0	0	0	0	NA	0	0	1	1	NA
1-148	181	1	1	0.8	0.01	0.01	0.01	12	1600	1528.21210514328	0.999527766722964	0.999704576859471	0.999704576859471	0.999374609130707	2	1575	NA	0	0	0	0	NA	2	0	2	2	NA
1-148	182	1	1	0.8	0.01	0.01	0.01	16	1600	1861.09938138784	0.999721310159011	0.999884745862303	0.999884745862303	0.999374609130707	2	1294	NA	0	0	0	0	NA	0	0	0	2	NA
1-148	183	1	1	0.8	0.01	0.01	0.01	18	1600	1931.96803590236	0.999740561880619	0.999917508166438	0.999917508166438	0.999374609130707	2	1259	NA	0	0	0	0	NA	0	0	0	2	NA
1-148	184	1	1	0.8	0.01	0.01	0.01	16	1600	1799.34379979661	0.999457248770621	0.999449988022687	0.999449988022687	1	1	1471	NA	0	1	1	0	NA	1	0	0	0	NA
1-148	185	1	1	0.8	0.01	0.01	0.01	16	1600	1727.13486332663	0.999781909909322	0.999797549369936	0.999797549369936	1	1	1519	NA	0	0	0	0	NA	0	0	0	0	NA
1-148	186	1	1	0.8	0.01	0.01	0.01	8	1600	1696.01521543721	0.99984879723951	0.999777919036359	0.999777919036359	1	1	1489	NA	0	0	0	0	NA	0	1	1	0	NA
1-148	187	1	1	0.8	0.01	0.01	0.01	11	1600	1662.87608466466	0.999780310850157	0.999872769365188	0.999872769365188	0.999687304565353	2	1561	NA	0	0	0	0	NA	0	0	0	1	NA
1-148	188	1	1	0.8	0.01	0.01	0.01	6	1600	1571.21844051875	0.999864470068936	0.999921539592678	0.999921539592678	0.999687304565353	2	1563	NA	0	0	0	0	NA	0	0	0	1	NA
1-148	189	1	1	0.8	0.01	0.01	0.01	20	1600	1685.15489039092	0.999761739457896	0.99980273974403	0.99980273974403	0.999687304565353	2	1458	NA	0	0	0	0	NA	0	0	0	1	NA
1-148	19	1	1	0.8	0.01	0.01	0.01	15	1600	1718.69039332043	0.999928612637867	0.999904443110153	0.999904443110153	1	1	1479	NA	0	0	0	0	NA	0	0	0	0	NA
1-148	190	1	1	0.8	0.01	0.01	0.01	13	1600	1787.99571286189	0.999850843259985	0.999905464789797	0.999905464789797	1	1	1504	NA	0	0	0	0	NA	0	0	0	0	NA
1-148	191	1	1	0.8	0.01	0.01	0.01	15	1600	1573.79341933407	0.99979153847861	0.999951811331836	0.999951811331836	1	1	1514	NA	0	0	0	0	NA	0	0	0	0	NA
1-148	192	1	1	0.8	0.01	0.01	0.01	13	1600	1666.89498449656	0.999573180413658	0.999715426765883	0.999715426765883	0.999374609130707	1	1510	NA	0	0	0	1	NA	1	1	1	0	NA
1-148	193	1	1	0.8	0.01	0.01	0.01	16	1600	1744.19478629906	0.99926087285781	0.999352962352587	0.999352962352587	0.999374609130707	1	1469	NA	1	1	1	1	NA	0	0	0	0	NA
1-148	194	1	1	0.8	0.01	0.01	0.01	7	1600	1616.46342477315	0.999884494902903	0.999970711261837	0.999970711261837	0.999687304565353	2	1548	NA	0	0	0	0	NA	0	0	0	1	NA
1-148	195	1	1	0.8	0.01	0.01	0.01	11	1600	1644.05117813706	0.994333001716319	0.999993318096171	0.999993318096171	1	1	1584	NA	0	0	0	0	NA	2	0	0	0	NA
1-148	196	1	1	0.8	0.01	0.01	0.01	20	1600	1700.97741996044	0.99975184634508	0.999763058583559	0.999763058583559	0.999374609130707	2	1473	NA	0	0	0	0	NA	0	0	0	2	NA
1-148	197	1	1	0.8	0.01	0.01	0.01	7	1600	1567.05128373663	0.999993334118204	0.99999079729738	0.99999079729738	1	1	1592	NA	0	0	0	0	NA	0	0	0	0	NA
1-148	198	1	1	0.8	0.01	0.01	0.01	10	1600	1688.84902269865	0.999953065666538	0.99999168286126	0.99999168286126	1	1	1552	NA	0	0	0	0	NA	0	0	0	0	NA
1-148	199	1	1	0.8	0.01	0.01	0.01	23	1600	1735.19660939747	0.998587885013441	0.998886519092789	0.998886519092789	0.998749218261413	1	1485	NA	2	1	1	2	NA	0	1	1	0	NA
1-148	2	1	1	0.8	0.01	0.01	0.01	19	1600	1767.63611436398	0.993463509357075	0.999060512104765	0.999060512104765	0.99437148217636	2	1482	NA	11	0	0	8	NA	0	1	1	2	NA
1-148	20	1	1	0.8	0.01	0.01	0.01	14	1600	1605.37795459582	0.999771205507869	0.999952681506514	0.999952681506514	0.999374609130707	3	1544	NA	0	0	0	0	NA	0	0	0	2	NA
1-148	200	1	1	0.8	0.01	0.01	0.01	14	1600	1687.98675145755	0.999108854791987	0.999335560954314	0.999335560954314	0.999374609130707	2	1515	NA	0	0	2	0	NA	2	2	0	2	NA
1-148	21	1	1	0.8	0.01	0.01	0.01	20	1600	1648.69603991479	0.998470711034011	0.998601862867661	0.998601862867661	0.998749218261413	2	1545	NA	2	2	2	2	NA	0	0	1	0	NA
1-148	22	1	1	0.8	0.01	0.01	0.01	21	1600	1692.76361553719	0.999801176305463	0.99992019448948	0.99992019448948	0.998749218261413	3	1530	NA	0	0	0	0	NA	0	0	0	4	NA
1-148	23	1	1	0.8	0.01	0.01	0.01	19	1600	1713.26835137578	0.999777396709202	0.999910879198891	0.999910879198891	1	1	1500	NA	0	0	0	0	NA	0	0	0	0	NA
1-148	24	1	1	0.8	0.01	0.01	0.01	17	1600	1774.12374005577	0.998428478978474	0.99869327874547	0.99869327874547	0.999374609130707	1	1484	NA	2	2	2	1	NA	1	0	0	0	NA
1-148	25	1	1	0.8	0.01	0.01	0.01	14	1600	1649.62735095175	0.999717302789543	0.999875493030481	0.999875493030481	0.99812382739212	3	1550	NA	0	0	0	0	NA	0	0	0	6	NA
1-148	26	1	1	0.8	0.01	0.01	0.01	13	1600	1652.57937417296	0.999823101950018	0.999943052305176	0.999943052305176	1	1	1503	NA	0	0	0	0	NA	0	0	0	0	NA
1-148	27	1	1	0.8	0.01	0.01	0.01	12	1600	1720.54595655254	0.999758284460225	0.999882515362054	0.999882515362054	0.999687304565353	2	1544	NA	0	0	0	0	NA	1	0	0	1	NA
1-148	28	1	1	0.8	0.01	0.01	0.01	22	1600	1767.15267336077	0.998171972152072	0.998956016982208	0.998956016982208	0.999374609130707	2	1384	NA	2	2	0	0	NA	0	0	2	2	NA
1-148	29	1	1	0.8	0.01	0.01	0.01	22	1600	1768.33253515054	0.998983158478746	0.998224548513695	0.998224548513695	1	1	1488	NA	0	3	3	0	NA	3	0	0	0	NA
1-148	3	1	1	0.8	0.01	0.01	0.01	15	1600	1638.07315215384	0.999630848235461	0.999945535072209	0.999945535072209	0.99906191369606	3	1521	NA	0	0	0	0	NA	0	0	0	3	NA
1-148	30	1	1	0.8	0.01	0.01	0.01	17	1600	1776.85676531595	0.999880097678149	0.99992540959678	0.99992540959678	1	1	1364	NA	0	0	0	0	NA	0	0	0	0	NA
1-148	31	1	1	0.8	0.01	0.01	0.01	16	1600	1774.68942126247	0.999216561390693	0.999358187409539	0.999358187409539	0.998749218261413	2	1449	NA	1	1	1	1	NA	0	0	0	2	NA
1-148	32	1	1	0.8	0.01	0.01	0.01	26	1600	1961.49883649336	0.99964259012202	0.999560068551557	0.999560068551557	1	1	1240	NA	0	0	0	0	NA	0	1	1	0	NA
1-148	33	1	1	0.8	0.01	0.01	0.01	19	1600	1857.06866672685	0.999257653274843	0.999282237416025	0.999282237416025	0.999374609130707	1	1321	NA	1	1	1	1	NA	0	0	0	0	NA
1-148	34	1	1	0.8	0.01	0.01	0.01	17	1600	1684.82208593818	0.999708500470669	0.999915055423651	0.999915055423651	0.998749218261413	3	1426	NA	0	0	0	0	NA	0	0	0	4	NA
1-148	35	1	1	0.8	0.01	0.01	0.01	15	1600	1618.61360675352	0.999584246420531	0.999800008101363	0.999800008101363	0.999687304565353	2	1566	NA	0	0	0	0	NA	1	0	0	1	NA
1-148	36	1	1	0.8	0.01	0.01	0.01	27	1600	1778.74495934759	0.999355703934234	0.999744482949889	0.999744482949889	0.999374609130707	2	1417	NA	0	0	0	0	NA	0	0	0	2	NA
1-148	37	1	1	0.8	0.01	0.01	0.01	25	1600	1867.11397356121	0.999489627752767	0.999755073455489	0.999755073455489	0.999374609130707	2	1385	NA	0	0	0	0	NA	0	0	0	2	NA
1-148	38	1	1	0.8	0.01	0.01	0.01	23	1600	1934.34394434425	0.999153505691004	0.999209494922743	0.999209494922743	0.998749218261413	2	1334	NA	1	1	1	1	NA	0	0	0	2	NA
1-148	39	1	1	0.8	0.01	0.01	0.01	13	1600	1732.36189584377	0.999908859514622	0.999969283118993	0.999969283118993	1	1	1500	NA	0	0	0	0	NA	0	0	0	0	NA
1-148	4	1	1	0.8	0.01	0.01	0.01	13	1600	1605.47198369845	0.999093006976224	0.999304769910477	0.999304769910477	0.999374609130707	1	1578	NA	1	1	1	1	NA	0	0	0	0	NA
1-148	40	1	1	0.8	0.01	0.01	0.01	20	1600	1863.83480645611	0.999788743918102	0.999841457818617	0.999841457818617	0.999374609130707	2	1317	NA	0	0	0	0	NA	0	0	0	2	NA
1-148	41	1	1	0.8	0.01	0.01	0.01	16	1600	1654.45805671942	0.999725857443453	0.999716493904465	0.999716493904465	0.999687304565353	2	1541	NA	0	0	0	0	NA	0	0	0	1	NA
1-148	42	1	1	0.8	0.01	0.01	0.01	15	1600	1793.27935947829	0.999831783204772	0.9999081415726	0.9999081415726	1	1	1482	NA	0	0	0	0	NA	0	0	0	0	NA
1-148	43	1	1	0.8	0.01	0.01	0.01	24	1600	1794.48112990263	0.999705907293784	0.999844153191465	0.999844153191465	1	1	1353	NA	0	0	0	0	NA	0	0	0	0	NA
1-148	44	1	1	0.8	0.01	0.01	0.01	19	1600	1689.65549972395	0.998770561409053	0.999078504294635	0.999078504294635	0.999374609130707	2	1397	NA	0	0	0	0	NA	0	2	0	2	NA
1-148	45	1	1	0.8	0.01	0.01	0.01	16	1600	1602.28405464087	0.997858366575789	0.999962280254727	0.999962280254727	1	1	1576	NA	0	0	0	0	NA	0	0	0	0	NA
1-148	46	1	1	0.8	0.01	0.01	0.01	11	1600	1691.49803080586	0.999910700232085	0.999908048289487	0.999908048289487	1	1	1525	NA	0	0	0	0	NA	0	0	0	0	NA
1-148	47	1	1	0.8	0.01	0.01	0.01	16	1600	1698.85019574637	0.999236988332676	0.999710278362042	0.999710278362042	0.999374609130707	2	1476	NA	0	0	0	0	NA	2	0	0	2	NA
1-148	48	1	1	0.8	0.01	0.01	0.01	18	1600	1748.68366542631	0.999903948085014	0.999941290745674	0.999941290745674	1	1	1431	NA	0	0	0	0	NA	0	0	0	0	NA
1-148	49	1	1	0.8	0.01	0.01	0.01	15	1600	1648.93443753459	0.999813216669716	0.999919605783109	0.999919605783109	1	1	1547	NA	0	0	0	0	NA	0	0	0	0	NA
1-148	5	1	1	0.8	0.01	0.01	0.01	11	1600	1694.68560223137	0.999935249731435	0.999955323914925	0.999955323914925	1	1	1505	NA	0	0	0	0	NA	0	0	0	0	NA
1-148	50	1	1	0.8	0.01	0.01	0.01	10	1600	1639.4891868818	0.999911905723237	0.999978202576991	0.999978202576991	0.999687304565353	2	1543	NA	0	0	0	0	NA	0	0	0	1	NA
1-148	51	1	1	0.8	0.01	0.01	0.01	19	1600	1762.49489908426	0.999487596904518	0.999546534945167	0.999546534945167	0.999374609130707	2	1453	NA	0	0	0	0	NA	0	0	0	2	NA
1-148	52	1	1	0.8	0.01	0.01	0.01	14	1600	1936.13348618643	0.999873430059545	0.999909964419892	0.999909964419892	0.997498436522827	6	1320	NA	0	0	0	0	NA	0	0	0	8	NA
1-148	53	1	1	0.8	0.01	0.01	0.01	10	1600	1691.83072102343	0.999833576323204	0.999948421906802	0.999948421906802	0.999687304565353	2	1572	NA	0	0	0	0	NA	0	0	0	1	NA
1-148	54	1	1	0.8	0.01	0.01	0.01	22	1600	1807.68102955291	0.999581376441848	0.999811768645271	0.999811768645271	0.997498436522827	6	1347	NA	0	0	0	1	NA	0	0	0	6	NA
1-148	55	1	1	0.8	0.01	0.01	0.01	16	1600	1696.08087338088	0.999737394317944	0.99987001477494	0.99987001477494	0.999687304565353	2	1485	NA	0	0	0	0	NA	0	0	0	1	NA
1-148	56	1	1	0.8	0.01	0.01	0.01	20	1600	1791.88119708204	0.999626447399247	0.999750043820931	0.999750043820931	1	1	1354	NA	0	0	0	0	NA	0	0	0	0	NA
1-148	57	1	1	0.8	0.01	0.01	0.01	15	1600	1703.96848827518	0.999739184718495	0.999808704280834	0.999808704280834	1	1	1517	NA	0	0	0	0	NA	0	0	0	0	NA
1-148	58	1	1	0.8	0.01	0.01	0.01	13	1600	1834.7034197106	0.999429598374589	0.999368358440358	0.999368358440358	0.999374609130707	1	1474	NA	1	1	1	1	NA	0	0	0	0	NA
1-148	59	1	1	0.8	0.01	0.01	0.01	12	1600	1635.12637635334	0.999083606610254	0.999084171816848	0.999084171816848	0.99812382739212	6	1553	NA	1	1	1	1	NA	0	0	0	4	NA
1-148	6	1	1	0.8	0.01	0.01	0.01	8	1600	1631.05881883792	0.999874797689203	0.999936327951939	0.999936327951939	1	1	1549	NA	0	0	0	0	NA	0	0	0	0	NA
1-148	60	1	1	0.8	0.01	0.01	0.01	11	1600	1639.08983201627	0.998349352601103	0.998374153177966	0.998374153177966	0.999374609130707	2	1584	NA	2	2	2	0	NA	0	0	0	2	NA
1-148	61	1	1	0.8	0.01	0.01	0.01	15	1600	1736.13444881393	0.999810497304513	0.999872089194511	0.999872089194511	1	1	1524	NA	0	0	0	0	NA	0	0	0	0	NA
1-148	62	1	1	0.8	0.01	0.01	0.01	23	1600	2055.1934103284	0.997746991806662	0.997543210766011	0.997543210766011	0.997498436522827	2	1203	NA	3	3	2	3	NA	0	1	2	2	NA
1-148	63	1	1	0.8	0.01	0.01	0.01	14	1600	1649.72762322946	0.999854004267565	0.99996834159426	0.99996834159426	1	1	1534	NA	0	0	0	0	NA	0	0	0	0	NA
1-148	64	1	1	0.8	0.01	0.01	0.01	16	1600	1827.74477159868	0.999766849758747	0.999667059836043	0.999667059836043	1	1	1404	NA	0	0	0	0	NA	0	0	0	0	NA
1-148	65	1	1	0.8	0.01	0.01	0.01	18	1600	1687.20803360352	0.99975463120531	0.999937257089835	0.999937257089835	1	1	1504	NA	0	0	0	0	NA	0	0	0	0	NA
1-148	66	1	1	0.8	0.01	0.01	0.01	19	1600	1994.48288156325	0.99982646517227	0.999898886758815	0.999898886758815	1	1	1150	NA	0	0	0	0	NA	0	0	0	0	NA
1-148	67	1	1	0.8	0.01	0.01	0.01	18	1600	1628.58787142784	0.999189071008225	0.999270021454197	0.999270021454197	0.999374609130707	1	1507	NA	1	1	1	1	NA	0	0	0	0	NA
1-148	68	1	1	0.8	0.01	0.01	0.01	12	1600	1668.55109730981	0.999958931181339	0.999972777625591	0.999972777625591	1	1	1494	NA	0	0	0	0	NA	0	0	0	0	NA
1-148	69	1	1	0.8	0.01	0.01	0.01	14	1600	1678.43718097706	0.997167014229011	0.997416620982756	0.997416620982756	0.997498436522827	2	1559	NA	4	4	4	4	NA	1	0	0	0	NA
1-148	7	1	1	0.8	0.01	0.01	0.01	9	1600	1656.01058237348	0.999944251091572	0.99996766808682	0.99996766808682	1	1	1525	NA	0	0	0	0	NA	0	0	0	0	NA
1-148	70	1	1	0.8	0.01	0.01	0.01	18	1600	1744.11451982056	0.998410901634149	0.998676572503717	0.998676572503717	0.998749218261413	4	1469	NA	2	2	2	0	NA	0	0	0	4	NA
1-148	71	1	1	0.8	0.01	0.01	0.01	19	1600	1600.70365703141	0.998140856764624	0.999128289735363	0.999128289735363	0.997498436522827	6	1536	NA	1	0	0	0	NA	3	2	0	8	NA
1-148	72	1	1	0.8	0.01	0.01	0.01	17	1600	1739.689806668	0.999449805354043	0.999265849930903	0.999265849930903	0.99812382739212	4	1499	NA	0	0	0	0	NA	0	2	2	6	NA
1-148	73	1	1	0.8	0.01	0.01	0.01	14	1600	1648.64069737573	0.999792755163853	0.999910263411448	0.999910263411448	1	1	1572	NA	0	0	0	0	NA	0	0	0	0	NA
1-148	74	1	1	0.8	0.01	0.01	0.01	12	1600	1641.81777028189	0.999659005379673	0.999874537587682	0.999874537587682	0.998436522826767	4	1559	NA	0	0	0	0	NA	0	0	0	5	NA
1-148	75	1	1	0.8	0.01	0.01	0.01	14	1600	1665.45903078529	0.999938700976375	0.999985748659039	0.999985748659039	1	1	1559	NA	0	0	0	0	NA	0	0	0	0	NA
1-148	76	1	1	0.8	0.01	0.01	0.01	21	1600	1796.65644201798	0.999327791953003	0.999714724241755	0.999714724241755	0.999374609130707	1	1428	NA	1	0	0	1	NA	0	0	0	0	NA
1-148	77	1	1	0.8	0.01	0.01	0.01	3	1600	1617.85758875769	0.995975006612501	0.999998246419216	0.999998246419216	1	1	1596	NA	0	0	0	0	NA	3	0	0	0	NA
1-148	78	1	1	0.8	0.01	0.01	0.01	9	1600	1665.54212477007	0.998571453140791	0.999400171276423	0.999400171276423	0.998749218261413	4	1569	NA	0	0	0	1	NA	3	2	0	2	NA
1-148	79	1	1	0.8	0.01	0.01	0.01	22	1600	1871.39932179703	0.99982111497588	0.99988477728291	0.99988477728291	1	1	1305	NA	0	0	0	0	NA	0	0	0	0	NA
1-148	8	1	1	0.8	0.01	0.01	0.01	19	1600	1745.1955403527	0.998862195406116	0.998587213534535	0.998587213534535	0.999374609130707	2	1418	NA	0	2	2	0	NA	2	0	0	2	NA
1-148	80	1	1	0.8	0.01	0.01	0.01	15	1600	1713.92367626886	0.99977809762776	0.999879987638869	0.999879987638869	0.999374609130707	2	1495	NA	0	0	0	0	NA	0	0	0	2	NA
1-148	81	1	1	0.8	0.01	0.01	0.01	23	1600	1969.60234378733	0.999450714365007	0.999849411223394	0.999849411223394	0.997498436522827	2	1287	NA	0	0	0	3	NA	0	0	0	2	NA
1-148	82	1	1	0.8	0.01	0.01	0.01	17	1600	2012.27358429885	0.999896559302474	0.999831238118778	0.999831238118778	1	1	1208	NA	0	0	0	0	NA	0	0	0	0	NA
1-148	83	1	1	0.8	0.01	0.01	0.01	16	1600	1698.38282002622	0.999878373714888	0.999946722568134	0.999946722568134	1	1	1505	NA	0	0	0	0	NA	0	0	0	0	NA
1-148	84	1	1	0.8	0.01	0.01	0.01	13	1600	1759.50534553403	0.998351442899302	0.998942023282413	0.998942023282413	0.99812382739212	3	1494	NA	1	1	1	1	NA	2	0	2	4	NA
1-148	85	1	1	0.8	0.01	0.01	0.01	20	1600	1652.43554339432	0.999518321989344	0.999582267596149	0.999582267596149	0.99906191369606	3	1540	NA	0	0	0	0	NA	0	1	1	3	NA
1-148	86	1	1	0.8	0.01	0.01	0.01	11	1600	1785.43040670305	0.999939925102566	0.999962614209022	0.999962614209022	1	1	1479	NA	0	0	0	0	NA	0	0	0	0	NA
1-148	87	1	1	0.8	0.01	0.01	0.01	14	1600	1830.74950174056	0.999299744395928	0.999307007702069	0.999307007702069	0.999374609130707	1	1395	NA	1	1	1	1	NA	0	0	0	0	NA
1-148	88	1	1	0.8	0.01	0.01	0.01	21	1600	1754.29187412927	0.999146103396844	0.999602447772148	0.999602447772148	0.997498436522827	6	1394	NA	0	0	0	0	NA	0	0	0	8	NA
1-148	89	1	1	0.8	0.01	0.01	0.01	17	1600	1903.29472130878	0.999762267717902	0.999749722554533	0.999749722554533	0.998749218261413	4	1275	NA	0	0	0	0	NA	0	0	0	4	NA
1-148	9	1	1	0.8	0.01	0.01	0.01	20	1600	1680.0293147553	0.999464012359849	0.999539529602727	0.999539529602727	0.997811131957473	6	1514	NA	0	0	0	0	NA	0	0	0	7	NA
1-148	90	1	1	0.8	0.01	0.01	0.01	18	1600	1875.74548934049	0.999179071316827	0.99982005937438	0.99982005937438	0.998749218261413	2	1397	NA	0	0	0	0	NA	1	0	0	4	NA
1-148	91	1	1	0.8	0.01	0.01	0.01	13	1600	1611.62465736226	0.994801252984644	0.998176659943661	0.998176659943661	1	1	1584	NA	0	0	0	0	NA	2	1	0	0	NA
1-148	92	1	1	0.8	0.01	0.01	0.01	14	1600	1627.09916242426	0.999001791917313	0.999025841704034	0.999025841704034	0.99906191369606	2	1557	NA	1	1	1	1	NA	0	1	1	1	NA
1-148	93	1	1	0.8	0.01	0.01	0.01	11	1600	1657.27233109761	0.999701274605068	0.99994720273785	0.99994720273785	0.999374609130707	3	1556	NA	0	0	0	0	NA	0	0	0	2	NA
1-148	94	1	1	0.8	0.01	0.01	0.01	16	1600	1628.71804696555	0.99869062775103	0.998788493716909	0.998788493716909	0.998749218261413	4	1488	NA	2	2	2	0	NA	0	0	0	4	NA
1-148	95	1	1	0.8	0.01	0.01	0.01	14	1600	1649.98340478578	0.999893276682848	0.999963641071246	0.999963641071246	1	1	1557	NA	0	0	0	0	NA	0	0	0	0	NA
1-148	96	1	1	0.8	0.01	0.01	0.01	12	1600	1547.13701108083	0.999996098290513	0.999990720773389	0.999990720773389	1	1	1581	NA	0	0	0	0	NA	0	0	0	0	NA
1-148	97	1	1	0.8	0.01	0.01	0.01	11	1600	1700.15582382401	0.999749895507619	0.99996163697287	0.99996163697287	1	1	1524	NA	0	0	0	0	NA	0	0	0	0	NA
1-148	98	1	1	0.8	0.01	0.01	0.01	8	1600	1706.7142784318	0.99990992856797	0.999963271560681	0.999963271560681	1	1	1435	NA	0	0	0	0	NA	0	0	0	0	NA
1-148	99	1	1	0.8	0.01	0.01	0.01	16	1600	1772.95907123097	0.998916498203263	0.999263381605469	0.999263381605469	0.996873045653533	10	1469	NA	0	1	1	0	NA	2	0	0	10	NA
1-157	1	1	1	0.01	0.8	0.01	0.01	22	1600	1686.45579372076	0.998651781952599	0.99889213436049	0.99889213436049	0.999374609130707	2	47	NA	2	0	0	0	NA	0	2	0	2	NA
1-157	10	1	1	0.01	0.8	0.01	0.01	13	1600	1669.13665081348	0.995167954584231	0.999996608282458	0.999996608282458	1	1	22	NA	0	0	0	0	NA	4	0	0	0	NA
1-157	100	1	1	0.01	0.8	0.01	0.01	14	1600	1534.23259041531	0.989149506427026	0.997677269039179	0.997677269039179	1	1	16	NA	0	0	0	0	NA	6	0	0	0	NA
1-157	101	1	1	0.01	0.8	0.01	0.01	7	1600	1578.99506937869	0.999868916436822	0.999250101434223	0.999250101434223	1	1	19	NA	0	0	0	0	NA	0	1	0	0	NA
1-157	102	1	1	0.01	0.8	0.01	0.01	7	1600	1590.15670944058	0.999456637435955	0.999996810155142	0.999996810155142	1	1	15	NA	0	0	0	0	NA	0	0	0	0	NA
1-157	103	1	1	0.01	0.8	0.01	0.01	13	1600	1619.0803403692	0.999970553947224	0.999964023525451	0.999964023525451	1	1	29	NA	0	0	0	0	NA	0	0	0	0	NA
1-157	104	1	1	0.01	0.8	0.01	0.01	17	1600	1634.31027070262	0.997879574461158	0.99812715810891	0.99812715810891	0.999374609130707	2	30	NA	2	2	0	0	NA	0	0	2	2	NA
1-157	105	1	1	0.01	0.8	0.01	0.01	6	1600	1615.06844680996	0.999748421609244	0.999998538860029	0.999998538860029	1	1	7	NA	0	0	0	0	NA	0	0	0	0	NA
1-157	106	1	1	0.01	0.8	0.01	0.01	3	1600	1625.41091777687	0.999999590277883	0.999999615464995	0.999999615464995	1	1	7	NA	0	0	0	0	NA	0	0	0	0	NA
1-157	107	1	1	0.01	0.8	0.01	0.01	14	1600	1637.91592460637	0.999933688021871	0.999940139016205	0.999940139016205	1	1	31	NA	0	0	0	0	NA	0	0	0	0	NA
1-157	108	1	1	0.01	0.8	0.01	0.01	6	1600	1609.19017518119	0.99999948480185	0.999999537245129	0.999999537245129	1	1	8	NA	0	0	0	0	NA	0	0	0	0	NA
1-157	109	1	1	0.01	0.8	0.01	0.01	15	1600	1666.46648805618	0.999975747258215	0.99996695489042	0.99996695489042	1	1	25	NA	0	0	0	0	NA	0	0	0	0	NA
1-157	11	1	1	0.01	0.8	0.01	0.01	9	1600	1580.13836366896	0.993329956162419	0.994749999882578	0.994749999882578	1	1	12	NA	3	3	0	0	NA	4	3	0	0	NA
1-157	110	1	1	0.01	0.8	0.01	0.01	4	1600	1539.24440293592	0.999999813476778	0.999999269152094	0.999999269152094	1	1	7	NA	0	0	0	0	NA	0	0	0	0	NA
1-157	111	1	1	0.01	0.8	0.01	0.01	7	1600	1620.53853355688	0.999998892644286	0.999997566141976	0.999997566141976	1	1	21	NA	0	0	0	0	NA	0	0	0	0	NA
1-157	112	1	1	0.01	0.8	0.01	0.01	6	1600	1631.8034572239	0.995681313347227	0.995884628071213	0.995884628071213	1	1	9	NA	0	0	0	0	NA	6	6	0	0	NA
1-157	113	1	1	0.01	0.8	0.01	0.01	13	1600	1664.38381063794	0.99954216880829	0.999552407127833	0.999552407127833	1	1	21	NA	0	0	0	0	NA	0	0	0	0	NA
1-157	114	1	1	0.01	0.8	0.01	0.01	14	1600	1663.85147645494	0.99996546867069	0.99995976174826	0.99995976174826	1	1	32	NA	0	0	0	0	NA	0	0	0	0	NA
1-157	115	1	1	0.01	0.8	0.01	0.01	11	1600	1573.41017838613	0.999220288140653	0.999996851806062	0.999996851806062	1	1	17	NA	0	0	0	0	NA	0	0	0	0	NA
1-157	116	1	1	0.01	0.8	0.01	0.01	11	1600	1643.83232364135	0.994338129709692	0.999996901405668	0.999996901405668	1	1	17	NA	0	0	0	0	NA	1	0	0	0	NA
1-157	117	1	1	0.01	0.8	0.01	0.01	22	1600	1644.85435568421	0.999344595792293	0.999334952572299	0.999334952572299	0.999374609130707	1	44	NA	1	1	1	1	NA	0	0	0	0	NA
1-157	118	1	1	0.01	0.8	0.01	0.01	10	1600	1624.14437381809	0.999999668147726	0.999999117834517	0.999999117834517	1	1	14	NA	0	0	0	0	NA	0	0	0	0	NA
1-157	119	1	1	0.01	0.8	0.01	0.01	18	1600	1617.33999647968	0.997574786700669	0.99742415090804	0.99742415090804	0.998436522826767	6	37	NA	3	3	1	0	NA	0	0	2	5	NA
1-157	12	1	1	0.01	0.8	0.01	0.01	17	1600	1650.44092298265	0.99082963247675	0.999986784178049	0.999986784178049	1	1	17	NA	0	0	0	0	NA	8	0	0	0	NA
1-157	120	1	1	0.01	0.8	0.01	0.01	11	1600	1621.17881735603	0.999995217393703	0.999988427160807	0.999988427160807	1	1	27	NA	0	0	0	0	NA	0	0	0	0	NA
1-157	121	1	1	0.01	0.8	0.01	0.01	15	1600	1567.97781652875	0.999973271905558	0.999977079629193	0.999977079629193	1	1	38	NA	0	0	0	0	NA	0	0	0	0	NA
1-157	122	1	1	0.01	0.8	0.01	0.01	10	1600	1585.34069312743	0.998048754815786	0.999996898921435	0.999996898921435	1	1	16	NA	0	0	0	0	NA	1	0	0	0	NA
1-157	123	1	1	0.01	0.8	0.01	0.01	12	1600	1606.49561717292	0.999999660553321	0.999999626781966	0.999999626781966	1	1	29	NA	0	0	0	0	NA	0	0	0	0	NA
1-157	124	1	1	0.01	0.8	0.01	0.01	12	1600	1598.82851921739	0.99999114262814	0.999987626723923	0.999987626723923	1	1	24	NA	0	0	0	0	NA	0	0	0	0	NA
1-157	125	1	1	0.01	0.8	0.01	0.01	7	1600	1569.89885907401	0.999997951057535	0.99999742541407	0.99999742541407	1	1	28	NA	0	0	0	0	NA	0	0	0	0	NA
1-157	126	1	1	0.01	0.8	0.01	0.01	8	1600	1590.59197101861	0.995499134788561	0.999374245415028	0.999374245415028	0.999374609130707	1	8	NA	1	1	1	1	NA	2	0	0	0	NA
1-157	127	1	1	0.01	0.8	0.01	0.01	7	1600	1622.66494807641	0.999976160670603	0.999947224422923	0.999947224422923	1	1	8	NA	0	0	0	0	NA	0	0	0	0	NA
1-157	128	1	1	0.01	0.8	0.01	0.01	11	1600	1604.57607121325	0.999993580437411	0.999989681363651	0.999989681363651	1	1	22	NA	0	0	0	0	NA	0	0	0	0	NA
1-157	129	1	1	0.01	0.8	0.01	0.01	11	1600	1611.37905831371	0.999998786836645	0.999996533776496	0.999996533776496	1	1	15	NA	0	0	0	0	NA	0	0	0	0	NA
1-157	13	1	1	0.01	0.8	0.01	0.01	8	1600	1610.06421832983	0.999996576528928	0.999992169345174	0.999992169345174	1	1	12	NA	0	0	0	0	NA	0	0	0	0	NA
1-157	130	1	1	0.01	0.8	0.01	0.01	2	1600	1588.44732289962	0.999620659828047	1	1	1	1	2	NA	0	0	0	0	NA	0	0	0	0	NA
1-157	131	1	1	0.01	0.8	0.01	0.01	7	1600	1583.69755573734	0.992677933804289	0.999922008555486	0.999922008555486	1	1	11	NA	0	0	0	0	NA	10	0	0	0	NA
1-157	132	1	1	0.01	0.8	0.01	0.01	13	1600	1578.89590444011	0.999532913894103	0.999982521348685	0.999982521348685	1	1	18	NA	0	0	0	0	NA	0	0	0	0	NA
1-157	133	1	1	0.01	0.8	0.01	0.01	10	1600	1605.70030574697	0.999328213599477	0.999350198023557	0.999350198023557	0.999374609130707	1	14	NA	1	1	1	1	NA	0	0	0	0	NA
1-157	134	1	1	0.01	0.8	0.01	0.01	11	1600	1593.30021715554	0.999981084240822	0.999960638886116	0.999960638886116	1	1	14	NA	0	0	0	0	NA	0	0	0	0	NA
1-157	135	1	1	0.01	0.8	0.01	0.01	11	1600	1593.59675615355	0.999993416443133	0.999994089142409	0.999994089142409	1	1	37	NA	0	0	0	0	NA	0	0	0	0	NA
1-157	136	1	1	0.01	0.8	0.01	0.01	9	1600	1609.84380506183	0.999999645384292	0.999998839282406	0.999998839282406	1	1	13	NA	0	0	0	0	NA	0	0	0	0	NA
1-157	137	1	1	0.01	0.8	0.01	0.01	6	1600	1614.55073267563	0.999999049212584	0.999998956424412	0.999998956424412	1	1	14	NA	0	0	0	0	NA	0	0	0	0	NA
1-157	138	1	1	0.01	0.8	0.01	0.01	6	1600	1581.23318489252	0.996253241995123	0.999999913056766	0.999999913056766	1	1	7	NA	0	0	0	0	NA	1	0	0	0	NA
1-157	139	1	1	0.01	0.8	0.01	0.01	10	1600	1573.52735435308	0.991823427250068	0.993593092758543	0.993593092758543	1	1	15	NA	0	0	0	0	NA	9	7	0	0	NA
1-157	14	1	1	0.01	0.8	0.01	0.01	15	1600	1572.93340761473	0.999376933816419	0.999378517555516	0.999378517555516	0.999374609130707	1	24	NA	1	1	1	1	NA	0	0	0	0	NA
1-157	140	1	1	0.01	0.8	0.01	0.01	10	1600	1638.33534619489	0.991559680668143	0.99513190774651	0.99513190774651	1	1	13	NA	0	0	0	0	NA	6	3	0	0	NA
1-157	141	1	1	0.01	0.8	0.01	0.01	10	1600	1543.6860677988	0.999976505081279	0.999975202977762	0.999975202977762	1	1	16	NA	0	0	0	0	NA	0	0	0	0	NA
1-157	142	1	1	0.01	0.8	0.01	0.01	11	1600	1664.84960185149	0.99941239513523	0.998824769714279	0.998824769714279	0.999374609130707	2	42	NA	0	2	2	0	NA	2	0	0	2	NA
1-157	143	1	1	0.01	0.8	0.01	0.01	10	1600	1670.08017274868	0.999965100829031	0.999963816418977	0.999963816418977	1	1	44	NA	0	0	0	0	NA	0	0	0	0	NA
1-157	144	1	1	0.01	0.8	0.01	0.01	13	1600	1522.7100004685	0.999995036393369	0.999989678231601	0.999989678231601	1	1	24	NA	0	0	0	0	NA	0	0	0	0	NA
1-157	145	1	1	0.01	0.8	0.01	0.01	6	1600	1635.84919783552	0.999999600625799	0.999999462985762	0.999999462985762	1	1	12	NA	0	0	0	0	NA	0	0	0	0	NA
1-157	146	1	1	0.01	0.8	0.01	0.01	9	1600	1645.20762092611	0.999990550359756	0.999991518932981	0.999991518932981	1	1	25	NA	0	0	0	0	NA	0	0	0	0	NA
1-157	147	1	1	0.01	0.8	0.01	0.01	8	1600	1616.36369721528	0.999998108206343	0.999996577119523	0.999996577119523	1	1	13	NA	0	0	0	0	NA	0	0	0	0	NA
1-157	148	1	1	0.01	0.8	0.01	0.01	11	1600	1618.83314762011	0.99998218249572	0.999981294993178	0.999981294993178	1	1	39	NA	0	0	0	0	NA	0	0	1	0	NA
1-157	149	1	1	0.01	0.8	0.01	0.01	9	1600	1683.51234260033	0.995488270130709	0.999999208332799	0.999999208332799	1	1	10	NA	0	0	0	0	NA	2	0	0	0	NA
1-157	15	1	1	0.01	0.8	0.01	0.01	9	1600	1645.26773341089	0.990580444142101	0.99772657423313	0.99772657423313	1	1	10	NA	0	0	0	0	NA	11	1	0	0	NA
1-157	150	1	1	0.01	0.8	0.01	0.01	8	1600	1603.38428360799	0.999998556370788	0.999998253894817	0.999998253894817	1	1	21	NA	0	0	0	0	NA	0	0	0	0	NA
1-157	151	1	1	0.01	0.8	0.01	0.01	10	1600	1656.27784275539	0.999997355279664	0.999992649588995	0.999992649588995	1	1	13	NA	0	0	0	0	NA	0	0	0	0	NA
1-157	152	1	1	0.01	0.8	0.01	0.01	10	1600	1612.11167528654	0.999589576419049	0.999993370139964	0.999993370139964	1	1	13	NA	0	0	0	0	NA	0	0	0	0	NA
1-157	153	1	1	0.01	0.8	0.01	0.01	7	1600	1539.5284758309	0.984658544610163	0.983171591227682	0.983171591227682	0.999374609130707	1	9	NA	14	16	1	1	NA	9	15	0	0	NA
1-157	154	1	1	0.01	0.8	0.01	0.01	6	1600	1647.76507293817	0.999995463977922	0.999990147878134	0.999990147878134	1	1	12	NA	0	0	0	0	NA	0	0	0	0	NA
1-157	155	1	1	0.01	0.8	0.01	0.01	16	1600	1638.67422909382	0.999371286390556	0.999370303028654	0.999370303028654	0.999374609130707	1	36	NA	1	1	1	1	NA	0	0	0	0	NA
1-157	156	1	1	0.01	0.8	0.01	0.01	12	1600	1635.88618674156	0.999962637509819	0.999961730512616	0.999961730512616	1	1	30	NA	0	0	0	0	NA	0	0	0	0	NA
1-157	157	1	1	0.01	0.8	0.01	0.01	10	1600	1696.83718201177	0.999681965557425	0.999722021408044	0.999722021408044	0.999687304565353	2	27	NA	0	0	0	0	NA	1	1	0	1	NA
1-157	158	1	1	0.01	0.8	0.01	0.01	10	1600	1628.17177480341	0.999987188673665	0.998545050369457	0.998545050369457	1	1	27	NA	0	2	0	0	NA	0	0	2	0	NA
1-157	159	1	1	0.01	0.8	0.01	0.01	9	1600	1569.71405150154	0.999989724437747	0.999989478522706	0.999989478522706	1	1	17	NA	0	0	0	0	NA	0	0	0	0	NA
1-157	16	1	1	0.01	0.8	0.01	0.01	18	1600	1690.68455884062	0.999939550241617	0.999940406767778	0.999940406767778	1	1	51	NA	0	0	0	0	NA	0	0	0	0	NA
1-157	160	1	1	0.01	0.8	0.01	0.01	8	1600	1639.84351878747	0.999999434511867	0.999999197674387	0.999999197674387	1	1	15	NA	0	0	0	0	NA	0	0	0	0	NA
1-157	161	1	1	0.01	0.8	0.01	0.01	11	1600	1599.7477782341	0.999991565667434	0.999985570974645	0.999985570974645	1	1	19	NA	0	0	0	0	NA	0	0	0	0	NA
1-157	162	1	1	0.01	0.8	0.01	0.01	12	1600	1612.63182848408	0.998719068712146	0.999732976019108	0.999732976019108	1	1	21	NA	0	0	0	0	NA	1	0	0	0	NA
1-157	163	1	1	0.01	0.8	0.01	0.01	12	1600	1593.94894013871	0.992601727747613	0.999998375479416	0.999998375479416	1	1	15	NA	0	0	0	0	NA	4	0	0	0	NA
1-157	164	1	1	0.01	0.8	0.01	0.01	13	1600	1601.8756737549	0.999565259659552	0.999542974213955	0.999542974213955	0.998749218261413	4	26	NA	0	0	0	0	NA	0	0	0	4	NA
1-157	165	1	1	0.01	0.8	0.01	0.01	16	1600	1649.14749658636	0.999985355699508	0.999983773644221	0.999983773644221	1	1	35	NA	0	0	0	0	NA	0	0	0	0	NA
1-157	166	1	1	0.01	0.8	0.01	0.01	15	1600	1689.93877521702	0.999988054302144	0.999974946424595	0.999974946424595	1	1	24	NA	0	0	0	0	NA	0	0	0	0	NA
1-157	167	1	1	0.01	0.8	0.01	0.01	13	1600	1608.47874191957	0.993112836698738	0.999989233016901	0.999989233016901	1	1	21	NA	0	0	0	0	NA	4	0	0	0	NA
1-157	168	1	1	0.01	0.8	0.01	0.01	11	1600	1508.6111823023	0.993127524782863	0.999999607118912	0.999999607118912	1	1	14	NA	0	0	0	0	NA	4	0	0	0	NA
1-157	169	1	1	0.01	0.8	0.01	0.01	16	1600	1633.32502368079	0.99998810075392	0.99997773173122	0.99997773173122	1	1	28	NA	0	0	0	0	NA	0	0	0	0	NA
1-157	17	1	1	0.01	0.8	0.01	0.01	13	1600	1641.7401971964	0.99999429998894	0.999991554619904	0.999991554619904	1	1	24	NA	0	0	0	0	NA	0	0	0	0	NA
1-157	170	1	1	0.01	0.8	0.01	0.01	13	1600	1611.17178501451	0.99824052947825	0.998367153038033	0.998367153038033	0.998749218261413	3	27	NA	0	0	0	0	NA	4	4	0	4	NA
1-157	171	1	1	0.01	0.8	0.01	0.01	7	1600	1663.94184435111	0.999959770013173	0.999956089906032	0.999956089906032	1	1	15	NA	0	0	0	0	NA	0	0	0	0	NA
1-157	172	1	1	0.01	0.8	0.01	0.01	14	1600	1615.66867229147	0.999993832922731	0.99998912586146	0.99998912586146	1	1	20	NA	0	0	0	0	NA	0	0	0	0	NA
1-157	173	1	1	0.01	0.8	0.01	0.01	7	1600	1641.06105480556	0.999998345941049	0.999997427489665	0.999997427489665	1	1	15	NA	0	0	0	0	NA	0	0	0	0	NA
1-157	174	1	1	0.01	0.8	0.01	0.01	14	1600	1686.00990430933	0.999371547075465	0.999370640420455	0.999370640420455	0.999374609130707	1	28	NA	1	1	1	1	NA	0	0	0	0	NA
1-157	175	1	1	0.01	0.8	0.01	0.01	6	1600	1587.58531930804	0.999997777922429	0.999997552561661	0.999997552561661	1	1	10	NA	0	0	0	0	NA	0	0	0	0	NA
1-157	176	1	1	0.01	0.8	0.01	0.01	11	1600	1646.5836937166	0.999992846455601	0.999990527404439	0.999990527404439	1	1	22	NA	0	0	0	0	NA	0	0	0	0	NA
1-157	177	1	1	0.01	0.8	0.01	0.01	8	1600	1596.77099322823	0.999547325991774	0.999998355380941	0.999998355380941	1	1	14	NA	0	0	0	0	NA	0	0	0	0	NA
1-157	178	1	1	0.01	0.8	0.01	0.01	11	1600	1625.82379814458	0.99284263234452	0.999999994675321	0.999999994675321	1	1	11	NA	0	0	0	0	NA	1	0	0	0	NA
1-157	179	1	1	0.01	0.8	0.01	0.01	8	1600	1620.20134656793	0.994613659791058	0.999979583667704	0.999979583667704	1	1	10	NA	0	0	0	0	NA	5	0	0	0	NA
1-157	18	1	1	0.01	0.8	0.01	0.01	7	1600	1611.0847637655	0.999970931539096	0.999976609014359	0.999976609014359	1	1	19	NA	0	0	0	0	NA	0	0	0	0	NA
1-157	180	1	1	0.01	0.8	0.01	0.01	6	1600	1667.1050127469	0.995211764381372	1	1	1	1	6	NA	0	0	0	0	NA	3	0	0	0	NA
1-157	181	1	1	0.01	0.8	0.01	0.01	13	1600	1643.81829339719	0.999700569179029	0.999967896090747	0.999967896090747	1	1	20	NA	0	0	0	0	NA	0	0	0	0	NA
1-157	182	1	1	0.01	0.8	0.01	0.01	11	1600	1600.51916001223	0.999996163117481	0.999992810564803	0.999992810564803	1	1	19	NA	0	0	0	0	NA	0	0	0	0	NA
1-157	183	1	1	0.01	0.8	0.01	0.01	7	1600	1647.17740674924	0.999003475072557	0.999989581944032	0.999989581944032	1	1	12	NA	0	0	0	0	NA	1	0	0	0	NA
1-157	184	1	1	0.01	0.8	0.01	0.01	9	1600	1623.15723415379	0.999996110867782	0.999856015125593	0.999856015125593	1	1	17	NA	0	0	0	0	NA	0	0	0	0	NA
1-157	185	1	1	0.01	0.8	0.01	0.01	9	1600	1522.32778577321	0.999975450911247	0.999975154738681	0.999975154738681	1	1	21	NA	0	0	0	0	NA	0	0	0	0	NA
1-157	186	1	1	0.01	0.8	0.01	0.01	9	1600	1630.62279744119	0.999064948794478	0.999991869796485	0.999991869796485	1	1	18	NA	0	0	0	0	NA	0	0	0	0	NA
1-157	187	1	1	0.01	0.8	0.01	0.01	9	1600	1597.02171455945	0.999999936059076	0.999999871916985	0.999999871916985	1	1	11	NA	0	0	0	0	NA	0	0	0	0	NA
1-157	188	1	1	0.01	0.8	0.01	0.01	16	1600	1602.81948508487	0.999986196431052	0.999980462141053	0.999980462141053	1	1	30	NA	0	0	0	0	NA	0	0	0	0	NA
1-157	189	1	1	0.01	0.8	0.01	0.01	9	1600	1576.2949529922	0.999999331185238	0.999999063359564	0.999999063359564	1	1	17	NA	0	0	0	0	NA	0	0	0	0	NA
1-157	19	1	1	0.01	0.8	0.01	0.01	13	1600	1630.1833903979	0.989667305285706	0.999427680739717	0.999427680739717	1	1	19	NA	1	0	0	0	NA	11	0	0	0	NA
1-157	190	1	1	0.01	0.8	0.01	0.01	12	1600	1618.58319231053	0.998768089869098	0.999995507838337	0.999995507838337	1	1	18	NA	0	0	0	0	NA	1	0	0	0	NA
1-157	191	1	1	0.01	0.8	0.01	0.01	13	1600	1560.23108307006	0.999996861118746	0.999991719875475	0.999991719875475	1	1	28	NA	0	0	0	0	NA	0	0	0	0	NA
1-157	192	1	1	0.01	0.8	0.01	0.01	9	1600	1559.70876931148	0.994344554869034	0.998075055671197	0.998075055671197	1	1	14	NA	0	0	0	0	NA	7	1	0	0	NA
1-157	193	1	1	0.01	0.8	0.01	0.01	8	1600	1604.0654905672	0.99485294770375	0.999999487037286	0.999999487037286	1	1	13	NA	0	0	0	0	NA	4	0	0	0	NA
1-157	194	1	1	0.01	0.8	0.01	0.01	15	1600	1665.57674442508	0.9984501731322	0.999034325794693	0.999034325794693	0.999374609130707	2	18	NA	0	0	0	0	NA	2	2	2	2	NA
1-157	195	1	1	0.01	0.8	0.01	0.01	8	1600	1617.47968195262	0.999999239629891	0.999999234716948	0.999999234716948	1	1	21	NA	0	0	0	0	NA	0	0	0	0	NA
1-157	196	1	1	0.01	0.8	0.01	0.01	12	1600	1582.67158899438	0.999991001500326	0.999983866656551	0.999983866656551	1	1	27	NA	0	0	0	0	NA	0	0	0	0	NA
1-157	197	1	1	0.01	0.8	0.01	0.01	14	1600	1591.80253408024	0.99978650605175	0.99999229492804	0.99999229492804	1	1	21	NA	0	0	0	0	NA	0	0	0	0	NA
1-157	198	1	1	0.01	0.8	0.01	0.01	7	1600	1603.94373805056	0.999376611325022	0.999378446126048	0.999378446126048	0.999374609130707	1	11	NA	1	1	1	1	NA	0	0	0	0	NA
1-157	199	1	1	0.01	0.8	0.01	0.01	9	1600	1646.79161913471	0.999995496481333	0.999994357908505	0.999994357908505	1	1	19	NA	0	0	0	0	NA	0	0	0	0	NA
1-157	2	1	1	0.01	0.8	0.01	0.01	8	1600	1610.15237672711	0.99406843514778	0.999976524786781	0.999976524786781	1	1	10	NA	0	0	0	0	NA	5	0	0	0	NA
1-157	20	1	1	0.01	0.8	0.01	0.01	15	1600	1622.77201534212	0.999977242508541	0.999970308458939	0.999970308458939	1	1	24	NA	0	0	0	0	NA	0	0	0	0	NA
1-157	200	1	1	0.01	0.8	0.01	0.01	12	1600	1567.60258360557	0.999989256046445	0.999991604662028	0.999991604662028	1	1	21	NA	0	0	0	0	NA	0	0	0	0	NA
1-157	21	1	1	0.01	0.8	0.01	0.01	9	1600	1634.97890034914	0.994636654760185	0.996660494095593	0.996660494095593	1	1	12	NA	0	0	0	0	NA	4	4	0	0	NA
1-157	22	1	1	0.01	0.8	0.01	0.01	16	1600	1625.87923299952	0.999369203512434	0.999364983110605	0.999364983110605	0.999374609130707	1	26	NA	1	1	1	1	NA	0	0	0	0	NA
1-157	23	1	1	0.01	0.8	0.01	0.01	12	1600	1566.35090499036	0.999373819172506	0.999373340538516	0.999373340538516	0.999374609130707	1	15	NA	1	1	1	1	NA	0	0	0	0	NA
1-157	24	1	1	0.01	0.8	0.01	0.01	10	1600	1696.94281669158	0.995217645237592	0.999997325827408	0.999997325827408	1	1	13	NA	0	0	0	0	NA	3	0	0	0	NA
1-157	25	1	1	0.01	0.8	0.01	0.01	13	1600	1654.22286876276	0.999694915006987	0.999877821257544	0.999877821257544	0.999687304565353	2	30	NA	0	0	0	0	NA	1	0	0	1	NA
1-157	26	1	1	0.01	0.8	0.01	0.01	8	1600	1673.25218139049	0.999998643086045	0.999998017156278	0.999998017156278	1	1	18	NA	0	0	0	0	NA	0	0	0	0	NA
1-157	27	1	1	0.01	0.8	0.01	0.01	13	1600	1606.72402473433	0.999331400844557	0.999335824604471	0.999335824604471	1	1	25	NA	0	0	0	0	NA	0	0	0	0	NA
1-157	28	1	1	0.01	0.8	0.01	0.01	10	1600	1534.80521789218	0.994177793188968	0.999977686415813	0.999977686415813	1	1	15	NA	0	0	0	0	NA	5	0	0	0	NA
1-157	29	1	1	0.01	0.8	0.01	0.01	7	1600	1622.67179592044	0.999989446277787	0.999994261105392	0.999994261105392	1	1	14	NA	0	0	0	0	NA	0	0	0	0	NA
1-157	3	1	1	0.01	0.8	0.01	0.01	17	1600	1602.4623239348	0.999988688095355	0.999983651573991	0.999983651573991	1	1	27	NA	0	0	0	0	NA	0	0	0	0	NA
1-157	30	1	1	0.01	0.8	0.01	0.01	6	1600	1591.71288371316	0.999997975968356	0.999997685712827	0.999997685712827	1	1	12	NA	0	0	0	0	NA	0	0	0	0	NA
1-157	31	1	1	0.01	0.8	0.01	0.01	9	1600	1581.65401335174	0.999995096072737	0.999994098074319	0.999994098074319	1	1	14	NA	0	0	0	0	NA	0	0	0	0	NA
1-157	32	1	1	0.01	0.8	0.01	0.01	8	1600	1578.20206498495	0.999999153627189	0.99999831016262	0.99999831016262	1	1	16	NA	0	0	0	0	NA	0	0	0	0	NA
1-157	33	1	1	0.01	0.8	0.01	0.01	15	1600	1775.77540667091	0.999972955866149	0.999981785450203	0.999981785450203	1	1	30	NA	0	0	0	0	NA	0	0	0	0	NA
1-157	34	1	1	0.01	0.8	0.01	0.01	18	1600	1602.23627099893	0.99998562610967	0.999983652296904	0.999983652296904	1	1	34	NA	0	0	0	0	NA	0	0	0	0	NA
1-157	35	1	1	0.01	0.8	0.01	0.01	7	1600	1608.48215647434	0.999912440868703	0.99991340523798	0.99991340523798	1	1	11	NA	0	0	0	0	NA	0	0	0	0	NA
1-157	36	1	1	0.01	0.8	0.01	0.01	4	1600	1553.05226938555	0.995906925238349	0.999999647443398	0.999999647443398	1	1	6	NA	0	0	0	0	NA	5	0	0	0	NA
1-157	37	1	1	0.01	0.8	0.01	0.01	20	1600	1656.07829225823	0.999906700987378	0.999906294107656	0.999906294107656	1	1	30	NA	0	0	0	0	NA	0	0	0	0	NA
1-157	38	1	1	0.01	0.8	0.01	0.01	8	1600	1714.60437860643	0.99421908645573	0.999201209150821	0.999201209150821	1	1	11	NA	0	0	0	0	NA	3	0	0	0	NA
1-157	39	1	1	0.01	0.8	0.01	0.01	12	1600	1647.75444014625	0.999979514206531	0.999971253714282	0.999971253714282	1	1	21	NA	0	0	0	0	NA	0	0	0	0	NA
1-157	4	1	1	0.01	0.8	0.01	0.01	7	1600	1565.88107122501	0.995606431832547	0.999996746065736	0.999996746065736	1	1	9	NA	0	0	0	0	NA	2	0	0	0	NA
1-157	40	1	1	0.01	0.8	0.01	0.01	9	1600	1643.15741193297	0.999999256025711	0.999998476812757	0.999998476812757	1	1	17	NA	0	0	0	0	NA	0	0	0	0	NA
1-157	41	1	1	0.01	0.8	0.01	0.01	10	1600	1575.62160176526	0.999995004909816	0.999992387109975	0.999992387109975	1	1	31	NA	0	0	0	0	NA	0	0	0	0	NA
1-157	42	1	1	0.01	0.8	0.01	0.01	16	1600	1569.47210690779	0.999967317667515	0.99995459636928	0.99995459636928	1	1	28	NA	0	0	0	0	NA	0	0	0	0	NA
1-157	43	1	1	0.01	0.8	0.01	0.01	10	1600	1601.58115231711	0.999992669968139	0.999985813474738	0.999985813474738	1	1	26	NA	0	0	0	0	NA	0	0	0	0	NA
1-157	44	1	1	0.01	0.8	0.01	0.01	9	1600	1671.64656710855	0.999984020320595	0.999984623165879	0.999984623165879	1	1	17	NA	0	0	0	0	NA	0	0	0	0	NA
1-157	45	1	1	0.01	0.8	0.01	0.01	8	1600	1631.84550828562	0.99999808488246	0.999997425872559	0.999997425872559	1	1	13	NA	0	0	0	0	NA	0	0	0	0	NA
1-157	46	1	1	0.01	0.8	0.01	0.01	9	1600	1603.17029614442	0.999996841558326	0.999995022891737	0.999995022891737	1	1	14	NA	0	0	0	0	NA	0	0	0	0	NA
1-157	47	1	1	0.01	0.8	0.01	0.01	18	1600	1666.4237842904	0.999991700538197	0.999984053700198	0.999984053700198	1	1	32	NA	0	0	0	0	NA	0	0	0	0	NA
1-157	48	1	1	0.01	0.8	0.01	0.01	14	1600	1614.05792712827	0.999991779178861	0.999990395305905	0.999990395305905	1	1	30	NA	0	0	0	0	NA	0	0	0	0	NA
1-157	49	1	1	0.01	0.8	0.01	0.01	11	1600	1545.6908298108	0.999466679435338	0.999996548015044	0.999996548015044	1	1	19	NA	0	0	0	0	NA	0	0	0	0	NA
1-157	5	1	1	0.01	0.8	0.01	0.01	4	1600	1594.67153705556	0.995734486215735	0.9999999730481	0.9999999730481	1	1	6	NA	0	0	0	0	NA	2	0	0	0	NA
1-157	50	1	1	0.01	0.8	0.01	0.01	13	1600	1609.46836168615	0.992967643405219	0.999701051521511	0.999701051521511	1	1	17	NA	0	0	0	0	NA	4	0	0	0	NA
1-157	51	1	1	0.01	0.8	0.01	0.01	8	1600	1689.46040389714	0.999990433606572	0.999970714166839	0.999970714166839	1	1	19	NA	0	0	0	0	NA	0	0	0	0	NA
1-157	52	1	1	0.01	0.8	0.01	0.01	11	1600	1516.47722167182	0.993455893487556	0.999964846273397	0.999964846273397	1	1	13	NA	0	0	0	0	NA	4	0	0	0	NA
1-157	53	1	1	0.01	0.8	0.01	0.01	11	1600	1560.3939793206	0.994243193088553	0.996634166760445	0.996634166760445	0.999374609130707	1	13	NA	1	1	1	1	NA	4	3	0	0	NA
1-157	54	1	1	0.01	0.8	0.01	0.01	16	1600	1578.12403979404	0.997886792421555	0.997931866799335	0.997931866799335	1	1	18	NA	0	0	0	0	NA	2	2	0	0	NA
1-157	55	1	1	0.01	0.8	0.01	0.01	17	1600	1626.89859507122	0.999846146808591	0.999984957925541	0.999984957925541	1	1	33	NA	0	0	0	0	NA	0	0	0	0	NA
1-157	56	1	1	0.01	0.8	0.01	0.01	10	1600	1602.34924756139	0.996050623350353	0.999239266630077	0.999239266630077	1	1	16	NA	0	0	0	0	NA	3	0	0	0	NA
1-157	57	1	1	0.01	0.8	0.01	0.01	12	1600	1636.75129146321	0.992223482734743	0.999995485915969	0.999995485915969	1	1	16	NA	0	0	0	0	NA	4	0	0	0	NA
1-157	58	1	1	0.01	0.8	0.01	0.01	8	1600	1611.96270408069	0.994862015147013	0.999994532856384	0.999994532856384	1	1	14	NA	0	0	0	0	NA	3	0	0	0	NA
1-157	59	1	1	0.01	0.8	0.01	0.01	12	1600	1580.73568248544	0.99998145877586	0.999982313681549	0.999982313681549	1	1	23	NA	0	0	0	0	NA	0	0	0	0	NA
1-157	6	1	1	0.01	0.8	0.01	0.01	14	1600	1534.93763176314	0.997561656354094	0.997864749242623	0.997864749242623	0.998749218261413	4	24	NA	2	2	0	0	NA	0	0	2	4	NA
1-157	60	1	1	0.01	0.8	0.01	0.01	16	1600	1632.34074933718	0.999363228843495	0.999363125065301	0.999363125065301	0.999374609130707	1	38	NA	1	1	1	1	NA	0	0	0	0	NA
1-157	61	1	1	0.01	0.8	0.01	0.01	12	1600	1639.42167399024	0.99999847839199	0.999994621202423	0.999994621202423	1	1	13	NA	0	0	0	0	NA	0	0	0	0	NA
1-157	62	1	1	0.01	0.8	0.01	0.01	10	1600	1558.8836696194	0.999381082043786	0.999377704991351	0.999377704991351	0.999374609130707	1	17	NA	1	1	1	1	NA	0	0	0	0	NA
1-157	63	1	1	0.01	0.8	0.01	0.01	12	1600	1663.0654308737	0.999331376122874	0.999229496921863	0.999229496921863	0.999374609130707	1	22	NA	1	1	1	1	NA	0	0	0	0	NA
1-157	64	1	1	0.01	0.8	0.01	0.01	7	1600	1560.96689993337	0.999997090774249	0.999994456174101	0.999994456174101	1	1	16	NA	0	0	0	0	NA	0	0	0	0	NA
1-157	65	1	1	0.01	0.8	0.01	0.01	10	1600	1589.43093093281	0.999350502810218	0.999992718525159	0.999992718525159	1	1	17	NA	0	0	0	0	NA	0	0	0	0	NA
1-157	66	1	1	0.01	0.8	0.01	0.01	14	1600	1621.78955339242	0.991914671268194	0.999999572590156	0.999999572590156	1	1	16	NA	0	0	0	0	NA	1	0	0	0	NA
1-157	67	1	1	0.01	0.8	0.01	0.01	11	1600	1648.86052559271	0.999998723320345	0.999998993312427	0.999998993312427	1	1	16	NA	0	0	0	0	NA	0	0	0	0	NA
1-157	68	1	1	0.01	0.8	0.01	0.01	20	1600	1599.79880220013	0.998102019566412	0.998103892492348	0.998103892492348	0.99812382739212	1	37	NA	3	3	3	3	NA	0	0	0	0	NA
1-157	69	1	1	0.01	0.8	0.01	0.01	13	1600	1573.54276014107	0.993214893932964	0.999993000644776	0.999993000644776	1	1	17	NA	0	0	0	0	NA	2	0	0	0	NA
1-157	7	1	1	0.01	0.8	0.01	0.01	8	1600	1656.56283369832	0.999992199481096	0.999994633689756	0.999994633689756	1	1	25	NA	0	0	0	0	NA	0	0	0	0	NA
1-157	70	1	1	0.01	0.8	0.01	0.01	11	1600	1653.28073971105	0.999996827720465	0.999997424613919	0.999997424613919	1	1	18	NA	0	0	0	0	NA	0	0	0	0	NA
1-157	71	1	1	0.01	0.8	0.01	0.01	15	1600	1571.06660495148	0.999980795841756	0.999959722073014	0.999959722073014	1	1	28	NA	0	0	0	0	NA	0	0	0	0	NA
1-157	72	1	1	0.01	0.8	0.01	0.01	19	1600	1574.88578725121	0.999988206568182	0.999979800018266	0.999979800018266	1	1	36	NA	0	0	0	0	NA	0	0	0	0	NA
1-157	73	1	1	0.01	0.8	0.01	0.01	11	1600	1659.60762089721	0.999998292975681	0.999997307057397	0.999997307057397	1	1	20	NA	0	0	0	0	NA	0	0	0	0	NA
1-157	74	1	1	0.01	0.8	0.01	0.01	18	1600	1557.40318570565	0.993414167425627	0.99687033248722	0.99687033248722	1	1	27	NA	0	0	0	0	NA	2	1	0	0	NA
1-157	75	1	1	0.01	0.8	0.01	0.01	8	1600	1613.34714172785	0.999984879848409	0.999982174307902	0.999982174307902	1	1	15	NA	0	0	0	0	NA	0	0	0	0	NA
1-157	76	1	1	0.01	0.8	0.01	0.01	8	1600	1557.6480959233	0.999997973421106	0.999998094410904	0.999998094410904	1	1	20	NA	0	0	0	0	NA	0	0	0	0	NA
1-157	77	1	1	0.01	0.8	0.01	0.01	9	1600	1656.66480986755	0.995715727010811	0.999999970629339	0.999999970629339	1	1	10	NA	0	0	0	0	NA	1	0	0	0	NA
1-157	78	1	1	0.01	0.8	0.01	0.01	9	1600	1582.17503585519	0.999999679994439	0.999999645157384	0.999999645157384	1	1	16	NA	0	0	0	0	NA	0	0	0	0	NA
1-157	79	1	1	0.01	0.8	0.01	0.01	14	1600	1583.78587331389	0.999160030569665	0.999382397947791	0.999382397947791	0.999374609130707	1	25	NA	1	1	1	1	NA	0	0	0	0	NA
1-157	8	1	1	0.01	0.8	0.01	0.01	10	1600	1718.33077755882	0.999986342130606	0.999980231054621	0.999980231054621	1	1	28	NA	0	0	0	0	NA	0	0	0	0	NA
1-157	80	1	1	0.01	0.8	0.01	0.01	14	1600	1633.40923819288	0.99999415872524	0.999992094079281	0.999992094079281	1	1	31	NA	0	0	0	0	NA	0	0	0	0	NA
1-157	81	1	1	0.01	0.8	0.01	0.01	12	1600	1659.12541665041	0.993128966708617	0.999991358213838	0.999991358213838	1	1	14	NA	0	0	0	0	NA	1	0	0	0	NA
1-157	82	1	1	0.01	0.8	0.01	0.01	13	1600	1507.64836529619	0.999999410853766	0.999998924351945	0.999998924351945	1	1	24	NA	0	0	0	0	NA	0	0	0	0	NA
1-157	83	1	1	0.01	0.8	0.01	0.01	14	1600	1574.33246318087	0.999957917541054	0.999923083920151	0.999923083920151	1	1	34	NA	0	0	0	0	NA	0	0	0	0	NA
1-157	84	1	1	0.01	0.8	0.01	0.01	14	1600	1585.88781197777	0.99999843818564	0.999997524051051	0.999997524051051	1	1	26	NA	0	0	0	0	NA	0	0	0	0	NA
1-157	85	1	1	0.01	0.8	0.01	0.01	13	1600	1643.91842928264	0.999916489570184	0.999946053182316	0.999946053182316	1	1	33	NA	0	0	0	0	NA	0	0	0	0	NA
1-157	86	1	1	0.01	0.8	0.01	0.01	11	1600	1573.43012485039	0.999995484433321	0.999995368481404	0.999995368481404	1	1	30	NA	0	0	0	0	NA	0	0	0	0	NA
1-157	87	1	1	0.01	0.8	0.01	0.01	10	1600	1582.25559438086	0.999984948638303	0.999981362212464	0.999981362212464	1	1	21	NA	0	0	0	0	NA	0	0	0	0	NA
1-157	88	1	1	0.01	0.8	0.01	0.01	9	1600	1657.97955191464	0.999993945761683	0.999985893601797	0.999985893601797	1	1	13	NA	0	0	0	0	NA	0	0	0	0	NA
1-157	89	1	1	0.01	0.8	0.01	0.01	18	1600	1680.45788377731	0.999997294282832	0.999995485671581	0.999995485671581	1	1	34	NA	0	0	0	0	NA	0	0	0	0	NA
1-157	9	1	1	0.01	0.8	0.01	0.01	10	1600	1690.12763804315	0.993417459628493	0.998187195407778	0.998187195407778	1	1	13	NA	1	0	0	0	NA	4	2	0	0	NA
1-157	90	1	1	0.01	0.8	0.01	0.01	17	1600	1583.86786390383	0.990549031397699	0.998529633078299	0.998529633078299	1	1	21	NA	0	0	0	0	NA	8	0	0	0	NA
1-157	91	1	1	0.01	0.8	0.01	0.01	23	1600	1595.94169716692	0.998144651766066	0.999943296089469	0.999943296089469	1	1	38	NA	0	0	0	0	NA	1	0	0	0	NA
1-157	92	1	1	0.01	0.8	0.01	0.01	17	1600	1627.89622960884	0.990578499481182	0.999979894895609	0.999979894895609	1	1	20	NA	0	0	0	0	NA	2	0	0	0	NA
1-157	93	1	1	0.01	0.8	0.01	0.01	9	1600	1662.8925112168	0.999931305874049	0.999808628134113	0.999808628134113	1	1	10	NA	0	0	0	0	NA	0	0	0	0	NA
1-157	94	1	1	0.01	0.8	0.01	0.01	7	1600	1591.2732247777	0.999995168553099	0.999992478043122	0.999992478043122	1	1	15	NA	0	0	0	0	NA	0	0	0	0	NA
1-157	95	1	1	0.01	0.8	0.01	0.01	10	1600	1591.69983322923	0.999997733174531	0.999995261669986	0.999995261669986	1	1	21	NA	0	0	0	0	NA	0	0	0	0	NA
1-157	96	1	1	0.01	0.8	0.01	0.01	15	1600	1678.48360930744	0.99992161171824	0.999923284649476	0.999923284649476	1	1	26	NA	0	0	0	0	NA	0	0	0	0	NA
1-157	97	1	1	0.01	0.8	0.01	0.01	13	1600	1552.38256582659	0.99994327918145	0.999971137827579	0.999971137827579	1	1	23	NA	0	0	0	0	NA	0	0	0	0	NA
1-157	98	1	1	0.01	0.8	0.01	0.01	16	1600	1675.55328509463	0.99999043590115	0.999991251084484	0.999991251084484	1	1	33	NA	0	0	0	0	NA	0	0	0	0	NA
1-157	99	1	1	0.01	0.8	0.01	0.01	10	1600	1671.57904633792	0.999991314211087	0.999984989020575	0.999984989020575	1	1	16	NA	0	0	0	0	NA	0	0	0	0	NA
1-160	1	1	1	0.8	0.8	0.01	0.01	32	1600	3287.27181940619	0.998473095544475	0.998538853994683	0.998538853994683	0.996873045653533	12	140	NA	0	0	0	0	NA	2	2	2	10	NA
1-160	10	1	1	0.8	0.8	0.01	0.01	33	1600	3244.78613860074	0.999076201116737	0.999097876145744	0.999097876145744	0.998749218261413	4	180	NA	0	0	0	0	NA	2	2	2	4	NA
1-160	100	1	1	0.8	0.8	0.01	0.01	37	1600	3037.96161842067	0.999174882932032	0.999196009178932	0.999196009178932	1	1	231	NA	0	0	0	0	NA	0	0	0	0	NA
1-160	101	1	1	0.8	0.8	0.01	0.01	33	1600	3087.01698138316	0.996494980413863	0.997772962230047	0.997772962230047	0.998749218261413	2	87	NA	3	0	0	1	NA	0	3	3	2	NA
1-160	102	1	1	0.8	0.8	0.01	0.01	27	1600	3248.21352113567	0.999184128429644	0.999197371228381	0.999197371228381	0.999374609130707	1	143	NA	1	1	1	1	NA	0	0	0	0	NA
1-160	103	1	1	0.8	0.8	0.01	0.01	24	1600	3128.20290342162	0.999713799425296	0.999703072757141	0.999703072757141	0.999374609130707	2	129	NA	0	0	0	0	NA	0	0	0	2	NA
1-160	104	1	1	0.8	0.8	0.01	0.01	27	1600	3204.0804136015	0.999323257647792	0.999333820657219	0.999333820657219	0.999374609130707	2	326	NA	0	0	0	0	NA	0	0	0	2	NA
1-160	105	1	1	0.8	0.8	0.01	0.01	35	1600	3039.99707566308	0.999409424375223	0.999837858033811	0.999837858033811	1	1	119	NA	0	0	0	0	NA	0	0	0	0	NA
1-160	106	1	1	0.8	0.8	0.01	0.01	33	1600	3268.30481637532	0.999673755483987	0.999666028892198	0.999666028892198	1	1	216	NA	0	0	0	0	NA	0	0	0	0	NA
1-160	107	1	1	0.8	0.8	0.01	0.01	28	1600	3243.31863818396	0.999772113187488	0.999771204513234	0.999771204513234	1	1	120	NA	0	0	0	0	NA	0	0	0	0	NA
1-160	108	1	1	0.8	0.8	0.01	0.01	33	1600	3304.10379140059	0.998359752616493	0.99837166717766	0.99837166717766	0.998749218261413	1	249	NA	2	2	2	2	NA	0	0	0	0	NA
1-160	109	1	1	0.8	0.8	0.01	0.01	43	1600	3254.50259466756	0.99662516104159	0.996762827419854	0.996762827419854	0.99624765478424	4	300	NA	4	4	4	4	NA	2	0	2	4	NA
1-160	11	1	1	0.8	0.8	0.01	0.01	33	1600	3126.18768763045	0.997753967568892	0.997810538167817	0.997810538167817	0.997498436522827	4	154	NA	2	2	2	2	NA	2	2	2	4	NA
1-160	110	1	1	0.8	0.8	0.01	0.01	34	1600	3307.73418779416	0.9978851940418	0.997878868603769	0.997878868603769	0.997811131957473	2	607	NA	3	3	3	3	NA	0	0	0	1	NA
1-160	111	1	1	0.8	0.8	0.01	0.01	38	1600	3026.86917572508	0.998254849783224	0.998207933938632	0.998207933938632	0.99812382739212	4	190	NA	1	1	1	1	NA	2	2	2	4	NA
1-160	112	1	1	0.8	0.8	0.01	0.01	33	1600	3221.1887541091	0.996602610224968	0.998192144960401	0.998192144960401	0.999374609130707	2	116	NA	5	0	0	0	NA	0	5	5	2	NA
1-160	113	1	1	0.8	0.8	0.01	0.01	35	1600	3267.81868105721	0.998024977243296	0.998017843217606	0.998017843217606	0.99812382739212	1	156	NA	3	3	3	3	NA	0	0	0	0	NA
1-160	114	1	1	0.8	0.8	0.01	0.01	27	1600	3181.66615747049	0.998866271095915	0.998877765041828	0.998877765041828	0.999374609130707	1	588	NA	1	1	1	1	NA	0	0	0	0	NA
1-160	115	1	1	0.8	0.8	0.01	0.01	21	1600	3031.95185629997	0.99999243897715	0.999987603957403	0.999987603957403	1	1	55	NA	0	0	0	0	NA	0	0	0	0	NA
1-160	116	1	1	0.8	0.8	0.01	0.01	38	1600	3295.29955063027	0.996094435901654	0.996068655858149	0.996068655858149	0.99812382739212	4	142	NA	3	3	1	1	NA	0	0	4	4	NA
1-160	117	1	1	0.8	0.8	0.01	0.01	35	1600	3196.32009752083	0.999203190816755	0.999208013585358	0.999208013585358	0.999687304565353	2	279	NA	0	0	0	0	NA	0	0	0	1	NA
1-160	118	1	1	0.8	0.8	0.01	0.01	28	1600	3139.16281413511	0.998171231099632	0.998187126446204	0.998187126446204	0.998749218261413	2	150	NA	1	1	1	1	NA	1	1	0	2	NA
1-160	119	1	1	0.8	0.8	0.01	0.01	27	1600	3119.74794487518	0.996449087185228	0.996435399385416	0.996435399385416	0.995934959349594	8	894	NA	5	5	5	3	NA	0	0	0	7	NA
1-160	12	1	1	0.8	0.8	0.01	0.01	24	1600	3094.30577941195	0.999603716058895	0.999605280648561	0.999605280648561	0.999374609130707	2	271	NA	0	0	0	0	NA	0	0	0	2	NA
1-160	120	1	1	0.8	0.8	0.01	0.01	28	1600	3102.48553507762	0.998107753926962	0.998077261393244	0.998077261393244	0.998749218261413	1	99	NA	2	2	2	2	NA	1	1	0	0	NA
1-160	121	1	1	0.8	0.8	0.01	0.01	37	1600	2931.48601237802	0.997074816943153	0.996946018143759	0.996946018143759	0.996873045653533	6	169	NA	2	2	2	2	NA	5	5	2	6	NA
1-160	122	1	1	0.8	0.8	0.01	0.01	26	1600	3163.62271182433	0.999472226967282	0.999487449003845	0.999487449003845	0.999374609130707	2	1436	NA	0	0	0	0	NA	0	0	0	2	NA
1-160	123	1	1	0.8	0.8	0.01	0.01	26	1600	3015.76978754541	0.999744950102082	0.999803854373695	0.999803854373695	1	1	440	NA	0	0	0	0	NA	0	0	0	0	NA
1-160	124	1	1	0.8	0.8	0.01	0.01	36	1600	3268.22240090091	0.99851334877972	0.99887105886084	0.99887105886084	0.999374609130707	2	100	NA	2	0	0	0	NA	0	2	2	2	NA
1-160	125	1	1	0.8	0.8	0.01	0.01	41	1600	3279.0453819065	0.996568714426862	0.996516595405409	0.996516595405409	0.996873045653533	4	307	NA	3	5	3	3	NA	3	1	2	4	NA
1-160	126	1	1	0.8	0.8	0.01	0.01	37	1600	3151.58639407695	0.999234209521887	0.999201569850647	0.999201569850647	0.999374609130707	1	132	NA	1	1	1	1	NA	0	0	0	0	NA
1-160	127	1	1	0.8	0.8	0.01	0.01	33	1600	3219.72696159482	0.998395827002657	0.998409498122504	0.998409498122504	0.998749218261413	1	557	NA	2	2	2	2	NA	0	0	0	0	NA
1-160	128	1	1	0.8	0.8	0.01	0.01	39	1600	3216.57679418391	0.996824691074907	0.996836751012586	0.996836751012586	0.996873045653533	1	219	NA	4	4	5	5	NA	1	1	0	0	NA
1-160	129	1	1	0.8	0.8	0.01	0.01	24	1600	2972.60784498734	0.999128608030253	0.998912578765882	0.998912578765882	1	1	124	NA	0	0	0	0	NA	0	0	0	0	NA
1-160	13	1	1	0.8	0.8	0.01	0.01	33	1600	3283.21028397613	0.997927936780227	0.997924065845177	0.997924065845177	0.99812382739212	1	429	NA	3	3	1	3	NA	0	0	2	0	NA
1-160	130	1	1	0.8	0.8	0.01	0.01	32	1600	3087.28423348492	0.999608406307653	0.999590543758883	0.999590543758883	0.999374609130707	2	212	NA	0	0	0	0	NA	0	0	0	2	NA
1-160	131	1	1	0.8	0.8	0.01	0.01	31	1600	3203.74039911924	0.999322690773181	0.999322214501816	0.999322214501816	0.999374609130707	1	186	NA	1	1	1	1	NA	0	0	0	0	NA
1-160	132	1	1	0.8	0.8	0.01	0.01	31	1600	3091.46993811804	0.999510798949146	0.999543528552411	0.999543528552411	0.998749218261413	3	345	NA	0	0	0	0	NA	0	0	0	4	NA
1-160	133	1	1	0.8	0.8	0.01	0.01	39	1600	3206.53805485457	0.997684117872347	0.997824818239693	0.997824818239693	0.99812382739212	3	687	NA	2	2	2	2	NA	2	2	3	2	NA
1-160	134	1	1	0.8	0.8	0.01	0.01	33	1600	3332.1418782298	0.999441298882228	0.999433783955374	0.999433783955374	0.998749218261413	4	185	NA	0	0	0	0	NA	0	0	0	4	NA
1-160	135	1	1	0.8	0.8	0.01	0.01	33	1600	3223.33071772836	0.998598570965563	0.998601029084115	0.998601029084115	0.998436522826767	2	607	NA	0	0	0	1	NA	3	3	3	3	NA
1-160	136	1	1	0.8	0.8	0.01	0.01	31	1600	3106.997539711	0.998304031047503	0.99823141230233	0.99823141230233	0.99812382739212	3	94	NA	1	1	1	1	NA	0	0	2	4	NA
1-160	137	1	1	0.8	0.8	0.01	0.01	32	1600	3228.66963926382	0.999435321207636	0.999436817286869	0.999436817286869	0.999374609130707	1	143	NA	1	1	1	1	NA	0	0	0	0	NA
1-160	138	1	1	0.8	0.8	0.01	0.01	28	1600	3346.33277107686	0.999066861987048	0.999065347304351	0.999065347304351	0.999374609130707	1	233	NA	1	1	1	1	NA	0	0	0	0	NA
1-160	139	1	1	0.8	0.8	0.01	0.01	28	1600	3314.44170039169	0.999497475652972	0.999500715658216	0.999500715658216	0.999374609130707	2	227	NA	0	0	0	0	NA	0	0	0	2	NA
1-160	14	1	1	0.8	0.8	0.01	0.01	33	1600	3244.98865435371	0.998392217115535	0.998293136957647	0.998293136957647	0.99812382739212	2	125	NA	2	2	2	2	NA	0	0	0	2	NA
1-160	140	1	1	0.8	0.8	0.01	0.01	31	1600	3210.74436377021	0.99867454010006	0.998674241810033	0.998674241810033	0.999374609130707	1	597	NA	1	1	1	1	NA	1	1	1	0	NA
1-160	141	1	1	0.8	0.8	0.01	0.01	29	1600	3205.69896985883	0.999093028069999	0.999085682750892	0.999085682750892	0.998749218261413	2	191	NA	1	1	1	1	NA	0	0	0	2	NA
1-160	142	1	1	0.8	0.8	0.01	0.01	25	1600	3470.40770631936	0.999849072558934	0.999847080877915	0.999847080877915	1	1	157	NA	0	0	0	0	NA	0	0	0	0	NA
1-160	143	1	1	0.8	0.8	0.01	0.01	25	1600	3099.23210227191	0.999564502525613	0.999588763004499	0.999588763004499	1	1	301	NA	0	0	0	0	NA	0	0	0	0	NA
1-160	144	1	1	0.8	0.8	0.01	0.01	33	1600	3165.45872040606	0.997448570548239	0.997438038881079	0.997438038881079	0.99812382739212	4	254	NA	2	2	2	1	NA	2	2	1	4	NA
1-160	145	1	1	0.8	0.8	0.01	0.01	30	1600	2977.14621513817	0.996767790239261	0.99668964780967	0.99668964780967	0.99624765478424	1	331	NA	6	6	3	6	NA	0	0	3	0	NA
1-160	146	1	1	0.8	0.8	0.01	0.01	32	1600	3098.55515884013	0.999066273002983	0.999061284707935	0.999061284707935	0.999374609130707	1	295	NA	1	1	1	1	NA	0	0	0	0	NA
1-160	147	1	1	0.8	0.8	0.01	0.01	31	1600	3165.15138094181	0.997994790029411	0.998174221678665	0.998174221678665	0.99812382739212	1	592	NA	3	3	3	3	NA	0	0	0	0	NA
1-160	148	1	1	0.8	0.8	0.01	0.01	34	1600	3314.37779678453	0.998932016896429	0.998862271313397	0.998862271313397	0.999374609130707	1	310	NA	0	0	0	1	NA	2	2	1	0	NA
1-160	149	1	1	0.8	0.8	0.01	0.01	32	1600	3400.83270388595	0.997672351940456	0.997679949130803	0.997679949130803	0.998749218261413	2	164	NA	2	2	2	1	NA	1	1	0	2	NA
1-160	15	1	1	0.8	0.8	0.01	0.01	39	1600	3226.73364068778	0.99759050203742	0.9976139783936	0.9976139783936	0.996873045653533	2	1319	NA	3	3	3	3	NA	0	0	1	4	NA
1-160	150	1	1	0.8	0.8	0.01	0.01	35	1600	3349.15785451234	0.998137113092288	0.998262394432674	0.998262394432674	0.99906191369606	4	542	NA	1	0	0	0	NA	1	2	2	3	NA
1-160	151	1	1	0.8	0.8	0.01	0.01	44	1600	3124.32527950536	0.997336863114659	0.997306328683835	0.997306328683835	0.996873045653533	8	361	NA	2	2	2	2	NA	1	1	1	6	NA
1-160	152	1	1	0.8	0.8	0.01	0.01	31	1600	3190.4826669121	0.998303615951912	0.998414086672935	0.998414086672935	0.997498436522827	8	328	NA	1	1	1	1	NA	2	2	2	6	NA
1-160	153	1	1	0.8	0.8	0.01	0.01	29	1600	3136.77972500882	0.998292652922919	0.99848705937553	0.99848705937553	0.997498436522827	12	291	NA	0	0	0	0	NA	3	3	1	8	NA
1-160	154	1	1	0.8	0.8	0.01	0.01	32	1600	3141.60701472781	0.998477502010639	0.998411809473974	0.998411809473974	0.997811131957473	10	877	NA	1	1	0	0	NA	1	1	2	7	NA
1-160	155	1	1	0.8	0.8	0.01	0.01	34	1600	2958.84447990595	0.998318391084921	0.998179612711407	0.998179612711407	0.998749218261413	3	400	NA	0	0	0	0	NA	2	4	2	4	NA
1-160	156	1	1	0.8	0.8	0.01	0.01	34	1600	3253.18048146485	0.998171066423471	0.998180198382171	0.998180198382171	0.99906191369606	4	348	NA	0	0	0	0	NA	3	3	3	3	NA
1-160	157	1	1	0.8	0.8	0.01	0.01	28	1600	3042.91066482114	0.999096395868719	0.999123030466262	0.999123030466262	0.999374609130707	1	366	NA	1	1	1	1	NA	0	0	0	0	NA
1-160	158	1	1	0.8	0.8	0.01	0.01	42	1600	3217.11707517985	0.998018811598811	0.998044696874651	0.998044696874651	0.998749218261413	1	318	NA	2	2	2	2	NA	0	0	0	0	NA
1-160	159	1	1	0.8	0.8	0.01	0.01	20	1600	3344.48227866028	0.999482775069754	0.99941538013805	0.99941538013805	0.998749218261413	3	180	NA	0	0	0	0	NA	0	0	1	4	NA
1-160	16	1	1	0.8	0.8	0.01	0.01	28	1600	3143.04939865657	0.999891146450905	0.99983977291143	0.99983977291143	1	1	97	NA	0	0	0	0	NA	0	0	0	0	NA
1-160	160	1	1	0.8	0.8	0.01	0.01	33	1600	3313.40723910068	0.999650268484313	0.999558494251882	0.999558494251882	0.999374609130707	2	127	NA	0	0	0	0	NA	0	0	0	2	NA
1-160	161	1	1	0.8	0.8	0.01	0.01	34	1600	3093.25315498846	0.998528591810918	0.998519407202179	0.998519407202179	0.998749218261413	3	1439	NA	0	0	0	0	NA	2	2	2	4	NA
1-160	162	1	1	0.8	0.8	0.01	0.01	33	1600	3308.16885063161	0.999608242407407	0.999603948468007	0.999603948468007	0.999374609130707	2	136	NA	0	0	0	0	NA	1	1	1	2	NA
1-160	163	1	1	0.8	0.8	0.01	0.01	26	1600	3048.26798114216	0.999145700479627	0.99915870627784	0.99915870627784	0.998749218261413	3	167	NA	0	0	0	0	NA	2	2	2	4	NA
1-160	164	1	1	0.8	0.8	0.01	0.01	34	1600	3067.59554469386	0.997874433644117	0.997874980947647	0.997874980947647	0.998749218261413	1	156	NA	2	2	2	2	NA	0	0	0	0	NA
1-160	165	1	1	0.8	0.8	0.01	0.01	24	1600	3307.36272355913	0.998717039325642	0.998686473217809	0.998686473217809	0.997498436522827	6	215	NA	0	0	0	0	NA	2	2	3	8	NA
1-160	166	1	1	0.8	0.8	0.01	0.01	33	1600	3144.05985804933	0.995825428499856	0.995823390828754	0.995823390828754	0.996873045653533	6	251	NA	6	6	2	2	NA	0	0	1	6	NA
1-160	167	1	1	0.8	0.8	0.01	0.01	25	1600	3131.55327890767	0.999750820637806	0.999762655856904	0.999762655856904	1	1	435	NA	0	0	0	0	NA	0	0	0	0	NA
1-160	168	1	1	0.8	0.8	0.01	0.01	42	1600	3077.3346467035	0.997033686868612	0.997034204242094	0.997034204242094	0.99624765478424	6	554	NA	3	3	3	3	NA	0	1	0	6	NA
1-160	169	1	1	0.8	0.8	0.01	0.01	37	1600	3303.96146303148	0.997096177382972	0.997079477411499	0.997079477411499	0.997498436522827	4	414	NA	4	4	4	2	NA	0	0	0	4	NA
1-160	17	1	1	0.8	0.8	0.01	0.01	40	1600	3389.8729538046	0.999023650125321	0.999006123311084	0.999006123311084	0.99906191369606	3	511	NA	0	0	0	0	NA	1	1	1	3	NA
1-160	170	1	1	0.8	0.8	0.01	0.01	38	1600	3123.32399674783	0.996672088159857	0.997412683953108	0.997412683953108	0.99718574108818	8	1407	NA	1	1	4	1	NA	5	2	3	7	NA
1-160	171	1	1	0.8	0.8	0.01	0.01	45	1600	3321.20925699252	0.998784180602217	0.998796351473445	0.998796351473445	0.999374609130707	2	296	NA	0	0	0	0	NA	0	0	0	2	NA
1-160	172	1	1	0.8	0.8	0.01	0.01	42	1600	3448.85379465216	0.996169205533746	0.996439434540775	0.996439434540775	0.997498436522827	2	1482	NA	2	2	2	2	NA	0	0	0	4	NA
1-160	173	1	1	0.8	0.8	0.01	0.01	35	1600	3396.92427344918	0.998271259859637	0.998255096164565	0.998255096164565	0.999374609130707	1	220	NA	1	1	1	1	NA	0	0	0	0	NA
1-160	174	1	1	0.8	0.8	0.01	0.01	34	1600	3085.84599397489	0.998316315708701	0.998311258123245	0.998311258123245	0.998749218261413	1	1196	NA	2	2	2	2	NA	0	0	0	0	NA
1-160	175	1	1	0.8	0.8	0.01	0.01	31	1600	3216.87247208035	0.999715723884894	0.999669010064246	0.999669010064246	1	1	98	NA	0	0	0	0	NA	0	1	0	0	NA
1-160	176	1	1	0.8	0.8	0.01	0.01	35	1600	3143.42741252605	0.995896827510189	0.995786576767224	0.995786576767224	0.99624765478424	2	151	NA	2	2	5	5	NA	6	6	2	2	NA
1-160	177	1	1	0.8	0.8	0.01	0.01	46	1600	3282.09198429395	0.996201258443535	0.996140675257563	0.996140675257563	0.995622263914947	2	239	NA	1	1	4	6	NA	6	5	5	2	NA
1-160	178	1	1	0.8	0.8	0.01	0.01	38	1600	3230.19092841808	0.999110547490979	0.999119311358475	0.999119311358475	0.999374609130707	1	249	NA	1	1	1	1	NA	0	0	0	0	NA
1-160	179	1	1	0.8	0.8	0.01	0.01	46	1600	3223.78042318455	0.996925645821072	0.996907723613419	0.996907723613419	0.997498436522827	8	282	NA	1	1	1	1	NA	1	1	1	6	NA
1-160	18	1	1	0.8	0.8	0.01	0.01	37	1600	2827.86025238223	0.998106278883699	0.998185969916838	0.998185969916838	0.99812382739212	3	995	NA	1	1	1	1	NA	0	0	2	4	NA
1-160	180	1	1	0.8	0.8	0.01	0.01	24	1600	3368.5128163192	0.999373139538906	0.999358104477941	0.999358104477941	0.999374609130707	1	110	NA	1	1	1	1	NA	0	0	0	0	NA
1-160	181	1	1	0.8	0.8	0.01	0.01	37	1600	3014.37031508905	0.999623711388679	0.999628500931423	0.999628500931423	1	1	309	NA	0	0	0	0	NA	0	0	0	0	NA
1-160	182	1	1	0.8	0.8	0.01	0.01	31	1600	3136.70681176891	0.999362358134617	0.999371152252727	0.999371152252727	0.999374609130707	2	218	NA	0	0	0	0	NA	0	0	0	2	NA
1-160	183	1	1	0.8	0.8	0.01	0.01	37	1600	3299.83826783914	0.998256139452566	0.998254733364582	0.998254733364582	0.998749218261413	4	293	NA	0	0	0	0	NA	2	2	2	4	NA
1-160	184	1	1	0.8	0.8	0.01	0.01	32	1600	3107.42341313515	0.99832365889401	0.998324870504764	0.998324870504764	0.998749218261413	2	236	NA	2	2	2	1	NA	0	0	0	2	NA
1-160	185	1	1	0.8	0.8	0.01	0.01	38	1600	3283.98345851784	0.998639570587086	0.998589789882883	0.998589789882883	0.99812382739212	1	205	NA	0	0	0	3	NA	0	0	3	0	NA
1-160	186	1	1	0.8	0.8	0.01	0.01	36	1600	3243.5587314568	0.997961919028281	0.997947692505556	0.997947692505556	0.997498436522827	4	505	NA	2	2	2	2	NA	0	0	0	4	NA
1-160	187	1	1	0.8	0.8	0.01	0.01	29	1600	3022.67818559837	0.998963408964474	0.998951118974373	0.998951118974373	0.999374609130707	1	141	NA	1	1	1	1	NA	0	0	0	0	NA
1-160	188	1	1	0.8	0.8	0.01	0.01	23	1600	3012.71875667275	0.999977604798254	0.999962096398607	0.999962096398607	1	1	68	NA	0	0	0	0	NA	0	0	0	0	NA
1-160	189	1	1	0.8	0.8	0.01	0.01	28	1600	3137.83456306716	0.998699078485545	0.99864532096187	0.99864532096187	0.99812382739212	4	386	NA	0	0	0	1	NA	3	3	3	4	NA
1-160	19	1	1	0.8	0.8	0.01	0.01	33	1600	3248.75628308686	0.999908743242381	0.999894592313827	0.999894592313827	0.999374609130707	2	131	NA	0	0	0	0	NA	0	0	0	2	NA
1-160	190	1	1	0.8	0.8	0.01	0.01	36	1600	3043.49916667842	0.997785420617239	0.997760210774257	0.997760210774257	0.99812382739212	3	445	NA	1	1	1	1	NA	2	3	2	4	NA
1-160	191	1	1	0.8	0.8	0.01	0.01	39	1600	3369.55885985715	0.998329915625668	0.998546329143791	0.998546329143791	0.99812382739212	4	424	NA	1	1	1	1	NA	2	0	2	4	NA
1-160	192	1	1	0.8	0.8	0.01	0.01	36	1600	3234.08098724545	0.997901818572066	0.997876089492345	0.997876089492345	0.99812382739212	4	225	NA	3	3	1	1	NA	0	0	2	4	NA
1-160	193	1	1	0.8	0.8	0.01	0.01	36	1600	3204.67006186004	0.996397138432883	0.99641207764915	0.99641207764915	0.996873045653533	9	294	NA	2	2	0	1	NA	2	1	3	8	NA
1-160	194	1	1	0.8	0.8	0.01	0.01	33	1600	3198.15495914239	0.996110444851729	0.996150392493636	0.996150392493636	0.995622263914947	15	824	NA	3	3	2	2	NA	4	4	4	10	NA
1-160	195	1	1	0.8	0.8	0.01	0.01	36	1600	3354.32405476578	0.999844002156399	0.999847637920387	0.999847637920387	1	1	160	NA	0	0	0	0	NA	0	0	0	0	NA
1-160	196	1	1	0.8	0.8	0.01	0.01	41	1600	3245.49280193885	0.998442705427489	0.998454173514988	0.998454173514988	0.999374609130707	1	299	NA	1	1	1	1	NA	1	1	0	0	NA
1-160	197	1	1	0.8	0.8	0.01	0.01	34	1600	2921.25870672749	0.998115864069651	0.997952005606519	0.997952005606519	0.997498436522827	12	368	NA	0	0	0	0	NA	1	2	0	8	NA
1-160	198	1	1	0.8	0.8	0.01	0.01	26	1600	3329.97440481441	0.999907377064445	0.999897243044618	0.999897243044618	0.999374609130707	2	98	NA	0	0	0	0	NA	0	0	0	2	NA
1-160	199	1	1	0.8	0.8	0.01	0.01	25	1600	3135.44810163723	0.999796331784683	0.999797232642678	0.999797232642678	1	1	596	NA	0	0	0	0	NA	0	0	0	0	NA
1-160	2	1	1	0.8	0.8	0.01	0.01	31	1600	3076.7044979402	0.999541891448844	0.999494369068606	0.999494369068606	1	1	140	NA	0	0	0	0	NA	0	0	0	0	NA
1-160	20	1	1	0.8	0.8	0.01	0.01	27	1600	3282.48603064874	0.997988739294599	0.997985804447096	0.997985804447096	0.998749218261413	2	153	NA	2	3	3	1	NA	1	0	0	2	NA
1-160	200	1	1	0.8	0.8	0.01	0.01	27	1600	3293.12029054146	0.996353373823482	0.996149338976049	0.996149338976049	0.997498436522827	3	844	NA	6	6	3	2	NA	0	0	3	4	NA
1-160	21	1	1	0.8	0.8	0.01	0.01	39	1600	3238.61790622048	0.996950568922434	0.997465389906692	0.997465389906692	0.997498436522827	6	111	NA	1	1	1	1	NA	4	4	4	6	NA
1-160	22	1	1	0.8	0.8	0.01	0.01	29	1600	3328.8412832995	0.998774576550746	0.998782792921957	0.998782792921957	0.99906191369606	2	380	NA	1	1	1	1	NA	0	0	0	1	NA
1-160	23	1	1	0.8	0.8	0.01	0.01	36	1600	3041.97824685108	0.9974064608322	0.997431603738011	0.997431603738011	0.99812382739212	4	619	NA	3	3	3	1	NA	0	1	0	4	NA
1-160	24	1	1	0.8	0.8	0.01	0.01	30	1600	3228.74055265432	0.999686472101332	0.999685297634976	0.999685297634976	1	1	308	NA	0	0	0	0	NA	0	0	0	0	NA
1-160	25	1	1	0.8	0.8	0.01	0.01	33	1600	3222.00092856052	0.999113856676197	0.999005310861918	0.999005310861918	0.998749218261413	4	1476	NA	0	0	0	0	NA	0	0	0	4	NA
1-160	26	1	1	0.8	0.8	0.01	0.01	32	1600	3184.50265161298	0.998903095175406	0.998907628069421	0.998907628069421	0.999374609130707	1	187	NA	1	1	1	1	NA	0	0	0	0	NA
1-160	27	1	1	0.8	0.8	0.01	0.01	31	1600	3116.87349233318	0.99859727235382	0.99859629230975	0.99859629230975	0.998749218261413	1	241	NA	2	2	2	2	NA	0	0	0	0	NA
1-160	28	1	1	0.8	0.8	0.01	0.01	34	1600	3020.98009376109	0.999786509349559	0.999784272244949	0.999784272244949	0.999374609130707	2	288	NA	0	0	0	0	NA	0	0	0	2	NA
1-160	29	1	1	0.8	0.8	0.01	0.01	46	1600	3322.52113688036	0.996653432339162	0.996655187145904	0.996655187145904	0.99812382739212	2	276	NA	2	2	2	2	NA	2	3	2	2	NA
1-160	3	1	1	0.8	0.8	0.01	0.01	25	1600	3168.30634589156	0.999269685267536	0.999237987617899	0.999237987617899	1	1	279	NA	0	0	0	0	NA	0	0	0	0	NA
1-160	30	1	1	0.8	0.8	0.01	0.01	37	1600	3177.04423319586	0.99866325258564	0.998660889205029	0.998660889205029	0.998749218261413	2	347	NA	1	1	1	1	NA	0	0	0	2	NA
1-160	31	1	1	0.8	0.8	0.01	0.01	32	1600	3390.87651033984	0.999624742115232	0.999629148272385	0.999629148272385	1	1	194	NA	0	0	0	0	NA	0	0	0	0	NA
1-160	32	1	1	0.8	0.8	0.01	0.01	32	1600	3021.10343128394	0.997835655996391	0.997838567790303	0.997838567790303	0.998749218261413	4	225	NA	2	2	2	0	NA	1	1	2	4	NA
1-160	33	1	1	0.8	0.8	0.01	0.01	34	1600	3397.94487768831	0.99833783056195	0.998334007794014	0.998334007794014	0.998749218261413	1	277	NA	1	1	2	2	NA	1	1	0	0	NA
1-160	34	1	1	0.8	0.8	0.01	0.01	27	1600	3275.44908976773	0.998600214890308	0.998559293950565	0.998559293950565	0.999374609130707	2	571	NA	2	2	2	0	NA	0	0	0	2	NA
1-160	35	1	1	0.8	0.8	0.01	0.01	35	1600	3044.44556432929	0.996564404967305	0.996563854202239	0.996563854202239	0.997498436522827	4	208	NA	4	4	2	2	NA	0	0	2	4	NA
1-160	36	1	1	0.8	0.8	0.01	0.01	36	1600	3283.58758491996	0.998798462094408	0.998777490548051	0.998777490548051	0.999374609130707	1	574	NA	1	1	1	1	NA	0	0	0	0	NA
1-160	37	1	1	0.8	0.8	0.01	0.01	36	1600	3064.88096806305	0.996562065752141	0.996555813562391	0.996555813562391	0.99624765478424	4	266	NA	4	4	4	4	NA	0	0	0	4	NA
1-160	38	1	1	0.8	0.8	0.01	0.01	35	1600	3180.21692393242	0.998256755653612	0.998444806147153	0.998444806147153	0.995622263914947	18	495	NA	0	0	0	0	NA	4	2	2	14	NA
1-160	39	1	1	0.8	0.8	0.01	0.01	34	1600	3140.37293224412	0.998481475286901	0.998486752841447	0.998486752841447	0.998436522826767	2	633	NA	1	1	1	1	NA	0	0	2	3	NA
1-160	4	1	1	0.8	0.8	0.01	0.01	35	1600	3089.25593046258	0.997738364996214	0.997739869545691	0.997739869545691	0.99812382739212	1	266	NA	3	3	3	3	NA	0	0	0	0	NA
1-160	40	1	1	0.8	0.8	0.01	0.01	36	1600	3077.14463560998	0.997114020319472	0.997020787161238	0.997020787161238	0.99812382739212	2	146	NA	4	4	4	2	NA	0	0	0	2	NA
1-160	41	1	1	0.8	0.8	0.01	0.01	31	1600	3280.55185325971	0.998066769706922	0.997868307858681	0.997868307858681	0.999374609130707	1	112	NA	1	1	1	1	NA	2	2	1	0	NA
1-160	42	1	1	0.8	0.8	0.01	0.01	41	1600	3125.64947911019	0.998860522398374	0.998861969211113	0.998861969211113	0.999374609130707	1	486	NA	1	1	1	1	NA	0	0	0	0	NA
1-160	43	1	1	0.8	0.8	0.01	0.01	39	1600	3153.84707372549	0.999300364380309	0.999277332109784	0.999277332109784	1	1	213	NA	0	0	0	0	NA	0	0	0	0	NA
1-160	44	1	1	0.8	0.8	0.01	0.01	29	1600	3139.66095579988	0.997305964451306	0.997284151972768	0.997284151972768	0.997498436522827	2	190	NA	5	5	5	3	NA	0	0	0	2	NA
1-160	45	1	1	0.8	0.8	0.01	0.01	31	1600	3101.81929846179	0.998388723914057	0.998099457375372	0.998099457375372	0.998749218261413	1	420	NA	1	1	1	2	NA	1	1	1	0	NA
1-160	46	1	1	0.8	0.8	0.01	0.01	30	1600	3386.04348027619	0.997780521346128	0.997638660571864	0.997638660571864	0.998749218261413	3	730	NA	1	2	0	0	NA	3	2	6	4	NA
1-160	47	1	1	0.8	0.8	0.01	0.01	35	1600	3073.99757676701	0.995733937360773	0.995625889340932	0.995625889340932	0.995622263914947	4	378	NA	5	7	5	5	NA	2	0	2	4	NA
1-160	48	1	1	0.8	0.8	0.01	0.01	39	1600	3150.32739012948	0.99942539285479	0.999432467816955	0.999432467816955	0.999374609130707	2	455	NA	0	0	0	0	NA	0	0	0	2	NA
1-160	49	1	1	0.8	0.8	0.01	0.01	28	1600	3119.10711726663	0.997929020692485	0.99784446416935	0.99784446416935	0.997498436522827	9	620	NA	0	0	0	0	NA	5	5	5	8	NA
1-160	5	1	1	0.8	0.8	0.01	0.01	31	1600	3271.6019828014	0.998947843829954	0.998922393733179	0.998922393733179	0.999374609130707	1	247	NA	1	1	1	1	NA	0	0	0	0	NA
1-160	50	1	1	0.8	0.8	0.01	0.01	44	1600	3300.57613830555	0.998849390824205	0.998810992478699	0.998810992478699	0.998749218261413	2	224	NA	1	1	1	1	NA	0	0	0	2	NA
1-160	51	1	1	0.8	0.8	0.01	0.01	52	1600	3260.06526719953	0.996730654726443	0.996698597650647	0.996698597650647	0.993746091307067	6	489	NA	3	3	3	3	NA	1	1	1	14	NA
1-160	52	1	1	0.8	0.8	0.01	0.01	40	1600	3421.64401675122	0.998497764438874	0.998518798343036	0.998518798343036	0.996560350218887	8	554	NA	1	1	1	1	NA	0	0	4	9	NA
1-160	53	1	1	0.8	0.8	0.01	0.01	24	1600	3029.57555943775	0.999944460429623	0.999945971222138	0.999945971222138	1	1	232	NA	0	0	0	0	NA	0	0	0	0	NA
1-160	54	1	1	0.8	0.8	0.01	0.01	30	1600	3281.14582846506	0.998292086270601	0.998292614808879	0.998292614808879	0.998749218261413	2	219	NA	2	2	2	1	NA	0	0	0	2	NA
1-160	55	1	1	0.8	0.8	0.01	0.01	39	1600	3303.0278828815	0.997780946893611	0.997421245798923	0.997421245798923	0.998749218261413	4	138	NA	0	0	0	0	NA	1	2	4	4	NA
1-160	56	1	1	0.8	0.8	0.01	0.01	41	1600	3322.17529741568	0.999386344435853	0.999304550659449	0.999304550659449	0.998749218261413	3	263	NA	0	1	1	1	NA	1	0	0	2	NA
1-160	57	1	1	0.8	0.8	0.01	0.01	29	1600	3067.40862923739	0.998776853075024	0.998774880029988	0.998774880029988	0.99906191369606	2	657	NA	1	1	1	1	NA	1	1	1	1	NA
1-160	58	1	1	0.8	0.8	0.01	0.01	34	1600	3072.44151572465	0.99931834299327	0.99930305036636	0.99930305036636	0.997498436522827	6	108	NA	1	1	1	1	NA	0	0	0	6	NA
1-160	59	1	1	0.8	0.8	0.01	0.01	38	1600	3381.15880735974	0.997318015689815	0.997326987710408	0.997326987710408	0.997498436522827	1	316	NA	4	4	4	4	NA	0	0	0	0	NA
1-160	6	1	1	0.8	0.8	0.01	0.01	27	1600	3217.7492082055	0.998672808965984	0.998665058860747	0.998665058860747	0.998749218261413	1	102	NA	2	2	2	2	NA	0	0	0	0	NA
1-160	60	1	1	0.8	0.8	0.01	0.01	32	1600	3402.51561070349	0.998322876098187	0.998333509606024	0.998333509606024	0.999374609130707	1	444	NA	1	1	1	1	NA	1	1	1	0	NA
1-160	61	1	1	0.8	0.8	0.01	0.01	33	1600	3127.57693218155	0.999139379287543	0.999131110040227	0.999131110040227	1	1	335	NA	0	0	0	0	NA	1	1	0	0	NA
1-160	62	1	1	0.8	0.8	0.01	0.01	25	1600	3461.45444441868	0.999595813541654	0.999588361592209	0.999588361592209	0.99906191369606	4	640	NA	0	0	0	0	NA	1	1	1	3	NA
1-160	63	1	1	0.8	0.8	0.01	0.01	27	1600	3176.54024596394	0.996021430155214	0.996006939019437	0.996006939019437	0.99624765478424	1	230	NA	6	6	6	6	NA	0	0	0	0	NA
1-160	64	1	1	0.8	0.8	0.01	0.01	27	1600	2979.55913843008	0.999267768569085	0.999252830778645	0.999252830778645	1	1	288	NA	0	0	0	0	NA	0	0	0	0	NA
1-160	65	1	1	0.8	0.8	0.01	0.01	38	1600	3220.5354272139	0.995578009925046	0.995581987154742	0.995581987154742	0.99624765478424	6	223	NA	3	3	3	3	NA	4	4	4	6	NA
1-160	66	1	1	0.8	0.8	0.01	0.01	31	1600	3238.62898968135	0.999338703232959	0.999346849867135	0.999346849867135	1	1	372	NA	0	0	0	0	NA	0	0	0	0	NA
1-160	67	1	1	0.8	0.8	0.01	0.01	33	1600	3288.8736451518	0.998401186197417	0.998415130538402	0.998415130538402	0.99812382739212	2	214	NA	2	2	2	2	NA	0	0	0	2	NA
1-160	68	1	1	0.8	0.8	0.01	0.01	25	1600	3063.73843298451	0.999857219112376	0.999854952517111	0.999854952517111	0.999374609130707	2	91	NA	0	0	0	0	NA	0	0	0	2	NA
1-160	69	1	1	0.8	0.8	0.01	0.01	33	1600	3399.47480874216	0.998265812589707	0.998361109791185	0.998361109791185	0.998749218261413	1	645	NA	2	2	2	2	NA	0	0	0	0	NA
1-160	7	1	1	0.8	0.8	0.01	0.01	47	1600	3138.76920933884	0.996539006684096	0.99656462424824	0.99656462424824	0.996873045653533	6	311	NA	2	2	2	2	NA	4	4	2	6	NA
1-160	70	1	1	0.8	0.8	0.01	0.01	31	1600	3054.70812842539	0.999355962474626	0.999355616208365	0.999355616208365	0.999374609130707	1	160	NA	1	1	1	1	NA	0	0	0	0	NA
1-160	71	1	1	0.8	0.8	0.01	0.01	32	1600	3187.52764144598	0.998724716600517	0.998760719068747	0.998760719068747	0.998749218261413	2	754	NA	1	1	1	1	NA	0	0	0	2	NA
1-160	72	1	1	0.8	0.8	0.01	0.01	30	1600	3175.1353510258	0.998415121652992	0.998041736032619	0.998041736032619	0.996873045653533	6	128	NA	2	2	2	2	NA	0	0	0	6	NA
1-160	73	1	1	0.8	0.8	0.01	0.01	40	1600	3123.54135903985	0.996789578618774	0.996766275386235	0.996766275386235	0.99624765478424	6	143	NA	5	5	3	3	NA	0	0	2	6	NA
1-160	74	1	1	0.8	0.8	0.01	0.01	33	1600	3222.33403600791	0.994245894176809	0.993936645040066	0.993936645040066	0.998749218261413	4	132	NA	0	0	2	0	NA	11	11	2	4	NA
1-160	75	1	1	0.8	0.8	0.01	0.01	37	1600	3038.19589794457	0.997642078157633	0.997457967403991	0.997457967403991	0.99812382739212	6	492	NA	0	0	0	0	NA	6	6	6	6	NA
1-160	76	1	1	0.8	0.8	0.01	0.01	31	1600	3107.56867077477	0.999808959971737	0.999808455252231	0.999808455252231	0.999374609130707	2	271	NA	0	0	0	0	NA	0	0	0	2	NA
1-160	77	1	1	0.8	0.8	0.01	0.01	31	1600	3412.10670228529	0.999260811109171	0.999271481072075	0.999271481072075	0.999374609130707	1	163	NA	1	1	1	1	NA	0	0	0	0	NA
1-160	78	1	1	0.8	0.8	0.01	0.01	38	1600	3222.04816346789	0.998775724675886	0.998466366510472	0.998466366510472	0.998749218261413	2	133	NA	0	2	0	1	NA	3	1	3	2	NA
1-160	79	1	1	0.8	0.8	0.01	0.01	36	1600	3235.74099311482	0.997722129990486	0.99783223980852	0.99783223980852	0.99812382739212	4	316	NA	1	1	1	1	NA	2	0	0	4	NA
1-160	8	1	1	0.8	0.8	0.01	0.01	33	1600	3262.32216775666	0.999678200570545	0.999676922890628	0.999676922890628	1	1	319	NA	0	0	0	0	NA	0	0	0	0	NA
1-160	80	1	1	0.8	0.8	0.01	0.01	36	1600	3348.69141243528	0.997678892594908	0.997678017909113	0.997678017909113	0.997498436522827	4	340	NA	2	2	2	2	NA	2	2	2	4	NA
1-160	81	1	1	0.8	0.8	0.01	0.01	31	1600	3207.2936547462	0.996161234759462	0.996117779096013	0.996117779096013	0.99624765478424	1	220	NA	6	6	6	6	NA	0	0	0	0	NA
1-160	82	1	1	0.8	0.8	0.01	0.01	18	1600	3064.27499662789	0.999687562860162	0.999685662642206	0.999685662642206	1	1	90	NA	0	0	0	0	NA	0	0	0	0	NA
1-160	83	1	1	0.8	0.8	0.01	0.01	32	1600	3183.75825687833	0.998510327069178	0.998502041535115	0.998502041535115	0.99906191369606	4	285	NA	2	2	2	0	NA	0	0	1	3	NA
1-160	84	1	1	0.8	0.8	0.01	0.01	28	1600	3101.93398588206	0.998521202203931	0.998568767795513	0.998568767795513	0.998749218261413	4	384	NA	0	0	0	0	NA	2	2	3	4	NA
1-160	85	1	1	0.8	0.8	0.01	0.01	33	1600	3210.07650874182	0.998781751560788	0.998644531667407	0.998644531667407	1	1	172	NA	0	0	0	0	NA	1	2	0	0	NA
1-160	86	1	1	0.8	0.8	0.01	0.01	33	1600	3296.02646971736	0.99855212429042	0.998743491869673	0.998743491869673	0.998749218261413	2	182	NA	1	1	1	1	NA	2	2	2	2	NA
1-160	87	1	1	0.8	0.8	0.01	0.01	25	1600	2865.48604412245	0.999144258818817	0.999118118791457	0.999118118791457	0.999374609130707	2	277	NA	0	0	0	0	NA	2	2	2	2	NA
1-160	88	1	1	0.8	0.8	0.01	0.01	22	1600	3141.62052885708	0.999750222568856	0.999737090788165	0.999737090788165	0.99906191369606	4	201	NA	0	0	0	0	NA	0	0	0	3	NA
1-160	89	1	1	0.8	0.8	0.01	0.01	22	1600	3170.49891348085	0.998624826593985	0.998623145098972	0.998623145098972	0.999374609130707	2	267	NA	2	2	2	0	NA	0	0	0	2	NA
1-160	9	1	1	0.8	0.8	0.01	0.01	27	1600	3371.41150951341	0.999204021643787	0.999205498872922	0.999205498872922	0.999374609130707	1	238	NA	1	1	1	1	NA	0	0	0	0	NA
1-160	90	1	1	0.8	0.8	0.01	0.01	36	1600	3177.66294616528	0.999248878604229	0.999267354194534	0.999267354194534	0.999374609130707	2	240	NA	0	0	0	0	NA	0	0	0	2	NA
1-160	91	1	1	0.8	0.8	0.01	0.01	27	1600	2969.23144090024	0.998327714754547	0.998328385167953	0.998328385167953	0.998749218261413	1	183	NA	2	2	2	2	NA	0	0	0	0	NA
1-160	92	1	1	0.8	0.8	0.01	0.01	38	1600	3147.74066262795	0.998121416137691	0.998155651892093	0.998155651892093	0.99812382739212	4	247	NA	1	1	1	1	NA	0	0	2	4	NA
1-160	93	1	1	0.8	0.8	0.01	0.01	37	1600	3284.62721960316	0.99846021244151	0.998456586646332	0.998456586646332	0.997498436522827	16	299	NA	0	0	0	0	NA	4	4	4	8	NA
1-160	94	1	1	0.8	0.8	0.01	0.01	31	1600	3025.22137382412	0.999180607730445	0.999196623800202	0.999196623800202	0.999374609130707	1	186	NA	0	0	0	1	NA	1	1	1	0	NA
1-160	95	1	1	0.8	0.8	0.01	0.01	38	1600	3022.65928726573	0.996834116590715	0.996789435100951	0.996789435100951	0.996873045653533	4	411	NA	5	5	5	3	NA	0	0	0	4	NA
1-160	96	1	1	0.8	0.8	0.01	0.01	31	1600	3183.33880745824	0.995399516745208	0.995626364138129	0.995626364138129	0.9953095684803	15	1228	NA	7	6	5	2	NA	0	1	4	11	NA
1-160	97	1	1	0.8	0.8	0.01	0.01	29	1600	3159.32426450442	0.999802337988379	0.999800258542578	0.999800258542578	0.999374609130707	2	221	NA	0	0	0	0	NA	0	0	0	2	NA
1-160	98	1	1	0.8	0.8	0.01	0.01	39	1600	3523.49891075134	0.999347877819827	0.999345867434904	0.999345867434904	0.997498436522827	6	1424	NA	1	1	1	1	NA	0	0	2	6	NA
1-160	99	1	1	0.8	0.8	0.01	0.01	28	1600	3127.71244354025	0.998913106254784	0.998957631408313	0.998957631408313	0.99812382739212	4	164	NA	1	1	1	1	NA	0	0	0	4	NA
1-177	1	1	1	0.01	0.01	0.1	0.01	18	1600	1608.6179024532	0.998037575888748	0.998442052506157	0.998442052506157	0.999374609130707	1	1566	NA	1	0	1	1	NA	1	2	1	0	NA
1-177	10	1	1	0.01	0.01	0.1	0.01	121	1600	1637.10353134272	0.994399448880826	0.994408431880304	0.994408431880304	0.983739837398374	2	718	NA	4	4	4	3	NA	4	4	4	46	NA
1-177	100	1	1	0.01	0.01	0.1	0.01	117	1600	1588.36982391853	0.996011946944787	0.996036315614771	0.996036315614771	0.996873045653533	6	525	NA	2	2	2	2	NA	4	4	4	6	NA
1-177	101	1	1	0.01	0.01	0.1	0.01	25	1600	1559.82966268776	0.998058716458241	0.99807200694259	0.99807200694259	0.998749218261413	2	1528	NA	2	2	2	1	NA	1	1	1	2	NA
1-177	102	1	1	0.01	0.01	0.1	0.01	32	1600	1517.38204440498	0.996868057150352	0.996888306993608	0.996888306993608	0.999374609130707	1	1484	NA	1	1	1	1	NA	4	4	3	0	NA
1-177	103	1	1	0.01	0.01	0.1	0.01	34	1600	1598.20101820412	0.996736722615266	0.997177167073283	0.997177167073283	0.994996873045654	1	1437	NA	2	2	2	8	NA	4	3	3	0	NA
1-177	104	1	1	0.01	0.01	0.1	0.01	102	1600	1673.43319114861	0.99722388925365	0.997222179361362	0.997222179361362	0.98874296435272	1	609	NA	2	2	2	10	NA	0	0	0	16	NA
1-177	105	1	1	0.01	0.01	0.1	0.01	23	1600	1677.68964691549	0.999080116144308	0.999123752883742	0.999123752883742	0.999374609130707	1	1560	NA	1	1	1	1	NA	0	0	0	0	NA
1-177	106	1	1	0.01	0.01	0.1	0.01	66	1600	1566.70188385669	0.996812302174117	0.996809392058249	0.996809392058249	0.99437148217636	24	1043	NA	3	3	3	4	NA	1	1	1	10	NA
1-177	107	1	1	0.01	0.01	0.1	0.01	29	1600	1571.8874299172	0.997543690838261	0.997656166537467	0.997656166537467	0.995934959349594	8	1436	NA	3	2	2	3	NA	1	2	2	7	NA
1-177	108	1	1	0.01	0.01	0.1	0.01	10	1600	1548.32244817909	0.999703702913559	0.999725114505625	0.999725114505625	0.999374609130707	2	1561	NA	0	0	0	0	NA	0	0	0	2	NA
1-177	109	1	1	0.01	0.01	0.1	0.01	28	1600	1648.01645246984	0.999321639735027	0.999337583811456	0.999337583811456	0.998749218261413	2	1468	NA	0	0	0	1	NA	1	1	1	2	NA
1-177	11	1	1	0.01	0.01	0.1	0.01	100	1600	1599.24921821144	0.993292850608453	0.993264303452527	0.993264303452527	0.991244527829894	16	701	NA	6	5	5	10	NA	3	4	4	8	NA
1-177	110	1	1	0.01	0.01	0.1	0.01	96	1600	1533.49796300196	0.995026143897556	0.995011732117157	0.995011732117157	0.98874296435272	25	610	NA	5	5	5	11	NA	3	3	3	14	NA
1-177	111	1	1	0.01	0.01	0.1	0.01	79	1600	1718.90559452569	0.994793516488078	0.994677900542012	0.994677900542012	0.986241400875547	4	986	NA	2	2	2	14	NA	7	6	7	16	NA
1-177	112	1	1	0.01	0.01	0.1	0.01	21	1600	1614.27887342434	0.998088859299971	0.998083797059602	0.998083797059602	0.997498436522827	3	1554	NA	2	2	2	2	NA	1	1	1	4	NA
1-177	113	1	1	0.01	0.01	0.1	0.01	118	1600	1532.73237105367	0.994388205636359	0.994330784994531	0.994330784994531	0.987492182614134	1	453	NA	5	5	5	2	NA	3	3	3	36	NA
1-177	114	1	1	0.01	0.01	0.1	0.01	120	1600	1671.65206382171	0.990444327114297	0.990454140893807	0.990454140893807	0.986241400875547	1	818	NA	4	4	4	8	NA	11	11	7	28	NA
1-177	115	1	1	0.01	0.01	0.1	0.01	84	1600	1510.4219201347	0.996272898040292	0.996276366027751	0.996276366027751	0.985303314571607	24	1075	NA	3	3	3	18	NA	0	0	0	11	NA
1-177	116	1	1	0.01	0.01	0.1	0.01	143	1600	1623.01227337127	0.992435953698682	0.992474057012703	0.992474057012703	0.979987492182614	9	547	NA	5	5	5	8	NA	7	7	7	48	NA
1-177	117	1	1	0.01	0.01	0.1	0.01	54	1600	1622.36259920236	0.997138910642615	0.99713840084356	0.99713840084356	0.9953095684803	12	1224	NA	1	1	1	3	NA	3	3	3	9	NA
1-177	118	1	1	0.01	0.01	0.1	0.01	93	1600	1625.36084243997	0.994389435663718	0.994447217402542	0.994447217402542	0.984990619136961	17	803	NA	5	5	5	7	NA	3	4	3	34	NA
1-177	119	1	1	0.01	0.01	0.1	0.01	16	1600	1605.89005742497	0.999631498651026	0.99962829394451	0.99962829394451	0.999374609130707	2	1544	NA	0	0	0	0	NA	0	0	0	2	NA
1-177	12	1	1	0.01	0.01	0.1	0.01	103	1600	1588.21370737945	0.997665521309368	0.997677780858931	0.997677780858931	0.978736710444028	1	781	NA	0	0	0	23	NA	0	0	0	22	NA
1-177	120	1	1	0.01	0.01	0.1	0.01	20	1600	1550.18607572857	0.997764922249498	0.997616457209524	0.997616457209524	0.99718574108818	4	1514	NA	1	1	2	2	NA	1	4	0	5	NA
1-177	121	1	1	0.01	0.01	0.1	0.01	126	1600	1614.39615216354	0.992665332664931	0.992831557471955	0.992831557471955	0.98780487804878	1	703	NA	6	6	7	5	NA	5	2	1	29	NA
1-177	122	1	1	0.01	0.01	0.1	0.01	77	1600	1630.86365919621	0.995344431761978	0.995370407242104	0.995370407242104	0.987179487179487	6	979	NA	3	3	3	7	NA	5	3	3	27	NA
1-177	123	1	1	0.01	0.01	0.1	0.01	101	1600	1540.68049450632	0.994452077783007	0.994495243252273	0.994495243252273	0.989993746091307	48	726	NA	6	6	6	10	NA	1	1	1	12	NA
1-177	124	1	1	0.01	0.01	0.1	0.01	121	1600	1619.68091142757	0.994997898202016	0.994997916030226	0.994997916030226	0.988117573483427	5	562	NA	4	3	4	5	NA	3	4	3	28	NA
1-177	125	1	1	0.01	0.01	0.1	0.01	112	1600	1583.34884082047	0.993783800237313	0.99380520809314	0.99380520809314	0.98874296435272	9	564	NA	4	4	4	6	NA	7	7	7	24	NA
1-177	126	1	1	0.01	0.01	0.1	0.01	112	1600	1583.8887671708	0.993552322829937	0.993555788154477	0.993555788154477	0.985616010006254	5	687	NA	4	4	4	13	NA	3	3	6	20	NA
1-177	127	1	1	0.01	0.01	0.1	0.01	32	1600	1612.24057100119	0.998966543014086	0.998970861785767	0.998970861785767	0.997811131957473	6	1303	NA	1	1	0	1	NA	1	1	1	5	NA
1-177	128	1	1	0.01	0.01	0.1	0.01	104	1600	1620.92806357587	0.992880215638558	0.992840145557121	0.992840145557121	0.98874296435272	1	739	NA	5	5	2	7	NA	4	5	7	22	NA
1-177	129	1	1	0.01	0.01	0.1	0.01	64	1600	1633.87811911341	0.996657448020608	0.996685868134737	0.996685868134737	0.990306441525954	1	959	NA	4	4	4	2	NA	0	0	0	27	NA
1-177	13	1	1	0.01	0.01	0.1	0.01	103	1600	1615.92853443926	0.994600446841005	0.994606890331944	0.994606890331944	0.99249530956848	24	542	NA	4	4	4	6	NA	6	5	6	12	NA
1-177	130	1	1	0.01	0.01	0.1	0.01	115	1600	1688.20554273296	0.988978122805715	0.989105847186839	0.989105847186839	0.976235146966854	1	897	NA	5	5	5	17	NA	17	17	15	42	NA
1-177	131	1	1	0.01	0.01	0.1	0.01	76	1600	1658.02188612006	0.993998560674058	0.994015130704777	0.994015130704777	0.9906191369606	9	933	NA	5	5	5	7	NA	5	5	2	16	NA
1-177	132	1	1	0.01	0.01	0.1	0.01	74	1600	1590.52781146933	0.995455137087018	0.995440506259443	0.995440506259443	0.99437148217636	32	997	NA	3	3	3	3	NA	3	3	3	12	NA
1-177	133	1	1	0.01	0.01	0.1	0.01	121	1600	1617.11490012602	0.996309224571135	0.996263122446812	0.996263122446812	0.988117573483427	1	690	NA	0	0	0	7	NA	6	6	5	24	NA
1-177	134	1	1	0.01	0.01	0.1	0.01	82	1600	1638.81978773442	0.99556547150694	0.995568639160163	0.995568639160163	0.99343339587242	32	876	NA	4	4	4	6	NA	2	2	2	9	NA
1-177	135	1	1	0.01	0.01	0.1	0.01	114	1600	1633.25008778637	0.99145922984307	0.991471328859594	0.991471328859594	0.990931832395247	2	586	NA	7	7	9	4	NA	4	4	2	21	NA
1-177	136	1	1	0.01	0.01	0.1	0.01	97	1600	1631.97463680553	0.995646721908072	0.995663082683453	0.995663082683453	0.994996873045654	24	677	NA	4	4	4	3	NA	2	2	2	10	NA
1-177	137	1	1	0.01	0.01	0.1	0.01	73	1600	1659.66024661588	0.995347063638789	0.995345575950705	0.995345575950705	0.991869918699187	23	988	NA	6	6	6	6	NA	0	0	1	14	NA
1-177	138	1	1	0.01	0.01	0.1	0.01	120	1600	1612.79563007662	0.994897325614595	0.994859832652736	0.994859832652736	0.99437148217636	39	611	NA	3	3	3	2	NA	2	3	3	14	NA
1-177	139	1	1	0.01	0.01	0.1	0.01	99	1600	1673.9110360017	0.994636198628169	0.994642044965056	0.994642044965056	0.981238273921201	19	668	NA	6	6	6	21	NA	3	3	3	18	NA
1-177	14	1	1	0.01	0.01	0.1	0.01	112	1600	1650.32543427203	0.995278301481617	0.99527435360484	0.99527435360484	0.99437148217636	16	652	NA	4	4	4	5	NA	3	3	3	8	NA
1-177	140	1	1	0.01	0.01	0.1	0.01	105	1600	1625.48373240319	0.993869451123187	0.993840611376575	0.993840611376575	0.9906191369606	12	674	NA	4	4	4	11	NA	4	4	8	8	NA
1-177	141	1	1	0.01	0.01	0.1	0.01	135	1600	1636.90546492918	0.992944584450195	0.992944416276009	0.992944416276009	0.98686679174484	4	532	NA	5	5	5	6	NA	1	1	0	30	NA
1-177	142	1	1	0.01	0.01	0.1	0.01	83	1600	1631.35948193756	0.995027498838368	0.995021820560765	0.995021820560765	0.985616010006254	3	878	NA	3	3	3	14	NA	5	5	7	18	NA
1-177	143	1	1	0.01	0.01	0.1	0.01	17	1600	1639.20432980306	0.999969352173358	0.99996242204987	0.99996242204987	1	1	1560	NA	0	0	0	0	NA	0	0	0	0	NA
1-177	144	1	1	0.01	0.01	0.1	0.01	88	1600	1621.84490410406	0.995550425231902	0.995659995983893	0.995659995983893	0.9906191369606	38	896	NA	3	3	3	8	NA	1	1	1	14	NA
1-177	145	1	1	0.01	0.01	0.1	0.01	119	1600	1593.86942338186	0.997250932045874	0.997202869007856	0.997202869007856	0.99624765478424	4	339	NA	2	2	2	4	NA	2	2	2	4	NA
1-177	146	1	1	0.01	0.01	0.1	0.01	92	1600	1595.84642561089	0.993923470668055	0.994159808979717	0.994159808979717	0.989993746091307	53	759	NA	3	4	3	9	NA	8	5	9	14	NA
1-177	147	1	1	0.01	0.01	0.1	0.01	40	1600	1598.14736488103	0.99759484898678	0.997555496807682	0.997555496807682	0.992808005003127	12	1378	NA	0	0	0	7	NA	2	2	3	9	NA
1-177	148	1	1	0.01	0.01	0.1	0.01	110	1600	1619.63629746998	0.992124306802356	0.992161945874331	0.992161945874331	0.994684177611007	35	577	NA	8	8	8	1	NA	4	4	4	15	NA
1-177	149	1	1	0.01	0.01	0.1	0.01	115	1600	1565.2253614827	0.994955622273169	0.994796919007351	0.994796919007351	0.989993746091307	3	409	NA	6	6	4	4	NA	1	2	4	24	NA
1-177	15	1	1	0.01	0.01	0.1	0.01	42	1600	1615.87862310743	0.998047243150017	0.998045409563225	0.998045409563225	0.996560350218887	4	1289	NA	1	1	1	3	NA	2	2	2	5	NA
1-177	150	1	1	0.01	0.01	0.1	0.01	118	1600	1579.25807540377	0.9964625476516	0.996461963132206	0.996461963132206	0.989368355222014	5	608	NA	1	1	1	6	NA	4	4	7	22	NA
1-177	151	1	1	0.01	0.01	0.1	0.01	92	1600	1557.85251671434	0.993629920505199	0.99345753126156	0.99345753126156	0.979362101313321	1	778	NA	4	4	4	16	NA	8	8	5	34	NA
1-177	152	1	1	0.01	0.01	0.1	0.01	23	1600	1704.73284676581	0.999093437124884	0.999107384414456	0.999107384414456	0.999374609130707	1	1500	NA	1	1	1	1	NA	0	0	0	0	NA
1-177	153	1	1	0.01	0.01	0.1	0.01	92	1600	1547.25594961826	0.996393944958802	0.996354074254475	0.996354074254475	0.99249530956848	15	819	NA	3	3	3	4	NA	1	1	1	16	NA
1-177	154	1	1	0.01	0.01	0.1	0.01	63	1600	1540.34418330986	0.998529223078085	0.998532037747613	0.998532037747613	0.993746091307067	14	760	NA	1	1	1	2	NA	1	1	1	16	NA
1-177	155	1	1	0.01	0.01	0.1	0.01	115	1600	1612.3460455029	0.997102631501547	0.99705627501269	0.99705627501269	0.993120700437774	14	620	NA	1	1	1	2	NA	1	1	1	18	NA
1-177	156	1	1	0.01	0.01	0.1	0.01	123	1600	1594.34885989355	0.991356108456055	0.991371309099051	0.991371309099051	0.988117573483427	2	537	NA	9	9	8	8	NA	2	1	2	22	NA
1-177	157	1	1	0.01	0.01	0.1	0.01	31	1600	1556.61777033432	0.995475144528758	0.995478889389939	0.995478889389939	0.995934959349594	1	1533	NA	7	7	4	6	NA	0	0	3	1	NA
1-177	158	1	1	0.01	0.01	0.1	0.01	101	1600	1528.19728407488	0.995349297018478	0.995356582103634	0.995356582103634	0.9906191369606	45	627	NA	3	3	3	8	NA	4	4	4	14	NA
1-177	159	1	1	0.01	0.01	0.1	0.01	18	1600	1572.14339359882	0.995001383150322	0.998111494391545	0.998111494391545	0.998749218261413	2	1570	NA	0	1	1	1	NA	4	2	0	2	NA
1-177	16	1	1	0.01	0.01	0.1	0.01	112	1600	1625.28761347911	0.990142776599326	0.990216381860627	0.990216381860627	0.984990619136961	55	578	NA	4	4	4	17	NA	12	12	9	14	NA
1-177	160	1	1	0.01	0.01	0.1	0.01	113	1600	1677.42918619932	0.992867851697661	0.992792004529974	0.992792004529974	0.981238273921201	1	701	NA	5	5	2	7	NA	4	4	6	46	NA
1-177	161	1	1	0.01	0.01	0.1	0.01	19	1600	1558.45413902732	0.9996942028165	0.999696759882222	0.999696759882222	0.999374609130707	2	1523	NA	0	0	0	0	NA	0	0	0	2	NA
1-177	162	1	1	0.01	0.01	0.1	0.01	99	1600	1623.53637717208	0.993836606251017	0.993834465768693	0.993834465768693	0.9906191369606	1	752	NA	6	6	6	4	NA	4	4	4	22	NA
1-177	163	1	1	0.01	0.01	0.1	0.01	28	1600	1602.61396827573	0.997021559978117	0.997054087221825	0.997054087221825	0.997498436522827	1	1489	NA	4	4	4	4	NA	0	0	0	0	NA
1-177	164	1	1	0.01	0.01	0.1	0.01	102	1600	1599.50210961369	0.994032050363701	0.994040984898326	0.994040984898326	0.986554096310194	3	844	NA	5	5	5	7	NA	4	4	4	29	NA
1-177	165	1	1	0.01	0.01	0.1	0.01	101	1600	1570.27192039162	0.993082460564618	0.99312833826784	0.99312833826784	0.982489055659787	4	732	NA	7	7	7	15	NA	4	5	6	26	NA
1-177	166	1	1	0.01	0.01	0.1	0.01	65	1600	1661.8865283371	0.994674699883592	0.994693252354362	0.994693252354362	0.990306441525954	16	1141	NA	5	5	5	11	NA	2	2	2	9	NA
1-177	167	1	1	0.01	0.01	0.1	0.01	23	1600	1550.67963592992	0.997375245473972	0.997459611465937	0.997459611465937	0.998749218261413	1	1565	NA	1	1	2	2	NA	1	1	0	0	NA
1-177	168	1	1	0.01	0.01	0.1	0.01	85	1600	1703.87977758728	0.993449651173267	0.993475372934158	0.993475372934158	0.981238273921201	2	1130	NA	6	6	6	21	NA	1	1	4	18	NA
1-177	169	1	1	0.01	0.01	0.1	0.01	17	1600	1633.64337114201	0.999700498085492	0.999703953678516	0.999703953678516	1	1	1543	NA	0	0	0	0	NA	0	0	0	0	NA
1-177	17	1	1	0.01	0.01	0.1	0.01	55	1600	1622.29431271997	0.995091178400189	0.995066130629333	0.995066130629333	0.994996873045654	8	1132	NA	4	4	4	5	NA	5	5	3	6	NA
1-177	170	1	1	0.01	0.01	0.1	0.01	103	1600	1682.85277903822	0.995435253284448	0.995403276405884	0.995403276405884	0.989993746091307	18	967	NA	3	3	3	10	NA	2	2	2	12	NA
1-177	171	1	1	0.01	0.01	0.1	0.01	123	1600	1572.244724157	0.993556953088158	0.993582852872963	0.993582852872963	0.982489055659787	3	600	NA	2	2	3	12	NA	5	5	4	32	NA
1-177	172	1	1	0.01	0.01	0.1	0.01	110	1600	1624.77418692536	0.992521397141457	0.992557171431544	0.992557171431544	0.982489055659787	1	750	NA	7	7	4	11	NA	4	4	7	34	NA
1-177	173	1	1	0.01	0.01	0.1	0.01	124	1600	1663.74275894575	0.992168644885078	0.991841210263119	0.991841210263119	0.99249530956848	64	596	NA	3	3	4	6	NA	10	10	7	12	NA
1-177	174	1	1	0.01	0.01	0.1	0.01	21	1600	1585.9988905373	0.998755112052593	0.998739550943408	0.998739550943408	0.998749218261413	2	1530	NA	1	1	1	1	NA	0	0	0	2	NA
1-177	175	1	1	0.01	0.01	0.1	0.01	93	1600	1607.55599974861	0.996163123977272	0.996177238176979	0.996177238176979	0.988117573483427	4	776	NA	1	1	1	7	NA	3	3	3	24	NA
1-177	176	1	1	0.01	0.01	0.1	0.01	111	1600	1626.91110354912	0.996362886384364	0.996388735869977	0.996388735869977	0.995622263914947	16	589	NA	3	3	3	3	NA	1	1	1	8	NA
1-177	177	1	1	0.01	0.01	0.1	0.01	111	1600	1711.60635453558	0.994312993211055	0.994303515759087	0.994303515759087	0.989993746091307	6	777	NA	4	4	4	7	NA	3	3	3	18	NA
1-177	178	1	1	0.01	0.01	0.1	0.01	120	1600	1577.45334071667	0.995063138972917	0.995060147361583	0.995060147361583	0.983114446529081	2	572	NA	4	4	1	15	NA	4	4	7	24	NA
1-177	179	1	1	0.01	0.01	0.1	0.01	39	1600	1590.43854141999	0.9980896657617	0.998104065620087	0.998104065620087	0.99718574108818	8	1354	NA	1	1	1	2	NA	1	1	1	5	NA
1-177	18	1	1	0.01	0.01	0.1	0.01	86	1600	1602.76881359466	0.996845145406214	0.996842150382679	0.996842150382679	0.98874296435272	6	697	NA	2	2	3	6	NA	2	2	0	24	NA
1-177	180	1	1	0.01	0.01	0.1	0.01	109	1600	1615.57892400982	0.991698681782952	0.991791153673631	0.991791153673631	0.991244527829894	2	792	NA	9	7	8	13	NA	6	8	7	2	NA
1-177	181	1	1	0.01	0.01	0.1	0.01	84	1600	1646.61585413051	0.995353798285628	0.995438684980696	0.995438684980696	0.989993746091307	7	1014	NA	2	2	2	4	NA	4	4	4	24	NA
1-177	182	1	1	0.01	0.01	0.1	0.01	125	1600	1572.56167463543	0.992810774868299	0.992762720237748	0.992762720237748	0.985616010006254	1	544	NA	8	8	8	6	NA	1	1	1	34	NA
1-177	183	1	1	0.01	0.01	0.1	0.01	117	1600	1561.41578541526	0.993349121220614	0.993345750927176	0.993345750927176	0.981863664790494	47	692	NA	6	6	6	22	NA	4	4	3	14	NA
1-177	184	1	1	0.01	0.01	0.1	0.01	113	1600	1584.16329329506	0.99549204335066	0.995500162203925	0.995500162203925	0.991244527829894	3	549	NA	3	3	3	5	NA	2	2	2	18	NA
1-177	185	1	1	0.01	0.01	0.1	0.01	120	1600	1650.95096221329	0.990314322332733	0.990273738546603	0.990273738546603	0.981238273921201	1	570	NA	7	7	9	12	NA	11	11	5	36	NA
1-177	186	1	1	0.01	0.01	0.1	0.01	130	1600	1638.31984113139	0.991305572396696	0.991273803696382	0.991273803696382	0.979987492182614	6	766	NA	5	5	5	10	NA	8	8	8	44	NA
1-177	187	1	1	0.01	0.01	0.1	0.01	128	1600	1646.85826095462	0.990314780806326	0.990394296142241	0.990394296142241	0.9906191369606	1	533	NA	6	6	5	3	NA	5	5	8	24	NA
1-177	188	1	1	0.01	0.01	0.1	0.01	117	1600	1612.23998055543	0.996510791588763	0.996532061531761	0.996532061531761	0.991869918699187	24	575	NA	3	3	3	8	NA	2	2	2	10	NA
1-177	189	1	1	0.01	0.01	0.1	0.01	96	1600	1605.10782848799	0.993502234241327	0.993441525850217	0.993441525850217	0.98686679174484	3	893	NA	3	3	4	12	NA	8	8	6	18	NA
1-177	19	1	1	0.01	0.01	0.1	0.01	100	1600	1591.11969911497	0.992188693171864	0.992190349184377	0.992190349184377	0.990306441525954	1	746	NA	11	11	11	4	NA	3	3	3	23	NA
1-177	190	1	1	0.01	0.01	0.1	0.01	65	1600	1620.95164918179	0.994284783622652	0.994340633072197	0.994340633072197	0.994058786741714	72	1067	NA	6	6	6	3	NA	2	2	2	13	NA
1-177	191	1	1	0.01	0.01	0.1	0.01	115	1600	1615.49968912775	0.993548717435237	0.993609727442181	0.993609727442181	0.989993746091307	43	589	NA	3	3	3	9	NA	5	4	4	14	NA
1-177	192	1	1	0.01	0.01	0.1	0.01	63	1600	1595.20318437653	0.99475228724411	0.994826279791894	0.994826279791894	0.996873045653533	6	1231	NA	5	5	3	2	NA	2	2	4	6	NA
1-177	193	1	1	0.01	0.01	0.1	0.01	111	1600	1645.66494383516	0.992536095547657	0.992653270408402	0.992653270408402	0.989368355222014	6	565	NA	9	8	5	7	NA	3	4	3	20	NA
1-177	194	1	1	0.01	0.01	0.1	0.01	66	1600	1605.46728252658	0.994193741118572	0.994180072193604	0.994180072193604	0.99155722326454	13	1063	NA	5	5	6	5	NA	6	6	5	17	NA
1-177	195	1	1	0.01	0.01	0.1	0.01	28	1600	1646.16773537156	0.998216332543543	0.998257742345982	0.998257742345982	0.992808005003127	19	1383	NA	2	2	2	4	NA	1	1	1	15	NA
1-177	196	1	1	0.01	0.01	0.1	0.01	101	1600	1628.11065893685	0.990055396639869	0.990044486149181	0.990044486149181	0.981238273921201	96	861	NA	11	9	9	24	NA	7	9	9	12	NA
1-177	197	1	1	0.01	0.01	0.1	0.01	26	1600	1632.94548565616	0.998932645573923	0.998887010672598	0.998887010672598	0.998749218261413	2	1528	NA	1	1	1	1	NA	0	0	0	2	NA
1-177	198	1	1	0.01	0.01	0.1	0.01	89	1600	1701.11546985319	0.991747532920013	0.991674954365016	0.991674954365016	0.985616010006254	3	1043	NA	6	6	6	11	NA	7	7	7	24	NA
1-177	199	1	1	0.01	0.01	0.1	0.01	112	1600	1630.13784539973	0.99477312633322	0.994792933944361	0.994792933944361	0.989993746091307	4	650	NA	6	6	6	7	NA	1	1	1	18	NA
1-177	2	1	1	0.01	0.01	0.1	0.01	58	1600	1598.75623778204	0.998061342071854	0.998087486486599	0.998087486486599	0.987179487179487	2	1191	NA	1	1	1	4	NA	0	0	0	33	NA
1-177	20	1	1	0.01	0.01	0.1	0.01	26	1600	1641.55874676003	0.998275571859359	0.998269225125318	0.998269225125318	0.999374609130707	1	1520	NA	1	1	1	1	NA	0	0	0	0	NA
1-177	200	1	1	0.01	0.01	0.1	0.01	64	1600	1573.33919274242	0.997245148577153	0.997247924419204	0.997247924419204	0.994058786741714	42	1183	NA	3	3	3	3	NA	0	0	0	13	NA
1-177	21	1	1	0.01	0.01	0.1	0.01	103	1600	1575.41754101843	0.989603579734398	0.989593001082891	0.989593001082891	0.98686679174484	1	740	NA	9	9	11	9	NA	7	7	5	24	NA
1-177	22	1	1	0.01	0.01	0.1	0.01	102	1600	1629.5332034894	0.995725799411888	0.995702592167301	0.995702592167301	0.989993746091307	3	853	NA	0	0	2	1	NA	5	5	3	30	NA
1-177	23	1	1	0.01	0.01	0.1	0.01	104	1600	1619.82976037627	0.994334248319592	0.994356614485989	0.994356614485989	0.98874296435272	10	835	NA	5	5	6	9	NA	3	3	2	18	NA
1-177	24	1	1	0.01	0.01	0.1	0.01	105	1600	1580.41411423422	0.996174867573922	0.99617429197119	0.99617429197119	0.994996873045654	8	712	NA	1	1	1	5	NA	4	4	4	6	NA
1-177	25	1	1	0.01	0.01	0.1	0.01	17	1600	1569.86422077062	0.998736471687513	0.998735618828761	0.998735618828761	0.998749218261413	1	1547	NA	2	2	2	2	NA	0	0	0	0	NA
1-177	26	1	1	0.01	0.01	0.1	0.01	16	1600	1518.07886810604	0.999683880989538	0.999707035502025	0.999707035502025	0.999374609130707	2	1557	NA	0	0	0	0	NA	0	0	0	2	NA
1-177	27	1	1	0.01	0.01	0.1	0.01	111	1600	1642.69839477436	0.995996767151362	0.996011675457523	0.996011675457523	0.972482801751094	1	704	NA	3	3	3	19	NA	0	0	0	50	NA
1-177	28	1	1	0.01	0.01	0.1	0.01	19	1600	1662.26392843679	0.999088283240424	0.99905569376695	0.99905569376695	0.999374609130707	2	1551	NA	0	0	0	0	NA	2	2	0	2	NA
1-177	29	1	1	0.01	0.01	0.1	0.01	106	1600	1685.50509786304	0.994952566883364	0.994853866133282	0.994853866133282	0.982489055659787	2	813	NA	3	3	3	15	NA	3	4	3	26	NA
1-177	3	1	1	0.01	0.01	0.1	0.01	118	1600	1633.77238766766	0.992549380850925	0.992630500119183	0.992630500119183	0.989993746091307	26	419	NA	6	6	6	9	NA	6	6	6	14	NA
1-177	30	1	1	0.01	0.01	0.1	0.01	100	1600	1554.3761585318	0.99637092016931	0.996351241744227	0.996351241744227	0.993120700437774	26	583	NA	2	2	2	3	NA	2	2	2	16	NA
1-177	31	1	1	0.01	0.01	0.1	0.01	97	1600	1589.72885953399	0.995751145910094	0.995762677071569	0.995762677071569	0.992808005003127	16	733	NA	4	4	4	3	NA	2	2	2	17	NA
1-177	32	1	1	0.01	0.01	0.1	0.01	118	1600	1592.74986731176	0.991715358195632	0.991489963432921	0.991489963432921	0.982489055659787	2	427	NA	6	6	6	13	NA	5	5	3	30	NA
1-177	33	1	1	0.01	0.01	0.1	0.01	67	1600	1577.15821424595	0.994276110577443	0.994253330098599	0.994253330098599	0.991869918699187	48	988	NA	7	7	7	7	NA	1	1	1	12	NA
1-177	34	1	1	0.01	0.01	0.1	0.01	133	1600	1691.67188014335	0.996694757126099	0.996699165528321	0.996699165528321	0.983114446529081	1	533	NA	0	0	0	11	NA	4	4	4	32	NA
1-177	35	1	1	0.01	0.01	0.1	0.01	84	1600	1604.03931785255	0.994009082678456	0.994013467020762	0.994013467020762	0.993746091307067	2	718	NA	8	8	8	1	NA	0	0	0	18	NA
1-177	36	1	1	0.01	0.01	0.1	0.01	109	1600	1595.30778839656	0.995498282556142	0.995495867668146	0.995495867668146	0.988117573483427	31	627	NA	4	4	4	11	NA	1	1	1	16	NA
1-177	37	1	1	0.01	0.01	0.1	0.01	106	1600	1539.62301260511	0.995243824729169	0.995232280823615	0.995232280823615	0.993746091307067	16	765	NA	5	5	5	5	NA	2	2	2	10	NA
1-177	38	1	1	0.01	0.01	0.1	0.01	12	1600	1634.92512405613	0.999330355954978	0.999188138120716	0.999188138120716	0.999374609130707	2	1574	NA	0	0	0	0	NA	2	2	2	2	NA
1-177	39	1	1	0.01	0.01	0.1	0.01	101	1600	1666.49524384599	0.995240099155255	0.995335444042343	0.995335444042343	0.993120700437774	2	630	NA	3	3	3	0	NA	2	2	2	22	NA
1-177	4	1	1	0.01	0.01	0.1	0.01	24	1600	1603.97050455624	0.997808030529528	0.997638767546592	0.997638767546592	0.998749218261413	1	1560	NA	2	2	2	2	NA	0	0	0	0	NA
1-177	40	1	1	0.01	0.01	0.1	0.01	141	1600	1672.39827626292	0.992759249585256	0.992662908597319	0.992662908597319	0.984677923702314	49	529	NA	6	6	6	17	NA	4	3	3	15	NA
1-177	41	1	1	0.01	0.01	0.1	0.01	129	1600	1537.68168825964	0.992205425904714	0.992231301948068	0.992231301948068	0.985616010006254	21	580	NA	6	6	6	16	NA	4	4	4	14	NA
1-177	42	1	1	0.01	0.01	0.1	0.01	97	1600	1588.60671187668	0.99693363675992	0.99691821302737	0.99691821302737	0.99155722326454	7	623	NA	0	0	0	0	NA	3	3	4	27	NA
1-177	43	1	1	0.01	0.01	0.1	0.01	113	1600	1584.39216208955	0.992220476753073	0.992226170200148	0.992226170200148	0.98874296435272	1	657	NA	7	7	5	6	NA	6	6	8	24	NA
1-177	44	1	1	0.01	0.01	0.1	0.01	118	1600	1676.25520295305	0.993321431259481	0.99331038740488	0.99331038740488	0.967479674796748	1	680	NA	6	6	6	25	NA	3	3	3	54	NA
1-177	45	1	1	0.01	0.01	0.1	0.01	75	1600	1574.1714304534	0.99549359535571	0.995572655291817	0.995572655291817	0.995934959349594	8	976	NA	3	3	3	4	NA	4	5	3	5	NA
1-177	46	1	1	0.01	0.01	0.1	0.01	83	1600	1611.55752683827	0.997868926590358	0.997873230018797	0.997873230018797	0.998749218261413	2	652	NA	1	1	1	1	NA	0	0	0	2	NA
1-177	47	1	1	0.01	0.01	0.1	0.01	17	1600	1657.52602537811	0.999241306808194	0.999229892845822	0.999229892845822	0.999374609130707	1	1564	NA	1	1	1	1	NA	0	0	0	0	NA
1-177	48	1	1	0.01	0.01	0.1	0.01	28	1600	1586.09911851299	0.997837599144135	0.9980519075011	0.9980519075011	0.9953095684803	10	1503	NA	1	1	1	4	NA	2	0	2	7	NA
1-177	49	1	1	0.01	0.01	0.1	0.01	93	1600	1625.43024308777	0.994474055634823	0.99455583577003	0.99455583577003	0.991244527829894	16	699	NA	6	5	4	10	NA	1	2	4	8	NA
1-177	5	1	1	0.01	0.01	0.1	0.01	109	1600	1598.14927662268	0.992115414321378	0.992136175294806	0.992136175294806	0.984365228267667	1	811	NA	6	6	6	16	NA	10	10	7	18	NA
1-177	50	1	1	0.01	0.01	0.1	0.01	123	1600	1606.34007157248	0.990564061018021	0.990583560088444	0.990583560088444	0.979987492182614	1	720	NA	11	11	11	14	NA	4	4	6	36	NA
1-177	51	1	1	0.01	0.01	0.1	0.01	90	1600	1654.57636612235	0.99352199173053	0.993502335406413	0.993502335406413	0.985616010006254	1	786	NA	9	9	9	12	NA	0	0	0	22	NA
1-177	52	1	1	0.01	0.01	0.1	0.01	68	1600	1534.3125676756	0.997893084773634	0.997869046909898	0.997869046909898	0.990931832395247	8	1060	NA	1	1	1	11	NA	1	1	1	7	NA
1-177	53	1	1	0.01	0.01	0.1	0.01	83	1600	1684.99257375355	0.993942069846439	0.993942592649258	0.993942592649258	0.99343339587242	41	899	NA	5	5	5	3	NA	5	5	2	15	NA
1-177	54	1	1	0.01	0.01	0.1	0.01	139	1600	1550.86830761177	0.995007445448717	0.995206513453944	0.995206513453944	0.986241400875547	1	432	NA	1	1	1	8	NA	1	1	1	28	NA
1-177	55	1	1	0.01	0.01	0.1	0.01	109	1600	1575.97461795572	0.995954159842836	0.995952408325468	0.995952408325468	0.988117573483427	16	555	NA	2	2	2	15	NA	5	5	5	8	NA
1-177	56	1	1	0.01	0.01	0.1	0.01	80	1600	1557.61399750295	0.997310800793736	0.997341326315876	0.997341326315876	0.993746091307067	4	1075	NA	1	1	1	1	NA	1	1	1	18	NA
1-177	57	1	1	0.01	0.01	0.1	0.01	113	1600	1594.90537354967	0.996124441710733	0.996119030277856	0.996119030277856	0.988117573483427	5	716	NA	2	2	2	3	NA	1	1	3	32	NA
1-177	58	1	1	0.01	0.01	0.1	0.01	97	1600	1559.59048604399	0.994023479758445	0.993947368719881	0.993947368719881	0.989993746091307	2	580	NA	2	2	2	6	NA	5	6	8	20	NA
1-177	59	1	1	0.01	0.01	0.1	0.01	91	1600	1585.80387200731	0.992799058592109	0.992841671064809	0.992841671064809	0.989368355222014	16	791	NA	5	5	6	13	NA	9	9	9	8	NA
1-177	6	1	1	0.01	0.01	0.1	0.01	79	1600	1557.05334428826	0.994811688404815	0.99476525838531	0.99476525838531	0.982489055659787	21	1005	NA	1	1	1	20	NA	8	8	6	16	NA
1-177	60	1	1	0.01	0.01	0.1	0.01	17	1600	1591.55535904781	0.999427725250711	0.999382092486046	0.999382092486046	0.999374609130707	2	1562	NA	0	0	0	0	NA	0	0	0	2	NA
1-177	61	1	1	0.01	0.01	0.1	0.01	90	1600	1627.99661349468	0.995710815325829	0.995710368309719	0.995710368309719	0.991869918699187	5	700	NA	4	4	4	4	NA	2	2	2	18	NA
1-177	62	1	1	0.01	0.01	0.1	0.01	119	1600	1577.57849503067	0.994216410208702	0.994214878091811	0.994214878091811	0.98874296435272	2	605	NA	3	3	3	5	NA	6	6	2	26	NA
1-177	63	1	1	0.01	0.01	0.1	0.01	96	1600	1558.82935850486	0.997787996744487	0.997786689388944	0.997786689388944	0.997498436522827	6	577	NA	1	1	1	1	NA	3	3	3	6	NA
1-177	64	1	1	0.01	0.01	0.1	0.01	88	1600	1587.17489092044	0.993722415947468	0.993731388110337	0.993731388110337	0.989993746091307	8	834	NA	6	6	6	7	NA	4	4	4	18	NA
1-177	65	1	1	0.01	0.01	0.1	0.01	47	1600	1618.99618112653	0.997236666640468	0.99721307115351	0.99721307115351	0.992808005003127	14	1325	NA	1	1	1	4	NA	3	3	2	15	NA
1-177	66	1	1	0.01	0.01	0.1	0.01	110	1600	1610.5867675867	0.994449990968825	0.994327453027875	0.994327453027875	0.989993746091307	48	604	NA	4	4	4	10	NA	6	6	4	12	NA
1-177	67	1	1	0.01	0.01	0.1	0.01	103	1600	1624.92324460055	0.997332958271715	0.997328577366356	0.997328577366356	0.99812382739212	2	604	NA	2	2	2	2	NA	0	0	0	2	NA
1-177	68	1	1	0.01	0.01	0.1	0.01	118	1600	1639.15660529243	0.997099288291062	0.997079140601384	0.997079140601384	0.984990619136961	3	606	NA	2	2	2	8	NA	2	2	2	32	NA
1-177	69	1	1	0.01	0.01	0.1	0.01	118	1600	1520.88725341116	0.990043559490264	0.98999575688722	0.98999575688722	0.983739837398374	10	502	NA	13	13	10	13	NA	2	2	4	26	NA
1-177	7	1	1	0.01	0.01	0.1	0.01	65	1600	1573.28199769777	0.994474212373481	0.994360023481089	0.994360023481089	0.990306441525954	8	1275	NA	6	6	7	12	NA	2	2	1	7	NA
1-177	70	1	1	0.01	0.01	0.1	0.01	12	1600	1607.22704241452	0.9995579494644	0.999595199340632	0.999595199340632	0.999374609130707	2	1568	NA	0	0	0	0	NA	0	0	0	2	NA
1-177	71	1	1	0.01	0.01	0.1	0.01	52	1600	1604.37226637193	0.99662108896233	0.996687681489121	0.996687681489121	0.991869918699187	3	1335	NA	2	2	2	3	NA	3	3	3	20	NA
1-177	72	1	1	0.01	0.01	0.1	0.01	43	1600	1687.85905879565	0.996093859065347	0.99616504830585	0.99616504830585	0.991244527829894	16	1345	NA	2	2	1	8	NA	5	4	7	12	NA
1-177	73	1	1	0.01	0.01	0.1	0.01	24	1600	1547.61418451257	0.999092494094569	0.999087954320745	0.999087954320745	0.998749218261413	4	1543	NA	0	0	0	0	NA	0	0	0	4	NA
1-177	74	1	1	0.01	0.01	0.1	0.01	39	1600	1625.13798118901	0.998452771945518	0.998447360755094	0.998447360755094	0.996873045653533	6	1396	NA	0	0	0	2	NA	1	1	2	6	NA
1-177	75	1	1	0.01	0.01	0.1	0.01	72	1600	1598.21734470417	0.996564794141653	0.99657769701109	0.99657769701109	0.993746091307067	12	973	NA	1	1	1	2	NA	3	3	3	16	NA
1-177	76	1	1	0.01	0.01	0.1	0.01	29	1600	1636.24762983974	0.999360315195586	0.999358354065717	0.999358354065717	0.999374609130707	2	1442	NA	0	0	0	0	NA	0	0	0	2	NA
1-177	77	1	1	0.01	0.01	0.1	0.01	75	1600	1588.20816315937	0.995650010811588	0.995638043906244	0.995638043906244	0.992182614133834	15	906	NA	2	2	2	6	NA	3	3	3	13	NA
1-177	78	1	1	0.01	0.01	0.1	0.01	108	1600	1633.03830465264	0.996109016681888	0.996110063571532	0.996110063571532	0.9906191369606	6	578	NA	4	4	4	5	NA	1	1	4	20	NA
1-177	79	1	1	0.01	0.01	0.1	0.01	110	1600	1624.27142858809	0.99023936969578	0.990151845362414	0.990151845362414	0.984990619136961	2	587	NA	10	10	10	4	NA	7	7	7	40	NA
1-177	8	1	1	0.01	0.01	0.1	0.01	100	1600	1616.62251236106	0.996062151905126	0.99608069473165	0.99608069473165	0.996873045653533	4	646	NA	0	0	0	3	NA	3	4	3	4	NA
1-177	80	1	1	0.01	0.01	0.1	0.01	104	1600	1594.40766618215	0.99501065510262	0.995015945335818	0.995015945335818	0.981863664790494	3	571	NA	4	4	4	15	NA	2	2	1	28	NA
1-177	81	1	1	0.01	0.01	0.1	0.01	128	1600	1637.82422858709	0.99243545406751	0.992338418976624	0.992338418976624	0.984990619136961	32	397	NA	6	6	6	19	NA	4	4	5	10	NA
1-177	82	1	1	0.01	0.01	0.1	0.01	107	1600	1647.99071611443	0.99443964819692	0.994424895259936	0.994424895259936	0.9906191369606	2	677	NA	5	5	5	5	NA	4	2	2	20	NA
1-177	83	1	1	0.01	0.01	0.1	0.01	73	1600	1603.94354313199	0.99614321135406	0.996162078465481	0.996162078465481	0.9906191369606	7	1158	NA	1	1	2	6	NA	3	3	5	18	NA
1-177	84	1	1	0.01	0.01	0.1	0.01	105	1600	1642.77255483047	0.995783747267006	0.995778183223752	0.995778183223752	0.981863664790494	1	575	NA	2	2	2	11	NA	2	2	2	36	NA
1-177	85	1	1	0.01	0.01	0.1	0.01	96	1600	1565.66171060388	0.994373911657926	0.994353238373595	0.994353238373595	0.975609756097561	1	786	NA	3	3	3	12	NA	9	9	5	54	NA
1-177	86	1	1	0.01	0.01	0.1	0.01	32	1600	1603.71180768423	0.998528784332187	0.998509248820488	0.998509248820488	0.997498436522827	8	1496	NA	1	1	1	1	NA	0	1	2	6	NA
1-177	87	1	1	0.01	0.01	0.1	0.01	22	1600	1614.52396724681	0.99890308206862	0.998930002985282	0.998930002985282	0.999374609130707	1	1524	NA	1	1	1	1	NA	1	0	1	0	NA
1-177	88	1	1	0.01	0.01	0.1	0.01	18	1600	1586.17349284381	0.998096634696196	0.998095870550149	0.998095870550149	0.998749218261413	2	1550	NA	2	2	2	1	NA	1	1	1	2	NA
1-177	89	1	1	0.01	0.01	0.1	0.01	106	1600	1606.72070114088	0.997872257988926	0.997863250852081	0.997863250852081	0.99624765478424	48	683	NA	0	0	0	0	NA	1	1	1	12	NA
1-177	9	1	1	0.01	0.01	0.1	0.01	53	1600	1576.21496341129	0.995840181706193	0.995836056206465	0.995836056206465	0.995622263914947	4	1112	NA	4	4	4	5	NA	2	2	2	4	NA
1-177	90	1	1	0.01	0.01	0.1	0.01	90	1600	1608.05295202451	0.996693036022975	0.996680156153195	0.996680156153195	0.99437148217636	11	563	NA	1	1	1	1	NA	2	2	3	16	NA
1-177	91	1	1	0.01	0.01	0.1	0.01	122	1600	1526.90390411212	0.994115610839569	0.994081440490328	0.994081440490328	0.98686679174484	1	572	NA	4	4	4	6	NA	5	6	5	30	NA
1-177	92	1	1	0.01	0.01	0.1	0.01	13	1600	1630.91279713679	0.999185110258032	0.999157285390001	0.999157285390001	0.998749218261413	2	1562	NA	1	1	1	1	NA	1	1	1	2	NA
1-177	93	1	1	0.01	0.01	0.1	0.01	119	1600	1599.9277221702	0.99595029916325	0.995956919399539	0.995956919399539	0.989993746091307	14	527	NA	3	3	3	4	NA	1	1	1	24	NA
1-177	94	1	1	0.01	0.01	0.1	0.01	88	1600	1565.85663496099	0.996339989928842	0.996268332123498	0.996268332123498	0.994058786741714	32	707	NA	1	1	1	4	NA	6	6	8	11	NA
1-177	95	1	1	0.01	0.01	0.1	0.01	115	1600	1614.95978918204	0.993874559107007	0.993875379465001	0.993875379465001	0.989368355222014	65	590	NA	4	4	3	10	NA	3	3	4	14	NA
1-177	96	1	1	0.01	0.01	0.1	0.01	109	1600	1670.36789837904	0.992801324046494	0.992654868203115	0.992654868203115	0.980612883051907	8	878	NA	4	4	6	11	NA	5	5	5	40	NA
1-177	97	1	1	0.01	0.01	0.1	0.01	95	1600	1609.20098375934	0.996273947472564	0.996288282332098	0.996288282332098	0.994996873045654	16	696	NA	2	2	2	4	NA	3	3	3	8	NA
1-177	98	1	1	0.01	0.01	0.1	0.01	34	1600	1567.31190783719	0.998146978785455	0.998171891546145	0.998171891546145	0.996560350218887	6	1448	NA	2	2	2	2	NA	0	0	0	7	NA
1-177	99	1	1	0.01	0.01	0.1	0.01	116	1600	1586.7985909019	0.995245300439268	0.995256680016227	0.995256680016227	0.979987492182614	2	633	NA	4	4	3	13	NA	3	3	4	38	NA
1-180	1	1	1	0.8	0.01	0.1	0.01	33	1600	1679.40892040782	0.995489756809547	0.995629388272043	0.995629388272043	0.9906191369606	6	1540	NA	4	4	4	12	NA	0	2	2	6	NA
1-180	10	1	1	0.8	0.01	0.1	0.01	13	1600	1566.70738751522	0.999127643252095	0.999352792293018	0.999352792293018	0.999374609130707	1	1578	NA	1	1	1	1	NA	0	0	0	0	NA
1-180	100	1	1	0.8	0.01	0.1	0.01	30	1600	1600.17283863237	0.99308675262588	0.993466201407909	0.993466201407909	0.993746091307067	1	1546	NA	11	9	9	10	NA	0	2	1	0	NA
1-180	101	1	1	0.8	0.01	0.1	0.01	28	1600	1567.92281062538	0.993588171094932	0.995312829090549	0.995312829090549	0.994684177611007	3	1570	NA	3	2	4	6	NA	6	5	3	5	NA
1-180	102	1	1	0.8	0.01	0.1	0.01	17	1600	1642.8760242324	0.998622477581874	0.999262296371771	0.999262296371771	0.999374609130707	1	1572	NA	0	0	0	1	NA	1	1	1	0	NA
1-180	103	1	1	0.8	0.01	0.1	0.01	10	1600	1619.87558728423	0.999373449488133	0.999372727940219	0.999372727940219	0.999374609130707	1	1588	NA	1	1	1	1	NA	0	0	0	0	NA
1-180	104	1	1	0.8	0.01	0.1	0.01	19	1600	1640.78248007688	0.996974987360008	0.997967286569681	0.997967286569681	0.99343339587242	1	1577	NA	2	2	2	10	NA	1	0	0	1	NA
1-180	105	1	1	0.8	0.01	0.1	0.01	16	1600	1566.80221471826	0.999995198187367	0.999990930820751	0.999990930820751	1	1	1573	NA	0	0	0	0	NA	0	0	0	0	NA
1-180	106	1	1	0.8	0.01	0.1	0.01	5	1600	1648.79921004487	0.999999662235092	0.999999500032258	0.999999500032258	1	1	1593	NA	0	0	0	0	NA	0	0	0	0	NA
1-180	107	1	1	0.8	0.01	0.1	0.01	16	1600	1614.72712653391	0.999246687533323	0.999244085056187	0.999244085056187	0.999374609130707	1	1580	NA	1	1	1	1	NA	0	0	0	0	NA
1-180	108	1	1	0.8	0.01	0.1	0.01	15	1600	1595.02180859788	0.997496031323928	0.99749335887004	0.99749335887004	0.997498436522827	1	1578	NA	4	4	4	4	NA	0	0	0	0	NA
1-180	109	1	1	0.8	0.01	0.1	0.01	28	1600	1587.93446897899	0.996213805824509	0.996222861053378	0.996222861053378	0.996560350218887	1	1577	NA	6	6	6	5	NA	0	0	1	1	NA
1-180	11	1	1	0.8	0.01	0.1	0.01	9	1600	1619.59763596605	0.997503154337317	0.997880146058398	0.997880146058398	0.997811131957473	2	1591	NA	0	0	0	2	NA	4	3	5	3	NA
1-180	110	1	1	0.8	0.01	0.1	0.01	15	1600	1702.14352906169	0.998744176428146	0.998738672816692	0.998738672816692	0.998749218261413	1	1579	NA	2	2	2	2	NA	0	0	0	0	NA
1-180	111	1	1	0.8	0.01	0.1	0.01	21	1600	1566.26032456592	0.99405636201289	0.996488889651379	0.996488889651379	0.993746091307067	6	1568	NA	8	0	1	7	NA	3	6	2	6	NA
1-180	112	1	1	0.8	0.01	0.1	0.01	16	1600	1533.10786183853	0.997206105691117	0.998220746223748	0.998220746223748	0.996873045653533	2	1585	NA	0	2	2	4	NA	3	1	1	2	NA
1-180	113	1	1	0.8	0.01	0.1	0.01	23	1600	1685.59884310384	0.995990103415665	0.996554861732441	0.996554861732441	0.99343339587242	1	1537	NA	4	4	4	10	NA	2	0	0	1	NA
1-180	114	1	1	0.8	0.01	0.1	0.01	28	1600	1559.26879019053	0.994168598838728	0.995611257489298	0.995611257489298	0.989055659787367	6	1543	NA	4	2	3	13	NA	9	5	4	9	NA
1-180	115	1	1	0.8	0.01	0.1	0.01	26	1600	1615.12627990106	0.993335818593411	0.998637888429082	0.998637888429082	0.99906191369606	1	1580	NA	1	1	1	1	NA	2	1	1	1	NA
1-180	116	1	1	0.8	0.01	0.1	0.01	10	1600	1604.13873620185	0.999374002935245	0.999374089142004	0.999374089142004	0.999374609130707	1	1591	NA	1	1	1	1	NA	0	0	0	0	NA
1-180	117	1	1	0.8	0.01	0.1	0.01	15	1600	1601.46365298266	0.99698945779053	0.99840727633123	0.99840727633123	0.99718574108818	2	1582	NA	1	0	0	3	NA	4	2	2	3	NA
1-180	118	1	1	0.8	0.01	0.1	0.01	15	1600	1592.78825196725	0.997785884270788	0.998198961583336	0.998198961583336	0.999374609130707	2	1585	NA	0	0	0	0	NA	1	1	0	2	NA
1-180	119	1	1	0.8	0.01	0.1	0.01	21	1600	1657.84975374643	0.997411895226492	0.997464977113803	0.997464977113803	0.997498436522827	4	1561	NA	1	1	1	2	NA	1	1	1	4	NA
1-180	12	1	1	0.8	0.01	0.1	0.01	19	1600	1623.75962149267	0.998564538585613	0.998621356976757	0.998621356976757	0.991869918699187	4	1567	NA	1	1	1	11	NA	1	1	1	4	NA
1-180	120	1	1	0.8	0.01	0.1	0.01	17	1600	1553.34975816099	0.998969711076718	0.999047347576283	0.999047347576283	0.999374609130707	1	1575	NA	1	1	1	1	NA	0	0	0	0	NA
1-180	121	1	1	0.8	0.01	0.1	0.01	25	1600	1593.78504778794	0.992623262027917	0.997735763096673	0.997735763096673	0.993120700437774	4	1562	NA	12	3	1	9	NA	0	0	2	4	NA
1-180	122	1	1	0.8	0.01	0.1	0.01	21	1600	1611.76649820259	0.998021277683812	0.998396352862887	0.998396352862887	0.995622263914947	1	1562	NA	2	2	2	7	NA	0	0	0	0	NA
1-180	123	1	1	0.8	0.01	0.1	0.01	19	1600	1638.46543752901	0.997487656056168	0.997516459734889	0.997516459734889	0.997811131957473	1	1581	NA	4	2	2	3	NA	0	1	1	1	NA
1-180	124	1	1	0.8	0.01	0.1	0.01	12	1600	1570.2968342192	0.999997767245306	0.999996726783303	0.999996726783303	1	1	1581	NA	0	0	0	0	NA	0	0	0	0	NA
1-180	125	1	1	0.8	0.01	0.1	0.01	15	1600	1611.08039020003	0.998742591249575	0.998740849985641	0.998740849985641	0.99906191369606	1	1583	NA	2	2	2	1	NA	0	0	1	1	NA
1-180	126	1	1	0.8	0.01	0.1	0.01	15	1600	1639.03652293563	0.999683222551003	0.999699906948834	0.999699906948834	0.999374609130707	2	1571	NA	0	0	0	0	NA	0	0	0	2	NA
1-180	127	1	1	0.8	0.01	0.1	0.01	11	1600	1603.34011282993	0.999186706994918	0.998928636387232	0.998928636387232	1	1	1586	NA	0	0	0	0	NA	0	0	0	0	NA
1-180	128	1	1	0.8	0.01	0.1	0.01	9	1600	1596.90404392833	0.994685392159226	0.999998358890771	0.999998358890771	1	1	1590	NA	0	0	0	0	NA	3	0	0	0	NA
1-180	129	1	1	0.8	0.01	0.1	0.01	12	1600	1675.28498772132	0.993999581534981	0.998733700480731	0.998733700480731	0.998749218261413	1	1588	NA	1	2	2	2	NA	4	0	0	0	NA
1-180	13	1	1	0.8	0.01	0.1	0.01	10	1600	1623.54641035006	0.995303544153714	0.999999624018529	0.999999624018529	1	1	1587	NA	0	0	0	0	NA	4	0	0	0	NA
1-180	130	1	1	0.8	0.01	0.1	0.01	17	1600	1616.71687982366	0.995471219769633	0.997099897181219	0.997099897181219	0.998749218261413	2	1576	NA	1	1	1	1	NA	2	0	0	2	NA
1-180	131	1	1	0.8	0.01	0.1	0.01	15	1600	1574.39695411201	0.996865380389024	0.99752903308632	0.99752903308632	0.997498436522827	1	1583	NA	5	3	3	4	NA	0	2	2	0	NA
1-180	132	1	1	0.8	0.01	0.1	0.01	13	1600	1627.64762596774	0.999351304671121	0.999240271243207	0.999240271243207	0.999374609130707	1	1577	NA	1	0	0	1	NA	0	2	2	0	NA
1-180	133	1	1	0.8	0.01	0.1	0.01	29	1600	1602.43542720392	0.995544743105313	0.994889419440315	0.994889419440315	0.994684177611007	2	1528	NA	2	2	2	7	NA	2	7	4	3	NA
1-180	134	1	1	0.8	0.01	0.1	0.01	16	1600	1627.48498706579	0.99803665320425	0.998047833845078	0.998047833845078	0.998436522826767	1	1579	NA	3	3	3	2	NA	0	0	0	1	NA
1-180	135	1	1	0.8	0.01	0.1	0.01	9	1600	1677.26406459939	0.999999996641919	0.999999999999999	0.999999999999999	1	1	1593	NA	0	0	0	0	NA	0	0	0	0	NA
1-180	136	1	1	0.8	0.01	0.1	0.01	20	1600	1587.22768315177	0.998412678821574	0.998697790094128	0.998697790094128	0.998436522826767	4	1573	NA	1	1	1	1	NA	1	0	0	3	NA
1-180	137	1	1	0.8	0.01	0.1	0.01	23	1600	1668.04680414332	0.995544655492305	0.996644049435523	0.996644049435523	0.9906191369606	1	1585	NA	4	4	4	15	NA	1	0	0	0	NA
1-180	138	1	1	0.8	0.01	0.1	0.01	10	1600	1570.99015109186	0.99951507725356	0.999448809058463	0.999448809058463	1	1	1574	NA	0	0	0	0	NA	0	0	0	0	NA
1-180	139	1	1	0.8	0.01	0.1	0.01	19	1600	1602.67993491951	0.99719021708234	0.997433550072932	0.997433550072932	0.99155722326454	2	1557	NA	2	2	2	12	NA	4	4	4	3	NA
1-180	14	1	1	0.8	0.01	0.1	0.01	26	1600	1612.98526038871	0.997386572328899	0.997676059310381	0.997676059310381	0.993120700437774	4	1566	NA	3	3	3	8	NA	0	0	0	6	NA
1-180	140	1	1	0.8	0.01	0.1	0.01	24	1600	1588.67678390274	0.996105640510783	0.996674586690793	0.996674586690793	0.99624765478424	1	1560	NA	5	4	4	6	NA	0	1	1	0	NA
1-180	141	1	1	0.8	0.01	0.1	0.01	12	1600	1601.40905188926	0.998396447635384	0.998916275759876	0.998916275759876	0.99718574108818	4	1581	NA	0	0	0	2	NA	2	1	3	5	NA
1-180	142	1	1	0.8	0.01	0.1	0.01	11	1600	1539.92896956553	0.999996914512246	0.999992109465861	0.999992109465861	1	1	1586	NA	0	0	0	0	NA	0	0	0	0	NA
1-180	143	1	1	0.8	0.01	0.1	0.01	29	1600	1596.86657350521	0.991564540212129	0.992488128848235	0.992488128848235	0.990931832395247	1	1574	NA	4	4	9	14	NA	13	9	5	1	NA
1-180	144	1	1	0.8	0.01	0.1	0.01	22	1600	1572.37657719587	0.997291102729919	0.997740507310119	0.997740507310119	0.999374609130707	1	1576	NA	1	1	1	1	NA	0	1	0	0	NA
1-180	145	1	1	0.8	0.01	0.1	0.01	14	1600	1646.58216284867	0.993215814757561	0.991383928578444	0.991383928578444	0.996873045653533	14	1569	NA	4	11	2	0	NA	9	4	10	10	NA
1-180	146	1	1	0.8	0.01	0.1	0.01	17	1600	1617.34036074639	0.993306668355994	0.993886883259757	0.993886883259757	0.99812382739212	2	1586	NA	1	1	2	2	NA	4	4	0	2	NA
1-180	147	1	1	0.8	0.01	0.1	0.01	14	1600	1580.00251888449	0.999981999025933	0.999964619857724	0.999964619857724	1	1	1582	NA	0	0	0	0	NA	0	0	0	0	NA
1-180	148	1	1	0.8	0.01	0.1	0.01	23	1600	1626.49116497258	0.996868606347824	0.996857420297968	0.996857420297968	0.997498436522827	1	1576	NA	5	5	5	4	NA	0	0	0	0	NA
1-180	149	1	1	0.8	0.01	0.1	0.01	11	1600	1551.24032710286	0.993317620869466	0.999992405870999	0.999992405870999	1	1	1589	NA	0	0	0	0	NA	2	0	0	0	NA
1-180	15	1	1	0.8	0.01	0.1	0.01	23	1600	1634.53468703287	0.995675285803133	0.995987727714716	0.995987727714716	0.996560350218887	1	1573	NA	6	6	6	5	NA	1	0	1	1	NA
1-180	150	1	1	0.8	0.01	0.1	0.01	12	1600	1641.11071781188	0.999590120862317	0.999559321202526	0.999559321202526	0.999374609130707	1	1566	NA	0	0	0	1	NA	1	1	1	0	NA
1-180	151	1	1	0.8	0.01	0.1	0.01	14	1600	1520.21931831978	0.992823214105487	0.999975086642148	0.999975086642148	1	1	1585	NA	0	0	0	0	NA	6	0	0	0	NA
1-180	152	1	1	0.8	0.01	0.1	0.01	16	1600	1635.58255282891	0.994602945222616	0.995529747069516	0.995529747069516	0.998436522826767	2	1583	NA	0	0	2	1	NA	3	3	0	3	NA
1-180	153	1	1	0.8	0.01	0.1	0.01	13	1600	1611.14340390915	0.990350006885785	0.997960502610271	0.997960502610271	0.999374609130707	1	1585	NA	0	1	1	1	NA	11	2	0	0	NA
1-180	154	1	1	0.8	0.01	0.1	0.01	14	1600	1530.05217491293	0.992125993309375	0.99936584793717	0.99936584793717	0.999374609130707	1	1588	NA	1	1	1	1	NA	3	0	0	0	NA
1-180	155	1	1	0.8	0.01	0.1	0.01	17	1600	1638.14561424359	0.997969184245919	0.997927324377258	0.997927324377258	0.998436522826767	1	1577	NA	3	3	3	2	NA	0	0	0	1	NA
1-180	156	1	1	0.8	0.01	0.1	0.01	6	1600	1638.30134660842	0.999999990967388	0.999999985777872	0.999999985777872	1	1	1597	NA	0	0	0	0	NA	0	0	0	0	NA
1-180	157	1	1	0.8	0.01	0.1	0.01	19	1600	1644.70105188604	0.993086498214821	0.99794003277561	0.99794003277561	0.993746091307067	1	1575	NA	11	2	2	10	NA	0	2	2	0	NA
1-180	158	1	1	0.8	0.01	0.1	0.01	18	1600	1580.68559683877	0.994726521904194	0.995618842516726	0.995618842516726	0.9953095684803	2	1568	NA	1	5	1	6	NA	10	1	5	3	NA
1-180	159	1	1	0.8	0.01	0.1	0.01	13	1600	1589.65052867196	0.9958948593757	0.998740617309717	0.998740617309717	0.99906191369606	1	1586	NA	1	2	2	1	NA	2	0	0	1	NA
1-180	16	1	1	0.8	0.01	0.1	0.01	11	1600	1625.23874089594	0.999993575516342	0.99998795030285	0.99998795030285	1	1	1584	NA	0	0	0	0	NA	0	0	0	0	NA
1-180	160	1	1	0.8	0.01	0.1	0.01	22	1600	1634.50890714506	0.995341866434024	0.996998592253623	0.996998592253623	0.994058786741714	4	1571	NA	7	0	2	7	NA	0	5	3	5	NA
1-180	161	1	1	0.8	0.01	0.1	0.01	24	1600	1648.59003335948	0.994917440804695	0.99492751974087	0.99492751974087	0.9953095684803	1	1569	NA	8	8	2	7	NA	0	0	6	1	NA
1-180	162	1	1	0.8	0.01	0.1	0.01	12	1600	1619.01636910642	0.99640111584087	0.998128328213333	0.998128328213333	0.99906191369606	1	1589	NA	0	0	2	1	NA	3	3	0	1	NA
1-180	163	1	1	0.8	0.01	0.1	0.01	27	1600	1710.46038060409	0.997163948309481	0.997176644599333	0.997176644599333	0.984677923702314	6	1539	NA	3	3	3	21	NA	1	1	1	7	NA
1-180	164	1	1	0.8	0.01	0.1	0.01	5	1600	1604.9993769126	0.999374539774258	0.99937454057652	0.99937454057652	0.999374609130707	1	1589	NA	1	1	1	1	NA	0	0	0	0	NA
1-180	165	1	1	0.8	0.01	0.1	0.01	15	1600	1638.59603070503	0.999264250916586	0.999569686848511	0.999569686848511	0.999374609130707	1	1582	NA	0	0	0	1	NA	0	0	0	0	NA
1-180	166	1	1	0.8	0.01	0.1	0.01	11	1600	1624.15183813085	0.9986968438593	0.998619596246768	0.998619596246768	1	1	1574	NA	0	0	0	0	NA	2	2	0	0	NA
1-180	167	1	1	0.8	0.01	0.1	0.01	11	1600	1617.99685286092	0.99585061152523	0.998340774727212	0.998340774727212	0.999374609130707	1	1589	NA	0	1	1	1	NA	2	1	0	0	NA
1-180	168	1	1	0.8	0.01	0.1	0.01	14	1600	1609.05079883323	0.998065008748456	0.998324691307388	0.998324691307388	0.998749218261413	2	1578	NA	1	1	1	1	NA	0	0	0	2	NA
1-180	169	1	1	0.8	0.01	0.1	0.01	16	1600	1598.34388569842	0.998124207505716	0.997445748310132	0.997445748310132	0.995622263914947	4	1549	NA	1	1	1	4	NA	1	5	0	6	NA
1-180	17	1	1	0.8	0.01	0.1	0.01	24	1600	1589.49335496235	0.998122438944936	0.998557867768074	0.998557867768074	0.9906191369606	2	1553	NA	1	0	0	14	NA	1	2	2	2	NA
1-180	170	1	1	0.8	0.01	0.1	0.01	10	1600	1608.2156496144	0.99841775824237	0.998811444458474	0.998811444458474	1	1	1584	NA	0	0	0	0	NA	2	1	0	0	NA
1-180	171	1	1	0.8	0.01	0.1	0.01	19	1600	1659.90272946792	0.989505107656147	0.990589123902277	0.990589123902277	0.99343339587242	1	1591	NA	10	10	11	10	NA	4	3	0	1	NA
1-180	172	1	1	0.8	0.01	0.1	0.01	23	1600	1670.32487926985	0.99431794907199	0.994920401058163	0.994920401058163	0.99437148217636	4	1569	NA	7	1	1	7	NA	3	8	9	4	NA
1-180	173	1	1	0.8	0.01	0.1	0.01	12	1600	1581.80312039779	0.999319606058095	0.99935248182657	0.99935248182657	1	1	1579	NA	0	0	0	0	NA	1	1	0	0	NA
1-180	174	1	1	0.8	0.01	0.1	0.01	24	1600	1612.60923490603	0.997399472062741	0.998183973017855	0.998183973017855	0.991869918699187	2	1567	NA	2	2	2	12	NA	0	0	0	2	NA
1-180	175	1	1	0.8	0.01	0.1	0.01	23	1600	1621.93802655689	0.995209952975931	0.99633720947011	0.99633720947011	0.99437148217636	1	1571	NA	6	5	4	9	NA	1	1	3	0	NA
1-180	176	1	1	0.8	0.01	0.1	0.01	15	1600	1600.84137755975	0.999388124597262	0.999393592361863	0.999393592361863	0.999374609130707	1	1579	NA	0	0	0	1	NA	1	1	1	0	NA
1-180	177	1	1	0.8	0.01	0.1	0.01	14	1600	1650.68916329325	0.993810106336796	0.998142205599277	0.998142205599277	0.999374609130707	1	1587	NA	0	0	0	1	NA	4	2	1	0	NA
1-180	178	1	1	0.8	0.01	0.1	0.01	12	1600	1612.66313097772	0.998258001606648	0.9983258322119	0.9983258322119	0.997811131957473	4	1577	NA	2	2	2	1	NA	1	1	1	5	NA
1-180	179	1	1	0.8	0.01	0.1	0.01	12	1600	1611.54199299594	0.999882148464645	0.99999991314717	0.99999991314717	1	1	1590	NA	0	0	0	0	NA	0	0	0	0	NA
1-180	18	1	1	0.8	0.01	0.1	0.01	24	1600	1586.36814141336	0.996379184953204	0.997323072862577	0.997323072862577	0.98874296435272	6	1570	NA	1	0	0	14	NA	5	3	2	8	NA
1-180	180	1	1	0.8	0.01	0.1	0.01	8	1600	1606.47299792783	0.999998821661918	0.999997975976296	0.999997975976296	1	1	1584	NA	0	0	0	0	NA	0	0	0	0	NA
1-180	181	1	1	0.8	0.01	0.1	0.01	20	1600	1621.64109544289	0.993959757877341	0.996392138410037	0.996392138410037	0.998749218261413	2	1578	NA	0	0	1	1	NA	4	2	0	2	NA
1-180	182	1	1	0.8	0.01	0.1	0.01	14	1600	1602.03005299214	0.99746115150119	0.998413127161763	0.998413127161763	0.99812382739212	1	1561	NA	4	2	2	3	NA	0	0	0	0	NA
1-180	183	1	1	0.8	0.01	0.1	0.01	19	1600	1703.71012486087	0.996890827170486	0.997203599126372	0.997203599126372	0.996873045653533	2	1568	NA	5	2	2	4	NA	0	2	3	2	NA
1-180	184	1	1	0.8	0.01	0.1	0.01	10	1600	1554.52031530811	0.993821857389629	0.999999058326943	0.999999058326943	1	1	1588	NA	0	0	0	0	NA	1	0	0	0	NA
1-180	185	1	1	0.8	0.01	0.1	0.01	16	1600	1728.4868866949	0.996599269498149	0.997031108713134	0.997031108713134	0.99437148217636	1	1571	NA	1	0	0	9	NA	5	6	6	0	NA
1-180	186	1	1	0.8	0.01	0.1	0.01	15	1600	1602.47294135528	0.999111198473468	0.999222709826814	0.999222709826814	0.99718574108818	1	1569	NA	1	1	1	4	NA	0	0	0	1	NA
1-180	187	1	1	0.8	0.01	0.1	0.01	9	1600	1730.01516024037	0.994579939880608	0.999998299212428	0.999998299212428	1	1	1590	NA	0	0	0	0	NA	1	0	0	0	NA
1-180	188	1	1	0.8	0.01	0.1	0.01	13	1600	1565.47089579566	0.993825389329878	0.999956098376058	0.999956098376058	1	1	1578	NA	0	0	0	0	NA	5	0	0	0	NA
1-180	189	1	1	0.8	0.01	0.1	0.01	19	1600	1586.01256949481	0.999414593922159	0.999383012326923	0.999383012326923	1	1	1561	NA	0	0	0	0	NA	0	0	0	0	NA
1-180	19	1	1	0.8	0.01	0.1	0.01	18	1600	1699.68995677465	0.996724205795676	0.996788726873313	0.996788726873313	0.997811131957473	2	1574	NA	3	1	3	2	NA	0	2	0	3	NA
1-180	190	1	1	0.8	0.01	0.1	0.01	38	1600	1619.24822494347	0.995763157701719	0.995926995256862	0.995926995256862	0.979987492182614	36	1523	NA	4	4	4	26	NA	1	2	2	12	NA
1-180	191	1	1	0.8	0.01	0.1	0.01	14	1600	1651.61192425282	0.99218834932418	0.999995679198177	0.999995679198177	1	1	1577	NA	0	0	0	0	NA	4	0	0	0	NA
1-180	192	1	1	0.8	0.01	0.1	0.01	14	1600	1599.90227738619	0.99998847301289	0.999983171598149	0.999983171598149	1	1	1573	NA	0	0	0	0	NA	0	0	0	0	NA
1-180	193	1	1	0.8	0.01	0.1	0.01	19	1600	1686.21601504893	0.994202562082994	0.995155252478824	0.995155252478824	0.995622263914947	2	1585	NA	2	2	2	6	NA	7	7	7	2	NA
1-180	194	1	1	0.8	0.01	0.1	0.01	21	1600	1609.4599163653	0.997465211879592	0.998251340793183	0.998251340793183	0.993746091307067	2	1574	NA	2	2	2	9	NA	0	0	0	2	NA
1-180	195	1	1	0.8	0.01	0.1	0.01	19	1600	1644.28932122824	0.992537144013706	0.998205956596752	0.998205956596752	0.997811131957473	1	1585	NA	1	1	1	3	NA	5	1	3	1	NA
1-180	196	1	1	0.8	0.01	0.1	0.01	10	1600	1661.0194054517	0.998449218914949	0.998704337681517	0.998704337681517	0.999374609130707	2	1581	NA	0	0	0	0	NA	2	1	1	2	NA
1-180	197	1	1	0.8	0.01	0.1	0.01	23	1600	1650.86749662756	0.99505302860109	0.997311899732626	0.997311899732626	0.99437148217636	8	1565	NA	7	0	0	6	NA	0	1	2	6	NA
1-180	198	1	1	0.8	0.01	0.1	0.01	20	1600	1586.86859773114	0.998520116915393	0.998755971375881	0.998755971375881	0.994996873045654	6	1545	NA	0	0	0	5	NA	2	2	2	6	NA
1-180	199	1	1	0.8	0.01	0.1	0.01	25	1600	1623.51664787566	0.994507242163533	0.995376023711652	0.995376023711652	0.99437148217636	4	1558	NA	8	3	3	7	NA	0	5	4	4	NA
1-180	2	1	1	0.8	0.01	0.1	0.01	13	1600	1591.50708914806	0.999506519999073	0.999770383296957	0.999770383296957	1	1	1583	NA	0	0	0	0	NA	0	0	1	0	NA
1-180	20	1	1	0.8	0.01	0.1	0.01	16	1600	1598.07503331855	0.997671260546057	0.997833658146644	0.997833658146644	0.994996873045654	2	1573	NA	2	2	2	7	NA	0	0	0	2	NA
1-180	200	1	1	0.8	0.01	0.1	0.01	11	1600	1545.36967475256	0.997496511900993	0.997496609963002	0.997496609963002	0.997811131957473	1	1586	NA	4	4	3	3	NA	0	0	1	1	NA
1-180	21	1	1	0.8	0.01	0.1	0.01	28	1600	1696.07376895654	0.997267393223966	0.997676434471117	0.997676434471117	0.997498436522827	2	1530	NA	2	2	2	3	NA	2	3	3	2	NA
1-180	22	1	1	0.8	0.01	0.1	0.01	14	1600	1671.23845678354	0.999351471762483	0.999326640796724	0.999326640796724	0.999374609130707	1	1583	NA	1	1	1	1	NA	0	0	0	0	NA
1-180	23	1	1	0.8	0.01	0.1	0.01	18	1600	1636.26111009775	0.996610995357686	0.998721035499529	0.998721035499529	0.99906191369606	1	1594	NA	1	2	2	1	NA	1	0	0	1	NA
1-180	24	1	1	0.8	0.01	0.1	0.01	15	1600	1540.41945122214	0.997639341936851	0.997579603266382	0.997579603266382	0.997498436522827	1	1546	NA	4	4	3	4	NA	0	0	1	0	NA
1-180	25	1	1	0.8	0.01	0.1	0.01	17	1600	1671.2319725748	0.9988534828827	0.999058822445053	0.999058822445053	0.995934959349594	2	1579	NA	0	0	0	5	NA	2	2	1	3	NA
1-180	26	1	1	0.8	0.01	0.1	0.01	17	1600	1670.01204920677	0.99934929761695	0.999349101859587	0.999349101859587	0.999374609130707	1	1572	NA	1	1	1	1	NA	0	0	0	0	NA
1-180	27	1	1	0.8	0.01	0.1	0.01	17	1600	1682.1768094439	0.99789031795432	0.997171909184435	0.997171909184435	0.996560350218887	5	1559	NA	1	1	1	2	NA	2	2	2	7	NA
1-180	28	1	1	0.8	0.01	0.1	0.01	20	1600	1571.80439650018	0.997644906924097	0.997889477998828	0.997889477998828	0.99812382739212	1	1576	NA	2	1	2	3	NA	1	2	1	0	NA
1-180	29	1	1	0.8	0.01	0.1	0.01	13	1600	1571.15749013525	0.999111363195295	0.999449992471306	0.999449992471306	0.99906191369606	1	1573	NA	0	0	0	1	NA	2	0	0	1	NA
1-180	3	1	1	0.8	0.01	0.1	0.01	16	1600	1671.72297611139	0.997487151899595	0.997537712302473	0.997537712302473	0.997811131957473	1	1581	NA	4	4	1	3	NA	0	0	3	1	NA
1-180	30	1	1	0.8	0.01	0.1	0.01	28	1600	1639.3752773129	0.994943059341325	0.995238297333699	0.995238297333699	0.988117573483427	4	1560	NA	1	1	0	17	NA	6	7	5	4	NA
1-180	31	1	1	0.8	0.01	0.1	0.01	13	1600	1474.16884172858	0.99477555303096	0.997775191154771	0.997775191154771	0.999374609130707	1	1591	NA	0	1	1	1	NA	3	1	0	0	NA
1-180	32	1	1	0.8	0.01	0.1	0.01	21	1600	1587.55249783723	0.994996347569748	0.99583917981034	0.99583917981034	0.9953095684803	1	1588	NA	8	1	6	7	NA	0	3	2	1	NA
1-180	33	1	1	0.8	0.01	0.1	0.01	13	1600	1612.71456300441	0.997357615843657	0.997429968808442	0.997429968808442	1	1	1586	NA	2	1	0	0	NA	2	3	0	0	NA
1-180	34	1	1	0.8	0.01	0.1	0.01	27	1600	1662.95983109475	0.998640396762709	0.998853592142801	0.998853592142801	0.99624765478424	3	1544	NA	1	1	1	4	NA	0	0	0	4	NA
1-180	35	1	1	0.8	0.01	0.1	0.01	18	1600	1636.85312881324	0.999993235952909	0.999991550724102	0.999991550724102	1	1	1573	NA	0	0	0	0	NA	0	0	0	0	NA
1-180	36	1	1	0.8	0.01	0.1	0.01	13	1600	1622.32603293886	0.999358787222068	0.999354000293777	0.999354000293777	0.999374609130707	1	1573	NA	1	1	1	1	NA	0	0	0	0	NA
1-180	37	1	1	0.8	0.01	0.1	0.01	13	1600	1648.96947748763	0.9981128977273	0.998111391352578	0.998111391352578	0.998436522826767	1	1584	NA	3	3	3	2	NA	0	0	0	1	NA
1-180	38	1	1	0.8	0.01	0.1	0.01	12	1600	1668.43637936261	0.998187285828885	0.999434517841971	0.999434517841971	1	1	1579	NA	0	0	0	0	NA	1	1	1	0	NA
1-180	39	1	1	0.8	0.01	0.1	0.01	13	1600	1652.98650556581	0.998568618067946	0.998636732618322	0.998636732618322	0.99906191369606	1	1591	NA	2	2	2	1	NA	0	0	0	1	NA
1-180	4	1	1	0.8	0.01	0.1	0.01	8	1600	1625.66092352893	0.995089635510174	1	1	1	1	1592	NA	0	0	0	0	NA	3	0	0	0	NA
1-180	40	1	1	0.8	0.01	0.1	0.01	16	1600	1573.11890956783	0.998556180191466	0.998536521034039	0.998536521034039	0.998749218261413	1	1570	NA	1	1	1	2	NA	1	0	1	0	NA
1-180	41	1	1	0.8	0.01	0.1	0.01	50	1600	1733.06219982344	0.994292270199103	0.995417937236074	0.995417937236074	0.978111319574734	6	1480	NA	4	4	4	23	NA	6	4	4	24	NA
1-180	42	1	1	0.8	0.01	0.1	0.01	19	1600	1548.10384201297	0.998559955274458	0.998536196820736	0.998536196820736	0.998749218261413	1	1580	NA	2	1	1	2	NA	0	1	1	0	NA
1-180	43	1	1	0.8	0.01	0.1	0.01	22	1600	1560.65159562746	0.998359174371756	0.998252586443767	0.998252586443767	0.998749218261413	1	1574	NA	2	2	2	2	NA	0	0	0	0	NA
1-180	44	1	1	0.8	0.01	0.1	0.01	31	1600	1681.831255125	0.997121770951622	0.997326054940335	0.997326054940335	0.989368355222014	18	1530	NA	1	1	1	13	NA	3	2	2	8	NA
1-180	45	1	1	0.8	0.01	0.1	0.01	10	1600	1598.40355941608	0.997013197845373	0.999995422194328	0.999995422194328	1	1	1582	NA	0	0	0	0	NA	4	0	0	0	NA
1-180	46	1	1	0.8	0.01	0.1	0.01	23	1600	1624.19496371174	0.995900367483126	0.996608563293669	0.996608563293669	0.994684177611007	2	1574	NA	5	0	3	7	NA	3	5	2	3	NA
1-180	47	1	1	0.8	0.01	0.1	0.01	17	1600	1614.35937271653	0.9956185494448	0.998727257775975	0.998727257775975	0.995934959349594	1	1571	NA	7	1	1	6	NA	0	1	1	1	NA
1-180	48	1	1	0.8	0.01	0.1	0.01	17	1600	1619.83944388512	0.995459805596999	0.996800276027038	0.996800276027038	0.9953095684803	4	1570	NA	6	0	0	5	NA	2	9	9	5	NA
1-180	49	1	1	0.8	0.01	0.1	0.01	35	1600	1677.50952757562	0.993101488467428	0.995808810809315	0.995808810809315	0.9906191369606	8	1558	NA	5	3	3	12	NA	8	1	1	6	NA
1-180	5	1	1	0.8	0.01	0.1	0.01	9	1600	1615.06037580198	0.999999942911741	0.999999875404044	0.999999875404044	1	1	1593	NA	0	0	0	0	NA	0	0	0	0	NA
1-180	50	1	1	0.8	0.01	0.1	0.01	14	1600	1614.4493081742	0.999998063001293	0.999998309579297	0.999998309579297	1	1	1576	NA	0	0	0	0	NA	0	0	0	0	NA
1-180	51	1	1	0.8	0.01	0.1	0.01	7	1600	1578.13007163594	0.995342349657524	0.999374609130707	0.999374609130707	0.999374609130707	1	1594	NA	1	1	1	1	NA	1	0	0	0	NA
1-180	52	1	1	0.8	0.01	0.1	0.01	7	1600	1622.93260640158	0.995535408900158	0.999998354933684	0.999998354933684	1	1	1587	NA	0	0	0	0	NA	3	0	0	0	NA
1-180	53	1	1	0.8	0.01	0.1	0.01	18	1600	1606.22270486502	0.987797942565736	0.995947447096683	0.995947447096683	0.999374609130707	2	1574	NA	1	1	0	0	NA	5	2	3	2	NA
1-180	54	1	1	0.8	0.01	0.1	0.01	16	1600	1607.12919898477	0.999778791824543	0.999997939186268	0.999997939186268	1	1	1583	NA	0	0	0	0	NA	0	0	0	0	NA
1-180	55	1	1	0.8	0.01	0.1	0.01	24	1600	1641.87012693402	0.995891443662805	0.997378335160467	0.997378335160467	0.994684177611007	12	1540	NA	4	2	3	4	NA	3	2	1	9	NA
1-180	56	1	1	0.8	0.01	0.1	0.01	39	1600	1716.32000885952	0.990939675732666	0.991926920737244	0.991926920737244	0.981863664790494	10	1542	NA	1	3	4	25	NA	16	15	12	8	NA
1-180	57	1	1	0.8	0.01	0.1	0.01	16	1600	1661.40881180654	0.988631859546583	0.999993786333186	0.999993786333186	0.999374609130707	2	1581	NA	0	0	0	0	NA	8	0	3	2	NA
1-180	58	1	1	0.8	0.01	0.1	0.01	20	1600	1623.45633793189	0.999373553734645	0.999372145603931	0.999372145603931	0.999374609130707	1	1572	NA	1	1	1	1	NA	0	0	0	0	NA
1-180	59	1	1	0.8	0.01	0.1	0.01	4	1600	1680.13580995026	0.997768105493716	0.999999999999999	0.999999999999999	1	1	1596	NA	0	0	0	0	NA	2	0	0	0	NA
1-180	6	1	1	0.8	0.01	0.1	0.01	22	1600	1646.8893921203	0.99592980694899	0.998405533620371	0.998405533620371	0.995934959349594	1	1577	NA	5	0	0	6	NA	2	1	1	1	NA
1-180	60	1	1	0.8	0.01	0.1	0.01	12	1600	1580.33761344006	0.999997818525292	0.999997092255172	0.999997092255172	1	1	1582	NA	0	0	0	0	NA	0	0	0	0	NA
1-180	61	1	1	0.8	0.01	0.1	0.01	14	1600	1596.32789785667	0.999975605482569	0.999975598614097	0.999975598614097	1	1	1567	NA	0	0	0	0	NA	0	0	1	0	NA
1-180	62	1	1	0.8	0.01	0.1	0.01	8	1600	1648.03037503905	0.999999860544453	0.999999506630439	0.999999506630439	1	1	1587	NA	0	0	0	0	NA	0	0	0	0	NA
1-180	63	1	1	0.8	0.01	0.1	0.01	32	1600	1624.69500181563	0.997678065215355	0.997848926340791	0.997848926340791	0.98874296435272	6	1554	NA	1	0	1	15	NA	0	2	0	6	NA
1-180	64	1	1	0.8	0.01	0.1	0.01	9	1600	1656.80177968203	0.998836651551766	0.998904803351499	0.998904803351499	0.998749218261413	2	1586	NA	1	1	1	1	NA	1	0	0	2	NA
1-180	65	1	1	0.8	0.01	0.1	0.01	11	1600	1631.97073221285	0.998898500136945	0.999596073060219	0.999596073060219	0.996560350218887	2	1586	NA	0	0	0	4	NA	0	0	0	3	NA
1-180	66	1	1	0.8	0.01	0.1	0.01	22	1600	1584.0312196952	0.996576706642	0.996363264505713	0.996363264505713	0.998436522826767	1	1573	NA	2	2	3	2	NA	4	4	0	1	NA
1-180	67	1	1	0.8	0.01	0.1	0.01	15	1600	1590.8850575278	0.997438171195877	0.997496483789524	0.997496483789524	0.997811131957473	1	1576	NA	4	4	1	3	NA	0	0	3	1	NA
1-180	68	1	1	0.8	0.01	0.1	0.01	12	1600	1642.03911669611	0.9990329620293	0.999993630805965	0.999993630805965	1	1	1581	NA	0	0	0	0	NA	1	0	0	0	NA
1-180	69	1	1	0.8	0.01	0.1	0.01	16	1600	1541.48645443337	0.990436410802921	0.999355975865099	0.999355975865099	0.999374609130707	1	1584	NA	5	1	1	1	NA	4	0	0	0	NA
1-180	7	1	1	0.8	0.01	0.1	0.01	20	1600	1587.42060300317	0.994291786388028	0.997153611074019	0.997153611074019	0.994684177611007	1	1566	NA	9	2	2	8	NA	0	3	3	1	NA
1-180	70	1	1	0.8	0.01	0.1	0.01	21	1600	1644.2866825447	0.997715093530663	0.997446392476329	0.997446392476329	0.996560350218887	1	1566	NA	1	3	1	5	NA	3	1	3	1	NA
1-180	71	1	1	0.8	0.01	0.1	0.01	16	1600	1659.50152890585	0.996869455698351	0.996865808601097	0.996865808601097	0.99718574108818	1	1584	NA	5	5	5	4	NA	0	0	0	1	NA
1-180	72	1	1	0.8	0.01	0.1	0.01	17	1600	1576.29893522664	0.990218517491499	0.991261874855499	0.991261874855499	0.994684177611007	1	1588	NA	10	8	8	8	NA	5	8	1	1	NA
1-180	73	1	1	0.8	0.01	0.1	0.01	22	1600	1689.20481987094	0.996677646129396	0.997554834721766	0.997554834721766	0.991869918699187	1	1582	NA	2	1	1	13	NA	1	4	4	0	NA
1-180	74	1	1	0.8	0.01	0.1	0.01	10	1600	1709.08110658068	0.994523742594927	0.999374608368157	0.999374608368157	0.999374609130707	1	1593	NA	1	1	1	1	NA	3	0	0	0	NA
1-180	75	1	1	0.8	0.01	0.1	0.01	18	1600	1594.2094116141	0.993634003609765	0.996790041933449	0.996790041933449	0.99437148217636	1	1576	NA	9	4	4	9	NA	2	1	1	0	NA
1-180	76	1	1	0.8	0.01	0.1	0.01	13	1600	1633.74451647607	0.99956926590108	0.999568622397411	0.999568622397411	0.998749218261413	4	1577	NA	0	0	0	0	NA	0	0	0	4	NA
1-180	77	1	1	0.8	0.01	0.1	0.01	18	1600	1630.95671245315	0.99761303198351	0.997959350460145	0.997959350460145	0.998436522826767	1	1577	NA	3	3	3	2	NA	0	0	0	1	NA
1-180	78	1	1	0.8	0.01	0.1	0.01	23	1600	1686.850692204	0.998418877925265	0.999144089750266	0.999144089750266	0.9953095684803	1	1558	NA	0	0	0	7	NA	1	2	1	1	NA
1-180	79	1	1	0.8	0.01	0.1	0.01	20	1600	1588.20624868696	0.999573839909802	0.999653458608638	0.999653458608638	0.999687304565353	2	1565	NA	0	0	0	0	NA	0	0	0	1	NA
1-180	8	1	1	0.8	0.01	0.1	0.01	30	1600	1683.75100157814	0.996552503004132	0.997440275909415	0.997440275909415	0.9906191369606	3	1531	NA	1	1	1	7	NA	2	2	2	16	NA
1-180	80	1	1	0.8	0.01	0.1	0.01	21	1600	1528.62975348356	0.996354619327761	0.996072462245711	0.996072462245711	0.999374609130707	1	1571	NA	4	4	1	1	NA	0	0	3	0	NA
1-180	81	1	1	0.8	0.01	0.1	0.01	17	1600	1594.26606736848	0.998363174692902	0.999359524316272	0.999359524316272	1	1	1580	NA	0	0	0	0	NA	0	0	0	0	NA
1-180	82	1	1	0.8	0.01	0.1	0.01	14	1600	1577.69059210963	0.998991313643006	0.99928938547416	0.99928938547416	0.99906191369606	1	1570	NA	0	0	0	1	NA	3	1	1	1	NA
1-180	83	1	1	0.8	0.01	0.1	0.01	15	1600	1598.54672572713	0.999089456382744	0.999689491009534	0.999689491009534	0.998436522826767	2	1574	NA	0	0	0	1	NA	1	0	0	3	NA
1-180	84	1	1	0.8	0.01	0.1	0.01	16	1600	1601.54254581919	0.997482111313455	0.998076085537831	0.998076085537831	0.998749218261413	2	1578	NA	3	3	3	1	NA	0	0	0	2	NA
1-180	85	1	1	0.8	0.01	0.1	0.01	11	1600	1530.45590215788	0.999999820134206	0.999999890946934	0.999999890946934	1	1	1584	NA	0	0	0	0	NA	0	0	0	0	NA
1-180	86	1	1	0.8	0.01	0.1	0.01	21	1600	1609.54896674303	0.997230945836182	0.997568363605578	0.997568363605578	0.99343339587242	4	1562	NA	1	0	1	5	NA	3	4	3	11	NA
1-180	87	1	1	0.8	0.01	0.1	0.01	21	1600	1670.27128638734	0.998121141734585	0.999116335449774	0.999116335449774	0.998436522826767	1	1569	NA	3	0	0	2	NA	0	3	0	1	NA
1-180	88	1	1	0.8	0.01	0.1	0.01	8	1600	1600.12381041762	0.999097565123869	0.99993487162983	0.99993487162983	1	1	1588	NA	0	0	0	0	NA	1	0	0	0	NA
1-180	89	1	1	0.8	0.01	0.1	0.01	19	1600	1653.73192809319	0.996441119425503	0.998121027515016	0.998121027515016	0.99812382739212	1	1577	NA	2	3	3	3	NA	2	0	0	0	NA
1-180	9	1	1	0.8	0.01	0.1	0.01	19	1600	1605.36601220043	0.996670028848105	0.997793990873347	0.997793990873347	0.996873045653533	2	1552	NA	5	0	0	4	NA	0	3	5	2	NA
1-180	90	1	1	0.8	0.01	0.1	0.01	25	1600	1682.47288202919	0.994800442813463	0.995833401502692	0.995833401502692	0.99812382739212	1	1572	NA	3	0	0	3	NA	2	3	3	0	NA
1-180	91	1	1	0.8	0.01	0.1	0.01	13	1600	1606.34006544269	0.994064086005198	0.997763208790221	0.997763208790221	1	1	1583	NA	0	0	0	0	NA	3	2	2	0	NA
1-180	92	1	1	0.8	0.01	0.1	0.01	12	1600	1617.49672235741	0.9989881172321	0.999373814981669	0.999373814981669	0.999374609130707	1	1578	NA	1	1	1	1	NA	0	0	0	0	NA
1-180	93	1	1	0.8	0.01	0.1	0.01	14	1600	1589.38661511707	0.999369955861832	0.999361755373932	0.999361755373932	0.999374609130707	1	1585	NA	1	1	1	1	NA	0	0	0	0	NA
1-180	94	1	1	0.8	0.01	0.1	0.01	13	1600	1604.55557060646	0.998737938844259	0.998720175115825	0.998720175115825	0.998749218261413	1	1575	NA	2	2	1	2	NA	0	0	1	0	NA
1-180	95	1	1	0.8	0.01	0.1	0.01	7	1600	1617.53991243525	0.999995380513393	0.999993898378357	0.999993898378357	1	1	1588	NA	0	0	0	0	NA	0	0	0	0	NA
1-180	96	1	1	0.8	0.01	0.1	0.01	17	1600	1663.29574449319	0.992736133110889	0.99459990995736	0.99459990995736	0.997498436522827	1	1589	NA	4	4	5	4	NA	2	2	0	0	NA
1-180	97	1	1	0.8	0.01	0.1	0.01	12	1600	1578.05090180065	0.995348871806409	0.996734077436378	0.996734077436378	0.99812382739212	1	1592	NA	2	2	3	3	NA	2	2	0	0	NA
1-180	98	1	1	0.8	0.01	0.1	0.01	28	1600	1674.16617861164	0.996713776955946	0.996698687064898	0.996698687064898	0.98686679174484	3	1558	NA	1	3	1	19	NA	4	2	5	4	NA
1-180	99	1	1	0.8	0.01	0.1	0.01	18	1600	1659.43280212605	0.996871227755332	0.996871652216853	0.996871652216853	0.99718574108818	1	1587	NA	5	5	5	4	NA	0	0	0	1	NA
1-189	1	1	1	0.01	0.8	0.1	0.01	99	1600	1638.01301933563	0.997158515117958	0.997882820912728	0.997882820912728	0.99624765478424	16	187	NA	2	2	2	2	NA	0	1	0	8	NA
1-189	10	1	1	0.01	0.8	0.1	0.01	117	1600	1663.37475911413	0.996383818293788	0.995963218187204	0.995963218187204	0.993120700437774	8	193	NA	5	5	5	8	NA	0	0	0	6	NA
1-189	100	1	1	0.01	0.8	0.1	0.01	102	1600	1675.77698328536	0.994303343513433	0.990631266631549	0.990631266631549	0.99155722326454	41	239	NA	6	12	7	6	NA	4	5	6	15	NA
1-189	101	1	1	0.01	0.8	0.1	0.01	107	1600	1640.61598346016	0.963807165458973	0.996931618399921	0.996931618399921	0.996873045653533	2	181	NA	11	3	3	4	NA	39	3	4	2	NA
1-189	102	1	1	0.01	0.8	0.1	0.01	106	1600	1610.12823373999	0.973647083365253	0.978318257406776	0.978318257406776	0.989368355222014	2	169	NA	13	9	3	6	NA	29	23	3	22	NA
1-189	103	1	1	0.01	0.8	0.1	0.01	94	1600	1654.9409469296	0.997342123644231	0.997284525303756	0.997284525303756	0.994996873045654	48	213	NA	3	2	2	2	NA	0	1	1	12	NA
1-189	104	1	1	0.01	0.8	0.1	0.01	114	1600	1650.0917404042	0.992191830170597	0.993564283989576	0.993564283989576	0.988117573483427	1	225	NA	5	8	7	2	NA	6	1	2	34	NA
1-189	105	1	1	0.01	0.8	0.1	0.01	121	1600	1716.07060643355	0.995112720368099	0.995033179210217	0.995033179210217	0.99249530956848	43	266	NA	5	6	5	5	NA	4	3	4	14	NA
1-189	106	1	1	0.01	0.8	0.1	0.01	95	1600	1610.34104920986	0.998552299601445	0.99825587083661	0.99825587083661	0.99624765478424	32	185	NA	1	1	1	1	NA	1	2	2	10	NA
1-189	107	1	1	0.01	0.8	0.1	0.01	107	1600	1676.03260078104	0.996578268229386	0.996420470303686	0.996420470303686	0.994996873045654	64	179	NA	4	3	3	2	NA	1	3	3	12	NA
1-189	108	1	1	0.01	0.8	0.1	0.01	97	1600	1557.76541958346	0.993529685196222	0.996858473488307	0.996858473488307	0.996873045653533	8	174	NA	2	1	1	2	NA	3	4	4	6	NA
1-189	109	1	1	0.01	0.8	0.1	0.01	115	1600	1754.6747434233	0.990955973886461	0.995613795634298	0.995613795634298	0.995622263914947	12	198	NA	5	5	5	3	NA	5	2	1	8	NA
1-189	11	1	1	0.01	0.8	0.1	0.01	105	1600	1831.25809852874	0.997314966957527	0.997399101152506	0.997399101152506	0.995934959349594	32	265	NA	2	2	2	2	NA	2	2	3	9	NA
1-189	110	1	1	0.01	0.8	0.1	0.01	101	1600	1735.90334611046	0.994517090885788	0.997115644260838	0.997115644260838	0.99437148217636	18	171	NA	1	1	1	1	NA	6	2	3	16	NA
1-189	111	1	1	0.01	0.8	0.1	0.01	88	1600	1665.08268786498	0.998251612981083	0.998254071269852	0.998254071269852	0.996873045653533	8	163	NA	1	1	1	1	NA	2	2	2	8	NA
1-189	112	1	1	0.01	0.8	0.1	0.01	112	1600	1717.04571099121	0.993760182628233	0.996657860593722	0.996657860593722	0.995622263914947	24	195	NA	1	0	0	1	NA	6	5	5	12	NA
1-189	113	1	1	0.01	0.8	0.1	0.01	105	1600	1703.92814308701	0.996535707283493	0.996816725169829	0.996816725169829	0.994996873045654	36	203	NA	1	1	3	2	NA	3	3	1	12	NA
1-189	114	1	1	0.01	0.8	0.1	0.01	114	1600	1735.36625801457	0.993928028684828	0.999188424617559	0.999188424617559	0.993746091307067	3	207	NA	0	0	0	0	NA	6	0	0	20	NA
1-189	115	1	1	0.01	0.8	0.1	0.01	104	1600	1701.24359476458	0.996458345918534	0.996306508398225	0.996306508398225	0.994996873045654	16	201	NA	4	4	4	4	NA	0	0	0	8	NA
1-189	116	1	1	0.01	0.8	0.1	0.01	93	1600	1656.61115878772	0.9941569549255	0.998030615939155	0.998030615939155	0.994996873045654	16	171	NA	4	1	1	3	NA	1	3	3	10	NA
1-189	117	1	1	0.01	0.8	0.1	0.01	90	1600	1585.27574728483	0.998303437796187	0.998060843359974	0.998060843359974	0.996560350218887	2	150	NA	2	2	2	5	NA	0	0	0	1	NA
1-189	118	1	1	0.01	0.8	0.1	0.01	117	1600	1783.66777056873	0.996134790576937	0.996985888001193	0.996985888001193	0.994996873045654	32	254	NA	1	1	1	2	NA	1	3	3	12	NA
1-189	119	1	1	0.01	0.8	0.1	0.01	104	1600	1593.77962797208	0.998770471867231	0.999254666351824	0.999254666351824	0.996873045653533	32	189	NA	0	0	0	0	NA	0	0	0	10	NA
1-189	12	1	1	0.01	0.8	0.1	0.01	96	1600	1609.88281837913	0.995066065460692	0.997631021199476	0.997631021199476	0.995622263914947	24	172	NA	2	2	2	2	NA	5	1	1	10	NA
1-189	120	1	1	0.01	0.8	0.1	0.01	118	1600	1797.47137619748	0.989606741872621	0.992438553287593	0.992438553287593	0.988117573483427	1	339	NA	9	2	3	9	NA	6	11	10	20	NA
1-189	121	1	1	0.01	0.8	0.1	0.01	104	1600	1638.52764645322	0.991179950929739	0.99469744965883	0.99469744965883	0.994996873045654	32	180	NA	6	4	4	3	NA	8	4	1	10	NA
1-189	122	1	1	0.01	0.8	0.1	0.01	97	1600	1693.91868090739	0.992669481710005	0.995616992757668	0.995616992757668	0.994996873045654	18	185	NA	4	5	5	3	NA	5	2	2	10	NA
1-189	123	1	1	0.01	0.8	0.1	0.01	103	1600	1685.04043006885	0.997030717322372	0.997022052657483	0.997022052657483	0.99437148217636	8	207	NA	3	2	2	5	NA	3	3	3	8	NA
1-189	124	1	1	0.01	0.8	0.1	0.01	94	1600	1674.39511590779	0.993982316101181	0.999048885763272	0.999048885763272	0.99624765478424	2	175	NA	4	0	0	5	NA	1	2	2	2	NA
1-189	125	1	1	0.01	0.8	0.1	0.01	94	1600	1725.71213947549	0.995628693317806	0.996420064988072	0.996420064988072	0.995622263914947	8	202	NA	7	2	2	4	NA	0	5	3	6	NA
1-189	126	1	1	0.01	0.8	0.1	0.01	100	1600	1652.0368772997	0.996687588527599	0.996987500034903	0.996987500034903	0.99624765478424	6	186	NA	2	2	2	3	NA	1	1	1	6	NA
1-189	127	1	1	0.01	0.8	0.1	0.01	103	1600	1651.84234030637	0.983973413706952	0.996903806834744	0.996903806834744	0.993746091307067	8	173	NA	3	3	4	7	NA	15	2	3	6	NA
1-189	128	1	1	0.01	0.8	0.1	0.01	111	1600	1712.58938040938	0.994433321735802	0.993777793617777	0.993777793617777	0.990931832395247	8	258	NA	5	8	5	5	NA	2	2	5	19	NA
1-189	129	1	1	0.01	0.8	0.1	0.01	113	1600	1685.42087906231	0.993260771413214	0.994414296606219	0.994414296606219	0.993746091307067	64	220	NA	5	4	4	4	NA	4	1	2	12	NA
1-189	13	1	1	0.01	0.8	0.1	0.01	107	1600	1598.72037494871	0.996360850729461	0.995919407386063	0.995919407386063	0.99624765478424	2	236	NA	1	3	1	5	NA	5	3	5	2	NA
1-189	130	1	1	0.01	0.8	0.1	0.01	112	1600	1728.258883557	0.995323454915995	0.995102818930361	0.995102818930361	0.993746091307067	16	277	NA	6	6	6	6	NA	1	1	1	8	NA
1-189	131	1	1	0.01	0.8	0.1	0.01	88	1600	1797.29700069047	0.995080525868539	0.997021413975671	0.997021413975671	0.995622263914947	24	297	NA	3	1	1	2	NA	5	2	2	10	NA
1-189	132	1	1	0.01	0.8	0.1	0.01	93	1600	1604.65444222864	0.960071532012761	0.998614642291608	0.998614642291608	0.99624765478424	16	133	NA	8	2	2	2	NA	47	0	0	8	NA
1-189	133	1	1	0.01	0.8	0.1	0.01	101	1600	1620.27599336067	0.992744022991842	0.995090489348912	0.995090489348912	0.99437148217636	8	172	NA	6	6	6	6	NA	5	1	1	6	NA
1-189	134	1	1	0.01	0.8	0.1	0.01	100	1600	1656.86407324718	0.996552852717729	0.996485501393298	0.996485501393298	0.99437148217636	8	206	NA	4	4	4	5	NA	2	2	2	8	NA
1-189	135	1	1	0.01	0.8	0.1	0.01	105	1600	1708.96773089439	0.991312662903888	0.993000269746671	0.993000269746671	0.988117573483427	7	225	NA	7	5	1	11	NA	4	6	5	16	NA
1-189	136	1	1	0.01	0.8	0.1	0.01	101	1600	1745.87720329324	0.994011654913286	0.997237686041961	0.997237686041961	0.993120700437774	11	184	NA	3	3	3	3	NA	7	1	1	16	NA
1-189	137	1	1	0.01	0.8	0.1	0.01	105	1600	1631.10816988459	0.993927970414834	0.99383141193366	0.99383141193366	0.9906191369606	35	259	NA	5	5	5	8	NA	2	6	2	14	NA
1-189	138	1	1	0.01	0.8	0.1	0.01	88	1600	1588.82621280569	0.995646622840294	0.996685919359821	0.996685919359821	0.99624765478424	32	163	NA	1	1	1	1	NA	3	2	3	10	NA
1-189	139	1	1	0.01	0.8	0.1	0.01	107	1600	2085.31872414278	0.99225514765235	0.995628252201118	0.995628252201118	0.99249530956848	24	465	NA	6	2	3	7	NA	6	5	4	10	NA
1-189	14	1	1	0.01	0.8	0.1	0.01	92	1600	1630.39431070764	0.978066151391146	0.992012869230035	0.992012869230035	0.993746091307067	11	135	NA	6	3	3	2	NA	25	6	2	16	NA
1-189	140	1	1	0.01	0.8	0.1	0.01	82	1600	1565.49768300711	0.992886335925915	0.99776185489127	0.99776185489127	0.997498436522827	4	159	NA	2	2	2	2	NA	8	2	2	4	NA
1-189	141	1	1	0.01	0.8	0.1	0.01	93	1600	1636.75813945791	0.995607170593065	0.996232221093145	0.996232221093145	0.993746091307067	30	179	NA	3	3	2	3	NA	1	0	2	14	NA
1-189	142	1	1	0.01	0.8	0.1	0.01	85	1600	1644.96076203218	0.997483871325343	0.999501457680801	0.999501457680801	0.993746091307067	30	173	NA	0	0	0	3	NA	4	0	0	14	NA
1-189	143	1	1	0.01	0.8	0.1	0.01	97	1600	1650.97433915874	0.997547780046946	0.997461734079719	0.997461734079719	0.99249530956848	3	222	NA	3	3	3	2	NA	0	0	0	20	NA
1-189	144	1	1	0.01	0.8	0.1	0.01	107	1600	1753.82542757431	0.997942382587902	0.998907408004931	0.998907408004931	0.99624765478424	16	200	NA	1	1	1	2	NA	0	0	1	8	NA
1-189	145	1	1	0.01	0.8	0.1	0.01	117	1600	1712.44043743803	0.988226388248417	0.991096358943147	0.991096358943147	0.98874296435272	4	253	NA	6	6	4	6	NA	14	7	5	24	NA
1-189	146	1	1	0.01	0.8	0.1	0.01	132	1600	1679.25420167971	0.994855503058602	0.994358019199295	0.994358019199295	0.98874296435272	4	227	NA	6	5	4	6	NA	3	4	5	24	NA
1-189	147	1	1	0.01	0.8	0.1	0.01	111	1600	1733.15860242429	0.996092351182088	0.99627686050506	0.99627686050506	0.995622263914947	8	218	NA	4	4	4	4	NA	1	0	0	6	NA
1-189	148	1	1	0.01	0.8	0.1	0.01	103	1600	1629.05806379254	0.995935880195205	0.995757640584842	0.995757640584842	0.994996873045654	4	206	NA	5	5	5	6	NA	1	2	2	4	NA
1-189	149	1	1	0.01	0.8	0.1	0.01	94	1600	1675.01388850169	0.996799250495885	0.996923304086356	0.996923304086356	0.996560350218887	16	188	NA	2	2	2	2	NA	2	1	1	7	NA
1-189	15	1	1	0.01	0.8	0.1	0.01	116	1600	1711.16769854169	0.986226170159687	0.987410841265661	0.987410841265661	0.982489055659787	1	290	NA	10	9	6	13	NA	11	13	1	30	NA
1-189	150	1	1	0.01	0.8	0.1	0.01	116	1600	1738.0399395337	0.994319062178449	0.994903379874185	0.994903379874185	0.9906191369606	6	225	NA	5	4	4	5	NA	3	4	3	20	NA
1-189	151	1	1	0.01	0.8	0.1	0.01	114	1600	1601.9979301732	0.999131738984715	0.998899484146872	0.998899484146872	0.993120700437774	3	232	NA	0	0	0	1	NA	1	1	1	20	NA
1-189	152	1	1	0.01	0.8	0.1	0.01	103	1600	1642.38812734843	0.994560640099045	0.995411484092905	0.995411484092905	0.991869918699187	4	224	NA	3	3	3	3	NA	4	3	1	20	NA
1-189	153	1	1	0.01	0.8	0.1	0.01	100	1600	1815.5846166537	0.995469711317936	0.996943227856073	0.996943227856073	0.996873045653533	4	270	NA	3	3	3	3	NA	2	0	0	4	NA
1-189	154	1	1	0.01	0.8	0.1	0.01	108	1600	1712.37943150675	0.993885745317144	0.996253226472791	0.996253226472791	0.995622263914947	16	201	NA	3	0	0	3	NA	5	6	6	8	NA
1-189	155	1	1	0.01	0.8	0.1	0.01	106	1600	1649.16489911417	0.997552945525244	0.997701584948002	0.997701584948002	0.993120700437774	7	209	NA	3	3	3	3	NA	0	0	2	16	NA
1-189	156	1	1	0.01	0.8	0.1	0.01	114	1600	1681.36566791312	0.987144065221206	0.990107503860497	0.990107503860497	0.9906191369606	8	239	NA	11	11	11	5	NA	12	6	4	20	NA
1-189	157	1	1	0.01	0.8	0.1	0.01	94	1600	1668.7891582007	0.992319352949763	0.994020450628584	0.994020450628584	0.99249530956848	48	177	NA	5	3	3	6	NA	4	3	3	12	NA
1-189	158	1	1	0.01	0.8	0.1	0.01	102	1600	1695.56448487825	0.992330257064154	0.99374688725613	0.99374688725613	0.991869918699187	16	211	NA	3	3	3	9	NA	12	5	6	8	NA
1-189	159	1	1	0.01	0.8	0.1	0.01	114	1600	1928.58118257032	0.993910795749969	0.993294112659771	0.993294112659771	0.9906191369606	1	432	NA	6	6	10	4	NA	3	6	1	22	NA
1-189	16	1	1	0.01	0.8	0.1	0.01	107	1600	1813.0250425016	0.994852648573075	0.996818974714956	0.996818974714956	0.994996873045654	40	238	NA	6	1	1	1	NA	1	4	4	14	NA
1-189	160	1	1	0.01	0.8	0.1	0.01	106	1600	1702.03947953796	0.998412768602299	0.998323670918597	0.998323670918597	0.995622263914947	20	198	NA	2	1	1	2	NA	0	1	1	10	NA
1-189	161	1	1	0.01	0.8	0.1	0.01	111	1600	1590.22768180688	0.997338324670266	0.997047732446762	0.997047732446762	0.996873045653533	4	229	NA	3	3	3	3	NA	0	2	2	4	NA
1-189	162	1	1	0.01	0.8	0.1	0.01	88	1600	1691.91305265748	0.994792427016567	0.995767884620031	0.995767884620031	0.99437148217636	32	151	NA	4	6	6	4	NA	2	1	1	10	NA
1-189	163	1	1	0.01	0.8	0.1	0.01	104	1600	1734.00563578102	0.997826937549685	0.997549421552825	0.997549421552825	0.996560350218887	16	274	NA	2	2	2	2	NA	1	1	1	7	NA
1-189	164	1	1	0.01	0.8	0.1	0.01	112	1600	1655.67646141887	0.989301566229666	0.994344227436514	0.994344227436514	0.995622263914947	2	181	NA	8	3	3	6	NA	2	8	1	2	NA
1-189	165	1	1	0.01	0.8	0.1	0.01	107	1600	1653.56286456768	0.981981957207041	0.994880022026328	0.994880022026328	0.991869918699187	23	200	NA	8	3	3	5	NA	16	5	1	16	NA
1-189	166	1	1	0.01	0.8	0.1	0.01	105	1600	1737.51916387755	0.993803111158156	0.994321719365598	0.994321719365598	0.9906191369606	11	216	NA	4	5	5	6	NA	4	2	2	18	NA
1-189	167	1	1	0.01	0.8	0.1	0.01	95	1600	1678.33163766702	0.990886181371117	0.993342130986669	0.993342130986669	0.99437148217636	32	176	NA	5	0	2	1	NA	10	14	0	16	NA
1-189	168	1	1	0.01	0.8	0.1	0.01	103	1600	1585.32613796198	0.998239137976374	0.998135676617157	0.998135676617157	0.997498436522827	3	204	NA	2	2	2	2	NA	0	0	0	4	NA
1-189	169	1	1	0.01	0.8	0.1	0.01	106	1600	1662.74100837506	0.993225759827838	0.996469406588477	0.996469406588477	0.995622263914947	6	174	NA	1	2	2	4	NA	5	3	4	6	NA
1-189	17	1	1	0.01	0.8	0.1	0.01	111	1600	1623.75065918864	0.995379725487421	0.996525265917737	0.996525265917737	0.993120700437774	48	202	NA	5	5	5	5	NA	2	1	1	12	NA
1-189	170	1	1	0.01	0.8	0.1	0.01	112	1600	1692.75146311857	0.997524888770726	0.997433840358612	0.997433840358612	0.99437148217636	32	201	NA	3	2	2	4	NA	0	2	3	10	NA
1-189	171	1	1	0.01	0.8	0.1	0.01	112	1600	1631.45301585858	0.998140155224715	0.997856847006989	0.997856847006989	0.99624765478424	16	208	NA	2	1	1	2	NA	1	2	2	8	NA
1-189	172	1	1	0.01	0.8	0.1	0.01	107	1600	1676.46110158776	0.995934139152893	0.995840869923196	0.995840869923196	0.993120700437774	20	217	NA	6	6	6	4	NA	0	0	0	14	NA
1-189	173	1	1	0.01	0.8	0.1	0.01	108	1600	1674.25904329779	0.982103379523786	0.995451054927391	0.995451054927391	0.99624765478424	32	184	NA	0	5	5	1	NA	20	1	1	10	NA
1-189	174	1	1	0.01	0.8	0.1	0.01	87	1600	1629.49079446977	0.996322408962892	0.997510788606811	0.997510788606811	0.996873045653533	8	164	NA	2	1	1	2	NA	5	2	2	6	NA
1-189	175	1	1	0.01	0.8	0.1	0.01	108	1600	1664.80190814472	0.971250592949405	0.994799325302755	0.994799325302755	0.99249530956848	7	176	NA	7	3	4	3	NA	34	2	1	18	NA
1-189	176	1	1	0.01	0.8	0.1	0.01	106	1600	1627.41366955239	0.995811806169286	0.995803981274583	0.995803981274583	0.995622263914947	8	202	NA	6	6	6	4	NA	0	0	0	6	NA
1-189	177	1	1	0.01	0.8	0.1	0.01	92	1600	1904.38733271567	0.996444266876539	0.998048843120982	0.998048843120982	0.997498436522827	8	364	NA	1	1	1	1	NA	5	1	1	6	NA
1-189	178	1	1	0.01	0.8	0.1	0.01	108	1600	1680.8639544545	0.990508555250805	0.995946832079504	0.995946832079504	0.993746091307067	8	207	NA	2	3	3	6	NA	14	4	4	8	NA
1-189	179	1	1	0.01	0.8	0.1	0.01	94	1600	1659.49586661795	0.996001019478603	0.99738053040029	0.99738053040029	0.994996873045654	4	173	NA	3	2	2	6	NA	3	2	2	4	NA
1-189	18	1	1	0.01	0.8	0.1	0.01	96	1600	1624.31175569089	0.999338084133751	0.999193350438658	0.999193350438658	0.99624765478424	24	178	NA	0	0	0	1	NA	0	0	0	10	NA
1-189	180	1	1	0.01	0.8	0.1	0.01	117	1600	1640.78956583699	0.997393609330465	0.997107765676752	0.997107765676752	0.99437148217636	48	225	NA	3	3	3	3	NA	1	1	1	12	NA
1-189	181	1	1	0.01	0.8	0.1	0.01	100	1600	1762.475290793	0.992811133511428	0.992567783245655	0.992567783245655	0.991244527829894	3	241	NA	3	3	4	4	NA	11	13	4	20	NA
1-189	182	1	1	0.01	0.8	0.1	0.01	107	1600	1672.89887848808	0.986612216072802	0.997925062245644	0.997925062245644	0.996873045653533	1	182	NA	3	1	1	5	NA	10	1	1	0	NA
1-189	183	1	1	0.01	0.8	0.1	0.01	110	1600	1695.34341714691	0.992404785845226	0.993165411345338	0.993165411345338	0.993120700437774	27	224	NA	9	9	9	3	NA	0	0	0	16	NA
1-189	184	1	1	0.01	0.8	0.1	0.01	127	1600	1714.40779960714	0.985843829841884	0.992656900131924	0.992656900131924	0.988117573483427	4	244	NA	4	2	2	2	NA	15	6	3	34	NA
1-189	185	1	1	0.01	0.8	0.1	0.01	110	1600	1734.96725961246	0.998144152443593	0.998317501793601	0.998317501793601	0.994996873045654	4	200	NA	1	1	1	6	NA	3	1	1	4	NA
1-189	186	1	1	0.01	0.8	0.1	0.01	92	1600	1662.62915300489	0.999302031641941	0.99919522181703	0.99919522181703	0.993746091307067	4	202	NA	0	0	0	0	NA	0	0	0	20	NA
1-189	187	1	1	0.01	0.8	0.1	0.01	97	1600	1599.70516972704	0.992342259391449	0.996243164267774	0.996243164267774	0.99249530956848	6	192	NA	5	0	0	2	NA	5	6	2	20	NA
1-189	188	1	1	0.01	0.8	0.1	0.01	118	1600	1654.75628396663	0.989358602744371	0.99341494545454	0.99341494545454	0.989368355222014	1	199	NA	3	6	6	2	NA	9	4	5	30	NA
1-189	189	1	1	0.01	0.8	0.1	0.01	119	1600	1645.03659839023	0.993581533659577	0.993731451578978	0.993731451578978	0.9906191369606	17	257	NA	8	7	7	6	NA	0	1	1	18	NA
1-189	19	1	1	0.01	0.8	0.1	0.01	103	1600	1653.54339336865	0.976413687717303	0.999066575222013	0.999066575222013	0.997498436522827	16	165	NA	3	0	0	0	NA	35	1	1	8	NA
1-189	190	1	1	0.01	0.8	0.1	0.01	111	1600	1674.32892784659	0.995922116914075	0.998570700937334	0.998570700937334	0.993746091307067	16	196	NA	1	0	0	6	NA	4	3	3	8	NA
1-189	191	1	1	0.01	0.8	0.1	0.01	126	1600	1671.35638457733	0.997430769291753	0.997293613923876	0.997293613923876	0.991244527829894	1	215	NA	3	3	3	4	NA	1	1	1	20	NA
1-189	192	1	1	0.01	0.8	0.1	0.01	106	1600	1719.20363398953	0.997952529822583	0.997634646397001	0.997634646397001	0.993120700437774	22	186	NA	2	2	2	2	NA	1	2	1	18	NA
1-189	193	1	1	0.01	0.8	0.1	0.01	98	1600	1702.15882041003	0.995167929647924	0.996583542235689	0.996583542235689	0.994996873045654	8	178	NA	5	5	5	5	NA	2	1	1	6	NA
1-189	194	1	1	0.01	0.8	0.1	0.01	113	1600	1655.14591918812	0.988936317416699	0.996267139836419	0.996267139836419	0.99624765478424	8	187	NA	3	4	5	3	NA	8	3	1	6	NA
1-189	195	1	1	0.01	0.8	0.1	0.01	105	1600	1790.122885644	0.996143713574729	0.996158629060298	0.996158629060298	0.995622263914947	4	205	NA	2	2	2	5	NA	3	4	4	4	NA
1-189	196	1	1	0.01	0.8	0.1	0.01	102	1600	1675.76541502888	0.997014727702378	0.99723171681174	0.99723171681174	0.99624765478424	16	198	NA	3	3	3	2	NA	1	1	1	8	NA
1-189	197	1	1	0.01	0.8	0.1	0.01	93	1600	1661.3650717048	0.998344663217072	0.998583340122756	0.998583340122756	0.996873045653533	16	194	NA	1	1	1	1	NA	0	0	0	8	NA
1-189	198	1	1	0.01	0.8	0.1	0.01	91	1600	1682.67422698456	0.997400903937912	0.997788314974489	0.997788314974489	0.993746091307067	18	176	NA	0	0	0	0	NA	2	3	3	20	NA
1-189	199	1	1	0.01	0.8	0.1	0.01	98	1600	1653.48321377509	0.996534575125042	0.9977658047652	0.9977658047652	0.994996873045654	4	198	NA	2	3	3	6	NA	4	0	3	4	NA
1-189	2	1	1	0.01	0.8	0.1	0.01	97	1600	1670.85658242607	0.996938871752286	0.997100981003764	0.997100981003764	0.995622263914947	32	213	NA	3	3	3	2	NA	0	1	1	10	NA
1-189	20	1	1	0.01	0.8	0.1	0.01	106	1600	1717.59050262965	0.989871342999698	0.992375201313769	0.992375201313769	0.99155722326454	48	197	NA	8	6	3	7	NA	7	5	7	13	NA
1-189	200	1	1	0.01	0.8	0.1	0.01	117	1600	1685.95598901904	0.992873282947877	0.995182456200098	0.995182456200098	0.993746091307067	8	222	NA	6	6	6	6	NA	3	2	2	8	NA
1-189	21	1	1	0.01	0.8	0.1	0.01	97	1600	1734.54183759243	0.994293166988153	0.996319156082326	0.996319156082326	0.996873045653533	8	189	NA	4	3	3	2	NA	5	2	2	6	NA
1-189	22	1	1	0.01	0.8	0.1	0.01	101	1600	1717.55532521873	0.989617745504015	0.991743262317885	0.991743262317885	0.994996873045654	16	213	NA	6	6	1	4	NA	5	1	7	8	NA
1-189	23	1	1	0.01	0.8	0.1	0.01	107	1600	1740.25898243379	0.996946466578899	0.996849042608266	0.996849042608266	0.994058786741714	64	222	NA	4	4	4	4	NA	1	1	1	11	NA
1-189	24	1	1	0.01	0.8	0.1	0.01	108	1600	1732.55398325316	0.994537539128915	0.995004738635744	0.995004738635744	0.99249530956848	43	225	NA	4	6	6	5	NA	5	1	1	14	NA
1-189	25	1	1	0.01	0.8	0.1	0.01	108	1600	1703.96219904281	0.992019008647879	0.991157581530522	0.991157581530522	0.989993746091307	5	250	NA	3	3	2	6	NA	8	12	9	20	NA
1-189	26	1	1	0.01	0.8	0.1	0.01	101	1600	1700.35023541817	0.996669759194895	0.997513787857083	0.997513787857083	0.994996873045654	8	201	NA	1	1	1	5	NA	4	2	2	6	NA
1-189	27	1	1	0.01	0.8	0.1	0.01	101	1600	1717.37468992696	0.997472784113969	0.997437818046158	0.997437818046158	0.99437148217636	32	191	NA	3	3	3	4	NA	1	1	1	10	NA
1-189	28	1	1	0.01	0.8	0.1	0.01	103	1600	1649.71912816969	0.996603036254853	0.996901902654136	0.996901902654136	0.994996873045654	41	216	NA	1	2	2	1	NA	2	2	2	14	NA
1-189	29	1	1	0.01	0.8	0.1	0.01	92	1600	1675.95466087508	0.996719800837007	0.998055741349214	0.998055741349214	0.996873045653533	6	167	NA	2	2	2	2	NA	3	1	1	6	NA
1-189	3	1	1	0.01	0.8	0.1	0.01	117	1600	1804.17105662512	0.996653302927814	0.996755549568629	0.996755549568629	0.99437148217636	24	231	NA	3	3	3	4	NA	1	1	1	10	NA
1-189	30	1	1	0.01	0.8	0.1	0.01	105	1600	1729.78095567083	0.987685318846452	0.995212364644311	0.995212364644311	0.993746091307067	13	193	NA	2	0	2	2	NA	14	6	4	16	NA
1-189	31	1	1	0.01	0.8	0.1	0.01	97	1600	1728.9180878113	0.997875205683666	0.997774977831662	0.997774977831662	0.997498436522827	2	181	NA	3	2	2	3	NA	0	1	1	2	NA
1-189	32	1	1	0.01	0.8	0.1	0.01	114	1600	1724.02502760966	0.988289692165734	0.993894777064524	0.993894777064524	0.989055659787367	1	266	NA	15	5	5	8	NA	3	4	4	19	NA
1-189	33	1	1	0.01	0.8	0.1	0.01	99	1600	1618.6611621645	0.997823983256603	0.998025167351169	0.998025167351169	0.995622263914947	24	182	NA	2	2	2	2	NA	0	0	0	10	NA
1-189	34	1	1	0.01	0.8	0.1	0.01	108	1600	1663.44404883934	0.996413883632548	0.997138683501853	0.997138683501853	0.993746091307067	39	207	NA	3	3	3	3	NA	1	0	0	14	NA
1-189	35	1	1	0.01	0.8	0.1	0.01	111	1600	1691.28696266912	0.993112104015652	0.996594137094347	0.996594137094347	0.995622263914947	12	200	NA	2	4	4	3	NA	6	1	1	8	NA
1-189	36	1	1	0.01	0.8	0.1	0.01	111	1600	1692.31366417883	0.994683239659552	0.995228531476793	0.995228531476793	0.99249530956848	38	212	NA	4	5	5	5	NA	2	2	2	14	NA
1-189	37	1	1	0.01	0.8	0.1	0.01	126	1600	1755.31062715868	0.947461342354384	0.994231904261733	0.994231904261733	0.989993746091307	2	204	NA	9	6	6	4	NA	73	2	2	24	NA
1-189	38	1	1	0.01	0.8	0.1	0.01	107	1600	1688.10877847175	0.997470280615971	0.997079493499638	0.997079493499638	0.994996873045654	16	184	NA	2	2	2	3	NA	3	4	4	10	NA
1-189	39	1	1	0.01	0.8	0.1	0.01	118	1600	1640.32903804474	0.967645468899822	0.998377543260015	0.998377543260015	0.99437148217636	8	199	NA	10	0	0	6	NA	30	2	1	6	NA
1-189	4	1	1	0.01	0.8	0.1	0.01	110	1600	1677.59586162907	0.994892607092735	0.99616567796003	0.99616567796003	0.991244527829894	29	198	NA	4	1	2	6	NA	4	5	4	16	NA
1-189	40	1	1	0.01	0.8	0.1	0.01	107	1600	1649.24539864888	0.987079538957132	0.992714984032335	0.992714984032335	0.989993746091307	64	190	NA	7	6	3	10	NA	11	4	5	12	NA
1-189	41	1	1	0.01	0.8	0.1	0.01	93	1600	1676.53179306193	0.994779831877436	0.9959280273361	0.9959280273361	0.99624765478424	32	157	NA	2	1	1	1	NA	3	6	6	10	NA
1-189	42	1	1	0.01	0.8	0.1	0.01	93	1600	1679.0797138108	0.998476894746075	0.99823745820748	0.99823745820748	0.996873045653533	8	182	NA	1	1	1	2	NA	0	1	1	6	NA
1-189	43	1	1	0.01	0.8	0.1	0.01	98	1600	1660.2507108405	0.998905827953553	0.998688054121111	0.998688054121111	0.996873045653533	8	170	NA	1	1	1	1	NA	0	0	0	8	NA
1-189	44	1	1	0.01	0.8	0.1	0.01	115	1600	1632.53351114659	0.994493190272759	0.996708546070236	0.996708546070236	0.991869918699187	18	233	NA	3	3	3	5	NA	3	0	0	16	NA
1-189	45	1	1	0.01	0.8	0.1	0.01	106	1600	1731.01233117007	0.996854950096236	0.99649317075374	0.99649317075374	0.99624765478424	8	244	NA	2	2	2	3	NA	0	3	4	6	NA
1-189	46	1	1	0.01	0.8	0.1	0.01	101	1600	1627.22169155645	0.992091432586159	0.993196252773243	0.993196252773243	0.993746091307067	27	190	NA	8	8	6	3	NA	3	4	6	14	NA
1-189	47	1	1	0.01	0.8	0.1	0.01	81	1600	1626.54815908589	0.99892054996424	0.998780346993845	0.998780346993845	0.99812382739212	4	203	NA	1	1	1	1	NA	0	0	0	4	NA
1-189	48	1	1	0.01	0.8	0.1	0.01	105	1600	1731.56241804874	0.995357812056122	0.995179680843368	0.995179680843368	0.99249530956848	6	215	NA	6	6	4	2	NA	1	1	3	20	NA
1-189	49	1	1	0.01	0.8	0.1	0.01	95	1600	1700.02919214442	0.996037231822371	0.996092173421717	0.996092173421717	0.995622263914947	52	186	NA	0	0	2	0	NA	2	6	3	14	NA
1-189	5	1	1	0.01	0.8	0.1	0.01	106	1600	1633.72446391155	0.998211331248758	0.997962822872297	0.997962822872297	0.997498436522827	3	199	NA	2	2	2	2	NA	0	1	0	4	NA
1-189	50	1	1	0.01	0.8	0.1	0.01	105	1600	1714.19159451085	0.997664136340457	0.997655569370461	0.997655569370461	0.99624765478424	8	220	NA	2	2	2	3	NA	3	1	1	6	NA
1-189	51	1	1	0.01	0.8	0.1	0.01	103	1600	1713.83450270511	0.997266962032091	0.997032391522535	0.997032391522535	0.99249530956848	16	211	NA	1	3	1	8	NA	2	0	2	8	NA
1-189	52	1	1	0.01	0.8	0.1	0.01	107	1600	1709.56148418789	0.995207238993978	0.995577646316611	0.995577646316611	0.99249530956848	34	215	NA	3	5	5	4	NA	3	1	1	16	NA
1-189	53	1	1	0.01	0.8	0.1	0.01	72	1600	1584.54526114753	0.993833820913391	0.997616433711566	0.997616433711566	0.993120700437774	1	143	NA	0	0	0	0	NA	10	1	2	22	NA
1-189	54	1	1	0.01	0.8	0.1	0.01	119	1600	1714.82690371244	0.998725358285931	0.99856763979876	0.99856763979876	0.994996873045654	42	202	NA	1	1	1	1	NA	1	0	0	14	NA
1-189	55	1	1	0.01	0.8	0.1	0.01	91	1600	1671.86407791856	0.996688037673025	0.998052271761018	0.998052271761018	0.993746091307067	16	169	NA	2	2	2	6	NA	1	1	1	8	NA
1-189	56	1	1	0.01	0.8	0.1	0.01	106	1600	1673.07171790889	0.98482582263438	0.994573873276506	0.994573873276506	0.994996873045654	32	166	NA	5	2	2	2	NA	11	6	6	12	NA
1-189	57	1	1	0.01	0.8	0.1	0.01	115	1600	1618.62856670337	0.976932638733551	0.995018766037714	0.995018766037714	0.993120700437774	17	164	NA	3	4	5	3	NA	23	5	3	16	NA
1-189	58	1	1	0.01	0.8	0.1	0.01	98	1600	1664.11293409888	0.998393478936601	0.998347494417334	0.998347494417334	0.99624765478424	32	172	NA	0	0	0	1	NA	3	3	3	10	NA
1-189	59	1	1	0.01	0.8	0.1	0.01	89	1600	1677.45806811103	0.998263490631834	0.998213024046996	0.998213024046996	0.995622263914947	16	241	NA	1	1	1	2	NA	1	1	1	10	NA
1-189	6	1	1	0.01	0.8	0.1	0.01	112	1600	1683.44202045811	0.991984013262353	0.99625386569942	0.99625386569942	0.996873045653533	8	191	NA	1	4	4	2	NA	8	2	2	6	NA
1-189	60	1	1	0.01	0.8	0.1	0.01	119	1600	1652.15206896982	0.991802011893566	0.994776652233289	0.994776652233289	0.989993746091307	32	236	NA	4	2	4	8	NA	10	5	1	16	NA
1-189	61	1	1	0.01	0.8	0.1	0.01	129	1600	1734.76408856823	0.994670882068926	0.995029918792693	0.995029918792693	0.993120700437774	21	248	NA	2	4	4	4	NA	4	1	2	14	NA
1-189	62	1	1	0.01	0.8	0.1	0.01	100	1600	1716.54005367835	0.996933713343645	0.997372267286216	0.997372267286216	0.99624765478424	12	183	NA	0	3	0	2	NA	5	1	4	8	NA
1-189	63	1	1	0.01	0.8	0.1	0.01	89	1600	1669.07532342343	0.996850907449467	0.996931007636719	0.996931007636719	0.994996873045654	24	243	NA	4	2	2	3	NA	1	3	3	10	NA
1-189	64	1	1	0.01	0.8	0.1	0.01	90	1600	1703.79095187212	0.993287698633194	0.999072767815475	0.999072767815475	0.993746091307067	4	187	NA	3	0	0	1	NA	6	1	1	18	NA
1-189	65	1	1	0.01	0.8	0.1	0.01	116	1600	1602.47952934721	0.994520779610643	0.995641141034978	0.995641141034978	0.994996873045654	3	213	NA	5	1	2	5	NA	1	6	3	6	NA
1-189	66	1	1	0.01	0.8	0.1	0.01	104	1600	1681.24678215789	0.99884500453375	0.99875413137299	0.99875413137299	0.994996873045654	12	214	NA	1	1	1	1	NA	0	0	0	14	NA
1-189	67	1	1	0.01	0.8	0.1	0.01	117	1600	1738.46687885014	0.992969144692471	0.9930351332882	0.9930351332882	0.991244527829894	32	286	NA	8	8	7	9	NA	4	4	7	10	NA
1-189	68	1	1	0.01	0.8	0.1	0.01	92	1600	1641.81330549211	0.980979212048792	0.995311676273313	0.995311676273313	0.996873045653533	2	145	NA	5	1	1	4	NA	12	6	1	2	NA
1-189	69	1	1	0.01	0.8	0.1	0.01	109	1600	1748.20516144522	0.997247274251568	0.99741646825235	0.99741646825235	0.996873045653533	12	223	NA	1	1	1	1	NA	2	2	2	8	NA
1-189	7	1	1	0.01	0.8	0.1	0.01	105	1600	1667.84636029879	0.990820309174439	0.997318393663394	0.997318393663394	0.995622263914947	32	172	NA	1	1	1	1	NA	7	1	0	12	NA
1-189	70	1	1	0.01	0.8	0.1	0.01	98	1600	1652.47294226146	0.998202293141182	0.997996727033833	0.997996727033833	0.994996873045654	64	160	NA	2	2	2	2	NA	0	2	2	12	NA
1-189	71	1	1	0.01	0.8	0.1	0.01	106	1600	1665.32456934809	0.992446516863591	0.995535370266805	0.995535370266805	0.993746091307067	22	169	NA	4	5	6	2	NA	4	1	0	16	NA
1-189	72	1	1	0.01	0.8	0.1	0.01	102	1600	1572.60863761467	0.993625102524474	0.99513728890882	0.99513728890882	0.996873045653533	8	217	NA	3	2	2	2	NA	4	3	3	6	NA
1-189	73	1	1	0.01	0.8	0.1	0.01	94	1600	1665.95576877168	0.99759444249825	0.997619219491508	0.997619219491508	0.993120700437774	3	218	NA	3	1	1	1	NA	0	2	2	20	NA
1-189	74	1	1	0.01	0.8	0.1	0.01	105	1600	1662.58222697347	0.996163019172798	0.996132777698916	0.996132777698916	0.99249530956848	48	205	NA	5	5	5	6	NA	1	1	1	12	NA
1-189	75	1	1	0.01	0.8	0.1	0.01	114	1600	1733.0315748949	0.99120667763143	0.996080998435257	0.996080998435257	0.99624765478424	4	189	NA	3	2	2	4	NA	6	2	2	4	NA
1-189	76	1	1	0.01	0.8	0.1	0.01	104	1600	1703.62299014518	0.993681383037855	0.994555320446331	0.994555320446331	0.99437148217636	8	198	NA	6	6	6	6	NA	0	1	1	6	NA
1-189	77	1	1	0.01	0.8	0.1	0.01	113	1600	1635.22903910494	0.995661507219619	0.995901652973609	0.995901652973609	0.98874296435272	6	208	NA	5	3	3	6	NA	2	3	3	24	NA
1-189	78	1	1	0.01	0.8	0.1	0.01	104	1600	1627.83323555759	0.99842224200804	0.998267726191033	0.998267726191033	0.99624765478424	16	186	NA	2	2	2	2	NA	0	0	0	8	NA
1-189	79	1	1	0.01	0.8	0.1	0.01	123	1600	1773.39262289024	0.985640880087728	0.996848296773521	0.996848296773521	0.989368355222014	16	241	NA	12	2	2	12	NA	10	2	2	10	NA
1-189	8	1	1	0.01	0.8	0.1	0.01	91	1600	1625.87976905022	0.997599011144242	0.997368471014443	0.997368471014443	0.99624765478424	8	178	NA	2	2	2	3	NA	1	1	2	6	NA
1-189	80	1	1	0.01	0.8	0.1	0.01	90	1600	1644.90304416702	0.997070584209065	0.999109395683396	0.999109395683396	0.997498436522827	8	162	NA	0	0	0	1	NA	5	2	2	6	NA
1-189	81	1	1	0.01	0.8	0.1	0.01	98	1600	1653.40857735069	0.998438289459853	0.998412450817511	0.998412450817511	0.989993746091307	16	209	NA	2	2	2	7	NA	0	0	0	18	NA
1-189	82	1	1	0.01	0.8	0.1	0.01	111	1600	1711.22486520486	0.998908989426264	0.998645193669178	0.998645193669178	0.994996873045654	20	225	NA	0	0	0	0	NA	1	1	1	16	NA
1-189	83	1	1	0.01	0.8	0.1	0.01	96	1600	1568.04644809927	0.992903935287308	0.997930766563266	0.997930766563266	0.993746091307067	16	158	NA	2	2	2	2	NA	8	0	0	16	NA
1-189	84	1	1	0.01	0.8	0.1	0.01	99	1600	1717.95971462446	0.998267787623818	0.998259751226505	0.998259751226505	0.995934959349594	36	281	NA	1	1	1	1	NA	0	2	2	11	NA
1-189	85	1	1	0.01	0.8	0.1	0.01	92	1600	1657.35245845609	0.998226502708234	0.998316863002287	0.998316863002287	0.99249530956848	18	204	NA	2	2	1	5	NA	0	0	1	14	NA
1-189	86	1	1	0.01	0.8	0.1	0.01	123	1600	1819.1764219559	0.991775977580251	0.993969309114544	0.993969309114544	0.98874296435272	2	366	NA	5	3	3	6	NA	7	5	5	24	NA
1-189	87	1	1	0.01	0.8	0.1	0.01	106	1600	1710.2354366234	0.997822318800298	0.99794459827057	0.99794459827057	0.99812382739212	4	174	NA	2	2	2	1	NA	0	1	1	4	NA
1-189	88	1	1	0.01	0.8	0.1	0.01	102	1600	1627.72994609788	0.99251565997378	0.996249926236816	0.996249926236816	0.99249530956848	21	189	NA	3	3	3	6	NA	12	3	3	12	NA
1-189	89	1	1	0.01	0.8	0.1	0.01	105	1600	1707.09063395055	0.996490400896766	0.997831212802385	0.997831212802385	0.994684177611007	24	198	NA	0	0	0	0	NA	4	1	1	17	NA
1-189	9	1	1	0.01	0.8	0.1	0.01	94	1600	1627.32742685769	0.998259274468283	0.99802566149241	0.99802566149241	0.997498436522827	8	161	NA	2	2	2	1	NA	1	1	1	6	NA
1-189	90	1	1	0.01	0.8	0.1	0.01	103	1600	1660.86114990168	0.964453675706052	0.99625487639978	0.99625487639978	0.994996873045654	48	174	NA	11	4	4	2	NA	36	1	1	12	NA
1-189	91	1	1	0.01	0.8	0.1	0.01	90	1600	1662.56566606183	0.969192559359842	0.99327087872356	0.99327087872356	0.994996873045654	64	135	NA	6	3	3	2	NA	27	6	4	12	NA
1-189	92	1	1	0.01	0.8	0.1	0.01	117	1600	1681.08448420906	0.994610504674482	0.995573511387168	0.995573511387168	0.993746091307067	49	222	NA	4	3	3	3	NA	2	3	3	14	NA
1-189	93	1	1	0.01	0.8	0.1	0.01	89	1600	1855.54725331869	0.9902092673352	0.994596593342559	0.994596593342559	0.993746091307067	16	395	NA	13	5	5	6	NA	4	4	4	8	NA
1-189	94	1	1	0.01	0.8	0.1	0.01	104	1600	1696.15067634552	0.993013320643616	0.992603225131658	0.992603225131658	0.9906191369606	24	213	NA	9	11	8	10	NA	3	2	4	10	NA
1-189	95	1	1	0.01	0.8	0.1	0.01	98	1600	1581.30047655122	0.994688553926994	0.995297178423776	0.995297178423776	0.993746091307067	32	223	NA	5	5	5	5	NA	4	2	0	10	NA
1-189	96	1	1	0.01	0.8	0.1	0.01	100	1600	1709.20581790239	0.996399010580337	0.997492227607904	0.997492227607904	0.993746091307067	32	182	NA	3	2	2	5	NA	3	3	3	10	NA
1-189	97	1	1	0.01	0.8	0.1	0.01	107	1600	1698.51402509275	0.976210861640444	0.999043359160649	0.999043359160649	0.994996873045654	33	161	NA	1	1	1	1	NA	30	0	0	14	NA
1-189	98	1	1	0.01	0.8	0.1	0.01	88	1600	1694.2460625244	0.998267747653951	0.998228728312616	0.998228728312616	0.993746091307067	8	183	NA	2	1	1	7	NA	0	1	1	6	NA
1-189	99	1	1	0.01	0.8	0.1	0.01	113	1600	1667.51908955783	0.999311406547409	0.999069524736112	0.999069524736112	0.997498436522827	12	226	NA	0	0	0	0	NA	0	0	0	8	NA
1-192	1	1	1	0.8	0.8	0.1	0.01	79	1600	3331.66094874489	0.978858126756559	0.97898915287527	0.97898915287527	0.971232020012508	2	1385	NA	19	18	18	28	NA	15	16	17	36	NA
1-192	10	1	1	0.8	0.8	0.1	0.01	59	1600	2958.21520635565	0.992580801091188	0.992367603159113	0.992367603159113	0.9906191369606	11	1430	NA	6	6	5	7	NA	6	7	8	16	NA
1-192	100	1	1	0.8	0.8	0.1	0.01	62	1600	3239.40336568951	0.988681228985426	0.988878710774864	0.988878710774864	0.987179487179487	8	1468	NA	9	10	10	17	NA	10	9	9	7	NA
1-192	101	1	1	0.8	0.8	0.1	0.01	78	1600	3171.38288134603	0.982788230157958	0.98284430156892	0.98284430156892	0.972482801751094	7	1410	NA	7	7	7	35	NA	28	28	25	18	NA
1-192	102	1	1	0.8	0.8	0.1	0.01	97	1600	3478.69296928702	0.979164517351988	0.979059948443379	0.979059948443379	0.971232020012508	1	1312	NA	17	16	15	36	NA	17	21	21	20	NA
1-192	103	1	1	0.8	0.8	0.1	0.01	55	1600	3675.19426293792	0.9893949029095	0.98938671188574	0.98938671188574	0.98686679174484	2	1472	NA	14	14	10	20	NA	3	3	8	2	NA
1-192	104	1	1	0.8	0.8	0.1	0.01	70	1600	3232.22478973929	0.982742903395694	0.98305109298422	0.98305109298422	0.978111319574734	24	1404	NA	20	15	15	29	NA	10	13	15	12	NA
1-192	105	1	1	0.8	0.8	0.1	0.01	44	1600	3229.85300305786	0.9940639683787	0.994358119284092	0.994358119284092	0.991869918699187	4	1520	NA	3	3	3	11	NA	9	6	7	4	NA
1-192	106	1	1	0.8	0.8	0.1	0.01	54	1600	3266.56235444603	0.986980875595563	0.986910931906558	0.986910931906558	0.985928705440901	24	1477	NA	11	11	12	16	NA	9	9	8	13	NA
1-192	107	1	1	0.8	0.8	0.1	0.01	42	1600	3393.53330985328	0.996424881433534	0.996735329714658	0.996735329714658	0.99812382739212	4	1528	NA	1	1	1	1	NA	1	1	1	4	NA
1-192	108	1	1	0.8	0.8	0.1	0.01	45	1600	3171.7051517242	0.995041552680877	0.995221799282428	0.995221799282428	0.996873045653533	3	1500	NA	3	2	4	2	NA	1	2	1	6	NA
1-192	109	1	1	0.8	0.8	0.1	0.01	59	1600	3153.16486340806	0.994547063136623	0.994766195989092	0.994766195989092	0.982489055659787	48	1474	NA	1	1	1	22	NA	2	2	2	12	NA
1-192	11	1	1	0.8	0.8	0.1	0.01	57	1600	3208.06413297557	0.990360930792124	0.990742866019324	0.990742866019324	0.98968105065666	4	1378	NA	6	6	6	6	NA	11	11	11	21	NA
1-192	110	1	1	0.8	0.8	0.1	0.01	117	1600	3372.60415756227	0.981062351460172	0.981113282982783	0.981113282982783	0.956848030018762	48	1375	NA	12	12	10	62	NA	19	18	19	14	NA
1-192	111	1	1	0.8	0.8	0.1	0.01	53	1600	3260.54542075594	0.987333242193148	0.987796851197202	0.987796851197202	0.988117573483427	2	1510	NA	17	17	16	18	NA	6	3	8	2	NA
1-192	112	1	1	0.8	0.8	0.1	0.01	62	1600	3179.36300122128	0.989704746370656	0.989765908051627	0.989765908051627	0.979674796747967	10	1378	NA	7	7	7	27	NA	7	7	9	11	NA
1-192	113	1	1	0.8	0.8	0.1	0.01	96	1600	3068.71226084257	0.983294585375902	0.983382905879332	0.983382905879332	0.963727329580988	48	1306	NA	8	8	7	52	NA	22	19	24	12	NA
1-192	114	1	1	0.8	0.8	0.1	0.01	81	1600	3392.72930299305	0.973965076756148	0.973944910177986	0.973944910177986	0.971232020012508	16	1409	NA	33	33	24	42	NA	15	15	22	8	NA
1-192	115	1	1	0.8	0.8	0.1	0.01	38	1600	3153.24373562742	0.993050162538871	0.994762345273008	0.994762345273008	0.99718574108818	4	1541	NA	2	2	3	2	NA	5	4	3	5	NA
1-192	116	1	1	0.8	0.8	0.1	0.01	57	1600	3339.9638120331	0.988488295594536	0.988887061256383	0.988887061256383	0.982489055659787	8	1439	NA	4	4	4	25	NA	10	7	9	6	NA
1-192	117	1	1	0.8	0.8	0.1	0.01	94	1600	3100.35074536569	0.987405764892935	0.98732961650267	0.98732961650267	0.958098811757348	2	1260	NA	6	4	6	36	NA	15	16	16	62	NA
1-192	118	1	1	0.8	0.8	0.1	0.01	38	1600	3092.40680142206	0.99353951983386	0.993550380707634	0.993550380707634	0.99343339587242	2	1550	NA	5	5	6	9	NA	2	2	1	3	NA
1-192	119	1	1	0.8	0.8	0.1	0.01	113	1600	3189.3497635452	0.980284570374416	0.980668718811527	0.980668718811527	0.942776735459662	2	1333	NA	12	12	13	72	NA	15	13	9	39	NA
1-192	12	1	1	0.8	0.8	0.1	0.01	53	1600	3026.8200803494	0.992193549765488	0.992741192686388	0.992741192686388	0.988117573483427	16	1353	NA	4	4	4	15	NA	9	5	4	8	NA
1-192	120	1	1	0.8	0.8	0.1	0.01	82	1600	3208.70435150009	0.986406041508468	0.987274095596088	0.987274095596088	0.975609756097561	1	1349	NA	6	6	6	23	NA	21	17	15	32	NA
1-192	121	1	1	0.8	0.8	0.1	0.01	40	1600	3192.49274224494	0.975570636883319	0.975741218850607	0.975741218850607	0.993120700437774	24	1503	NA	32	32	4	5	NA	11	11	10	12	NA
1-192	122	1	1	0.8	0.8	0.1	0.01	51	1600	3084.20075107562	0.989495192694017	0.989390686737514	0.989390686737514	0.985616010006254	20	1491	NA	4	4	5	16	NA	13	14	14	14	NA
1-192	123	1	1	0.8	0.8	0.1	0.01	93	1600	3454.55391079592	0.979528189058276	0.979604216899699	0.979604216899699	0.972795497185741	2	1366	NA	21	21	10	26	NA	8	9	29	35	NA
1-192	124	1	1	0.8	0.8	0.1	0.01	50	1600	3139.45216356733	0.993378586104988	0.994038766289936	0.994038766289936	0.985303314571607	25	1493	NA	2	2	2	16	NA	5	4	8	15	NA
1-192	125	1	1	0.8	0.8	0.1	0.01	58	1600	3345.12217792167	0.991232400144191	0.991203992626741	0.991203992626741	0.989993746091307	2	1440	NA	10	10	3	15	NA	4	5	11	2	NA
1-192	126	1	1	0.8	0.8	0.1	0.01	118	1600	3182.80123022146	0.977291065179082	0.978175363392187	0.978175363392187	0.954971857410882	3	1292	NA	10	9	5	63	NA	39	33	31	18	NA
1-192	127	1	1	0.8	0.8	0.1	0.01	48	1600	3220.64560883066	0.993883370422605	0.993753471494916	0.993753471494916	0.993746091307067	1	1537	NA	6	10	5	10	NA	4	0	6	0	NA
1-192	128	1	1	0.8	0.8	0.1	0.01	115	1600	3292.91458222848	0.974791645535118	0.973351425778319	0.973351425778319	0.951844903064415	1	1289	NA	13	9	14	59	NA	29	40	25	36	NA
1-192	129	1	1	0.8	0.8	0.1	0.01	136	1600	3096.16904505605	0.981687819154658	0.981512649750345	0.981512649750345	0.938086303939963	1	1085	NA	15	15	13	71	NA	13	13	15	56	NA
1-192	13	1	1	0.8	0.8	0.1	0.01	38	1600	3091.13093791775	0.994397758737999	0.994278125589318	0.994278125589318	0.99624765478424	2	1502	NA	3	3	3	5	NA	3	4	5	2	NA
1-192	130	1	1	0.8	0.8	0.1	0.01	98	1600	3113.36276051973	0.984638253729024	0.984252420452296	0.984252420452296	0.968105065666041	6	1305	NA	5	5	5	34	NA	22	24	23	34	NA
1-192	131	1	1	0.8	0.8	0.1	0.01	87	1600	3153.0547097287	0.980594065937953	0.980986495879638	0.980986495879638	0.963101938711695	2	1343	NA	11	11	9	41	NA	23	22	27	36	NA
1-192	132	1	1	0.8	0.8	0.1	0.01	115	1600	3286.96394820859	0.978088863296972	0.977849575173047	0.977849575173047	0.946216385240775	2	1333	NA	10	10	10	73	NA	26	26	28	26	NA
1-192	133	1	1	0.8	0.8	0.1	0.01	71	1600	3476.97914713036	0.986680416994946	0.986585191685277	0.986585191685277	0.984365228267667	6	1431	NA	4	4	4	12	NA	20	20	18	26	NA
1-192	134	1	1	0.8	0.8	0.1	0.01	37	1600	2934.72783886125	0.997667508624222	0.997691976766845	0.997691976766845	0.997498436522827	3	1464	NA	3	3	2	2	NA	0	0	1	4	NA
1-192	135	1	1	0.8	0.8	0.1	0.01	56	1600	2933.86445085477	0.986457564570704	0.986392759855242	0.986392759855242	0.985928705440901	32	1457	NA	16	16	15	17	NA	4	7	11	11	NA
1-192	136	1	1	0.8	0.8	0.1	0.01	62	1600	3175.35204375129	0.986426426838658	0.986206763372667	0.986206763372667	0.991244527829894	1	1471	NA	6	6	6	2	NA	16	18	9	24	NA
1-192	137	1	1	0.8	0.8	0.1	0.01	86	1600	3261.64582302061	0.985016161852467	0.981052793024725	0.981052793024725	0.971232020012508	2	1320	NA	5	20	4	36	NA	25	16	27	20	NA
1-192	138	1	1	0.8	0.8	0.1	0.01	62	1600	3035.61962647524	0.99193032761278	0.992028185904729	0.992028185904729	0.993120700437774	4	1424	NA	9	9	9	9	NA	2	2	2	4	NA
1-192	139	1	1	0.8	0.8	0.1	0.01	79	1600	3138.5134665931	0.987844234916746	0.988667608916076	0.988667608916076	0.979362101313321	3	1328	NA	7	7	7	19	NA	15	13	15	28	NA
1-192	14	1	1	0.8	0.8	0.1	0.01	83	1600	3164.14664598815	0.982983849619208	0.982920309621027	0.982920309621027	0.975609756097561	2	1334	NA	5	6	6	28	NA	27	28	26	22	NA
1-192	140	1	1	0.8	0.8	0.1	0.01	58	1600	3413.35438897087	0.983673859753898	0.984671756405798	0.984671756405798	0.985616010006254	6	1465	NA	10	9	10	14	NA	14	17	15	18	NA
1-192	141	1	1	0.8	0.8	0.1	0.01	118	1600	3049.75855360837	0.982592924881746	0.982536895134539	0.982536895134539	0.947154471544715	6	1145	NA	15	15	15	58	NA	9	9	9	53	NA
1-192	142	1	1	0.8	0.8	0.1	0.01	47	1600	3121.01494765272	0.992515632333137	0.992791160072264	0.992791160072264	0.99249530956848	2	1525	NA	8	9	8	11	NA	2	0	2	2	NA
1-192	143	1	1	0.8	0.8	0.1	0.01	48	1600	3330.3574186522	0.995865019028322	0.995906963239577	0.995906963239577	0.99624765478424	6	1489	NA	2	2	2	3	NA	1	1	2	6	NA
1-192	144	1	1	0.8	0.8	0.1	0.01	51	1600	3222.91322285396	0.994207269478567	0.994299325197286	0.994299325197286	0.993746091307067	6	1494	NA	7	7	7	7	NA	1	1	8	6	NA
1-192	145	1	1	0.8	0.8	0.1	0.01	62	1600	3212.15151011314	0.987615286955058	0.98954116110927	0.98954116110927	0.991244527829894	3	1556	NA	3	7	8	12	NA	9	5	3	4	NA
1-192	146	1	1	0.8	0.8	0.1	0.01	98	1600	2936.61061913867	0.982208475125858	0.982407727120227	0.982407727120227	0.969668542839275	6	1333	NA	8	9	10	37	NA	22	20	21	23	NA
1-192	147	1	1	0.8	0.8	0.1	0.01	127	1600	3271.8029126857	0.979366804408432	0.979967500076641	0.979967500076641	0.944652908067542	4	1136	NA	12	14	15	72	NA	22	14	17	33	NA
1-192	148	1	1	0.8	0.8	0.1	0.01	80	1600	3159.9802326265	0.989671383070154	0.990057671879066	0.990057671879066	0.975922451532208	3	1366	NA	7	6	5	25	NA	6	6	8	27	NA
1-192	149	1	1	0.8	0.8	0.1	0.01	57	1600	3045.13661893807	0.992192176628134	0.992073730467937	0.992073730467937	0.984990619136961	16	1490	NA	9	9	9	20	NA	4	4	4	8	NA
1-192	15	1	1	0.8	0.8	0.1	0.01	51	1600	3230.08022712078	0.986646786117802	0.987486351894292	0.987486351894292	0.993120700437774	24	1515	NA	10	8	7	6	NA	12	13	14	10	NA
1-192	150	1	1	0.8	0.8	0.1	0.01	69	1600	2949.61041846302	0.988064970875176	0.987082547529291	0.987082547529291	0.979987492182614	1	1343	NA	4	15	4	21	NA	22	5	22	22	NA
1-192	151	1	1	0.8	0.8	0.1	0.01	73	1600	3163.34426739831	0.985971006343226	0.985845039622596	0.985845039622596	0.980612883051907	8	1369	NA	12	11	10	22	NA	12	13	14	18	NA
1-192	152	1	1	0.8	0.8	0.1	0.01	102	1600	3002.55170235202	0.980055979621208	0.980203411593042	0.980203411593042	0.947467166979362	1	1317	NA	9	9	9	70	NA	22	22	24	28	NA
1-192	153	1	1	0.8	0.8	0.1	0.01	54	1600	3027.05708769718	0.980265030539853	0.986211703823883	0.986211703823883	0.989993746091307	16	1506	NA	5	5	8	9	NA	30	15	7	14	NA
1-192	154	1	1	0.8	0.8	0.1	0.01	63	1600	3339.53997729312	0.990741090308016	0.990411881253041	0.990411881253041	0.989368355222014	1	1462	NA	4	4	4	5	NA	9	9	8	24	NA
1-192	155	1	1	0.8	0.8	0.1	0.01	56	1600	3127.87577437878	0.993404694895366	0.993586846580555	0.993586846580555	0.991869918699187	2	1468	NA	6	6	7	12	NA	1	1	0	2	NA
1-192	156	1	1	0.8	0.8	0.1	0.01	104	1600	3024.91114555358	0.983382030233864	0.983331066699139	0.983331066699139	0.963727329580988	2	1226	NA	9	9	10	39	NA	21	20	19	38	NA
1-192	157	1	1	0.8	0.8	0.1	0.01	57	1600	3185.99926546164	0.987052325081329	0.98707920194191	0.98707920194191	0.989055659787367	8	1437	NA	15	15	15	14	NA	5	5	6	7	NA
1-192	158	1	1	0.8	0.8	0.1	0.01	42	1600	3007.42990135275	0.997717758474149	0.997788223629239	0.997788223629239	0.998749218261413	2	1491	NA	1	1	0	1	NA	1	2	3	2	NA
1-192	159	1	1	0.8	0.8	0.1	0.01	49	1600	3146.66994404202	0.991139658355042	0.991236038089806	0.991236038089806	0.977173233270794	48	1437	NA	3	3	3	30	NA	10	12	10	13	NA
1-192	16	1	1	0.8	0.8	0.1	0.01	48	1600	3149.27674215864	0.990293837842294	0.990352441684617	0.990352441684617	0.98874296435272	4	1443	NA	10	12	7	16	NA	5	3	9	4	NA
1-192	160	1	1	0.8	0.8	0.1	0.01	65	1600	3315.93763341626	0.986453865400427	0.986434907878035	0.986434907878035	0.989993746091307	7	1450	NA	4	4	4	8	NA	16	16	7	16	NA
1-192	161	1	1	0.8	0.8	0.1	0.01	49	1600	3321.83089079712	0.992581235516184	0.992731364864818	0.992731364864818	0.99343339587242	10	1498	NA	8	6	6	6	NA	3	5	8	9	NA
1-192	162	1	1	0.8	0.8	0.1	0.01	77	1600	3105.82531478489	0.983453648926995	0.98342199489591	0.98342199489591	0.984052532833021	52	1345	NA	12	12	15	18	NA	14	14	15	15	NA
1-192	163	1	1	0.8	0.8	0.1	0.01	54	1600	3269.78524016942	0.983363851559829	0.983290402300111	0.983290402300111	0.98686679174484	24	1446	NA	12	11	5	11	NA	21	22	16	20	NA
1-192	164	1	1	0.8	0.8	0.1	0.01	32	1600	3172.79361592495	0.998792260333805	0.99891224573783	0.99891224573783	0.999374609130707	1	1534	NA	1	1	1	1	NA	0	0	2	0	NA
1-192	165	1	1	0.8	0.8	0.1	0.01	46	1600	3283.07458522927	0.995610251437382	0.995760059517214	0.995760059517214	0.99624765478424	4	1507	NA	2	3	2	4	NA	3	1	3	4	NA
1-192	166	1	1	0.8	0.8	0.1	0.01	91	1600	3163.84157438787	0.979703652532669	0.979876503836059	0.979876503836059	0.964665415884928	11	1274	NA	22	22	20	47	NA	10	10	9	19	NA
1-192	167	1	1	0.8	0.8	0.1	0.01	80	1600	3033.03822554609	0.98741128654306	0.986722088458004	0.986722088458004	0.979674796747967	12	1343	NA	0	3	0	26	NA	24	21	17	13	NA
1-192	168	1	1	0.8	0.8	0.1	0.01	43	1600	2935.66248656227	0.99676418348408	0.996713611952372	0.996713611952372	0.998749218261413	2	1500	NA	1	1	1	1	NA	3	3	3	2	NA
1-192	169	1	1	0.8	0.8	0.1	0.01	41	1600	3317.45592509301	0.991572747282217	0.992127167256004	0.992127167256004	0.995622263914947	12	1506	NA	1	1	1	1	NA	13	13	10	12	NA
1-192	17	1	1	0.8	0.8	0.1	0.01	46	1600	3130.4880239124	0.994595307364721	0.994698149009777	0.994698149009777	0.9906191369606	6	1478	NA	3	3	3	6	NA	4	4	4	18	NA
1-192	170	1	1	0.8	0.8	0.1	0.01	55	1600	3092.09072780072	0.990885642028548	0.991004136128798	0.991004136128798	0.98874296435272	5	1504	NA	6	10	10	11	NA	6	4	2	14	NA
1-192	171	1	1	0.8	0.8	0.1	0.01	116	1600	3350.32553444325	0.966205088016653	0.965530615707705	0.965530615707705	0.954346466541589	2	1361	NA	30	33	17	62	NA	24	22	43	22	NA
1-192	172	1	1	0.8	0.8	0.1	0.01	134	1600	3146.28868393668	0.972759733189116	0.971827300754241	0.971827300754241	0.943714821763602	1	1260	NA	18	20	17	72	NA	30	28	28	36	NA
1-192	173	1	1	0.8	0.8	0.1	0.01	53	1600	3062.81987620592	0.986303286872417	0.989413878848246	0.989413878848246	0.99249530956848	8	1510	NA	5	5	6	9	NA	13	6	2	6	NA
1-192	174	1	1	0.8	0.8	0.1	0.01	54	1600	2979.44741492995	0.989538038502246	0.98968273319255	0.98968273319255	0.98686679174484	8	1514	NA	9	9	9	17	NA	6	10	6	8	NA
1-192	175	1	1	0.8	0.8	0.1	0.01	72	1600	2999.27690933267	0.994461131858235	0.994836996268801	0.994836996268801	0.989368355222014	6	1358	NA	2	2	2	4	NA	5	4	7	26	NA
1-192	176	1	1	0.8	0.8	0.1	0.01	77	1600	3283.53538257028	0.981738532450128	0.981639191401843	0.981639191401843	0.977798624140088	14	1481	NA	2	2	2	27	NA	37	38	33	17	NA
1-192	177	1	1	0.8	0.8	0.1	0.01	66	1600	3293.30867919311	0.98349857244421	0.983370745077147	0.983370745077147	0.982489055659787	7	1447	NA	15	15	13	14	NA	14	14	16	28	NA
1-192	178	1	1	0.8	0.8	0.1	0.01	57	1600	3227.65815950458	0.992109662455346	0.992081061625184	0.992081061625184	0.989993746091307	13	1462	NA	7	7	4	10	NA	5	5	7	12	NA
1-192	179	1	1	0.8	0.8	0.1	0.01	76	1600	3079.23133385947	0.988953328373731	0.988813985356611	0.988813985356611	0.969043151969981	36	1363	NA	7	8	8	42	NA	8	8	8	15	NA
1-192	18	1	1	0.8	0.8	0.1	0.01	80	1600	3350.10092405427	0.984013312088188	0.983840891510287	0.983840891510287	0.980612883051907	4	1368	NA	10	11	11	16	NA	21	20	19	30	NA
1-192	180	1	1	0.8	0.8	0.1	0.01	101	1600	3082.58433215655	0.98685823044483	0.987004022239359	0.987004022239359	0.956848030018762	1	1327	NA	9	9	10	53	NA	9	9	8	32	NA
1-192	181	1	1	0.8	0.8	0.1	0.01	57	1600	3161.62817912628	0.990270661140784	0.990061564402225	0.990061564402225	0.985616010006254	2	1475	NA	12	12	9	22	NA	1	2	5	2	NA
1-192	182	1	1	0.8	0.8	0.1	0.01	80	1600	3145.41086633674	0.984895433991137	0.98489588473283	0.98489588473283	0.975297060662914	14	1430	NA	8	8	8	32	NA	17	18	16	15	NA
1-192	183	1	1	0.8	0.8	0.1	0.01	80	1600	3298.49639132058	0.987133853430552	0.987277057625906	0.987277057625906	0.974671669793621	6	1350	NA	4	4	4	24	NA	16	17	15	33	NA
1-192	184	1	1	0.8	0.8	0.1	0.01	55	1600	3272.69282690085	0.991501232402155	0.991487960867048	0.991487960867048	0.992808005003127	18	1484	NA	5	5	7	6	NA	6	6	4	11	NA
1-192	185	1	1	0.8	0.8	0.1	0.01	125	1600	3170.70867048778	0.981030176772175	0.981469719208302	0.981469719208302	0.944027517198249	3	1223	NA	6	6	6	60	NA	27	24	20	59	NA
1-192	186	1	1	0.8	0.8	0.1	0.01	67	1600	3295.2211607374	0.983696175430822	0.982996419531032	0.982996419531032	0.982176360225141	32	1404	NA	14	13	13	23	NA	13	14	13	11	NA
1-192	187	1	1	0.8	0.8	0.1	0.01	74	1600	3304.00797424166	0.984529379200367	0.984541317885013	0.984541317885013	0.981238273921201	26	1446	NA	18	18	18	23	NA	5	6	6	14	NA
1-192	188	1	1	0.8	0.8	0.1	0.01	112	1600	3179.56430176252	0.972651074760923	0.972455319050887	0.972455319050887	0.946216385240775	29	1270	NA	23	23	24	78	NA	22	23	21	16	NA
1-192	189	1	1	0.8	0.8	0.1	0.01	66	1600	3295.51542037612	0.990309061913119	0.990242173099635	0.990242173099635	0.98874296435272	12	1450	NA	3	3	3	14	NA	7	6	5	8	NA
1-192	19	1	1	0.8	0.8	0.1	0.01	80	1600	3154.17801485248	0.98508995012546	0.985192580369719	0.985192580369719	0.980612883051907	3	1391	NA	9	9	9	19	NA	14	14	14	24	NA
1-192	190	1	1	0.8	0.8	0.1	0.01	67	1600	3303.67624046855	0.987877688156364	0.987822547640848	0.987822547640848	0.988117573483427	8	1441	NA	8	10	4	16	NA	9	7	21	6	NA
1-192	191	1	1	0.8	0.8	0.1	0.01	66	1600	3226.4725648099	0.984351480797455	0.983861097368287	0.983861097368287	0.984365228267667	5	1472	NA	9	9	9	17	NA	20	24	19	16	NA
1-192	192	1	1	0.8	0.8	0.1	0.01	58	1600	3020.63396471222	0.990146448275001	0.98956263168878	0.98956263168878	0.982176360225141	12	1498	NA	6	9	6	21	NA	14	9	15	15	NA
1-192	193	1	1	0.8	0.8	0.1	0.01	54	1600	2996.3293868506	0.991240961769979	0.990371961392388	0.990371961392388	0.991869918699187	4	1487	NA	4	4	4	11	NA	6	6	5	4	NA
1-192	194	1	1	0.8	0.8	0.1	0.01	97	1600	3249.90680948954	0.986374023901301	0.986361120535698	0.986361120535698	0.948717948717949	9	1330	NA	12	12	14	67	NA	8	8	8	30	NA
1-192	195	1	1	0.8	0.8	0.1	0.01	115	1600	3511.30823401042	0.981305147333363	0.981205941284422	0.981205941284422	0.948092557848655	1	1334	NA	10	10	9	65	NA	22	22	24	36	NA
1-192	196	1	1	0.8	0.8	0.1	0.01	59	1600	3440.60136208954	0.985374967938203	0.985367599030427	0.985367599030427	0.98686679174484	18	1471	NA	11	8	10	16	NA	14	19	16	10	NA
1-192	197	1	1	0.8	0.8	0.1	0.01	61	1600	3273.89782977745	0.986259315265386	0.987340889839226	0.987340889839226	0.987492182614134	9	1412	NA	8	9	9	9	NA	17	13	14	22	NA
1-192	198	1	1	0.8	0.8	0.1	0.01	52	1600	3267.90353836918	0.993343173204804	0.993278563315174	0.993278563315174	0.9906191369606	8	1490	NA	4	4	3	11	NA	8	6	9	8	NA
1-192	199	1	1	0.8	0.8	0.1	0.01	88	1600	3034.32893657071	0.988007412386271	0.988001836773163	0.988001836773163	0.975922451532208	3	1295	NA	14	14	12	30	NA	4	4	6	17	NA
1-192	2	1	1	0.8	0.8	0.1	0.01	37	1600	3142.87313272155	0.995282829904366	0.995371912161208	0.995371912161208	0.995622263914947	1	1558	NA	7	7	7	7	NA	0	0	0	0	NA
1-192	20	1	1	0.8	0.8	0.1	0.01	50	1600	3195.06778430188	0.990659528554997	0.992847507932561	0.992847507932561	0.996873045653533	4	1493	NA	3	3	3	3	NA	10	6	7	4	NA
1-192	200	1	1	0.8	0.8	0.1	0.01	82	1600	2981.11679760588	0.979063366070203	0.97973877181071	0.97973877181071	0.967479674796748	26	1355	NA	17	17	17	45	NA	21	22	23	14	NA
1-192	21	1	1	0.8	0.8	0.1	0.01	35	1600	3126.00563287064	0.995592726516084	0.995660544018096	0.995660544018096	0.99249530956848	12	1512	NA	1	1	1	5	NA	7	7	7	14	NA
1-192	22	1	1	0.8	0.8	0.1	0.01	38	1600	3256.44994427713	0.997917529134394	0.99788101128462	0.99788101128462	0.997498436522827	8	1496	NA	1	1	0	1	NA	0	0	4	6	NA
1-192	23	1	1	0.8	0.8	0.1	0.01	167	1600	3041.74864753724	0.975682962458325	0.974681683512446	0.974681683512446	0.948092557848655	1	931	NA	12	12	17	59	NA	29	35	28	48	NA
1-192	24	1	1	0.8	0.8	0.1	0.01	72	1600	3265.26929156572	0.981439573364686	0.982143302788886	0.982143302788886	0.979987492182614	5	1408	NA	16	14	15	21	NA	13	17	16	22	NA
1-192	25	1	1	0.8	0.8	0.1	0.01	52	1600	3295.76325300454	0.99253111892202	0.992847211500614	0.992847211500614	0.989993746091307	12	1501	NA	2	2	2	12	NA	8	8	11	8	NA
1-192	26	1	1	0.8	0.8	0.1	0.01	55	1600	3181.17041252037	0.986891579900399	0.98656141324557	0.98656141324557	0.98686679174484	16	1488	NA	3	3	3	17	NA	19	19	10	8	NA
1-192	27	1	1	0.8	0.8	0.1	0.01	64	1600	3203.27218541734	0.995326952792934	0.996087172467209	0.996087172467209	0.98874296435272	8	1380	NA	2	2	2	10	NA	3	1	3	16	NA
1-192	28	1	1	0.8	0.8	0.1	0.01	37	1600	3086.6506171639	0.993285025275809	0.992674477942844	0.992674477942844	0.993120700437774	1	1505	NA	5	5	5	11	NA	3	5	2	0	NA
1-192	29	1	1	0.8	0.8	0.1	0.01	57	1600	3062.29347763411	0.989385157632807	0.989850508106247	0.989850508106247	0.979987492182614	2	1428	NA	6	10	6	31	NA	14	3	9	2	NA
1-192	3	1	1	0.8	0.8	0.1	0.01	57	1600	3319.38127013795	0.991165344309492	0.991151620148069	0.991151620148069	0.989368355222014	2	1480	NA	6	6	6	16	NA	13	11	11	2	NA
1-192	30	1	1	0.8	0.8	0.1	0.01	54	1600	3307.39160174769	0.990763713714597	0.991153309452158	0.991153309452158	0.989368355222014	8	1437	NA	8	7	8	9	NA	3	4	2	16	NA
1-192	31	1	1	0.8	0.8	0.1	0.01	59	1600	3130.90613117878	0.98814587052933	0.988853104508997	0.988853104508997	0.989368355222014	16	1505	NA	8	8	9	13	NA	8	7	6	8	NA
1-192	32	1	1	0.8	0.8	0.1	0.01	52	1600	2996.14193127315	0.994618680992964	0.994574520854356	0.994574520854356	0.995934959349594	2	1480	NA	6	6	6	5	NA	0	0	3	3	NA
1-192	33	1	1	0.8	0.8	0.1	0.01	87	1600	3146.15579280697	0.984406838377407	0.984465947793712	0.984465947793712	0.973420888055034	9	1361	NA	8	9	9	31	NA	14	13	12	23	NA
1-192	34	1	1	0.8	0.8	0.1	0.01	74	1600	3022.4349738194	0.982837884306727	0.98305599943583	0.98305599943583	0.970606629143214	6	1392	NA	9	9	10	39	NA	24	22	23	16	NA
1-192	35	1	1	0.8	0.8	0.1	0.01	96	1600	3349.65355346429	0.977046172012278	0.9768693060491	0.9768693060491	0.962789243277048	1	1268	NA	21	21	19	45	NA	16	16	18	29	NA
1-192	36	1	1	0.8	0.8	0.1	0.01	45	1600	2983.45023439722	0.985250818515911	0.985219834674724	0.985219834674724	0.9906191369606	2	1475	NA	9	11	7	14	NA	15	15	11	2	NA
1-192	37	1	1	0.8	0.8	0.1	0.01	102	1600	3351.66048120832	0.98306001054445	0.9830000138469	0.9830000138469	0.966228893058161	2	1301	NA	9	9	11	41	NA	23	23	23	26	NA
1-192	38	1	1	0.8	0.8	0.1	0.01	91	1600	3100.30885069644	0.981678082040763	0.981819449507938	0.981819449507938	0.964352720450281	4	1288	NA	21	21	17	45	NA	6	6	11	24	NA
1-192	39	1	1	0.8	0.8	0.1	0.01	27	1600	3085.44336886507	0.99426482278765	0.993732246559429	0.993732246559429	0.994058786741714	1	1573	NA	2	10	9	9	NA	8	0	1	1	NA
1-192	4	1	1	0.8	0.8	0.1	0.01	56	1600	3154.44763816408	0.98625423915074	0.985761372591852	0.985761372591852	0.984677923702314	24	1454	NA	9	10	9	17	NA	17	17	13	15	NA
1-192	40	1	1	0.8	0.8	0.1	0.01	108	1600	3138.60426366745	0.980209028105282	0.979492704867792	0.979492704867792	0.968730456535335	1	1240	NA	11	11	11	24	NA	18	20	21	52	NA
1-192	41	1	1	0.8	0.8	0.1	0.01	54	1600	3221.25709260597	0.991528620441784	0.991762361877356	0.991762361877356	0.985616010006254	20	1469	NA	6	6	5	17	NA	2	2	3	12	NA
1-192	42	1	1	0.8	0.8	0.1	0.01	94	1600	3272.1081278725	0.987684662839473	0.987472423424657	0.987472423424657	0.954659161976235	24	1290	NA	8	10	5	67	NA	10	8	11	11	NA
1-192	43	1	1	0.8	0.8	0.1	0.01	115	1600	3194.84849648674	0.959824082702323	0.955284283581653	0.955284283581653	0.949343339587242	27	1295	NA	50	60	23	71	NA	21	19	44	20	NA
1-192	44	1	1	0.8	0.8	0.1	0.01	84	1600	3046.39883409274	0.983367738274685	0.983331311611654	0.983331311611654	0.964978111319575	23	1366	NA	10	9	12	49	NA	21	21	20	14	NA
1-192	45	1	1	0.8	0.8	0.1	0.01	81	1600	3296.70006578683	0.980234642084231	0.981048027602149	0.981048027602149	0.974984365228268	12	1395	NA	10	10	11	35	NA	24	24	22	10	NA
1-192	46	1	1	0.8	0.8	0.1	0.01	62	1600	2924.33465372824	0.988865613240423	0.983256248469253	0.983256248469253	0.984990619136961	24	1424	NA	12	18	9	19	NA	5	12	20	10	NA
1-192	47	1	1	0.8	0.8	0.1	0.01	62	1600	3015.71110068103	0.986295801520556	0.986331513976962	0.986331513976962	0.983114446529081	1	1482	NA	6	6	6	16	NA	13	12	10	22	NA
1-192	48	1	1	0.8	0.8	0.1	0.01	56	1600	3320.87345167112	0.989937166021035	0.990709420882808	0.990709420882808	0.989368355222014	34	1510	NA	7	8	8	10	NA	4	3	2	14	NA
1-192	49	1	1	0.8	0.8	0.1	0.01	61	1600	3065.73043300505	0.991555226028498	0.991588007996298	0.991588007996298	0.9906191369606	9	1473	NA	3	3	3	7	NA	8	8	7	16	NA
1-192	5	1	1	0.8	0.8	0.1	0.01	72	1600	3383.58762450176	0.985635658596925	0.985911365615589	0.985911365615589	0.981550969355847	1	1351	NA	6	6	9	18	NA	23	23	19	23	NA
1-192	50	1	1	0.8	0.8	0.1	0.01	73	1600	3240.52634008442	0.981207333361822	0.981650189444699	0.981650189444699	0.979987492182614	24	1422	NA	21	21	13	27	NA	8	8	22	10	NA
1-192	51	1	1	0.8	0.8	0.1	0.01	126	1600	3079.73893217471	0.980446674750812	0.98029133296851	0.98029133296851	0.940587867417136	3	1091	NA	14	14	14	69	NA	15	16	17	52	NA
1-192	52	1	1	0.8	0.8	0.1	0.01	94	1600	3481.30666895522	0.981974151099778	0.982226737143755	0.982226737143755	0.960600375234522	15	1290	NA	17	17	9	55	NA	13	13	15	16	NA
1-192	53	1	1	0.8	0.8	0.1	0.01	67	1600	3324.64054525087	0.986204325443781	0.987592004946689	0.987592004946689	0.984990619136961	24	1473	NA	3	3	3	18	NA	21	17	20	12	NA
1-192	54	1	1	0.8	0.8	0.1	0.01	67	1600	3186.10654582835	0.984540784516227	0.984684396300717	0.984684396300717	0.975297060662914	3	1413	NA	12	12	10	30	NA	7	7	7	19	NA
1-192	55	1	1	0.8	0.8	0.1	0.01	61	1600	3370.03798175285	0.988571338479302	0.988372056626015	0.988372056626015	0.984365228267667	10	1438	NA	11	11	10	17	NA	8	8	6	16	NA
1-192	56	1	1	0.8	0.8	0.1	0.01	65	1600	3165.86057115636	0.98572497116427	0.985140955488707	0.985140955488707	0.984365228267667	2	1467	NA	8	7	8	24	NA	19	22	19	2	NA
1-192	57	1	1	0.8	0.8	0.1	0.01	85	1600	3259.7335412678	0.982162702173683	0.98215420013	0.98215420013	0.962789243277048	43	1322	NA	6	6	6	52	NA	27	27	28	15	NA
1-192	58	1	1	0.8	0.8	0.1	0.01	118	1600	3139.23190384454	0.987127611669486	0.987065289368291	0.987065289368291	0.955597248280175	1	1184	NA	4	4	3	46	NA	14	14	16	50	NA
1-192	59	1	1	0.8	0.8	0.1	0.01	73	1600	3520.28977556547	0.982208389183562	0.983090746357566	0.983090746357566	0.975297060662914	16	1450	NA	8	8	20	34	NA	26	18	18	11	NA
1-192	6	1	1	0.8	0.8	0.1	0.01	69	1600	2964.09909737802	0.990136591083176	0.990080521771205	0.990080521771205	0.968105065666041	48	1373	NA	9	9	8	45	NA	9	9	7	12	NA
1-192	60	1	1	0.8	0.8	0.1	0.01	65	1600	2921.13896454931	0.986111159572462	0.986532475488329	0.986532475488329	0.982176360225141	4	1494	NA	13	14	15	26	NA	9	8	15	5	NA
1-192	61	1	1	0.8	0.8	0.1	0.01	99	1600	3240.75839469633	0.979939926676063	0.979946813938376	0.979946813938376	0.967479674796748	47	1239	NA	18	18	17	45	NA	19	19	23	14	NA
1-192	62	1	1	0.8	0.8	0.1	0.01	65	1600	3043.95847315281	0.990207933337859	0.990304484768559	0.990304484768559	0.977798624140088	40	1311	NA	9	9	8	29	NA	3	3	7	13	NA
1-192	63	1	1	0.8	0.8	0.1	0.01	74	1600	3255.88224840322	0.981942706295554	0.98249793072879	0.98249793072879	0.973108192620388	12	1386	NA	12	15	13	35	NA	21	16	19	16	NA
1-192	64	1	1	0.8	0.8	0.1	0.01	60	1600	3380.63547835453	0.989293108276535	0.988601646437499	0.988601646437499	0.983114446529081	10	1493	NA	6	6	6	21	NA	9	10	11	12	NA
1-192	65	1	1	0.8	0.8	0.1	0.01	79	1600	3057.1130144253	0.988600602688589	0.988557494624716	0.988557494624716	0.975297060662914	5	1389	NA	12	12	12	28	NA	4	4	6	23	NA
1-192	66	1	1	0.8	0.8	0.1	0.01	69	1600	3149.7007635237	0.988784878724582	0.989212870954833	0.989212870954833	0.983114446529081	8	1409	NA	4	4	4	24	NA	16	13	16	6	NA
1-192	67	1	1	0.8	0.8	0.1	0.01	56	1600	3421.9600706114	0.991042311375472	0.991556676792605	0.991556676792605	0.991244527829894	4	1514	NA	9	9	9	11	NA	4	2	3	6	NA
1-192	68	1	1	0.8	0.8	0.1	0.01	133	1600	3159.08057139249	0.983239391435468	0.982623802073033	0.982623802073033	0.945590994371482	6	1056	NA	5	5	6	71	NA	27	27	24	32	NA
1-192	69	1	1	0.8	0.8	0.1	0.01	51	1600	3163.46392289933	0.987120434141384	0.985410788825004	0.985410788825004	0.996873045653533	4	1515	NA	2	2	2	3	NA	14	18	4	4	NA
1-192	7	1	1	0.8	0.8	0.1	0.01	57	1600	3229.1883685792	0.990901915167441	0.991077477393218	0.991077477393218	0.993746091307067	12	1471	NA	7	7	7	6	NA	4	5	5	8	NA
1-192	70	1	1	0.8	0.8	0.1	0.01	112	1600	3113.03182587627	0.980607032869477	0.980806817509275	0.980806817509275	0.961225766103815	1	1232	NA	16	12	18	43	NA	12	16	10	38	NA
1-192	71	1	1	0.8	0.8	0.1	0.01	60	1600	3111.39916742081	0.989063506384733	0.988930609331021	0.988930609331021	0.983114446529081	9	1448	NA	9	9	9	20	NA	7	7	7	14	NA
1-192	72	1	1	0.8	0.8	0.1	0.01	108	1600	3239.79762068954	0.980312546392322	0.979649486145549	0.979649486145549	0.952470293933709	3	1317	NA	16	15	16	58	NA	10	15	10	36	NA
1-192	73	1	1	0.8	0.8	0.1	0.01	58	1600	3208.77947282653	0.990584825507256	0.990801414243704	0.990801414243704	0.98686679174484	16	1438	NA	4	4	4	17	NA	8	8	8	8	NA
1-192	74	1	1	0.8	0.8	0.1	0.01	40	1600	3123.04215280704	0.989855496297839	0.994849789552672	0.994849789552672	0.994684177611007	24	1532	NA	3	4	4	3	NA	10	2	3	11	NA
1-192	75	1	1	0.8	0.8	0.1	0.01	81	1600	3290.5369028947	0.982293811392006	0.982563090646443	0.982563090646443	0.977798624140088	2	1381	NA	11	14	10	25	NA	21	16	23	21	NA
1-192	76	1	1	0.8	0.8	0.1	0.01	85	1600	3128.20534109494	0.9882010067998	0.988000143078656	0.988000143078656	0.970919324577861	4	1284	NA	4	4	5	36	NA	11	14	15	21	NA
1-192	77	1	1	0.8	0.8	0.1	0.01	58	1600	3239.96209865336	0.985869936458546	0.986519978625457	0.986519978625457	0.991244527829894	2	1464	NA	9	9	9	13	NA	13	12	8	2	NA
1-192	78	1	1	0.8	0.8	0.1	0.01	67	1600	3047.1075313958	0.979234787259475	0.979173294401525	0.979173294401525	0.980612883051907	3	1388	NA	23	23	19	15	NA	11	11	12	32	NA
1-192	79	1	1	0.8	0.8	0.1	0.01	62	1600	3298.95700656343	0.986233903148292	0.98533292575045	0.98533292575045	0.985616010006254	3	1463	NA	6	6	4	6	NA	17	18	4	34	NA
1-192	8	1	1	0.8	0.8	0.1	0.01	50	1600	3178.13894061315	0.992686579235181	0.992456033311501	0.992456033311501	0.991244527829894	6	1518	NA	4	3	4	11	NA	4	6	4	6	NA
1-192	80	1	1	0.8	0.8	0.1	0.01	80	1600	3167.46382501842	0.981485779186984	0.981569725063204	0.981569725063204	0.975609756097561	3	1381	NA	15	10	7	30	NA	20	25	35	18	NA
1-192	81	1	1	0.8	0.8	0.1	0.01	81	1600	3397.69369064113	0.988500401682546	0.99224269354224	0.99224269354224	0.994996873045654	38	1348	NA	1	1	2	1	NA	24	9	23	14	NA
1-192	82	1	1	0.8	0.8	0.1	0.01	128	1600	3343.8919416726	0.975358908223277	0.975210752533366	0.975210752533366	0.946841776110069	1	1176	NA	14	14	14	70	NA	29	32	31	30	NA
1-192	83	1	1	0.8	0.8	0.1	0.01	75	1600	3264.367180785	0.982243696327008	0.981901818891598	0.981901818891598	0.976860537836148	24	1474	NA	20	20	19	31	NA	15	14	16	12	NA
1-192	84	1	1	0.8	0.8	0.1	0.01	114	1600	3246.35239277365	0.968752370358538	0.96861573163941	0.96861573163941	0.949656035021889	6	1316	NA	23	23	22	67	NA	44	43	30	27	NA
1-192	85	1	1	0.8	0.8	0.1	0.01	41	1600	3363.76257265032	0.988533505969599	0.99224224623033	0.99224224623033	0.99812382739212	2	1530	NA	2	2	1	2	NA	17	6	6	2	NA
1-192	86	1	1	0.8	0.8	0.1	0.01	70	1600	3144.39704749403	0.980111193571601	0.981529709097082	0.981529709097082	0.973108192620388	16	1465	NA	19	16	15	39	NA	20	23	21	8	NA
1-192	87	1	1	0.8	0.8	0.1	0.01	93	1600	3203.35095731025	0.981013956197453	0.981127288147408	0.981127288147408	0.964665415884928	1	1341	NA	8	8	10	46	NA	24	24	17	21	NA
1-192	88	1	1	0.8	0.8	0.1	0.01	64	1600	3247.0703189614	0.984631550654513	0.984511519876056	0.984511519876056	0.983739837398374	20	1477	NA	13	13	13	21	NA	6	6	5	10	NA
1-192	89	1	1	0.8	0.8	0.1	0.01	119	1600	3048.20797698078	0.986535212298201	0.986664587599851	0.986664587599851	0.953721075672295	2	1074	NA	6	6	6	58	NA	13	9	15	32	NA
1-192	9	1	1	0.8	0.8	0.1	0.01	103	1600	3151.85005702046	0.977394049604196	0.977266224212777	0.977266224212777	0.963727329580988	16	1306	NA	11	11	11	54	NA	28	31	27	8	NA
1-192	90	1	1	0.8	0.8	0.1	0.01	82	1600	3525.03910306968	0.978225911038282	0.979224683080128	0.979224683080128	0.982176360225141	36	1341	NA	19	16	17	21	NA	23	21	28	15	NA
1-192	91	1	1	0.8	0.8	0.1	0.01	101	1600	3028.7613148393	0.981275356327502	0.981199773155241	0.981199773155241	0.955597248280175	1	1264	NA	11	11	12	56	NA	28	28	28	30	NA
1-192	92	1	1	0.8	0.8	0.1	0.01	132	1600	3262.08365891396	0.971356056711489	0.971500114211745	0.971500114211745	0.939024390243902	1	1146	NA	17	17	11	77	NA	29	30	29	41	NA
1-192	93	1	1	0.8	0.8	0.1	0.01	92	1600	3131.79801147984	0.987680933996259	0.987655825068585	0.987655825068585	0.964978111319575	1	1337	NA	8	8	8	35	NA	11	11	14	42	NA
1-192	94	1	1	0.8	0.8	0.1	0.01	57	1600	3121.97504996548	0.983119765527403	0.985536305110549	0.985536305110549	0.986554096310194	26	1504	NA	12	12	13	14	NA	18	8	7	15	NA
1-192	95	1	1	0.8	0.8	0.1	0.01	96	1600	3063.40996299192	0.98511658492135	0.985106766471625	0.985106766471625	0.973733583489681	1	1310	NA	7	7	6	24	NA	12	12	18	36	NA
1-192	96	1	1	0.8	0.8	0.1	0.01	111	1600	3052.1841087389	0.976746828449398	0.977177627561218	0.977177627561218	0.954971857410882	7	1205	NA	19	15	18	59	NA	27	32	29	26	NA
1-192	97	1	1	0.8	0.8	0.1	0.01	55	1600	3031.20772905445	0.994413205043922	0.994456484611806	0.994456484611806	0.99624765478424	3	1470	NA	2	2	2	4	NA	3	3	3	4	NA
1-192	98	1	1	0.8	0.8	0.1	0.01	94	1600	3237.98303427368	0.979202029750665	0.979948775504319	0.979948775504319	0.964352720450281	8	1318	NA	22	22	21	53	NA	15	9	13	8	NA
1-192	99	1	1	0.8	0.8	0.1	0.01	95	1600	2941.6221789657	0.989763064860562	0.989787310711397	0.989787310711397	0.970606629143214	7	1226	NA	5	5	6	38	NA	8	8	6	18	NA
1-241	1	1	1	0.01	0.01	0.01	0.1	31	1600	1586.5162404942	0.99885649656768	0.998854615248537	0.998854615248537	0.997498436522827	6	89	NA	1	1	1	1	NA	1	1	0	6	NA
1-241	10	1	1	0.01	0.01	0.01	0.1	12	1600	1597.55559896153	0.999992215107759	0.99999164748474	0.99999164748474	1	1	25	NA	0	0	0	0	NA	0	0	0	0	NA
1-241	100	1	1	0.01	0.01	0.01	0.1	32	1600	1623.23977733343	0.997145696184857	0.997137983269591	0.997137983269591	0.996873045653533	2	135	NA	4	4	2	4	NA	0	0	2	2	NA
1-241	101	1	1	0.01	0.01	0.01	0.1	21	1600	1545.86529132141	0.99315545098469	0.993258458328401	0.993258458328401	0.999374609130707	2	37	NA	4	4	0	0	NA	4	3	0	2	NA
1-241	102	1	1	0.01	0.01	0.01	0.1	23	1600	1645.15750352471	0.998015454427552	0.99810794145735	0.99810794145735	0.997498436522827	6	73	NA	1	1	1	1	NA	3	4	3	6	NA
1-241	103	1	1	0.01	0.01	0.01	0.1	16	1600	1655.91988461559	0.99916397385931	0.999336803022044	0.999336803022044	1	1	28	NA	0	0	0	0	NA	0	0	0	0	NA
1-241	104	1	1	0.01	0.01	0.01	0.1	20	1600	1596.91021729462	0.999327124717159	0.999326826605861	0.999326826605861	0.999374609130707	1	47	NA	1	1	1	1	NA	0	0	0	0	NA
1-241	105	1	1	0.01	0.01	0.01	0.1	35	1600	1572.67530374285	0.997169160805434	0.997190138956833	0.997190138956833	0.994996873045654	27	142	NA	2	2	2	2	NA	2	2	1	12	NA
1-241	106	1	1	0.01	0.01	0.01	0.1	24	1600	1707.69805851893	0.998745044198689	0.998731001080448	0.998731001080448	0.998749218261413	2	75	NA	1	1	1	1	NA	0	0	0	2	NA
1-241	107	1	1	0.01	0.01	0.01	0.1	11	1600	1612.6713479414	0.999790056985505	0.999786220678366	0.999786220678366	1	1	41	NA	0	0	0	0	NA	0	0	0	0	NA
1-241	108	1	1	0.01	0.01	0.01	0.1	30	1600	1646.82329504198	0.995007738256433	0.994896976585015	0.994896976585015	0.993746091307067	30	72	NA	2	2	1	4	NA	6	6	7	12	NA
1-241	109	1	1	0.01	0.01	0.01	0.1	12	1600	1598.07740770218	0.9999676081294	0.999963074075526	0.999963074075526	1	1	33	NA	0	0	0	0	NA	0	0	0	0	NA
1-241	11	1	1	0.01	0.01	0.01	0.1	14	1600	1606.55517623217	0.998672648154493	0.998661650090292	0.998661650090292	0.998749218261413	1	25	NA	2	2	1	2	NA	0	0	1	0	NA
1-241	110	1	1	0.01	0.01	0.01	0.1	18	1600	1590.90935550452	0.997377605380934	0.99763970229454	0.99763970229454	0.998749218261413	4	19	NA	2	2	0	0	NA	0	0	2	4	NA
1-241	111	1	1	0.01	0.01	0.01	0.1	21	1600	1623.10569893257	0.999247496604939	0.999246624015945	0.999246624015945	0.999374609130707	1	48	NA	1	1	0	1	NA	0	0	1	0	NA
1-241	112	1	1	0.01	0.01	0.01	0.1	24	1600	1621.96207879895	0.999209387861035	0.999207732206663	0.999207732206663	0.999374609130707	2	83	NA	0	0	0	0	NA	0	0	0	2	NA
1-241	113	1	1	0.01	0.01	0.01	0.1	11	1600	1682.13694590845	0.999558523184522	0.99955362647024	0.99955362647024	1	1	41	NA	0	0	0	0	NA	0	0	0	0	NA
1-241	114	1	1	0.01	0.01	0.01	0.1	24	1600	1641.09559381031	0.999084307431298	0.999151693644967	0.999151693644967	0.995622263914947	5	86	NA	0	0	0	3	NA	0	0	0	8	NA
1-241	115	1	1	0.01	0.01	0.01	0.1	16	1600	1563.64920381219	0.999961658968334	0.999955534982159	0.999955534982159	1	1	34	NA	0	0	0	0	NA	0	0	0	0	NA
1-241	116	1	1	0.01	0.01	0.01	0.1	11	1600	1628.37492621031	0.999373967715771	0.999373412304684	0.999373412304684	0.999374609130707	1	15	NA	1	1	1	1	NA	0	0	0	0	NA
1-241	117	1	1	0.01	0.01	0.01	0.1	41	1600	1620.60894119386	0.996729719744975	0.996752104432019	0.996752104432019	0.99624765478424	16	162	NA	2	2	2	2	NA	2	2	2	8	NA
1-241	118	1	1	0.01	0.01	0.01	0.1	24	1600	1627.80617712741	0.998690676112631	0.99868863238885	0.99868863238885	0.998749218261413	1	77	NA	1	1	1	2	NA	1	1	1	0	NA
1-241	119	1	1	0.01	0.01	0.01	0.1	25	1600	1636.99914794442	0.998422766771954	0.998371743648814	0.998371743648814	0.999374609130707	2	98	NA	1	1	1	0	NA	0	2	0	2	NA
1-241	12	1	1	0.01	0.01	0.01	0.1	24	1600	1606.12907042572	0.998525377830329	0.998513155381843	0.998513155381843	0.99812382739212	2	75	NA	2	2	2	2	NA	0	0	0	2	NA
1-241	120	1	1	0.01	0.01	0.01	0.1	12	1600	1517.35816104374	0.999996192866303	0.999926623805539	0.999926623805539	1	1	21	NA	0	0	0	0	NA	0	0	0	0	NA
1-241	121	1	1	0.01	0.01	0.01	0.1	21	1600	1598.99330050071	0.99827719003981	0.998272130739041	0.998272130739041	0.995622263914947	36	64	NA	1	1	1	1	NA	0	0	0	12	NA
1-241	122	1	1	0.01	0.01	0.01	0.1	25	1600	1611.80973087916	0.999459722459867	0.999455948709162	0.999455948709162	0.998749218261413	3	81	NA	0	0	0	0	NA	0	0	0	4	NA
1-241	123	1	1	0.01	0.01	0.01	0.1	12	1600	1591.68579629654	0.99912869888114	0.999191824103715	0.999191824103715	0.999374609130707	1	19	NA	1	1	1	1	NA	0	0	0	0	NA
1-241	124	1	1	0.01	0.01	0.01	0.1	22	1600	1618.20249475004	0.998091268321476	0.99810128747817	0.99810128747817	0.99812382739212	2	143	NA	2	2	2	2	NA	1	1	2	2	NA
1-241	125	1	1	0.01	0.01	0.01	0.1	133	1600	1637.41908427471	0.992159137694692	0.992170031501789	0.992170031501789	0.989368355222014	17	1182	NA	10	10	10	8	NA	1	1	1	18	NA
1-241	126	1	1	0.01	0.01	0.01	0.1	45	1600	1547.13492164388	0.996516634920642	0.996504605265462	0.996504605265462	0.990931832395247	1	249	NA	3	3	3	1	NA	2	2	2	27	NA
1-241	127	1	1	0.01	0.01	0.01	0.1	24	1600	1600.02561143583	0.997433583651652	0.997535125680641	0.997535125680641	0.997498436522827	2	91	NA	3	3	3	3	NA	0	0	0	2	NA
1-241	128	1	1	0.01	0.01	0.01	0.1	24	1600	1624.94167830903	0.998450988267355	0.998435627335331	0.998435627335331	0.99812382739212	2	54	NA	2	2	2	2	NA	0	0	0	2	NA
1-241	129	1	1	0.01	0.01	0.01	0.1	24	1600	1652.89446699827	0.999459464894504	0.999481024670985	0.999481024670985	0.998749218261413	4	58	NA	0	0	0	0	NA	0	0	0	4	NA
1-241	13	1	1	0.01	0.01	0.01	0.1	16	1600	1608.32965734294	0.998893298819254	0.999232788608535	0.999232788608535	0.999374609130707	2	23	NA	0	0	0	0	NA	0	0	0	2	NA
1-241	130	1	1	0.01	0.01	0.01	0.1	23	1600	1669.81632906046	0.999339420550645	0.999325937226792	0.999325937226792	0.999374609130707	1	56	NA	1	1	1	1	NA	0	0	0	0	NA
1-241	131	1	1	0.01	0.01	0.01	0.1	12	1600	1621.40834925434	0.994923956809152	0.999372155253761	0.999372155253761	0.999374609130707	1	18	NA	0	1	1	1	NA	3	0	0	0	NA
1-241	132	1	1	0.01	0.01	0.01	0.1	25	1600	1548.74095770709	0.998550683146091	0.998554731824934	0.998554731824934	0.99812382739212	2	94	NA	1	1	1	2	NA	0	0	0	2	NA
1-241	133	1	1	0.01	0.01	0.01	0.1	17	1600	1595.87936049882	0.999544569524992	0.999407262696282	0.999407262696282	0.999374609130707	2	39	NA	0	0	0	0	NA	0	0	0	2	NA
1-241	134	1	1	0.01	0.01	0.01	0.1	23	1600	1636.84787560532	0.998713023430674	0.998715052560968	0.998715052560968	0.998749218261413	1	64	NA	2	2	1	2	NA	0	0	1	0	NA
1-241	135	1	1	0.01	0.01	0.01	0.1	26	1600	1587.40409631056	0.99779295985126	0.997848281942385	0.997848281942385	0.997498436522827	4	70	NA	2	2	2	2	NA	0	0	0	4	NA
1-241	136	1	1	0.01	0.01	0.01	0.1	12	1600	1644.95059872777	0.999248140588978	0.999389713517919	0.999389713517919	0.999374609130707	2	25	NA	0	0	0	0	NA	0	0	0	2	NA
1-241	137	1	1	0.01	0.01	0.01	0.1	24	1600	1590.84244838136	0.997781926071074	0.997674810041329	0.997674810041329	0.99812382739212	2	38	NA	2	1	2	2	NA	1	2	0	2	NA
1-241	138	1	1	0.01	0.01	0.01	0.1	15	1600	1576.36507762592	0.998435029544243	0.998272212913964	0.998272212913964	0.998749218261413	2	26	NA	1	1	1	1	NA	1	1	1	2	NA
1-241	139	1	1	0.01	0.01	0.01	0.1	17	1600	1628.16650106659	0.99779029226573	0.997702404358568	0.997702404358568	0.99812382739212	3	74	NA	1	3	3	1	NA	4	2	2	4	NA
1-241	14	1	1	0.01	0.01	0.01	0.1	15	1600	1672.84025568757	0.999817766109423	0.999829151264241	0.999829151264241	1	1	64	NA	0	0	0	0	NA	0	0	0	0	NA
1-241	140	1	1	0.01	0.01	0.01	0.1	20	1600	1569.25679647173	0.999004129389026	0.99906858887157	0.99906858887157	0.99812382739212	4	87	NA	0	0	0	0	NA	2	2	2	6	NA
1-241	141	1	1	0.01	0.01	0.01	0.1	27	1600	1620.5600358823	0.998861359856914	0.998955499704282	0.998955499704282	0.999374609130707	1	47	NA	1	1	1	1	NA	0	0	0	0	NA
1-241	142	1	1	0.01	0.01	0.01	0.1	23	1600	1622.76778644895	0.998889155825072	0.998884970129161	0.998884970129161	0.99812382739212	3	38	NA	1	1	1	1	NA	0	0	0	4	NA
1-241	143	1	1	0.01	0.01	0.01	0.1	30	1600	1538.2375524483	0.997133730587562	0.997057505727636	0.997057505727636	0.995934959349594	3	166	NA	4	4	4	4	NA	0	0	0	5	NA
1-241	144	1	1	0.01	0.01	0.01	0.1	15	1600	1523.3093703739	0.999511252400135	0.999591491696213	0.999591491696213	1	1	39	NA	0	0	0	0	NA	0	0	0	0	NA
1-241	145	1	1	0.01	0.01	0.01	0.1	21	1600	1583.74041679674	0.999574324289231	0.999597041900493	0.999597041900493	1	1	108	NA	0	0	0	0	NA	0	0	0	0	NA
1-241	146	1	1	0.01	0.01	0.01	0.1	22	1600	1581.3927145502	0.999473793311558	0.999492313085004	0.999492313085004	1	1	100	NA	0	0	0	0	NA	0	0	0	0	NA
1-241	147	1	1	0.01	0.01	0.01	0.1	18	1600	1547.42143426026	0.998090463574537	0.998067868720167	0.998067868720167	0.99812382739212	4	66	NA	2	2	2	0	NA	1	1	1	6	NA
1-241	148	1	1	0.01	0.01	0.01	0.1	23	1600	1603.69739482466	0.997903852634538	0.997918142771241	0.997918142771241	0.99812382739212	1	50	NA	3	3	3	3	NA	0	0	0	0	NA
1-241	149	1	1	0.01	0.01	0.01	0.1	15	1600	1533.29262720322	0.999981711589645	0.999981881116629	0.999981881116629	1	1	45	NA	0	0	0	0	NA	0	0	0	0	NA
1-241	15	1	1	0.01	0.01	0.01	0.1	26	1600	1566.03692656118	0.998742628620091	0.998779354285711	0.998779354285711	0.99812382739212	8	71	NA	0	0	0	0	NA	2	2	2	6	NA
1-241	150	1	1	0.01	0.01	0.01	0.1	48	1600	1591.27731600704	0.998148427125435	0.998212802216604	0.998212802216604	0.999374609130707	1	378	NA	1	1	1	1	NA	0	0	0	0	NA
1-241	151	1	1	0.01	0.01	0.01	0.1	27	1600	1595.38743021589	0.998993457760527	0.998993749432176	0.998993749432176	0.998749218261413	2	79	NA	1	1	1	1	NA	0	0	0	2	NA
1-241	152	1	1	0.01	0.01	0.01	0.1	24	1600	1601.00531341633	0.995618616327665	0.995717322677338	0.995717322677338	0.996873045653533	2	51	NA	3	3	3	4	NA	3	3	0	2	NA
1-241	153	1	1	0.01	0.01	0.01	0.1	21	1600	1570.58534167199	0.998273564371056	0.998230354275056	0.998230354275056	0.996873045653533	18	76	NA	0	0	0	0	NA	2	2	2	10	NA
1-241	154	1	1	0.01	0.01	0.01	0.1	7	1600	1558.11710515508	0.999999660336385	0.999999393735056	0.999999393735056	1	1	12	NA	0	0	0	0	NA	0	0	0	0	NA
1-241	155	1	1	0.01	0.01	0.01	0.1	76	1600	1522.22197838854	0.995968781916218	0.99598548731113	0.99598548731113	0.99249530956848	36	732	NA	2	2	2	7	NA	1	1	1	10	NA
1-241	156	1	1	0.01	0.01	0.01	0.1	37	1600	1548.02546949094	0.998993151564847	0.999013824523246	0.999013824523246	0.998749218261413	2	151	NA	0	0	0	1	NA	1	1	1	2	NA
1-241	157	1	1	0.01	0.01	0.01	0.1	23	1600	1629.4090517416	0.998495939155829	0.998526290096671	0.998526290096671	0.99812382739212	4	64	NA	1	1	1	1	NA	0	0	0	4	NA
1-241	158	1	1	0.01	0.01	0.01	0.1	21	1600	1666.00320714323	0.999141836624876	0.999148583577771	0.999148583577771	0.999374609130707	1	44	NA	1	1	1	1	NA	0	0	0	0	NA
1-241	159	1	1	0.01	0.01	0.01	0.1	13	1600	1634.59533935098	0.999373564189288	0.999374675596657	0.999374675596657	0.999374609130707	1	24	NA	1	1	1	1	NA	0	0	0	0	NA
1-241	16	1	1	0.01	0.01	0.01	0.1	14	1600	1607.51266855286	0.999998871121862	0.99999870795909	0.99999870795909	1	1	21	NA	0	0	0	0	NA	0	0	0	0	NA
1-241	160	1	1	0.01	0.01	0.01	0.1	29	1600	1570.69082145013	0.998524396539918	0.9984860814018	0.9984860814018	0.999374609130707	1	114	NA	1	1	1	1	NA	0	0	0	0	NA
1-241	161	1	1	0.01	0.01	0.01	0.1	62	1600	1672.10163647413	0.997407559661587	0.997544737334746	0.997544737334746	0.99624765478424	12	663	NA	2	2	2	2	NA	2	1	2	8	NA
1-241	162	1	1	0.01	0.01	0.01	0.1	15	1600	1523.97314858775	0.999352762304012	0.999378758046986	0.999378758046986	0.999374609130707	1	32	NA	1	1	1	1	NA	0	0	0	0	NA
1-241	163	1	1	0.01	0.01	0.01	0.1	20	1600	1595.53906839525	0.998470891421502	0.998497784862112	0.998497784862112	0.998749218261413	4	83	NA	1	0	2	0	NA	3	4	2	4	NA
1-241	164	1	1	0.01	0.01	0.01	0.1	31	1600	1629.01629224099	0.996541345887293	0.996445726269234	0.996445726269234	0.996873045653533	1	107	NA	5	5	5	5	NA	0	0	0	0	NA
1-241	165	1	1	0.01	0.01	0.01	0.1	14	1600	1552.84131008663	0.990651618635001	0.999977299247718	0.999977299247718	1	1	18	NA	0	0	0	0	NA	4	0	0	0	NA
1-241	166	1	1	0.01	0.01	0.01	0.1	15	1600	1609.66761177375	0.991656487212019	0.999986095662627	0.999986095662627	1	1	21	NA	0	0	0	0	NA	4	0	0	0	NA
1-241	167	1	1	0.01	0.01	0.01	0.1	24	1600	1581.20361018785	0.997722666415069	0.997740313995863	0.997740313995863	0.995622263914947	10	56	NA	3	3	3	3	NA	0	0	0	8	NA
1-241	168	1	1	0.01	0.01	0.01	0.1	18	1600	1630.04780606503	0.99867917848564	0.998611573867032	0.998611573867032	0.998749218261413	2	70	NA	1	1	1	1	NA	0	0	0	2	NA
1-241	169	1	1	0.01	0.01	0.01	0.1	32	1600	1599.06287781868	0.997937745289533	0.997971840053076	0.997971840053076	0.99437148217636	4	71	NA	1	1	1	6	NA	2	2	2	6	NA
1-241	17	1	1	0.01	0.01	0.01	0.1	24	1600	1546.25964328263	0.998617877214836	0.998623687012931	0.998623687012931	0.998749218261413	1	87	NA	2	2	2	2	NA	0	0	0	0	NA
1-241	170	1	1	0.01	0.01	0.01	0.1	10	1600	1540.28809839279	0.999996526068555	0.999996835895613	0.999996835895613	1	1	28	NA	0	0	0	0	NA	0	0	0	0	NA
1-241	171	1	1	0.01	0.01	0.01	0.1	20	1600	1669.75776405201	0.998980198829341	0.998963314324839	0.998963314324839	0.998749218261413	2	46	NA	1	1	1	1	NA	0	0	0	2	NA
1-241	172	1	1	0.01	0.01	0.01	0.1	28	1600	1567.74859555357	0.99834797717198	0.998355169309651	0.998355169309651	0.995622263914947	7	74	NA	1	1	2	2	NA	1	1	0	10	NA
1-241	173	1	1	0.01	0.01	0.01	0.1	25	1600	1547.84201144685	0.99879536066989	0.99879121007963	0.99879121007963	0.998436522826767	3	245	NA	0	0	1	1	NA	2	2	1	3	NA
1-241	174	1	1	0.01	0.01	0.01	0.1	16	1600	1615.42099897224	0.999990185466952	0.999980772200316	0.999980772200316	1	1	31	NA	0	0	0	0	NA	0	0	0	0	NA
1-241	175	1	1	0.01	0.01	0.01	0.1	14	1600	1582.16371596968	0.999045482937583	0.999310287133267	0.999310287133267	0.998749218261413	2	21	NA	1	1	1	1	NA	0	0	0	2	NA
1-241	176	1	1	0.01	0.01	0.01	0.1	18	1600	1636.18916133319	0.999204895270407	0.999219813204985	0.999219813204985	0.999374609130707	2	31	NA	0	0	0	0	NA	0	0	0	2	NA
1-241	177	1	1	0.01	0.01	0.01	0.1	20	1600	1563.06373357906	0.99980803172111	0.999815274918232	0.999815274918232	1	1	92	NA	0	0	0	0	NA	0	0	0	0	NA
1-241	178	1	1	0.01	0.01	0.01	0.1	24	1600	1665.43548037888	0.998937509250487	0.998923196316177	0.998923196316177	0.999374609130707	1	52	NA	0	0	0	1	NA	1	1	1	0	NA
1-241	179	1	1	0.01	0.01	0.01	0.1	15	1600	1596.53429493528	0.999856628502723	0.999938255633652	0.999938255633652	1	1	39	NA	0	0	0	0	NA	0	0	1	0	NA
1-241	18	1	1	0.01	0.01	0.01	0.1	21	1600	1646.45905085218	0.997942927533177	0.997980828952946	0.997980828952946	0.996873045653533	4	56	NA	2	2	2	3	NA	1	1	1	4	NA
1-241	180	1	1	0.01	0.01	0.01	0.1	15	1600	1541.9310911495	0.997250930206653	0.99720638918673	0.99720638918673	0.997498436522827	2	50	NA	3	3	3	3	NA	2	2	2	2	NA
1-241	181	1	1	0.01	0.01	0.01	0.1	58	1600	1649.87520436416	0.993108449808976	0.993260006784499	0.993260006784499	0.98780487804878	32	372	NA	5	5	6	15	NA	8	8	10	9	NA
1-241	182	1	1	0.01	0.01	0.01	0.1	10	1600	1610.27679858383	0.99937126578534	0.999371386863635	0.999371386863635	0.999374609130707	1	22	NA	1	1	1	1	NA	0	0	0	0	NA
1-241	183	1	1	0.01	0.01	0.01	0.1	18	1600	1642.68156213258	0.997962819244032	0.997767756087062	0.997767756087062	0.996873045653533	4	50	NA	2	2	2	3	NA	0	0	1	4	NA
1-241	184	1	1	0.01	0.01	0.01	0.1	17	1600	1569.2096839237	0.997981769659598	0.99760237219678	0.99760237219678	0.99812382739212	2	35	NA	2	4	2	2	NA	2	0	2	2	NA
1-241	185	1	1	0.01	0.01	0.01	0.1	11	1600	1666.15742375058	0.997556611867207	0.997575378995186	0.997575378995186	0.996873045653533	2	27	NA	4	4	4	4	NA	0	0	0	2	NA
1-241	186	1	1	0.01	0.01	0.01	0.1	15	1600	1670.18682420072	0.991487676645664	0.999999999999999	0.999999999999999	1	1	15	NA	0	0	0	0	NA	2	0	0	0	NA
1-241	187	1	1	0.01	0.01	0.01	0.1	34	1600	1614.416348398	0.996754065398357	0.996663567093236	0.996663567093236	0.996873045653533	24	134	NA	0	0	0	0	NA	5	5	5	10	NA
1-241	188	1	1	0.01	0.01	0.01	0.1	27	1600	1490.98695857612	0.998167851263018	0.998157034870477	0.998157034870477	0.997498436522827	2	163	NA	2	2	2	3	NA	1	1	1	2	NA
1-241	189	1	1	0.01	0.01	0.01	0.1	23	1600	1658.34099581959	0.99797786494472	0.997980288218626	0.997980288218626	0.99812382739212	3	46	NA	1	1	1	1	NA	1	1	2	4	NA
1-241	19	1	1	0.01	0.01	0.01	0.1	12	1600	1600.69957698552	0.999359193653032	0.996842670956333	0.996842670956333	0.999374609130707	1	20	NA	1	0	0	1	NA	0	6	1	0	NA
1-241	190	1	1	0.01	0.01	0.01	0.1	16	1600	1582.90348913773	0.999984440784518	0.999984748929921	0.999984748929921	1	1	38	NA	0	0	0	0	NA	0	0	0	0	NA
1-241	191	1	1	0.01	0.01	0.01	0.1	17	1600	1614.91061923935	0.999302912997574	0.999308893498294	0.999308893498294	0.999374609130707	1	37	NA	1	1	1	1	NA	0	0	0	0	NA
1-241	192	1	1	0.01	0.01	0.01	0.1	12	1600	1486.5157382951	0.999822019833134	0.999820087919909	0.999820087919909	0.999374609130707	2	39	NA	0	0	0	0	NA	0	0	0	2	NA
1-241	193	1	1	0.01	0.01	0.01	0.1	21	1600	1550.5110961509	0.998985836761833	0.998948355740094	0.998948355740094	1	1	48	NA	0	0	0	0	NA	1	1	1	0	NA
1-241	194	1	1	0.01	0.01	0.01	0.1	7	1600	1610.652320726	0.996791648597058	0.996811531500935	0.996811531500935	1	1	26	NA	5	5	1	0	NA	1	1	1	0	NA
1-241	195	1	1	0.01	0.01	0.01	0.1	18	1600	1611.25717553177	0.998625510692048	0.998625521802149	0.998625521802149	0.998749218261413	1	94	NA	2	2	2	2	NA	0	0	0	0	NA
1-241	196	1	1	0.01	0.01	0.01	0.1	35	1600	1639.42178136972	0.997479049006544	0.997475807679927	0.997475807679927	0.99624765478424	20	131	NA	0	0	0	1	NA	4	4	4	10	NA
1-241	197	1	1	0.01	0.01	0.01	0.1	24	1600	1622.95233020151	0.997071346087991	0.997066011784595	0.997066011784595	0.99812382739212	1	112	NA	4	4	4	3	NA	0	0	0	0	NA
1-241	198	1	1	0.01	0.01	0.01	0.1	23	1600	1586.09046870794	0.998987638623531	0.999005811975772	0.999005811975772	0.99624765478424	3	114	NA	1	1	1	4	NA	0	0	0	4	NA
1-241	199	1	1	0.01	0.01	0.01	0.1	17	1600	1595.39399370129	0.999312511790085	0.99929272252888	0.99929272252888	0.999374609130707	1	37	NA	1	1	0	1	NA	0	0	1	0	NA
1-241	2	1	1	0.01	0.01	0.01	0.1	39	1600	1620.58587635167	0.995240982562441	0.995580545389902	0.995580545389902	0.995622263914947	36	170	NA	0	0	0	1	NA	8	8	10	12	NA
1-241	20	1	1	0.01	0.01	0.01	0.1	21	1600	1555.13427905754	0.999482064379431	0.999472843370524	0.999472843370524	0.999374609130707	2	61	NA	0	0	0	0	NA	0	0	0	2	NA
1-241	200	1	1	0.01	0.01	0.01	0.1	29	1600	1689.02146554645	0.997921182168114	0.997904545615698	0.997904545615698	0.999374609130707	1	86	NA	0	0	0	1	NA	4	4	4	0	NA
1-241	21	1	1	0.01	0.01	0.01	0.1	20	1600	1664.99008851021	0.99871046429757	0.998746433774015	0.998746433774015	0.998749218261413	2	40	NA	1	1	1	1	NA	0	0	0	2	NA
1-241	22	1	1	0.01	0.01	0.01	0.1	25	1600	1542.19011342357	0.998487706446895	0.998487992380649	0.998487992380649	0.998749218261413	1	87	NA	2	2	2	2	NA	0	0	0	0	NA
1-241	23	1	1	0.01	0.01	0.01	0.1	18	1600	1654.64758303344	0.997451455111977	0.997452806873989	0.997452806873989	0.997498436522827	1	32	NA	4	4	4	4	NA	0	0	0	0	NA
1-241	24	1	1	0.01	0.01	0.01	0.1	13	1600	1637.93772840871	0.999999560477756	0.999998991003432	0.999998991003432	1	1	15	NA	0	0	0	0	NA	0	0	0	0	NA
1-241	25	1	1	0.01	0.01	0.01	0.1	13	1600	1665.05871460192	0.999024739631916	0.998914874167352	0.998914874167352	0.998749218261413	4	28	NA	0	0	0	0	NA	1	1	0	4	NA
1-241	26	1	1	0.01	0.01	0.01	0.1	13	1600	1576.8979940735	0.999857013136229	0.999860414831623	0.999860414831623	0.999374609130707	2	78	NA	0	0	0	0	NA	0	0	0	2	NA
1-241	27	1	1	0.01	0.01	0.01	0.1	35	1600	1608.65605677249	0.999517313065227	0.999515876770967	0.999515876770967	0.999374609130707	2	260	NA	0	0	0	0	NA	0	0	0	2	NA
1-241	28	1	1	0.01	0.01	0.01	0.1	18	1600	1654.75649134227	0.999266551160868	0.999365556647211	0.999365556647211	1	1	31	NA	0	0	0	0	NA	0	0	0	0	NA
1-241	29	1	1	0.01	0.01	0.01	0.1	30	1600	1598.13371692804	0.996180150044966	0.996200189598944	0.996200189598944	0.99624765478424	1	136	NA	0	0	0	6	NA	6	6	7	0	NA
1-241	3	1	1	0.01	0.01	0.01	0.1	12	1600	1587.79796122143	0.999986629528816	0.999987778886178	0.999987778886178	1	1	33	NA	0	0	0	0	NA	0	0	0	0	NA
1-241	30	1	1	0.01	0.01	0.01	0.1	14	1600	1569.07983881017	0.997203683169946	0.997584720673902	0.997584720673902	0.999374609130707	2	26	NA	1	0	0	0	NA	2	3	0	2	NA
1-241	31	1	1	0.01	0.01	0.01	0.1	19	1600	1599.15599043114	0.997238337926668	0.997188316740206	0.997188316740206	0.999374609130707	2	34	NA	0	0	0	0	NA	4	5	3	2	NA
1-241	32	1	1	0.01	0.01	0.01	0.1	12	1600	1675.96337228007	0.999667061022195	0.999630832150573	0.999630832150573	0.999374609130707	2	22	NA	0	0	0	0	NA	0	0	0	2	NA
1-241	33	1	1	0.01	0.01	0.01	0.1	16	1600	1638.29533212538	0.999176897254677	0.999168201088517	0.999168201088517	0.999374609130707	2	80	NA	1	1	1	0	NA	0	0	0	2	NA
1-241	34	1	1	0.01	0.01	0.01	0.1	16	1600	1545.50803119691	0.99926474223837	0.999378830115083	0.999378830115083	0.999374609130707	2	42	NA	0	0	0	0	NA	0	0	0	2	NA
1-241	35	1	1	0.01	0.01	0.01	0.1	30	1600	1557.91170714976	0.999034704410993	0.999036062859412	0.999036062859412	0.997498436522827	6	205	NA	1	1	1	1	NA	0	0	0	6	NA
1-241	36	1	1	0.01	0.01	0.01	0.1	22	1600	1642.31374268008	0.99567177994776	0.996459810416878	0.996459810416878	0.99812382739212	2	28	NA	0	0	1	2	NA	1	1	0	2	NA
1-241	37	1	1	0.01	0.01	0.01	0.1	34	1600	1596.43610921356	0.997500136758415	0.997502091798682	0.997502091798682	0.997498436522827	2	172	NA	2	2	2	3	NA	2	2	4	2	NA
1-241	38	1	1	0.01	0.01	0.01	0.1	24	1600	1545.19578593837	0.997108555825245	0.99704382041955	0.99704382041955	0.997498436522827	1	86	NA	3	3	3	4	NA	1	1	1	0	NA
1-241	39	1	1	0.01	0.01	0.01	0.1	19	1600	1634.78952435568	0.999615802160535	0.999608758670041	0.999608758670041	0.999374609130707	2	45	NA	0	0	0	0	NA	0	0	0	2	NA
1-241	4	1	1	0.01	0.01	0.01	0.1	27	1600	1649.44890711372	0.995657438449901	0.995652638224956	0.995652638224956	0.994996873045654	12	60	NA	2	2	3	4	NA	2	2	2	8	NA
1-241	40	1	1	0.01	0.01	0.01	0.1	25	1600	1649.10327664333	0.999047065044721	0.999331843569167	0.999331843569167	0.999374609130707	2	61	NA	0	0	0	0	NA	2	2	0	2	NA
1-241	41	1	1	0.01	0.01	0.01	0.1	35	1600	1590.84642364118	0.998837550958877	0.998876678050514	0.998876678050514	0.999374609130707	2	195	NA	0	0	0	0	NA	1	1	1	2	NA
1-241	42	1	1	0.01	0.01	0.01	0.1	20	1600	1603.62142929579	0.997340600131646	0.997467954863429	0.997467954863429	0.999374609130707	2	35	NA	2	2	2	0	NA	3	3	0	2	NA
1-241	43	1	1	0.01	0.01	0.01	0.1	69	1600	1610.7978758803	0.995834559576661	0.995820543991268	0.995820543991268	0.994684177611007	4	542	NA	4	4	4	6	NA	2	2	2	5	NA
1-241	44	1	1	0.01	0.01	0.01	0.1	18	1600	1598.63579960812	0.999324314282914	0.999323807487817	0.999323807487817	0.998436522826767	4	68	NA	1	1	1	1	NA	0	0	3	3	NA
1-241	45	1	1	0.01	0.01	0.01	0.1	14	1600	1603.41362410863	0.994154558331018	0.999996502108159	0.999996502108159	1	1	17	NA	0	0	0	0	NA	3	0	0	0	NA
1-241	46	1	1	0.01	0.01	0.01	0.1	22	1600	1581.07947388688	0.997190453448099	0.997172041448623	0.997172041448623	0.99812382739212	4	103	NA	2	2	2	1	NA	4	4	0	4	NA
1-241	47	1	1	0.01	0.01	0.01	0.1	24	1600	1676.79713961158	0.995337675797846	0.995365885485994	0.995365885485994	0.996873045653533	2	60	NA	6	6	6	4	NA	0	0	0	2	NA
1-241	48	1	1	0.01	0.01	0.01	0.1	26	1600	1586.54911985694	0.997315629408623	0.997285518116828	0.997285518116828	0.99624765478424	4	80	NA	4	4	0	4	NA	0	0	5	4	NA
1-241	49	1	1	0.01	0.01	0.01	0.1	17	1600	1648.21135445265	0.998726402167169	0.998727168750809	0.998727168750809	0.999374609130707	2	78	NA	2	2	0	0	NA	0	0	0	2	NA
1-241	5	1	1	0.01	0.01	0.01	0.1	25	1600	1499.05156838625	0.996972598361163	0.997355697361458	0.997355697361458	0.999374609130707	2	54	NA	2	2	2	0	NA	0	3	0	2	NA
1-241	50	1	1	0.01	0.01	0.01	0.1	24	1600	1632.65226125243	0.997313290013677	0.99741075252299	0.99741075252299	0.99812382739212	2	49	NA	0	0	1	2	NA	1	2	1	2	NA
1-241	51	1	1	0.01	0.01	0.01	0.1	43	1600	1631.9218749909	0.99897526121168	0.998979086795136	0.998979086795136	0.99906191369606	2	298	NA	0	0	0	1	NA	1	1	1	1	NA
1-241	52	1	1	0.01	0.01	0.01	0.1	17	1600	1609.53743028105	0.999790205914552	0.999769672472709	0.999769672472709	1	1	44	NA	0	0	0	0	NA	0	0	0	0	NA
1-241	53	1	1	0.01	0.01	0.01	0.1	22	1600	1590.09075056364	0.9985832770245	0.998626683315706	0.998626683315706	0.998749218261413	1	61	NA	0	0	0	2	NA	2	2	2	0	NA
1-241	54	1	1	0.01	0.01	0.01	0.1	12	1600	1584.21128981823	0.999990966678798	0.99999044877972	0.99999044877972	1	1	25	NA	0	0	0	0	NA	0	0	0	0	NA
1-241	55	1	1	0.01	0.01	0.01	0.1	16	1600	1628.71556043572	0.996202569102828	0.99717062205974	0.99717062205974	0.998749218261413	2	24	NA	0	0	0	1	NA	3	2	1	2	NA
1-241	56	1	1	0.01	0.01	0.01	0.1	22	1600	1633.00058821954	0.998841940883834	0.998839268230206	0.998839268230206	0.998749218261413	3	52	NA	0	0	0	0	NA	0	0	0	4	NA
1-241	57	1	1	0.01	0.01	0.01	0.1	26	1600	1587.9787457811	0.998349949834659	0.998332495746459	0.998332495746459	0.997498436522827	8	67	NA	1	1	1	1	NA	0	0	0	6	NA
1-241	58	1	1	0.01	0.01	0.01	0.1	26	1600	1638.81338384204	0.998011997917966	0.998051360558885	0.998051360558885	0.998749218261413	1	65	NA	2	2	2	2	NA	0	0	0	0	NA
1-241	59	1	1	0.01	0.01	0.01	0.1	22	1600	1684.97317338885	0.999991446372564	0.999985007996124	0.999985007996124	1	1	29	NA	0	0	0	0	NA	0	0	0	0	NA
1-241	6	1	1	0.01	0.01	0.01	0.1	16	1600	1587.31939366593	0.999258467970291	0.999269238807965	0.999269238807965	1	1	73	NA	0	0	0	0	NA	0	0	0	0	NA
1-241	60	1	1	0.01	0.01	0.01	0.1	18	1600	1561.2347095581	0.997615738248034	0.993504918466086	0.993504918466086	0.994996873045654	1	31	NA	0	0	0	8	NA	1	13	2	0	NA
1-241	61	1	1	0.01	0.01	0.01	0.1	14	1600	1614.68977174234	0.993902340114123	0.999999815518106	0.999999815518106	1	1	11	NA	0	0	0	0	NA	2	0	0	0	NA
1-241	62	1	1	0.01	0.01	0.01	0.1	13	1600	1555.55785732698	0.999643390284885	0.999584500436877	0.999584500436877	0.999374609130707	2	20	NA	0	0	0	0	NA	0	0	0	2	NA
1-241	63	1	1	0.01	0.01	0.01	0.1	19	1600	1528.57410665918	0.999983295857751	0.999984578665933	0.999984578665933	1	1	38	NA	0	0	0	0	NA	0	0	0	0	NA
1-241	64	1	1	0.01	0.01	0.01	0.1	16	1600	1629.32065454135	0.999639020245236	0.999656064713285	0.999656064713285	1	1	66	NA	0	0	0	0	NA	0	0	0	0	NA
1-241	65	1	1	0.01	0.01	0.01	0.1	44	1600	1602.26539666266	0.993621403636422	0.9936298934258	0.9936298934258	0.99249530956848	13	303	NA	7	7	7	2	NA	3	3	3	20	NA
1-241	66	1	1	0.01	0.01	0.01	0.1	22	1600	1559.62457322474	0.998871735596683	0.998886214120052	0.998886214120052	0.998749218261413	2	51	NA	0	0	0	1	NA	1	1	1	2	NA
1-241	67	1	1	0.01	0.01	0.01	0.1	8	1600	1583.16296211488	0.999996443548138	0.999995769282084	0.999995769282084	1	1	20	NA	0	0	0	0	NA	0	0	0	0	NA
1-241	68	1	1	0.01	0.01	0.01	0.1	30	1600	1546.36348632134	0.99811920539995	0.998192420603457	0.998192420603457	0.998749218261413	2	198	NA	2	1	3	1	NA	1	2	0	2	NA
1-241	69	1	1	0.01	0.01	0.01	0.1	15	1600	1548.62792981655	0.998764393996958	0.998817670623694	0.998817670623694	0.999374609130707	1	26	NA	1	1	1	1	NA	0	0	0	0	NA
1-241	7	1	1	0.01	0.01	0.01	0.1	18	1600	1621.42247317928	0.999355961340853	0.999341224725503	0.999341224725503	0.999374609130707	1	25	NA	1	1	1	1	NA	0	0	0	0	NA
1-241	70	1	1	0.01	0.01	0.01	0.1	22	1600	1579.87694478732	0.997621965249929	0.997351279227307	0.997351279227307	0.999374609130707	2	39	NA	0	0	0	0	NA	1	1	0	2	NA
1-241	71	1	1	0.01	0.01	0.01	0.1	26	1600	1613.47546209145	0.998354577548456	0.998453320122457	0.998453320122457	0.999374609130707	1	99	NA	1	1	1	1	NA	1	1	1	0	NA
1-241	72	1	1	0.01	0.01	0.01	0.1	23	1600	1595.3223064337	0.955853820473967	0.988313278858891	0.988313278858891	1	1	33	NA	22	2	0	0	NA	62	14	0	0	NA
1-241	73	1	1	0.01	0.01	0.01	0.1	16	1600	1513.35811361699	0.998950422330219	0.998895680553467	0.998895680553467	0.998749218261413	2	29	NA	1	1	1	1	NA	0	0	0	2	NA
1-241	74	1	1	0.01	0.01	0.01	0.1	18	1600	1675.89908321329	0.999584016396442	0.999603887929179	0.999603887929179	0.999374609130707	2	57	NA	0	0	0	0	NA	0	0	0	2	NA
1-241	75	1	1	0.01	0.01	0.01	0.1	15	1600	1561.92891827005	0.999990217108374	0.999984620811488	0.999984620811488	1	1	28	NA	0	0	0	0	NA	0	0	0	0	NA
1-241	76	1	1	0.01	0.01	0.01	0.1	21	1600	1599.05740277031	0.995983583345747	0.995740145512511	0.995740145512511	0.998749218261413	2	99	NA	5	5	3	1	NA	3	3	4	2	NA
1-241	77	1	1	0.01	0.01	0.01	0.1	20	1600	1612.51060129842	0.999612616978651	0.999606512434881	0.999606512434881	1	1	57	NA	0	0	0	0	NA	0	0	0	0	NA
1-241	78	1	1	0.01	0.01	0.01	0.1	19	1600	1644.70691619446	0.998372713774765	0.998352901503604	0.998352901503604	0.99812382739212	2	52	NA	2	2	2	2	NA	0	0	0	2	NA
1-241	79	1	1	0.01	0.01	0.01	0.1	43	1600	1576.00877071211	0.997637859706684	0.997630015615195	0.997630015615195	0.995622263914947	6	254	NA	2	2	2	3	NA	1	1	1	8	NA
1-241	8	1	1	0.01	0.01	0.01	0.1	23	1600	1587.54240501529	0.999847497689668	0.999851903405406	0.999851903405406	1	1	90	NA	0	0	0	0	NA	0	0	0	0	NA
1-241	80	1	1	0.01	0.01	0.01	0.1	58	1600	1607.86537176946	0.995347523811404	0.995409518176228	0.995409518176228	0.9906191369606	6	410	NA	2	2	2	5	NA	3	3	5	20	NA
1-241	81	1	1	0.01	0.01	0.01	0.1	26	1600	1536.84555029607	0.997364258628926	0.997377392034149	0.997377392034149	0.997498436522827	1	81	NA	3	3	3	4	NA	2	1	2	0	NA
1-241	82	1	1	0.01	0.01	0.01	0.1	12	1600	1640.62890421964	0.999977479293708	0.999977955242213	0.999977955242213	1	1	29	NA	0	0	0	0	NA	0	0	0	0	NA
1-241	83	1	1	0.01	0.01	0.01	0.1	36	1600	1581.24455586076	0.996736126160102	0.996764875691164	0.996764875691164	0.997498436522827	2	164	NA	3	3	3	3	NA	4	4	3	2	NA
1-241	84	1	1	0.01	0.01	0.01	0.1	11	1600	1574.10892601246	0.99914335321848	0.998850070363323	0.998850070363323	1	1	15	NA	0	0	0	0	NA	1	1	1	0	NA
1-241	85	1	1	0.01	0.01	0.01	0.1	19	1600	1665.96873446452	0.999200423875595	0.999176564634892	0.999176564634892	0.999374609130707	2	41	NA	0	0	0	0	NA	0	0	0	2	NA
1-241	86	1	1	0.01	0.01	0.01	0.1	18	1600	1593.29834344514	0.994559097080479	0.99999295567453	0.99999295567453	1	1	15	NA	0	0	0	0	NA	2	0	0	0	NA
1-241	87	1	1	0.01	0.01	0.01	0.1	18	1600	1604.14839552955	0.999071961114398	0.998999914909516	0.998999914909516	0.998749218261413	3	43	NA	0	0	0	0	NA	0	0	0	4	NA
1-241	88	1	1	0.01	0.01	0.01	0.1	12	1600	1591.62018363191	0.99910733909285	0.999008255393539	0.999008255393539	0.999374609130707	2	22	NA	0	0	0	0	NA	0	0	0	2	NA
1-241	89	1	1	0.01	0.01	0.01	0.1	17	1600	1557.72604041492	0.998934387250788	0.998866436349306	0.998866436349306	0.998749218261413	2	58	NA	1	1	1	1	NA	0	0	1	2	NA
1-241	9	1	1	0.01	0.01	0.01	0.1	21	1600	1518.37332808682	0.998145679085919	0.998198735253401	0.998198735253401	0.995622263914947	2	46	NA	1	1	1	6	NA	0	1	1	2	NA
1-241	90	1	1	0.01	0.01	0.01	0.1	21	1600	1565.40295908285	0.998617155305392	0.998825919932784	0.998825919932784	0.999374609130707	1	36	NA	1	1	1	1	NA	0	0	0	0	NA
1-241	91	1	1	0.01	0.01	0.01	0.1	16	1600	1676.74624064338	0.998333801296371	0.998355345198094	0.998355345198094	0.998749218261413	2	25	NA	1	1	1	1	NA	2	2	2	2	NA
1-241	92	1	1	0.01	0.01	0.01	0.1	17	1600	1588.44946513921	0.998150990527214	0.998155548119694	0.998155548119694	0.999374609130707	2	37	NA	0	0	0	0	NA	1	1	1	2	NA
1-241	93	1	1	0.01	0.01	0.01	0.1	17	1600	1559.33062486579	0.999326935855067	0.999325963195523	0.999325963195523	0.998749218261413	2	95	NA	1	1	0	1	NA	0	0	1	2	NA
1-241	94	1	1	0.01	0.01	0.01	0.1	24	1600	1648.89588963609	0.997258766467586	0.997244303494584	0.997244303494584	0.996873045653533	1	117	NA	4	4	1	5	NA	1	1	5	0	NA
1-241	95	1	1	0.01	0.01	0.01	0.1	9	1600	1587.03281063058	0.999999100637386	0.999998992441197	0.999998992441197	1	1	19	NA	0	0	0	0	NA	0	0	0	0	NA
1-241	96	1	1	0.01	0.01	0.01	0.1	14	1600	1600.72990724398	0.993288990904395	0.999993146469285	0.999993146469285	1	1	19	NA	0	0	0	0	NA	2	0	0	0	NA
1-241	97	1	1	0.01	0.01	0.01	0.1	22	1600	1581.11796369998	0.999598411783914	0.999597797342105	0.999597797342105	1	1	106	NA	0	0	0	0	NA	0	0	0	0	NA
1-241	98	1	1	0.01	0.01	0.01	0.1	87	1600	1582.98718520477	0.997115382370619	0.997124203527898	0.997124203527898	0.994684177611007	72	907	NA	3	3	3	2	NA	0	0	0	13	NA
1-241	99	1	1	0.01	0.01	0.01	0.1	14	1600	1647.44447572673	0.998642683804018	0.998631099370867	0.998631099370867	0.997498436522827	3	58	NA	2	2	2	2	NA	0	0	0	4	NA
1-244	1	1	1	0.8	0.01	0.01	0.1	80	1600	1909.05421888365	0.995051937872397	0.995764001256002	0.995764001256002	0.996873045653533	2	1160	NA	6	4	4	4	NA	0	2	3	2	NA
1-244	10	1	1	0.8	0.01	0.01	0.1	107	1600	1816.40175926057	0.99411529362663	0.996128849216608	0.996128849216608	0.99249530956848	32	1271	NA	4	4	4	4	NA	5	0	0	16	NA
1-244	100	1	1	0.8	0.01	0.01	0.1	90	1600	1954.70646720614	0.99270886032482	0.993614475252002	0.993614475252002	0.993120700437774	22	1070	NA	8	7	8	4	NA	1	5	5	14	NA
1-244	101	1	1	0.8	0.01	0.01	0.1	97	1600	1653.98638445092	0.994109879256475	0.996188262164108	0.996188262164108	0.996560350218887	8	1450	NA	3	1	2	2	NA	3	3	3	7	NA
1-244	102	1	1	0.8	0.01	0.01	0.1	110	1600	1937.96002736056	0.991566817824825	0.995047681778259	0.995047681778259	0.991869918699187	28	1175	NA	6	2	2	5	NA	3	6	6	16	NA
1-244	103	1	1	0.8	0.01	0.01	0.1	102	1600	1651.89739621299	0.993332972675478	0.996498306026981	0.996498306026981	0.991869918699187	11	1406	NA	4	4	4	5	NA	4	1	1	16	NA
1-244	104	1	1	0.8	0.01	0.01	0.1	93	1600	2065.80593183628	0.991101974657877	0.994970647501543	0.994970647501543	0.99249530956848	8	1078	NA	11	4	4	9	NA	0	2	2	6	NA
1-244	105	1	1	0.8	0.01	0.01	0.1	109	1600	1728.53108042938	0.992594714900758	0.993661157014622	0.993661157014622	0.99155722326454	3	1384	NA	9	8	8	2	NA	2	2	3	23	NA
1-244	106	1	1	0.8	0.01	0.01	0.1	93	1600	1763.496917417	0.992253644942801	0.995966008162772	0.995966008162772	0.99249530956848	64	1306	NA	10	5	5	6	NA	0	0	0	12	NA
1-244	107	1	1	0.8	0.01	0.01	0.1	107	1600	1850.93896304593	0.995052880805726	0.996824919889304	0.996824919889304	0.996873045653533	16	1277	NA	3	1	1	1	NA	5	4	3	8	NA
1-244	108	1	1	0.8	0.01	0.01	0.1	93	1600	1691.99837457754	0.993577199483083	0.993934053595973	0.993934053595973	0.994058786741714	4	1386	NA	9	9	7	7	NA	1	0	2	5	NA
1-244	109	1	1	0.8	0.01	0.01	0.1	99	1600	1712.40977179184	0.996000962918878	0.996276063766595	0.996276063766595	0.9953095684803	64	1386	NA	4	4	4	2	NA	1	2	2	11	NA
1-244	11	1	1	0.8	0.01	0.01	0.1	104	1600	1679.68693404737	0.990574604886641	0.998046791822054	0.998046791822054	0.996873045653533	8	1427	NA	2	2	2	2	NA	7	1	1	6	NA
1-244	110	1	1	0.8	0.01	0.01	0.1	118	1600	1726.81728282634	0.993589881783323	0.994391316370722	0.994391316370722	0.991869918699187	11	1288	NA	8	5	4	2	NA	1	4	4	22	NA
1-244	111	1	1	0.8	0.01	0.01	0.1	98	1600	1747.20715139897	0.992494088298107	0.996753933404269	0.996753933404269	0.994996873045654	8	1322	NA	10	2	2	5	NA	1	1	1	6	NA
1-244	112	1	1	0.8	0.01	0.01	0.1	93	1600	1709.65373546024	0.990651452735741	0.996428541305397	0.996428541305397	0.99249530956848	6	1307	NA	13	3	3	1	NA	2	1	1	22	NA
1-244	113	1	1	0.8	0.01	0.01	0.1	125	1600	1731.57772643764	0.994014972630166	0.995048956122677	0.995048956122677	0.992808005003127	17	1354	NA	3	2	3	4	NA	3	5	4	15	NA
1-244	114	1	1	0.8	0.01	0.01	0.1	102	1600	1700.37782106786	0.978266988480185	0.992653409083127	0.992653409083127	0.99624765478424	8	1437	NA	2	4	2	3	NA	22	4	1	6	NA
1-244	115	1	1	0.8	0.01	0.01	0.1	101	1600	1781.92645103417	0.986629645579062	0.99645401142673	0.99645401142673	0.993746091307067	64	1216	NA	16	1	1	4	NA	7	3	4	12	NA
1-244	116	1	1	0.8	0.01	0.01	0.1	103	1600	1717.96076515935	0.99345635574618	0.998000218798596	0.998000218798596	0.99249530956848	1	1386	NA	1	0	0	0	NA	10	0	0	24	NA
1-244	117	1	1	0.8	0.01	0.01	0.1	99	1600	1700.73543893147	0.996095568297698	0.998030794635068	0.998030794635068	0.997498436522827	8	1421	NA	1	1	1	1	NA	4	2	2	6	NA
1-244	118	1	1	0.8	0.01	0.01	0.1	102	1600	1732.8510538512	0.995680322955696	0.99659485546103	0.99659485546103	0.993746091307067	24	1395	NA	6	4	4	5	NA	1	1	1	10	NA
1-244	119	1	1	0.8	0.01	0.01	0.1	112	1600	1853.09013413902	0.98721738000381	0.991370871067119	0.991370871067119	0.985616010006254	2	1259	NA	15	8	8	14	NA	7	5	5	18	NA
1-244	12	1	1	0.8	0.01	0.01	0.1	107	1600	1941.74712270356	0.994812795695946	0.997245538553394	0.997245538553394	0.991869918699187	5	1154	NA	1	2	2	2	NA	6	2	2	22	NA
1-244	120	1	1	0.8	0.01	0.01	0.1	86	1600	1827.36111333845	0.997375068475063	0.997390784651831	0.997390784651831	0.996873045653533	16	1284	NA	2	2	2	0	NA	1	3	3	10	NA
1-244	121	1	1	0.8	0.01	0.01	0.1	108	1600	1781.44334376456	0.994305578772699	0.993403701568683	0.993403701568683	0.991869918699187	12	1330	NA	6	7	7	9	NA	4	3	3	8	NA
1-244	122	1	1	0.8	0.01	0.01	0.1	99	1600	1647.68330503354	0.995142847971219	0.998303170662062	0.998303170662062	0.997498436522827	8	1417	NA	1	1	1	1	NA	5	1	1	6	NA
1-244	123	1	1	0.8	0.01	0.01	0.1	103	1600	1680.82012041146	0.995768906028076	0.997108022451198	0.997108022451198	0.993746091307067	18	1374	NA	1	1	1	1	NA	4	2	2	18	NA
1-244	124	1	1	0.8	0.01	0.01	0.1	101	1600	1639.54667258708	0.99413579908637	0.998049795338667	0.998049795338667	0.995934959349594	16	1418	NA	2	2	2	1	NA	7	0	0	11	NA
1-244	125	1	1	0.8	0.01	0.01	0.1	91	1600	1785.36779894737	0.996455858477154	0.997590963190938	0.997590963190938	0.99624765478424	12	1263	NA	2	2	2	2	NA	1	0	0	8	NA
1-244	126	1	1	0.8	0.01	0.01	0.1	110	1600	1642.71654877476	0.975437658176834	0.996598693916071	0.996598693916071	0.994996873045654	20	1416	NA	4	0	2	0	NA	31	3	1	16	NA
1-244	127	1	1	0.8	0.01	0.01	0.1	112	1600	1616.33705304113	0.998404042544118	0.998033888777988	0.998033888777988	0.993746091307067	2	1380	NA	1	1	1	1	NA	1	1	1	18	NA
1-244	128	1	1	0.8	0.01	0.01	0.1	88	1600	1944.76804159922	0.993492887692058	0.994457065633611	0.994457065633611	0.99249530956848	31	1053	NA	4	4	4	4	NA	5	3	3	16	NA
1-244	129	1	1	0.8	0.01	0.01	0.1	110	1600	1705.65396858506	0.993613176353394	0.995174870665984	0.995174870665984	0.99155722326454	1	1320	NA	4	3	2	1	NA	4	3	4	25	NA
1-244	13	1	1	0.8	0.01	0.01	0.1	94	1600	1729.41809670836	0.996213975698365	0.996855355749478	0.996855355749478	0.99249530956848	1	1360	NA	3	3	3	3	NA	1	0	0	18	NA
1-244	130	1	1	0.8	0.01	0.01	0.1	83	1600	1918.93426762486	0.99558352637475	0.996541593830478	0.996541593830478	0.995622263914947	6	1249	NA	3	4	4	4	NA	4	0	0	6	NA
1-244	131	1	1	0.8	0.01	0.01	0.1	99	1600	1684.1492556595	0.99488829518926	0.995278014603519	0.995278014603519	0.995934959349594	32	1419	NA	2	3	3	2	NA	4	1	1	9	NA
1-244	132	1	1	0.8	0.01	0.01	0.1	94	1600	1696.55461747167	0.997738737496367	0.997581587813866	0.997581587813866	0.996873045653533	16	1418	NA	2	2	2	2	NA	1	1	1	6	NA
1-244	133	1	1	0.8	0.01	0.01	0.1	110	1600	1745.9336307978	0.994941885154905	0.996122850562872	0.996122850562872	0.994996873045654	46	1220	NA	1	1	1	1	NA	3	3	1	14	NA
1-244	134	1	1	0.8	0.01	0.01	0.1	90	1600	2124.55226709092	0.99461928792667	0.996472439790427	0.996472439790427	0.996873045653533	2	1009	NA	1	4	4	4	NA	4	0	0	2	NA
1-244	135	1	1	0.8	0.01	0.01	0.1	105	1600	1702.22485158202	0.994129534241187	0.995511418860927	0.995511418860927	0.993120700437774	36	1395	NA	6	6	6	4	NA	4	0	0	14	NA
1-244	136	1	1	0.8	0.01	0.01	0.1	89	1600	2088.70160957042	0.993486614901065	0.995767576621655	0.995767576621655	0.994996873045654	16	1024	NA	5	4	4	4	NA	7	2	4	8	NA
1-244	137	1	1	0.8	0.01	0.01	0.1	98	1600	1718.92257573527	0.993482232957766	0.99810676526548	0.99810676526548	0.99437148217636	24	1371	NA	9	1	1	1	NA	1	2	2	16	NA
1-244	138	1	1	0.8	0.01	0.01	0.1	97	1600	1779.68730354366	0.994867944265718	0.994903830522259	0.994903830522259	0.994684177611007	48	1373	NA	3	6	4	2	NA	5	0	6	13	NA
1-244	139	1	1	0.8	0.01	0.01	0.1	98	1600	1925.49654283763	0.99263449995441	0.995866441513538	0.995866441513538	0.993120700437774	31	1122	NA	4	4	4	3	NA	7	0	0	16	NA
1-244	14	1	1	0.8	0.01	0.01	0.1	94	1600	1731.18520417675	0.996888995587228	0.997775755712972	0.997775755712972	0.99624765478424	16	1380	NA	4	2	2	2	NA	1	0	0	8	NA
1-244	140	1	1	0.8	0.01	0.01	0.1	106	1600	1713.73447588412	0.990197815988168	0.992296242877685	0.992296242877685	0.993746091307067	32	1409	NA	4	5	3	5	NA	7	7	3	10	NA
1-244	141	1	1	0.8	0.01	0.01	0.1	108	1600	1643.23579140672	0.982601269061986	0.993236774941574	0.993236774941574	0.995622263914947	48	1405	NA	4	0	2	1	NA	12	9	8	12	NA
1-244	142	1	1	0.8	0.01	0.01	0.1	108	1600	1679.74605173572	0.995037080130049	0.995945026026756	0.995945026026756	0.996560350218887	4	1383	NA	4	1	1	3	NA	3	3	3	5	NA
1-244	143	1	1	0.8	0.01	0.01	0.1	79	1600	1977.03265312925	0.996544379696607	0.997443697341108	0.997443697341108	0.996873045653533	8	1109	NA	2	2	2	2	NA	1	1	1	6	NA
1-244	144	1	1	0.8	0.01	0.01	0.1	99	1600	2087.27045800037	0.992026411691346	0.994440182016847	0.994440182016847	0.989993746091307	26	1033	NA	2	1	1	8	NA	11	7	7	16	NA
1-244	145	1	1	0.8	0.01	0.01	0.1	125	1600	1651.04811742308	0.989403104086661	0.99272222759918	0.99272222759918	0.98780487804878	53	1373	NA	6	8	6	12	NA	12	4	6	15	NA
1-244	146	1	1	0.8	0.01	0.01	0.1	109	1600	1680.19313621815	0.996028695212465	0.996576413925621	0.996576413925621	0.9953095684803	48	1384	NA	1	0	0	2	NA	5	6	6	11	NA
1-244	147	1	1	0.8	0.01	0.01	0.1	91	1600	1803.26501882903	0.99689326193454	0.997492616807652	0.997492616807652	0.996873045653533	2	1297	NA	1	2	2	4	NA	3	1	1	2	NA
1-244	148	1	1	0.8	0.01	0.01	0.1	99	1600	1802.24560542113	0.99422776565071	0.99722922487651	0.99722922487651	0.993746091307067	6	1336	NA	3	2	2	2	NA	10	2	2	16	NA
1-244	149	1	1	0.8	0.01	0.01	0.1	98	1600	1945.40677262536	0.988115160464297	0.995336597283634	0.995336597283634	0.989368355222014	1	1199	NA	11	5	5	8	NA	11	1	1	18	NA
1-244	15	1	1	0.8	0.01	0.01	0.1	86	1600	1946.96083555541	0.99341722756518	0.994320580666592	0.994320580666592	0.9906191369606	48	1101	NA	7	7	7	9	NA	1	1	2	12	NA
1-244	150	1	1	0.8	0.01	0.01	0.1	108	1600	1738.81179445473	0.995626317096596	0.995994071608145	0.995994071608145	0.996560350218887	16	1383	NA	1	3	3	2	NA	4	3	3	7	NA
1-244	151	1	1	0.8	0.01	0.01	0.1	96	1600	1658.14395533979	0.991225472363044	0.992958501707425	0.992958501707425	0.992808005003127	36	1436	NA	8	6	8	5	NA	6	6	2	13	NA
1-244	152	1	1	0.8	0.01	0.01	0.1	106	1600	1648.07473205825	0.994759981949536	0.99434640103543	0.99434640103543	0.994058786741714	24	1404	NA	4	2	2	4	NA	1	3	7	11	NA
1-244	153	1	1	0.8	0.01	0.01	0.1	125	1600	1649.25150942206	0.98403550404368	0.996093335915194	0.996093335915194	0.993746091307067	48	1383	NA	6	4	4	4	NA	12	1	1	12	NA
1-244	154	1	1	0.8	0.01	0.01	0.1	104	1600	1948.58038174631	0.996588228886253	0.997937443131139	0.997937443131139	0.99812382739212	4	1308	NA	1	1	1	1	NA	0	0	0	4	NA
1-244	155	1	1	0.8	0.01	0.01	0.1	98	1600	1856.46731543643	0.991774991136791	0.996244660866354	0.996244660866354	0.991869918699187	32	1281	NA	10	2	2	8	NA	4	1	1	10	NA
1-244	156	1	1	0.8	0.01	0.01	0.1	96	1600	1835.22091120061	0.997634815638042	0.998400395155677	0.998400395155677	0.997498436522827	6	1192	NA	1	1	1	1	NA	0	0	0	6	NA
1-244	157	1	1	0.8	0.01	0.01	0.1	103	1600	1714.68658313482	0.996303873671018	0.99781317045769	0.99781317045769	0.995934959349594	48	1391	NA	3	0	0	0	NA	3	2	2	13	NA
1-244	158	1	1	0.8	0.01	0.01	0.1	86	1600	1702.39991659758	0.99722557072527	0.997756244610781	0.997756244610781	0.99624765478424	16	1336	NA	2	2	2	2	NA	2	0	0	8	NA
1-244	159	1	1	0.8	0.01	0.01	0.1	112	1600	1800.19474507946	0.995039680463514	0.996663560079207	0.996663560079207	0.99437148217636	46	1359	NA	3	3	3	2	NA	6	1	2	14	NA
1-244	16	1	1	0.8	0.01	0.01	0.1	111	1600	1673.3621382675	0.992346925495582	0.993533070807426	0.993533070807426	0.991869918699187	16	1405	NA	5	6	6	9	NA	3	3	2	8	NA
1-244	160	1	1	0.8	0.01	0.01	0.1	86	1600	2072.55299814844	0.994575704585	0.995214937806961	0.995214937806961	0.99249530956848	24	976	NA	5	5	5	6	NA	2	2	2	12	NA
1-244	161	1	1	0.8	0.01	0.01	0.1	94	1600	1884.23305455324	0.985794415522364	0.99658867882996	0.99658867882996	0.988117573483427	16	1206	NA	20	3	3	15	NA	3	0	0	8	NA
1-244	162	1	1	0.8	0.01	0.01	0.1	96	1600	1720.18896297544	0.997311103157085	0.997268801917258	0.997268801917258	0.995934959349594	4	1436	NA	4	4	3	4	NA	0	0	1	5	NA
1-244	163	1	1	0.8	0.01	0.01	0.1	121	1600	1693.15675829135	0.997543039526367	0.997441926361071	0.997441926361071	0.996560350218887	8	1371	NA	3	3	1	2	NA	0	0	1	7	NA
1-244	164	1	1	0.8	0.01	0.01	0.1	112	1600	1732.54848488805	0.992708610834136	0.994446793827032	0.994446793827032	0.995934959349594	16	1393	NA	3	5	5	3	NA	5	2	2	7	NA
1-244	165	1	1	0.8	0.01	0.01	0.1	106	1600	1938.25624655566	0.99543217946201	0.997321529425212	0.997321529425212	0.993120700437774	4	1245	NA	1	1	1	1	NA	4	0	1	20	NA
1-244	166	1	1	0.8	0.01	0.01	0.1	106	1600	1747.14129347859	0.985724810307381	0.987416955435833	0.987416955435833	0.985928705440901	18	1347	NA	13	13	4	18	NA	16	11	17	9	NA
1-244	167	1	1	0.8	0.01	0.01	0.1	133	1600	1675.82134487503	0.98258763483313	0.991463293677033	0.991463293677033	0.990306441525954	1	1351	NA	9	6	8	3	NA	14	6	2	25	NA
1-244	168	1	1	0.8	0.01	0.01	0.1	97	1600	1736.04924002038	0.996203745035851	0.998144051424718	0.998144051424718	0.996873045653533	24	1354	NA	2	0	0	0	NA	4	2	2	10	NA
1-244	169	1	1	0.8	0.01	0.01	0.1	111	1600	1908.01535381589	0.989106523150893	0.993282166165547	0.993282166165547	0.989368355222014	2	1197	NA	9	4	6	6	NA	8	7	3	22	NA
1-244	17	1	1	0.8	0.01	0.01	0.1	95	1600	1710.20277458789	0.987995820870513	0.99620097283838	0.99620097283838	0.997498436522827	16	1424	NA	1	3	3	0	NA	11	2	0	8	NA
1-244	170	1	1	0.8	0.01	0.01	0.1	110	1600	1705.02103088511	0.995521871974706	0.997652388204484	0.997652388204484	0.994058786741714	31	1419	NA	7	1	1	2	NA	0	1	1	15	NA
1-244	171	1	1	0.8	0.01	0.01	0.1	116	1600	1669.57886623748	0.997948309040596	0.997735663681275	0.997735663681275	0.994996873045654	48	1398	NA	2	2	2	2	NA	1	0	0	12	NA
1-244	172	1	1	0.8	0.01	0.01	0.1	99	1600	1625.96134627627	0.999472503676663	0.999212266085759	0.999212266085759	0.99812382739212	8	1415	NA	0	0	0	0	NA	0	0	0	6	NA
1-244	173	1	1	0.8	0.01	0.01	0.1	101	1600	1636.19658902254	0.99790072433727	0.997791357765494	0.997791357765494	0.993746091307067	52	1415	NA	2	2	2	3	NA	1	1	1	14	NA
1-244	174	1	1	0.8	0.01	0.01	0.1	103	1600	1595.70810653326	0.996491225060396	0.996645103684546	0.996645103684546	0.994058786741714	45	1358	NA	2	2	2	2	NA	0	1	1	15	NA
1-244	175	1	1	0.8	0.01	0.01	0.1	105	1600	1785.19281528628	0.994294227573276	0.996003425585989	0.996003425585989	0.995622263914947	9	1375	NA	7	2	2	3	NA	3	4	4	8	NA
1-244	176	1	1	0.8	0.01	0.01	0.1	96	1600	1685.33884171856	0.995439941635703	0.997909770727323	0.997909770727323	0.997498436522827	4	1395	NA	3	1	1	2	NA	2	0	0	4	NA
1-244	177	1	1	0.8	0.01	0.01	0.1	105	1600	1951.11152052192	0.99173817628769	0.994005032161987	0.994005032161987	0.993120700437774	16	1150	NA	6	6	6	6	NA	9	2	1	10	NA
1-244	178	1	1	0.8	0.01	0.01	0.1	100	1600	1693.35761432029	0.998822453696428	0.998482493335021	0.998482493335021	0.997498436522827	12	1404	NA	0	0	0	0	NA	2	2	2	8	NA
1-244	179	1	1	0.8	0.01	0.01	0.1	79	1600	1689.05848716547	0.998556286549067	0.999010568735819	0.999010568735819	0.99812382739212	4	1332	NA	1	0	0	1	NA	2	1	1	4	NA
1-244	18	1	1	0.8	0.01	0.01	0.1	92	1600	1607.6751666974	0.995736904519078	0.997959229312367	0.997959229312367	0.99812382739212	4	1345	NA	6	1	1	1	NA	1	2	2	4	NA
1-244	180	1	1	0.8	0.01	0.01	0.1	108	1600	1880.42919987706	0.990162729543352	0.992499194991765	0.992499194991765	0.9906191369606	26	1219	NA	6	8	8	7	NA	7	1	1	16	NA
1-244	181	1	1	0.8	0.01	0.01	0.1	102	1600	1793.73007754754	0.995196510108711	0.995361487444436	0.995361487444436	0.993120700437774	24	1308	NA	2	5	5	5	NA	4	3	3	12	NA
1-244	182	1	1	0.8	0.01	0.01	0.1	102	1600	1620.40169973574	0.989200260837415	0.994324934176484	0.994324934176484	0.991244527829894	37	1425	NA	5	2	2	7	NA	11	8	7	14	NA
1-244	183	1	1	0.8	0.01	0.01	0.1	84	1600	1711.29729518392	0.997379644924887	0.997291884569943	0.997291884569943	0.996873045653533	4	1418	NA	3	3	3	3	NA	1	1	1	4	NA
1-244	184	1	1	0.8	0.01	0.01	0.1	90	1600	1914.32300115343	0.994862060793893	0.996772759954211	0.996772759954211	0.997498436522827	1	1251	NA	3	1	1	4	NA	3	3	3	0	NA
1-244	185	1	1	0.8	0.01	0.01	0.1	123	1600	1713.76218529864	0.996289459440506	0.99613657664095	0.99613657664095	0.993120700437774	33	1368	NA	4	3	3	4	NA	2	3	3	14	NA
1-244	186	1	1	0.8	0.01	0.01	0.1	101	1600	1863.25772893546	0.992116826109456	0.995870629997444	0.995870629997444	0.991869918699187	48	1258	NA	2	3	3	7	NA	12	2	2	12	NA
1-244	187	1	1	0.8	0.01	0.01	0.1	95	1600	1865.11334802702	0.984782464970818	0.99187926712688	0.99187926712688	0.987492182614134	3	1315	NA	21	9	9	9	NA	5	2	8	22	NA
1-244	188	1	1	0.8	0.01	0.01	0.1	113	1600	1758.74799728121	0.995561215416598	0.995727080048946	0.995727080048946	0.99624765478424	8	1334	NA	4	2	2	3	NA	3	5	4	6	NA
1-244	189	1	1	0.8	0.01	0.01	0.1	112	1600	1736.12406966187	0.995282065541653	0.995919848130927	0.995919848130927	0.994684177611007	128	1352	NA	5	4	3	2	NA	4	3	3	13	NA
1-244	19	1	1	0.8	0.01	0.01	0.1	95	1600	1680.39694276257	0.993153230498096	0.993496506623081	0.993496506623081	0.994996873045654	24	1387	NA	9	9	5	1	NA	1	0	4	14	NA
1-244	190	1	1	0.8	0.01	0.01	0.1	105	1600	1656.85560415568	0.998268958195229	0.998449622464018	0.998449622464018	0.996560350218887	4	1339	NA	1	1	0	3	NA	1	0	1	5	NA
1-244	191	1	1	0.8	0.01	0.01	0.1	104	1600	1687.16184908451	0.993427235723118	0.995754231147494	0.995754231147494	0.994996873045654	8	1415	NA	4	2	2	5	NA	4	6	4	6	NA
1-244	192	1	1	0.8	0.01	0.01	0.1	101	1600	1891.69060253438	0.991031695242012	0.99635451916641	0.99635451916641	0.991244527829894	18	1211	NA	6	2	2	6	NA	4	1	1	16	NA
1-244	193	1	1	0.8	0.01	0.01	0.1	105	1600	1652.11832114192	0.995455634932257	0.995709215669142	0.995709215669142	0.99624765478424	2	1390	NA	5	5	5	5	NA	1	1	1	2	NA
1-244	194	1	1	0.8	0.01	0.01	0.1	85	1600	1675.56118163124	0.995584491722753	0.995373696220057	0.995373696220057	0.995622263914947	4	1339	NA	5	5	5	5	NA	2	2	6	4	NA
1-244	195	1	1	0.8	0.01	0.01	0.1	101	1600	1665.0171361725	0.995597693996826	0.995678843049554	0.995678843049554	0.992808005003127	14	1330	NA	5	5	4	3	NA	2	2	2	17	NA
1-244	196	1	1	0.8	0.01	0.01	0.1	91	1600	1662.66459395362	0.998102759296952	0.997833455153871	0.997833455153871	0.99906191369606	1	1413	NA	2	2	2	1	NA	0	1	1	1	NA
1-244	197	1	1	0.8	0.01	0.01	0.1	87	1600	1713.87929892036	0.994548281612562	0.996394307087747	0.996394307087747	0.99624765478424	20	1395	NA	2	1	3	2	NA	3	3	1	8	NA
1-244	198	1	1	0.8	0.01	0.01	0.1	119	1600	1729.94503357061	0.993202813058161	0.994708452756078	0.994708452756078	0.995622263914947	8	1297	NA	7	4	4	4	NA	6	2	2	6	NA
1-244	199	1	1	0.8	0.01	0.01	0.1	97	1600	1916.23470285843	0.997396047769732	0.998984981029051	0.998984981029051	0.996873045653533	16	1163	NA	0	0	0	0	NA	4	0	0	10	NA
1-244	2	1	1	0.8	0.01	0.01	0.1	99	1600	1765.56166428047	0.993771175710317	0.995789578516495	0.995789578516495	0.991244527829894	1	1357	NA	8	4	4	3	NA	1	0	0	22	NA
1-244	20	1	1	0.8	0.01	0.01	0.1	99	1600	1773.70467298209	0.994833357682048	0.995571084372147	0.995571084372147	0.993746091307067	36	1367	NA	2	2	2	2	NA	7	5	3	16	NA
1-244	200	1	1	0.8	0.01	0.01	0.1	79	1600	1683.63327136357	0.999019414963306	0.999055377359423	0.999055377359423	0.996873045653533	16	1426	NA	1	1	1	1	NA	0	0	0	8	NA
1-244	21	1	1	0.8	0.01	0.01	0.1	118	1600	1757.98394805615	0.994052121665324	0.994036422314131	0.994036422314131	0.9953095684803	8	1306	NA	7	7	6	5	NA	4	4	5	5	NA
1-244	22	1	1	0.8	0.01	0.01	0.1	102	1600	1902.25466341207	0.991526449313663	0.996411148197337	0.996411148197337	0.994996873045654	24	1211	NA	6	0	0	2	NA	7	6	6	12	NA
1-244	23	1	1	0.8	0.01	0.01	0.1	112	1600	1756.81145633845	0.992079393279028	0.994837102810978	0.994837102810978	0.99437148217636	24	1333	NA	10	5	5	4	NA	1	1	1	10	NA
1-244	24	1	1	0.8	0.01	0.01	0.1	91	1600	1761.27037672263	0.989349207261055	0.99235881126499	0.99235881126499	0.99155722326454	5	1347	NA	14	9	7	5	NA	4	3	12	17	NA
1-244	25	1	1	0.8	0.01	0.01	0.1	84	1600	2089.7376360117	0.99141041349508	0.994191075873494	0.994191075873494	0.991244527829894	13	949	NA	4	4	4	6	NA	9	7	6	16	NA
1-244	26	1	1	0.8	0.01	0.01	0.1	120	1600	1934.77478002511	0.988568601459084	0.991991378078491	0.991991378078491	0.98874296435272	31	1253	NA	9	9	9	11	NA	9	4	3	14	NA
1-244	27	1	1	0.8	0.01	0.01	0.1	106	1600	1762.39137198597	0.995055662053979	0.996590177261597	0.996590177261597	0.992808005003127	7	1328	NA	5	3	3	3	NA	3	2	1	17	NA
1-244	28	1	1	0.8	0.01	0.01	0.1	90	1600	1776.31079399746	0.994952701330922	0.997217020433923	0.997217020433923	0.99624765478424	32	1320	NA	1	1	1	1	NA	7	2	2	10	NA
1-244	29	1	1	0.8	0.01	0.01	0.1	117	1600	1780.36770568472	0.989946285498209	0.997122666854629	0.997122666854629	0.994996873045654	33	1302	NA	13	1	1	1	NA	1	0	0	14	NA
1-244	3	1	1	0.8	0.01	0.01	0.1	105	1600	1872.51209657697	0.99139640459821	0.996427730461693	0.996427730461693	0.993746091307067	8	1265	NA	8	2	2	7	NA	7	4	4	6	NA
1-244	30	1	1	0.8	0.01	0.01	0.1	117	1600	1941.43200188311	0.992412269465089	0.995023774374298	0.995023774374298	0.991869918699187	8	1306	NA	3	3	3	3	NA	6	2	2	20	NA
1-244	31	1	1	0.8	0.01	0.01	0.1	105	1600	2030.93538015122	0.989295610062135	0.994610899344808	0.994610899344808	0.987492182614134	7	1025	NA	3	3	3	11	NA	17	2	2	18	NA
1-244	32	1	1	0.8	0.01	0.01	0.1	112	1600	1722.42938294715	0.995227878207142	0.996060004794398	0.996060004794398	0.99343339587242	12	1376	NA	4	2	2	6	NA	4	4	3	9	NA
1-244	33	1	1	0.8	0.01	0.01	0.1	106	1600	1758.57042941996	0.994857033089845	0.997167106798276	0.997167106798276	0.99437148217636	64	1331	NA	2	3	2	3	NA	8	1	2	12	NA
1-244	34	1	1	0.8	0.01	0.01	0.1	115	1600	1756.82070974813	0.992094563317377	0.995876515037299	0.995876515037299	0.991244527829894	25	1364	NA	9	1	1	7	NA	3	4	4	14	NA
1-244	35	1	1	0.8	0.01	0.01	0.1	92	1600	1793.62521795799	0.990037326942619	0.993618694283094	0.993618694283094	0.993120700437774	61	1198	NA	9	6	6	4	NA	11	3	3	14	NA
1-244	36	1	1	0.8	0.01	0.01	0.1	91	1600	1799.73856424551	0.99649736615487	0.998284633904467	0.998284633904467	0.999374609130707	2	1333	NA	0	0	0	0	NA	5	0	0	2	NA
1-244	37	1	1	0.8	0.01	0.01	0.1	113	1600	1718.56234877577	0.989520421932967	0.995339261341796	0.995339261341796	0.992808005003127	27	1391	NA	4	1	1	3	NA	10	4	0	17	NA
1-244	38	1	1	0.8	0.01	0.01	0.1	93	1600	1676.82707609569	0.994363573389844	0.995561408653381	0.995561408653381	0.995934959349594	8	1367	NA	7	2	1	3	NA	4	7	7	7	NA
1-244	39	1	1	0.8	0.01	0.01	0.1	106	1600	1651.1495791865	0.997374666740491	0.997042649813334	0.997042649813334	0.995934959349594	16	1401	NA	3	3	2	3	NA	1	0	1	7	NA
1-244	4	1	1	0.8	0.01	0.01	0.1	110	1600	1794.91587239654	0.99372699952716	0.996078824620413	0.996078824620413	0.995622263914947	8	1360	NA	4	3	3	4	NA	7	1	1	6	NA
1-244	40	1	1	0.8	0.01	0.01	0.1	103	1600	1599.85149638938	0.98410613270352	0.996554571816968	0.996554571816968	0.99437148217636	6	1392	NA	0	2	2	0	NA	25	1	1	18	NA
1-244	41	1	1	0.8	0.01	0.01	0.1	94	1600	1971.94101170067	0.994296332298626	0.996077151703801	0.996077151703801	0.99437148217636	32	1177	NA	2	4	4	4	NA	4	0	0	10	NA
1-244	42	1	1	0.8	0.01	0.01	0.1	104	1600	1622.79641925358	0.993951867836117	0.995971743004946	0.995971743004946	0.991244527829894	22	1386	NA	2	3	3	5	NA	9	3	1	18	NA
1-244	43	1	1	0.8	0.01	0.01	0.1	95	1600	1769.10270859518	0.996397381170457	0.996110275216091	0.996110275216091	0.99624765478424	8	1310	NA	2	5	5	3	NA	3	1	1	6	NA
1-244	44	1	1	0.8	0.01	0.01	0.1	113	1600	1765.6358166573	0.99297899739955	0.99654892925441	0.99654892925441	0.989993746091307	1	1360	NA	8	1	1	6	NA	2	1	1	20	NA
1-244	45	1	1	0.8	0.01	0.01	0.1	93	1600	1831.62958268302	0.991601847109847	0.996955286055072	0.996955286055072	0.994996873045654	16	1302	NA	9	2	2	4	NA	6	1	1	8	NA
1-244	46	1	1	0.8	0.01	0.01	0.1	89	1600	1643.82701548656	0.993533338201088	0.994743674409816	0.994743674409816	0.995622263914947	8	1407	NA	7	8	6	4	NA	3	0	2	6	NA
1-244	47	1	1	0.8	0.01	0.01	0.1	110	1600	1657.37859398937	0.993475840493867	0.994229839254392	0.994229839254392	0.997498436522827	4	1402	NA	9	6	6	2	NA	1	4	1	4	NA
1-244	48	1	1	0.8	0.01	0.01	0.1	103	1600	1696.95998526089	0.995850044896446	0.99721351670518	0.99721351670518	0.996873045653533	8	1369	NA	3	1	2	2	NA	4	2	3	6	NA
1-244	49	1	1	0.8	0.01	0.01	0.1	106	1600	1885.44378512843	0.994224494346932	0.996047068748971	0.996047068748971	0.993120700437774	7	1202	NA	3	3	3	2	NA	2	1	5	18	NA
1-244	5	1	1	0.8	0.01	0.01	0.1	108	1600	1709.81852263058	0.993599570677832	0.996496898364679	0.996496898364679	0.995622263914947	6	1355	NA	7	2	2	4	NA	2	3	3	6	NA
1-244	50	1	1	0.8	0.01	0.01	0.1	78	1600	2260.26270190162	0.99499113806811	0.996276516386715	0.996276516386715	0.995622263914947	24	742	NA	2	1	1	2	NA	3	4	4	10	NA
1-244	51	1	1	0.8	0.01	0.01	0.1	92	1600	1703.64256890324	0.994732661167445	0.996029106507477	0.996029106507477	0.993746091307067	48	1413	NA	7	3	5	5	NA	0	2	0	10	NA
1-244	52	1	1	0.8	0.01	0.01	0.1	100	1600	1848.37265618543	0.995993648531947	0.998045533588151	0.998045533588151	0.993746091307067	22	1314	NA	5	1	1	2	NA	1	1	1	16	NA
1-244	53	1	1	0.8	0.01	0.01	0.1	99	1600	1956.63468070129	0.995730708640992	0.996344653457546	0.996344653457546	0.995622263914947	8	1100	NA	2	1	1	4	NA	4	5	5	6	NA
1-244	54	1	1	0.8	0.01	0.01	0.1	92	1600	1761.47009967253	0.99210777017614	0.996173205925662	0.996173205925662	0.993120700437774	1	1321	NA	4	2	2	1	NA	8	2	2	20	NA
1-244	55	1	1	0.8	0.01	0.01	0.1	112	1600	1627.08042832035	0.993706916316248	0.993674037562829	0.993674037562829	0.992808005003127	32	1390	NA	8	8	8	6	NA	3	3	3	11	NA
1-244	56	1	1	0.8	0.01	0.01	0.1	89	1600	1812.90458878289	0.995565345137168	0.995883584647338	0.995883584647338	0.994996873045654	12	1266	NA	5	5	5	4	NA	1	1	1	8	NA
1-244	57	1	1	0.8	0.01	0.01	0.1	98	1600	1792.3956477421	0.993642687192691	0.993911734336033	0.993911734336033	0.995622263914947	8	1326	NA	8	8	8	4	NA	1	1	1	6	NA
1-244	58	1	1	0.8	0.01	0.01	0.1	102	1600	1763.52017905992	0.99615561135816	0.997652186787113	0.997652186787113	0.995622263914947	48	1356	NA	5	2	2	2	NA	0	0	0	10	NA
1-244	59	1	1	0.8	0.01	0.01	0.1	111	1600	1826.06008811397	0.992274382121005	0.995479850297344	0.995479850297344	0.993746091307067	27	1260	NA	4	3	3	4	NA	6	1	1	12	NA
1-244	6	1	1	0.8	0.01	0.01	0.1	104	1600	1704.12998380835	0.995689401499197	0.997608402314496	0.997608402314496	0.995934959349594	8	1374	NA	5	1	1	3	NA	2	2	2	7	NA
1-244	60	1	1	0.8	0.01	0.01	0.1	80	1600	2238.76431909452	0.995611783375253	0.996705569480642	0.996705569480642	0.99249530956848	8	878	NA	3	2	2	9	NA	3	2	3	6	NA
1-244	61	1	1	0.8	0.01	0.01	0.1	84	1600	1694.64552197617	0.995438835968481	0.998349750655319	0.998349750655319	0.997498436522827	6	1355	NA	6	1	0	1	NA	2	0	1	6	NA
1-244	62	1	1	0.8	0.01	0.01	0.1	105	1600	1707.45947589954	0.994271009221776	0.995538044060702	0.995538044060702	0.994996873045654	4	1402	NA	4	4	4	6	NA	6	4	3	4	NA
1-244	63	1	1	0.8	0.01	0.01	0.1	121	1600	1689.83565999258	0.996552912047558	0.997410078922004	0.997410078922004	0.991869918699187	1	1338	NA	3	0	0	1	NA	2	2	2	24	NA
1-244	64	1	1	0.8	0.01	0.01	0.1	101	1600	1638.70211693559	0.996698068504155	0.997379536653596	0.997379536653596	0.994684177611007	56	1361	NA	3	3	3	1	NA	1	0	0	15	NA
1-244	65	1	1	0.8	0.01	0.01	0.1	107	1600	1952.09988193816	0.994183884453406	0.995147581112228	0.995147581112228	0.993746091307067	64	1159	NA	4	4	4	4	NA	1	2	2	12	NA
1-244	66	1	1	0.8	0.01	0.01	0.1	101	1600	1683.48624188017	0.993203303625491	0.993463546998812	0.993463546998812	0.994684177611007	20	1341	NA	9	9	9	4	NA	0	1	1	9	NA
1-244	67	1	1	0.8	0.01	0.01	0.1	105	1600	1680.24879659239	0.99470437086309	0.997708930348983	0.997708930348983	0.99249530956848	7	1335	NA	5	0	0	0	NA	3	0	0	24	NA
1-244	68	1	1	0.8	0.01	0.01	0.1	101	1600	1712.6488647513	0.996903967314561	0.997580136930798	0.997580136930798	0.995622263914947	18	1394	NA	4	2	2	2	NA	0	0	0	10	NA
1-244	69	1	1	0.8	0.01	0.01	0.1	103	1600	1716.81882534557	0.995691734832136	0.997232723848092	0.997232723848092	0.997498436522827	12	1341	NA	5	1	1	1	NA	0	1	1	6	NA
1-244	7	1	1	0.8	0.01	0.01	0.1	91	1600	2032.0373333137	0.992424698697124	0.992801985383666	0.992801985383666	0.991244527829894	4	941	NA	7	10	10	7	NA	5	0	0	14	NA
1-244	70	1	1	0.8	0.01	0.01	0.1	87	1600	1862.22676233436	0.991339630348499	0.996457438040541	0.996457438040541	0.99437148217636	18	1362	NA	7	0	0	4	NA	9	6	8	10	NA
1-244	71	1	1	0.8	0.01	0.01	0.1	97	1600	1755.86298542318	0.993664383920336	0.995052972056509	0.995052972056509	0.989368355222014	2	1288	NA	4	4	4	4	NA	2	2	2	26	NA
1-244	72	1	1	0.8	0.01	0.01	0.1	89	1600	1563.63933994184	0.994391003940915	0.995838537073079	0.995838537073079	0.992808005003127	31	1450	NA	6	6	6	3	NA	0	0	1	17	NA
1-244	73	1	1	0.8	0.01	0.01	0.1	108	1600	1807.01500092942	0.995698051637232	0.996053949599441	0.996053949599441	0.996873045653533	4	1296	NA	3	3	3	3	NA	1	3	4	4	NA
1-244	74	1	1	0.8	0.01	0.01	0.1	106	1600	1723.49102076098	0.9974320000025	0.997948186765328	0.997948186765328	0.99249530956848	10	1328	NA	3	0	0	3	NA	0	1	1	18	NA
1-244	75	1	1	0.8	0.01	0.01	0.1	104	1600	1629.4321809143	0.988428771818135	0.994720089750464	0.994720089750464	0.995622263914947	32	1412	NA	1	3	3	2	NA	14	5	2	10	NA
1-244	76	1	1	0.8	0.01	0.01	0.1	108	1600	1632.5836655218	0.994468783163062	0.994575959193227	0.994575959193227	0.993746091307067	10	1380	NA	6	6	6	6	NA	0	0	0	8	NA
1-244	77	1	1	0.8	0.01	0.01	0.1	102	1600	1620.06320310359	0.983287201447782	0.990625262799013	0.990625262799013	0.991869918699187	59	1439	NA	7	5	4	6	NA	16	8	4	14	NA
1-244	78	1	1	0.8	0.01	0.01	0.1	106	1600	1737.44150301857	0.993504143815455	0.996534993823791	0.996534993823791	0.99249530956848	14	1284	NA	0	0	0	4	NA	11	4	4	16	NA
1-244	79	1	1	0.8	0.01	0.01	0.1	115	1600	1662.97928151001	0.994459041326842	0.995300487022008	0.995300487022008	0.995934959349594	4	1410	NA	4	1	4	4	NA	3	6	2	5	NA
1-244	8	1	1	0.8	0.01	0.01	0.1	104	1600	1699.96690551652	0.995974887439286	0.996744054253578	0.996744054253578	0.995934959349594	24	1354	NA	0	2	2	2	NA	6	2	3	9	NA
1-244	80	1	1	0.8	0.01	0.01	0.1	98	1600	1747.44358192435	0.992288905261297	0.995506017899605	0.995506017899605	0.993120700437774	4	1272	NA	7	4	3	10	NA	3	2	1	2	NA
1-244	81	1	1	0.8	0.01	0.01	0.1	86	1600	1809.05165474042	0.993080939870197	0.995521737245004	0.995521737245004	0.993746091307067	3	1336	NA	8	6	6	8	NA	4	1	2	4	NA
1-244	82	1	1	0.8	0.01	0.01	0.1	111	1600	1970.70862464018	0.994188613448981	0.994710331899187	0.994710331899187	0.994996873045654	32	1160	NA	3	3	3	3	NA	3	5	5	10	NA
1-244	83	1	1	0.8	0.01	0.01	0.1	98	1600	1902.52939780059	0.993424023386227	0.99760718375006	0.99760718375006	0.99624765478424	48	1250	NA	0	0	0	0	NA	12	4	2	12	NA
1-244	84	1	1	0.8	0.01	0.01	0.1	96	1600	1859.12793095493	0.996079287791864	0.996658025866295	0.996658025866295	0.99624765478424	12	1186	NA	1	1	1	2	NA	4	3	3	8	NA
1-244	85	1	1	0.8	0.01	0.01	0.1	90	1600	1807.94725199119	0.988695810661881	0.995095746266773	0.995095746266773	0.99437148217636	4	1330	NA	15	5	5	7	NA	4	1	2	4	NA
1-244	86	1	1	0.8	0.01	0.01	0.1	107	1600	1761.33922905018	0.992208083047001	0.995650015945408	0.995650015945408	0.99437148217636	24	1344	NA	7	2	2	3	NA	6	5	1	12	NA
1-244	87	1	1	0.8	0.01	0.01	0.1	110	1600	1909.86834341116	0.986821888021159	0.99292441890228	0.99292441890228	0.991869918699187	64	1139	NA	9	6	6	7	NA	14	8	8	12	NA
1-244	88	1	1	0.8	0.01	0.01	0.1	103	1600	1696.93756760377	0.992797871451756	0.995031275658888	0.995031275658888	0.995622263914947	32	1404	NA	7	7	7	2	NA	4	1	1	10	NA
1-244	89	1	1	0.8	0.01	0.01	0.1	100	1600	1904.92697602687	0.991051705385808	0.994248944979997	0.994248944979997	0.989368355222014	4	1268	NA	10	3	4	6	NA	3	6	5	22	NA
1-244	9	1	1	0.8	0.01	0.01	0.1	88	1600	1639.33137676666	0.994988751446082	0.995323931878691	0.995323931878691	0.993120700437774	36	1368	NA	6	6	3	5	NA	2	1	4	12	NA
1-244	90	1	1	0.8	0.01	0.01	0.1	84	1600	2415.21200060446	0.990882151432346	0.993777982578281	0.993777982578281	0.989993746091307	19	821	NA	7	6	6	8	NA	5	4	4	16	NA
1-244	91	1	1	0.8	0.01	0.01	0.1	103	1600	1586.08270414749	0.997420198040948	0.997105253306204	0.997105253306204	0.994058786741714	64	1413	NA	3	3	3	3	NA	1	3	3	13	NA
1-244	92	1	1	0.8	0.01	0.01	0.1	115	1600	1915.0978706543	0.992149154683042	0.995915204306131	0.995915204306131	0.991244527829894	2	1295	NA	10	3	3	2	NA	3	3	2	24	NA
1-244	93	1	1	0.8	0.01	0.01	0.1	113	1600	1616.62236725819	0.991632884448124	0.994232876671964	0.994232876671964	0.9906191369606	23	1408	NA	4	7	7	7	NA	8	2	1	16	NA
1-244	94	1	1	0.8	0.01	0.01	0.1	76	1600	2024.65577614811	0.996920013707003	0.99798655793943	0.99798655793943	0.997498436522827	16	974	NA	0	0	0	0	NA	2	0	1	8	NA
1-244	95	1	1	0.8	0.01	0.01	0.1	105	1600	2119.01864504982	0.986392179033308	0.992303839346695	0.992303839346695	0.989368355222014	24	1128	NA	11	9	9	12	NA	15	2	2	10	NA
1-244	96	1	1	0.8	0.01	0.01	0.1	106	1600	1764.77764118446	0.997935667456893	0.997799310325779	0.997799310325779	0.996560350218887	32	1371	NA	2	2	2	1	NA	1	1	1	9	NA
1-244	97	1	1	0.8	0.01	0.01	0.1	95	1600	1696.23055993675	0.993783161149929	0.994453208530748	0.994453208530748	0.993746091307067	32	1325	NA	8	6	6	5	NA	3	4	4	10	NA
1-244	98	1	1	0.8	0.01	0.01	0.1	114	1600	1917.11940498233	0.990921751232603	0.993008277986609	0.993008277986609	0.989993746091307	3	1302	NA	7	7	5	6	NA	11	5	7	20	NA
[truncated: 4,487 more rows]
