# Supplementary material for: Accuracy of ancestral state reconstruction for non-neutral traits
Source: Sci Rep. 2020 May 6;10:7644. doi: 10.1038/s41598-020-64647-4 (PMC7203120; doi:10.1038/s41598-020-64647-4)
Supplement: Supplementary file 1 — Supplementary Information. [file 41598_2020_64647_MOESM1_ESM.zip › SuppDataAndCode/treeSummary20190719.txt]

paramSetID	treeID	lambda0	lambda1	mu0	mu1	q01	q10	trueTransitions	numTips	treeLength	Mk	BiSSE	BiSSEno_opt	MP	infChanges	numTipState1	HiSSE	q.count.wrong.mk2	q.count.wrong.bisse	q.count.wrong.bisseno_opt	q.count.wrong.mpr	q.count.wrong.hisse	q.count.ambig.mk2	q.count.ambig.bisse	q.count.ambig.bisseno_opt	q.count.ambig.mpr	q.count.ambig.hisse
1-1	1	0.5	1.5	0.01	0.01	0.01	0.01	3	400	508.800289864872	0.999951872929205	0.999961394730553	0.999961394730553	1	1	216	NA	0	0	0	0	NA	0	0	0	0	NA
1-1	10	0.5	1.5	0.01	0.01	0.01	0.01	4	400	592.529918956034	0.999997334945903	0.999997808442508	0.999997808442508	1	1	153	NA	0	0	0	0	NA	0	0	0	0	NA
1-1	100	0.5	1.5	0.01	0.01	0.01	0.01	6	400	693.621062040374	0.99925925826837	0.999778092216328	0.999778092216328	1	1	59	NA	0	0	0	0	NA	0	0	0	0	NA
1-1	101	0.5	1.5	0.01	0.01	0.01	0.01	5	400	300.419790076746	0.999678752271706	0.999783036492124	0.999783036492124	1	1	379	NA	0	0	0	0	NA	0	0	0	0	NA
1-1	102	0.5	1.5	0.01	0.01	0.01	0.01	9	400	705.111474379146	0.999954012004013	0.99994016727379	0.99994016727379	1	1	51	NA	0	0	0	0	NA	0	0	0	0	NA
1-1	103	0.5	1.5	0.01	0.01	0.01	0.01	4	400	467.017701407311	0.999930824800488	0.999930387433617	0.999930387433617	1	1	228	NA	0	0	0	0	NA	0	0	0	0	NA
1-1	104	0.5	1.5	0.01	0.01	0.01	0.01	6	400	542.624301144253	0.999783825761049	0.999103345429542	0.999103345429542	0.99749373433584	2	199	NA	0	0	0	0	NA	0	0	0	2	NA
1-1	105	0.5	1.5	0.01	0.01	0.01	0.01	4	400	383.938707053735	0.999900461658258	0.999870157449223	0.999870157449223	1	1	317	NA	0	0	0	0	NA	0	0	0	0	NA
1-1	106	0.5	1.5	0.01	0.01	0.01	0.01	1	400	327.80156974695	0.999999880723543	0.999999877333704	0.999999877333704	1	1	362	NA	0	0	0	0	NA	0	0	0	0	NA
1-1	107	0.5	1.5	0.01	0.01	0.01	0.01	3	400	352.271133862303	0.999983674658322	0.99996229650692	0.99996229650692	1	1	338	NA	0	0	0	0	NA	0	0	0	0	NA
1-1	108	0.5	1.5	0.01	0.01	0.01	0.01	3	400	283.901513142916	0.999982924738511	0.999990570168328	0.999990570168328	1	1	378	NA	0	0	0	0	NA	0	0	0	0	NA
1-1	109	0.5	1.5	0.01	0.01	0.01	0.01	6	400	436.46664926541	0.999876982417071	0.999954069106673	0.999954069106673	1	1	223	NA	0	0	0	0	NA	0	0	0	0	NA
1-1	11	0.5	1.5	0.01	0.01	0.01	0.01	5	400	402.521059950842	0.999823310588629	0.999773225575612	0.999773225575612	1	1	296	NA	0	0	0	0	NA	0	0	0	0	NA
1-1	110	0.5	1.5	0.01	0.01	0.01	0.01	5	400	611.231861828071	0.999475289782654	0.999542395571453	0.999542395571453	1	1	132	NA	0	0	0	0	NA	0	0	0	0	NA
1-1	111	0.5	1.5	0.01	0.01	0.01	0.01	10	400	654.130454127934	0.99492939955582	0.994921094904268	0.994921094904268	0.99749373433584	2	114	NA	2	2	0	0	NA	0	0	2	2	NA
1-1	112	0.5	1.5	0.01	0.01	0.01	0.01	6	400	774.299530392323	0.99998965982225	0.999980467247148	0.999980467247148	1	1	13	NA	0	0	0	0	NA	0	0	0	0	NA
1-1	113	0.5	1.5	0.01	0.01	0.01	0.01	4	400	465.889962365908	0.997617949114506	0.997593965197966	0.997593965197966	0.99749373433584	1	265	NA	1	1	1	1	NA	0	0	0	0	NA
1-1	114	0.5	1.5	0.01	0.01	0.01	0.01	3	400	380.930893726725	0.999989756946322	0.999993077980102	0.999993077980102	1	1	319	NA	0	0	0	0	NA	0	0	0	0	NA
1-1	115	0.5	1.5	0.01	0.01	0.01	0.01	9	400	351.818754234622	0.999792073409981	0.999835428270717	0.999835428270717	1	1	336	NA	0	0	0	0	NA	0	0	0	0	NA
1-1	116	0.5	1.5	0.01	0.01	0.01	0.01	8	400	686.22589425796	0.999603026453948	0.999858053823454	0.999858053823454	1	1	126	NA	0	0	0	0	NA	0	0	0	0	NA
1-1	117	0.5	1.5	0.01	0.01	0.01	0.01	6	400	737.865045488878	0.999863711617508	0.999766219384069	0.999766219384069	1	1	41	NA	0	0	0	0	NA	0	0	0	0	NA
1-1	118	0.5	1.5	0.01	0.01	0.01	0.01	6	400	350.960526617536	0.999769265030426	0.999738076411067	0.999738076411067	1	1	345	NA	0	0	0	0	NA	0	0	0	0	NA
1-1	119	0.5	1.5	0.01	0.01	0.01	0.01	6	400	668.31569762112	0.999990322981898	0.99998670068696	0.99998670068696	1	1	92	NA	0	0	0	0	NA	0	0	0	0	NA
1-1	12	0.5	1.5	0.01	0.01	0.01	0.01	9	400	616.093844912103	0.994641445693745	0.995837372216932	0.995837372216932	0.99749373433584	2	186	NA	2	2	0	0	NA	0	0	2	2	NA
1-1	120	0.5	1.5	0.01	0.01	0.01	0.01	5	400	423.21804921689	0.999925008090572	0.999940668126293	0.999940668126293	1	1	293	NA	0	0	0	0	NA	0	0	0	0	NA
1-1	121	0.5	1.5	0.01	0.01	0.01	0.01	4	400	566.105627829922	0.999796779642274	0.999877424496307	0.999877424496307	1	1	160	NA	0	0	0	0	NA	0	0	0	0	NA
1-1	122	0.5	1.5	0.01	0.01	0.01	0.01	5	400	772.034148042273	0.999972378538575	0.999971074374456	0.999971074374456	1	1	50	NA	0	0	0	0	NA	0	0	0	0	NA
1-1	123	0.5	1.5	0.01	0.01	0.01	0.01	5	400	456.31526111528	0.99969023604095	0.99965449071316	0.99965449071316	1	1	256	NA	0	0	0	0	NA	0	0	0	0	NA
1-1	124	0.5	1.5	0.01	0.01	0.01	0.01	5	400	376.915813626954	0.999906981317275	0.999916323495647	0.999916323495647	1	1	312	NA	0	0	0	0	NA	0	0	0	0	NA
1-1	125	0.5	1.5	0.01	0.01	0.01	0.01	6	400	657.173567266599	0.999916548761754	0.999938300121321	0.999938300121321	1	1	99	NA	0	0	0	0	NA	0	0	0	0	NA
1-1	126	0.5	1.5	0.01	0.01	0.01	0.01	2	400	274.610034356385	0.999830891683153	0.99993886825111	0.99993886825111	1	1	396	NA	0	0	0	0	NA	0	0	0	0	NA
1-1	127	0.5	1.5	0.01	0.01	0.01	0.01	5	400	322.13466907517	0.998081933476588	0.998109752787431	0.998109752787431	0.99749373433584	1	352	NA	0	0	0	1	NA	2	1	0	0	NA
1-1	128	0.5	1.5	0.01	0.01	0.01	0.01	4	400	347.000772772441	0.999865476031721	0.999940367474892	0.999940367474892	1	1	348	NA	0	0	0	0	NA	0	0	0	0	NA
1-1	129	0.5	1.5	0.01	0.01	0.01	0.01	7	400	332.759464755345	0.999609890193841	0.999786046926289	0.999786046926289	1	1	339	NA	0	0	0	0	NA	0	0	0	0	NA
1-1	13	0.5	1.5	0.01	0.01	0.01	0.01	6	400	694.529362220003	0.99767745350926	0.997773016101215	0.997773016101215	0.99749373433584	1	89	NA	1	1	1	1	NA	0	0	0	0	NA
1-1	130	0.5	1.5	0.01	0.01	0.01	0.01	5	400	677.499984783255	0.998719343168716	0.999698187380693	0.999698187380693	1	1	55	NA	0	0	0	0	NA	1	0	0	0	NA
1-1	131	0.5	1.5	0.01	0.01	0.01	0.01	9	400	748.432118933252	0.999976912781445	0.999974311038277	0.999974311038277	1	1	123	NA	0	0	0	0	NA	0	0	0	0	NA
1-1	132	0.5	1.5	0.01	0.01	0.01	0.01	6	400	704.687301036067	0.999750112189562	0.999879689712615	0.999879689712615	1	1	102	NA	0	0	0	0	NA	0	0	0	0	NA
1-1	133	0.5	1.5	0.01	0.01	0.01	0.01	9	400	529.828670879649	0.999806663956179	0.99981968969593	0.99981968969593	0.99749373433584	2	196	NA	0	0	0	0	NA	0	0	0	2	NA
1-1	134	0.5	1.5	0.01	0.01	0.01	0.01	4	400	589.811807577928	0.999270008222609	0.999494393502728	0.999494393502728	1	1	116	NA	0	0	0	0	NA	0	0	0	0	NA
1-1	135	0.5	1.5	0.01	0.01	0.01	0.01	4	400	533.860066907384	0.999718400074922	0.999806462182671	0.999806462182671	1	1	205	NA	0	0	0	0	NA	0	0	0	0	NA
1-1	136	0.5	1.5	0.01	0.01	0.01	0.01	7	400	347.97012664915	0.999733223577584	0.999944976341855	0.999944976341855	1	1	346	NA	0	0	0	0	NA	0	0	0	0	NA
1-1	137	0.5	1.5	0.01	0.01	0.01	0.01	7	400	409.45011264627	0.999899301857789	0.999928429884674	0.999928429884674	1	1	309	NA	0	0	0	0	NA	0	0	0	0	NA
1-1	138	0.5	1.5	0.01	0.01	0.01	0.01	4	400	456.369744647395	0.999257117538991	0.999462717662862	0.999462717662862	1	1	285	NA	0	0	0	0	NA	0	0	0	0	NA
1-1	139	0.5	1.5	0.01	0.01	0.01	0.01	4	400	710.277152741286	0.999311020478826	0.999801800333364	0.999801800333364	1	1	57	NA	0	0	0	0	NA	0	0	0	0	NA
1-1	14	0.5	1.5	0.01	0.01	0.01	0.01	4	400	456.106943166169	0.999821087729765	0.999922336314903	0.999922336314903	1	1	288	NA	0	0	0	0	NA	0	0	0	0	NA
1-1	140	0.5	1.5	0.01	0.01	0.01	0.01	4	400	443.653311442502	0.999906212116668	0.999906680029525	0.999906680029525	1	1	247	NA	0	0	0	0	NA	0	0	0	0	NA
1-1	141	0.5	1.5	0.01	0.01	0.01	0.01	4	400	616.103941422823	0.9999871609379	0.999975118267898	0.999975118267898	1	1	155	NA	0	0	0	0	NA	0	0	0	0	NA
1-1	142	0.5	1.5	0.01	0.01	0.01	0.01	7	400	586.689500500595	0.999913560013846	0.999890991149257	0.999890991149257	1	1	160	NA	0	0	0	0	NA	0	0	0	0	NA
1-1	143	0.5	1.5	0.01	0.01	0.01	0.01	5	400	419.249424319341	0.99993331476687	0.999949372545003	0.999949372545003	1	1	259	NA	0	0	0	0	NA	0	0	0	0	NA
1-1	144	0.5	1.5	0.01	0.01	0.01	0.01	8	400	730.697058258689	0.999973067469948	0.999969737748138	0.999969737748138	1	1	38	NA	0	0	0	0	NA	0	0	0	0	NA
1-1	145	0.5	1.5	0.01	0.01	0.01	0.01	6	400	606.717265262705	0.99937099844736	0.999094538088511	0.999094538088511	0.994987468671679	3	106	NA	0	0	0	0	NA	0	0	2	4	NA
1-1	146	0.5	1.5	0.01	0.01	0.01	0.01	2	400	286.637074768531	0.999876530347627	0.999822071666368	0.999822071666368	1	1	378	NA	0	0	0	0	NA	0	0	0	0	NA
1-1	147	0.5	1.5	0.01	0.01	0.01	0.01	5	400	351.51090528362	0.99991016157437	0.999840124957716	0.999840124957716	1	1	327	NA	0	0	0	0	NA	0	0	0	0	NA
1-1	148	0.5	1.5	0.01	0.01	0.01	0.01	5	400	329.243645340437	0.999907848922501	0.999881312311054	0.999881312311054	1	1	355	NA	0	0	0	0	NA	0	0	0	0	NA
1-1	149	0.5	1.5	0.01	0.01	0.01	0.01	6	400	315.003670820506	0.999805234012974	0.999961358137697	0.999961358137697	1	1	360	NA	0	0	0	0	NA	0	0	0	0	NA
1-1	15	0.5	1.5	0.01	0.01	0.01	0.01	6	400	640.749909908157	0.999887983438992	0.99994205716853	0.99994205716853	1	1	160	NA	0	0	0	0	NA	0	0	0	0	NA
1-1	150	0.5	1.5	0.01	0.01	0.01	0.01	8	400	643.694534977061	0.999937485983521	0.999920362269918	0.999920362269918	1	1	172	NA	0	0	0	0	NA	0	0	0	0	NA
1-1	151	0.5	1.5	0.01	0.01	0.01	0.01	4	400	606.750622261474	0.999994708453468	0.999992403112315	0.999992403112315	1	1	121	NA	0	0	0	0	NA	0	0	0	0	NA
1-1	152	0.5	1.5	0.01	0.01	0.01	0.01	5	400	362.161190207399	0.999768283175322	0.999844470665619	0.999844470665619	1	1	322	NA	0	0	0	0	NA	0	0	0	0	NA
1-1	153	0.5	1.5	0.01	0.01	0.01	0.01	5	400	672.115586194151	0.999537109962429	0.999785103604431	0.999785103604431	1	1	61	NA	0	0	0	0	NA	0	0	0	0	NA
1-1	154	0.5	1.5	0.01	0.01	0.01	0.01	7	400	364.268460365329	0.997391055148952	0.997380056459835	0.997380056459835	0.99749373433584	1	351	NA	1	1	1	1	NA	0	0	0	0	NA
1-1	155	0.5	1.5	0.01	0.01	0.01	0.01	6	400	571.144028224711	0.999347983545494	0.999825631868876	0.999825631868876	1	1	135	NA	0	0	0	0	NA	0	0	0	0	NA
1-1	156	0.5	1.5	0.01	0.01	0.01	0.01	3	400	291.106568093853	0.999875193181939	0.999939464388651	0.999939464388651	1	1	369	NA	0	0	0	0	NA	0	0	0	0	NA
1-1	157	0.5	1.5	0.01	0.01	0.01	0.01	5	400	381.26175957105	0.999854336186951	0.999880146641605	0.999880146641605	1	1	276	NA	0	0	0	0	NA	0	0	0	0	NA
1-1	158	0.5	1.5	0.01	0.01	0.01	0.01	7	400	652.138741838194	0.999976998004325	0.999969802281586	0.999969802281586	1	1	115	NA	0	0	0	0	NA	0	0	0	0	NA
1-1	159	0.5	1.5	0.01	0.01	0.01	0.01	5	400	414.165046494119	0.999894073951334	0.999909954850906	0.999909954850906	1	1	317	NA	0	0	0	0	NA	0	0	0	0	NA
1-1	16	0.5	1.5	0.01	0.01	0.01	0.01	14	400	742.390962388567	0.997445584230213	0.99801418838245	0.99801418838245	1	1	89	NA	0	0	0	0	NA	0	0	0	0	NA
1-1	160	0.5	1.5	0.01	0.01	0.01	0.01	7	400	639.972901785512	0.999936959005324	0.999932511057474	0.999932511057474	1	1	115	NA	0	0	0	0	NA	0	0	0	0	NA
1-1	161	0.5	1.5	0.01	0.01	0.01	0.01	3	400	675.463436057331	0.999998493303133	0.999998894911519	0.999998894911519	1	1	84	NA	0	0	0	0	NA	0	0	0	0	NA
1-1	162	0.5	1.5	0.01	0.01	0.01	0.01	6	400	790.634136860606	0.998565209774277	0.99997466345005	0.99997466345005	1	1	21	NA	0	0	0	0	NA	0	0	0	0	NA
1-1	163	0.5	1.5	0.01	0.01	0.01	0.01	10	400	513.839470654689	0.999390416918242	0.999270767438834	0.999270767438834	0.99749373433584	2	227	NA	0	0	0	0	NA	0	0	0	2	NA
1-1	164	0.5	1.5	0.01	0.01	0.01	0.01	3	400	271.842678604821	0.99188980724023	0.999999998507243	0.999999998507243	1	1	397	NA	0	0	0	0	NA	1	0	0	0	NA
1-1	165	0.5	1.5	0.01	0.01	0.01	0.01	10	400	738.376244968929	0.993471486184199	0.997414663732564	0.997414663732564	0.99749373433584	2	56	NA	0	0	0	0	NA	4	0	0	2	NA
1-1	166	0.5	1.5	0.01	0.01	0.01	0.01	2	400	322.760007396724	0.999849913706966	0.99993733408703	0.99993733408703	0.99874686716792	2	353	NA	0	0	0	0	NA	0	0	0	1	NA
1-1	167	0.5	1.5	0.01	0.01	0.01	0.01	4	400	304.503620479962	0.999905691229583	0.999955347966345	0.999955347966345	1	1	381	NA	0	0	0	0	NA	0	0	0	0	NA
1-1	168	0.5	1.5	0.01	0.01	0.01	0.01	5	400	591.117147392261	0.999999474166289	0.999999663795455	0.999999663795455	1	1	173	NA	0	0	0	0	NA	0	0	0	0	NA
1-1	169	0.5	1.5	0.01	0.01	0.01	0.01	5	400	614.770080634767	0.999978167303778	0.999954509037918	0.999954509037918	1	1	170	NA	0	0	0	0	NA	0	0	0	0	NA
1-1	17	0.5	1.5	0.01	0.01	0.01	0.01	7	400	458.499164581053	0.994791581897773	0.995311591040641	0.995311591040641	0.994987468671679	1	255	NA	2	2	2	2	NA	0	0	0	0	NA
1-1	170	0.5	1.5	0.01	0.01	0.01	0.01	3	400	755.753191061389	0.999997698475228	0.999998601447997	0.999998601447997	1	1	81	NA	0	0	0	0	NA	0	0	0	0	NA
1-1	171	0.5	1.5	0.01	0.01	0.01	0.01	3	400	385.092353322671	0.999996078499097	0.999993032365015	0.999993032365015	1	1	329	NA	0	0	0	0	NA	0	0	0	0	NA
1-1	172	0.5	1.5	0.01	0.01	0.01	0.01	11	400	633.619908524514	0.999609378245407	0.999595720153729	0.999595720153729	1	1	112	NA	0	0	0	0	NA	0	0	0	0	NA
1-1	173	0.5	1.5	0.01	0.01	0.01	0.01	4	400	365.378847324851	0.999865000101473	0.999877852660819	0.999877852660819	1	1	348	NA	0	0	0	0	NA	0	0	0	0	NA
1-1	174	0.5	1.5	0.01	0.01	0.01	0.01	5	400	575.022464099299	0.999965929703415	0.99997801372126	0.99997801372126	1	1	150	NA	0	0	0	0	NA	0	0	0	0	NA
1-1	175	0.5	1.5	0.01	0.01	0.01	0.01	7	400	505.625005019165	0.999427262361896	0.999416162591317	0.999416162591317	0.99749373433584	2	201	NA	0	0	0	0	NA	0	0	0	2	NA
1-1	176	0.5	1.5	0.01	0.01	0.01	0.01	7	400	495.034726942075	0.999890302969772	0.999901841312748	0.999901841312748	1	1	178	NA	0	0	0	0	NA	0	0	0	0	NA
1-1	177	0.5	1.5	0.01	0.01	0.01	0.01	5	400	612.126781257871	0.999673782565308	0.999847323289824	0.999847323289824	1	1	190	NA	0	0	0	0	NA	0	0	0	0	NA
1-1	178	0.5	1.5	0.01	0.01	0.01	0.01	2	400	374.833489980406	0.999992609064243	0.999995350057074	0.999995350057074	1	1	309	NA	0	0	0	0	NA	0	0	0	0	NA
1-1	179	0.5	1.5	0.01	0.01	0.01	0.01	3	400	326.497114056199	0.999828969426117	0.999022960804868	0.999022960804868	1	1	347	NA	0	0	0	0	NA	0	1	0	0	NA
1-1	18	0.5	1.5	0.01	0.01	0.01	0.01	6	400	569.016144033127	0.999193687110307	0.999486587799906	0.999486587799906	1	1	184	NA	0	0	0	0	NA	0	0	0	0	NA
1-1	180	0.5	1.5	0.01	0.01	0.01	0.01	3	400	810.449204644403	0.997460560074172	0.998168301026591	0.998168301026591	1	1	10	NA	0	0	0	0	NA	1	0	0	0	NA
1-1	181	0.5	1.5	0.01	0.01	0.01	0.01	4	400	396.325111007325	0.999964629261089	0.999953397434097	0.999953397434097	1	1	300	NA	0	0	0	0	NA	0	0	0	0	NA
1-1	182	0.5	1.5	0.01	0.01	0.01	0.01	8	400	727.339764833103	0.999692745770635	0.999847297255181	0.999847297255181	1	1	78	NA	0	0	0	0	NA	0	0	0	0	NA
1-1	183	0.5	1.5	0.01	0.01	0.01	0.01	6	400	426.673410648659	0.999736570071905	0.999828159017749	0.999828159017749	1	1	268	NA	0	0	0	0	NA	0	0	0	0	NA
1-1	184	0.5	1.5	0.01	0.01	0.01	0.01	4	400	608.29712993178	0.999958496912467	0.999966911527359	0.999966911527359	1	1	158	NA	0	0	0	0	NA	0	0	0	0	NA
1-1	185	0.5	1.5	0.01	0.01	0.01	0.01	11	400	472.043547883624	0.993210814742508	0.992588531369839	0.992588531369839	1	1	236	NA	3	3	0	0	NA	0	0	3	0	NA
1-1	186	0.5	1.5	0.01	0.01	0.01	0.01	8	400	475.095995444781	0.999515955598996	0.999601847890734	0.999601847890734	1	1	217	NA	0	0	0	0	NA	0	0	0	0	NA
1-1	187	0.5	1.5	0.01	0.01	0.01	0.01	7	400	632.018057796628	0.989058515328403	0.989659092327358	0.989659092327358	0.994987468671679	3	121	NA	4	4	0	0	NA	1	1	4	4	NA
1-1	188	0.5	1.5	0.01	0.01	0.01	0.01	3	400	305.274888864697	0.99988943226485	0.999909106541949	0.999909106541949	1	1	381	NA	0	0	0	0	NA	0	0	0	0	NA
1-1	189	0.5	1.5	0.01	0.01	0.01	0.01	1	400	257.678966549595	0.999791446729871	0.999694997360519	0.999694997360519	1	1	398	NA	0	0	0	0	NA	0	0	0	0	NA
1-1	19	0.5	1.5	0.01	0.01	0.01	0.01	7	400	612.397795785771	0.99981661079285	0.999828492336229	0.999828492336229	1	1	147	NA	0	0	0	0	NA	0	0	0	0	NA
1-1	190	0.5	1.5	0.01	0.01	0.01	0.01	3	400	682.641405841691	0.999992226954631	0.999991920769516	0.999991920769516	1	1	110	NA	0	0	0	0	NA	0	0	0	0	NA
1-1	191	0.5	1.5	0.01	0.01	0.01	0.01	4	400	621.41399361939	0.999789807129005	0.999872811355267	0.999872811355267	1	1	157	NA	0	0	0	0	NA	0	0	0	0	NA
1-1	192	0.5	1.5	0.01	0.01	0.01	0.01	7	400	730.215209590315	0.997084218506108	0.997200967596937	0.997200967596937	0.994987468671679	2	102	NA	1	1	1	1	NA	0	0	0	2	NA
1-1	193	0.5	1.5	0.01	0.01	0.01	0.01	3	400	512.982665858579	0.999979320547369	0.999983795931605	0.999983795931605	1	1	249	NA	0	0	0	0	NA	0	0	0	0	NA
1-1	194	0.5	1.5	0.01	0.01	0.01	0.01	2	400	264.130311180427	0.999968052789642	0.99997491028936	0.99997491028936	1	1	391	NA	0	0	0	0	NA	0	0	0	0	NA
1-1	195	0.5	1.5	0.01	0.01	0.01	0.01	3	400	611.34816625011	0.999839050343948	0.999860894131168	0.999860894131168	1	1	132	NA	0	0	0	0	NA	0	0	0	0	NA
1-1	196	0.5	1.5	0.01	0.01	0.01	0.01	2	400	533.824613880669	0.999996822987283	0.999992420123272	0.999992420123272	1	1	230	NA	0	0	0	0	NA	0	0	0	0	NA
1-1	197	0.5	1.5	0.01	0.01	0.01	0.01	8	400	614.929570253001	0.997578767527841	0.997782688948781	0.997782688948781	0.99749373433584	1	138	NA	1	1	1	1	NA	0	0	0	0	NA
1-1	198	0.5	1.5	0.01	0.01	0.01	0.01	10	400	710.003388692897	0.999909891193506	0.999852567785308	0.999852567785308	1	1	114	NA	0	0	0	0	NA	0	0	0	0	NA
1-1	199	0.5	1.5	0.01	0.01	0.01	0.01	7	400	656.987037523063	0.99999230646327	0.999990981271513	0.999990981271513	1	1	95	NA	0	0	0	0	NA	0	0	0	0	NA
1-1	2	0.5	1.5	0.01	0.01	0.01	0.01	4	400	541.363577761109	0.999997483580888	0.999997759016663	0.999997759016663	1	1	189	NA	0	0	0	0	NA	0	0	0	0	NA
1-1	20	0.5	1.5	0.01	0.01	0.01	0.01	8	400	515.265627233763	0.999255974739769	0.9980182342699	0.9980182342699	1	1	208	NA	0	1	1	0	NA	0	0	0	0	NA
1-1	200	0.5	1.5	0.01	0.01	0.01	0.01	8	400	411.051908454193	0.99972189772141	0.999805942754052	0.999805942754052	1	1	274	NA	0	0	0	0	NA	0	0	0	0	NA
1-1	201	0.5	1.5	0.01	0.01	0.01	0.01	2	400	315.376129422946	0.999983727990685	0.999965156787512	0.999965156787512	1	1	344	NA	0	0	0	0	NA	0	0	0	0	NA
1-1	202	0.5	1.5	0.01	0.01	0.01	0.01	12	400	527.37726369012	0.999633522059025	0.999761412229494	0.999761412229494	1	1	205	NA	0	0	0	0	NA	0	0	0	0	NA
1-1	203	0.5	1.5	0.01	0.01	0.01	0.01	2	400	717.524710378224	0.999758709524733	0.999927796631552	0.999927796631552	1	1	13	NA	0	0	0	0	NA	0	0	0	0	NA
1-1	204	0.5	1.5	0.01	0.01	0.01	0.01	9	400	559.31908499954	0.999846551696973	0.999900907327146	0.999900907327146	1	1	223	NA	0	0	0	0	NA	0	0	0	0	NA
1-1	205	0.5	1.5	0.01	0.01	0.01	0.01	5	400	579.339932957749	0.999976303864501	0.999982137045475	0.999982137045475	1	1	195	NA	0	0	0	0	NA	0	0	0	0	NA
1-1	206	0.5	1.5	0.01	0.01	0.01	0.01	3	400	448.864532127518	0.999972761146332	0.999975331279569	0.999975331279569	1	1	254	NA	0	0	0	0	NA	0	0	0	0	NA
1-1	207	0.5	1.5	0.01	0.01	0.01	0.01	2	400	530.582222513714	0.99999655386951	0.999996309669227	0.999996309669227	1	1	208	NA	0	0	0	0	NA	0	0	0	0	NA
1-1	208	0.5	1.5	0.01	0.01	0.01	0.01	6	400	568.560393224522	0.999898199512242	0.999923198677418	0.999923198677418	1	1	208	NA	0	0	0	0	NA	0	0	0	0	NA
1-1	209	0.5	1.5	0.01	0.01	0.01	0.01	5	400	644.391976061223	0.999938891891611	0.999956110094408	0.999956110094408	1	1	140	NA	0	0	0	0	NA	0	0	0	0	NA
1-1	21	0.5	1.5	0.01	0.01	0.01	0.01	8	400	782.703798538675	0.999945176110062	0.999925579798974	0.999925579798974	1	1	74	NA	0	0	0	0	NA	0	0	0	0	NA
1-1	210	0.5	1.5	0.01	0.01	0.01	0.01	3	400	264.4945634216	0.998738415209921	0.998864579721812	0.998864579721812	0.99874686716792	2	394	NA	0	0	1	0	NA	0	0	0	1	NA
1-1	211	0.5	1.5	0.01	0.01	0.01	0.01	6	400	740.853647184543	0.999949620157235	0.999921560743726	0.999921560743726	1	1	33	NA	0	0	0	0	NA	0	0	0	0	NA
1-1	212	0.5	1.5	0.01	0.01	0.01	0.01	7	400	456.379226465521	0.999344412900915	0.99981461048402	0.99981461048402	0.99749373433584	2	250	NA	0	0	0	0	NA	0	0	0	2	NA
1-1	213	0.5	1.5	0.01	0.01	0.01	0.01	7	400	745.473998669318	0.999946283777031	0.999939706406971	0.999939706406971	1	1	107	NA	0	0	0	0	NA	0	0	0	0	NA
1-1	214	0.5	1.5	0.01	0.01	0.01	0.01	2	400	527.842689463472	0.999993670012087	0.999979500930733	0.999979500930733	1	1	205	NA	0	0	0	0	NA	0	0	0	0	NA
1-1	215	0.5	1.5	0.01	0.01	0.01	0.01	3	400	364.419267693193	0.999629582159819	0.999776927813361	0.999776927813361	1	1	323	NA	0	0	0	0	NA	0	0	0	0	NA
1-1	216	0.5	1.5	0.01	0.01	0.01	0.01	4	400	551.565903591811	0.999659784410804	0.999623423212929	0.999623423212929	1	1	128	NA	0	0	0	0	NA	0	0	0	0	NA
1-1	217	0.5	1.5	0.01	0.01	0.01	0.01	6	400	704.978346432753	0.999217768925036	0.999601283630471	0.999601283630471	1	1	86	NA	0	0	0	0	NA	0	0	0	0	NA
1-1	218	0.5	1.5	0.01	0.01	0.01	0.01	3	400	317.263241721238	0.999988786192407	0.999988718701379	0.999988718701379	1	1	348	NA	0	0	0	0	NA	0	0	0	0	NA
1-1	219	0.5	1.5	0.01	0.01	0.01	0.01	4	400	276.948007730828	0.999967124978802	0.999975683363756	0.999975683363756	1	1	375	NA	0	0	0	0	NA	0	0	0	0	NA
1-1	22	0.5	1.5	0.01	0.01	0.01	0.01	5	400	363.823421947125	0.995578930313958	0.995745843963812	0.995745843963812	0.996240601503759	4	344	NA	2	2	2	0	NA	0	0	0	3	NA
1-1	220	0.5	1.5	0.01	0.01	0.01	0.01	5	400	735.635466596232	0.999986383822463	0.999982273485437	0.999982273485437	1	1	45	NA	0	0	0	0	NA	0	0	0	0	NA
1-1	221	0.5	1.5	0.01	0.01	0.01	0.01	3	400	745.936382064295	0.999988501822405	0.999992100619008	0.999992100619008	1	1	32	NA	0	0	0	0	NA	0	0	0	0	NA
1-1	222	0.5	1.5	0.01	0.01	0.01	0.01	9	400	430.200005320924	0.999320541768168	0.999461981022909	0.999461981022909	1	1	273	NA	0	0	0	0	NA	0	0	0	0	NA
1-1	223	0.5	1.5	0.01	0.01	0.01	0.01	2	400	291.895286227564	0.999703181850934	0.999920354723355	0.999920354723355	1	1	370	NA	0	0	0	0	NA	0	0	0	0	NA
1-1	224	0.5	1.5	0.01	0.01	0.01	0.01	2	400	355.047056436828	0.999982138351205	0.999985096377991	0.999985096377991	1	1	321	NA	0	0	0	0	NA	0	0	0	0	NA
1-1	225	0.5	1.5	0.01	0.01	0.01	0.01	3	400	276.393588398714	0.999554104974629	0.99970123522536	0.99970123522536	1	1	380	NA	0	0	0	0	NA	0	0	0	0	NA
1-1	226	0.5	1.5	0.01	0.01	0.01	0.01	7	400	459.569771920073	0.99922406166654	0.999277621605753	0.999277621605753	1	1	248	NA	0	0	0	0	NA	0	0	0	0	NA
1-1	227	0.5	1.5	0.01	0.01	0.01	0.01	7	400	536.189511049764	0.995230786104294	0.996501581953326	0.996501581953326	0.994987468671679	4	159	NA	2	0	2	0	NA	0	2	0	4	NA
1-1	228	0.5	1.5	0.01	0.01	0.01	0.01	4	400	730.277223096719	0.999995595048023	0.999989876563748	0.999989876563748	1	1	57	NA	0	0	0	0	NA	0	0	0	0	NA
1-1	229	0.5	1.5	0.01	0.01	0.01	0.01	2	400	823.18509929016	0.999993262866799	0.999988480397674	0.999988480397674	1	1	4	NA	0	0	0	0	NA	0	0	0	0	NA
1-1	23	0.5	1.5	0.01	0.01	0.01	0.01	12	400	682.296766684677	0.998899724890403	0.999472187301752	0.999472187301752	1	1	118	NA	0	0	0	0	NA	0	0	0	0	NA
1-1	230	0.5	1.5	0.01	0.01	0.01	0.01	7	400	743.941289266725	0.999995961002543	0.999995453198323	0.999995453198323	1	1	71	NA	0	0	0	0	NA	0	0	0	0	NA
1-1	231	0.5	1.5	0.01	0.01	0.01	0.01	2	400	471.265389585373	0.999995437497773	0.999996675461452	0.999996675461452	1	1	255	NA	0	0	0	0	NA	0	0	0	0	NA
1-1	232	0.5	1.5	0.01	0.01	0.01	0.01	5	400	616.296833146571	0.998482118227428	0.998341142697543	0.998341142697543	0.99749373433584	2	116	NA	0	0	0	0	NA	0	0	2	2	NA
1-1	233	0.5	1.5	0.01	0.01	0.01	0.01	6	400	693.110798022701	0.999989942365924	0.99999096342264	0.99999096342264	1	1	51	NA	0	0	0	0	NA	0	0	0	0	NA
1-1	234	0.5	1.5	0.01	0.01	0.01	0.01	2	400	784.910781260131	0.999999436136369	0.999999430988848	0.999999430988848	1	1	43	NA	0	0	0	0	NA	0	0	0	0	NA
1-1	235	0.5	1.5	0.01	0.01	0.01	0.01	10	400	695.251906300686	0.999972962318313	0.999977573604684	0.999977573604684	1	1	85	NA	0	0	0	0	NA	0	0	0	0	NA
1-1	236	0.5	1.5	0.01	0.01	0.01	0.01	5	400	713.550928128769	0.999993222816568	0.999992879623263	0.999992879623263	1	1	55	NA	0	0	0	0	NA	0	0	0	0	NA
1-1	237	0.5	1.5	0.01	0.01	0.01	0.01	4	400	683.963401169516	0.999821255833385	0.999783830650989	0.999783830650989	1	1	88	NA	0	0	0	0	NA	0	0	0	0	NA
1-1	238	0.5	1.5	0.01	0.01	0.01	0.01	7	400	686.529765044335	0.999946417434806	0.999951572052808	0.999951572052808	1	1	69	NA	0	0	0	0	NA	0	0	0	0	NA
1-1	239	0.5	1.5	0.01	0.01	0.01	0.01	3	400	362.816031442258	0.999965900881365	0.999965039753933	0.999965039753933	1	1	341	NA	0	0	0	0	NA	0	0	0	0	NA
1-1	24	0.5	1.5	0.01	0.01	0.01	0.01	7	400	460.231467558869	0.999731842005389	0.999790331482478	0.999790331482478	1	1	246	NA	0	0	0	0	NA	0	0	0	0	NA
1-1	240	0.5	1.5	0.01	0.01	0.01	0.01	7	400	525.153783561603	0.999880528430692	0.999875348586177	0.999875348586177	1	1	244	NA	0	0	0	0	NA	0	0	0	0	NA
1-1	241	0.5	1.5	0.01	0.01	0.01	0.01	6	400	660.336242263368	0.999989710297212	0.999988587858982	0.999988587858982	1	1	82	NA	0	0	0	0	NA	0	0	0	0	NA
1-1	242	0.5	1.5	0.01	0.01	0.01	0.01	6	400	711.205923634824	0.999990077071988	0.999992315201457	0.999992315201457	1	1	89	NA	0	0	0	0	NA	0	0	0	0	NA
1-1	243	0.5	1.5	0.01	0.01	0.01	0.01	7	400	484.49011035477	0.99970175323315	0.999750855989291	0.999750855989291	1	1	249	NA	0	0	0	0	NA	0	0	0	0	NA
1-1	244	0.5	1.5	0.01	0.01	0.01	0.01	4	400	541.049924746559	0.999881243405855	0.999923555125533	0.999923555125533	1	1	196	NA	0	0	0	0	NA	0	0	0	0	NA
1-1	245	0.5	1.5	0.01	0.01	0.01	0.01	3	400	426.408689137082	0.99960305169619	0.999922564332523	0.999922564332523	0.99874686716792	2	267	NA	0	0	0	0	NA	0	0	0	1	NA
1-1	246	0.5	1.5	0.01	0.01	0.01	0.01	4	400	650.270816921534	0.99999950815805	0.999999611543882	0.999999611543882	1	1	103	NA	0	0	0	0	NA	0	0	0	0	NA
1-1	247	0.5	1.5	0.01	0.01	0.01	0.01	7	400	745.660373996387	0.999401180590215	0.999560119482486	0.999560119482486	1	1	60	NA	0	0	0	0	NA	0	0	0	0	NA
1-1	248	0.5	1.5	0.01	0.01	0.01	0.01	5	400	501.975979399379	0.999869353431726	0.999908843071683	0.999908843071683	1	1	237	NA	0	0	0	0	NA	0	0	0	0	NA
1-1	249	0.5	1.5	0.01	0.01	0.01	0.01	10	400	449.266303518445	0.997349342897509	0.99733723522078	0.99733723522078	0.99749373433584	1	264	NA	1	1	1	1	NA	0	0	0	0	NA
1-1	25	0.5	1.5	0.01	0.01	0.01	0.01	9	400	463.217325944715	0.994895843918971	0.994688881400143	0.994688881400143	0.994987468671679	1	266	NA	2	2	2	2	NA	0	0	0	0	NA
1-1	250	0.5	1.5	0.01	0.01	0.01	0.01	4	400	573.191796455087	0.999891950871482	0.999921447683446	0.999921447683446	1	1	148	NA	0	0	0	0	NA	0	0	0	0	NA
1-1	251	0.5	1.5	0.01	0.01	0.01	0.01	3	400	366.786997273062	0.999886178157644	0.999881012189632	0.999881012189632	1	1	337	NA	0	0	0	0	NA	0	0	0	0	NA
1-1	252	0.5	1.5	0.01	0.01	0.01	0.01	3	400	426.579314830301	0.99985446484924	0.999933329091988	0.999933329091988	1	1	278	NA	0	0	0	0	NA	0	0	0	0	NA
1-1	253	0.5	1.5	0.01	0.01	0.01	0.01	5	400	647.543826353805	0.999831012054246	0.999900643346123	0.999900643346123	1	1	117	NA	0	0	0	0	NA	0	0	0	0	NA
1-1	254	0.5	1.5	0.01	0.01	0.01	0.01	5	400	350.585781399119	0.994240922979261	0.996187477626485	0.996187477626485	0.994987468671679	2	343	NA	0	0	0	0	NA	4	4	0	4	NA
1-1	255	0.5	1.5	0.01	0.01	0.01	0.01	10	400	563.115393644569	0.996573588744273	0.99878792136118	0.99878792136118	1	1	216	NA	0	0	0	0	NA	2	0	0	0	NA
1-1	256	0.5	1.5	0.01	0.01	0.01	0.01	5	400	777.745965127783	0.99999491609518	0.999996137702834	0.999996137702834	1	1	15	NA	0	0	0	0	NA	0	0	0	0	NA
1-1	257	0.5	1.5	0.01	0.01	0.01	0.01	7	400	456.729532909433	0.999936432938038	0.999942348217606	0.999942348217606	1	1	231	NA	0	0	0	0	NA	0	0	0	0	NA
1-1	258	0.5	1.5	0.01	0.01	0.01	0.01	5	400	441.346161367067	0.99983325912676	0.999942182058324	0.999942182058324	1	1	255	NA	0	0	0	0	NA	0	0	0	0	NA
1-1	259	0.5	1.5	0.01	0.01	0.01	0.01	9	400	620.485693774483	0.999116803978901	0.999478540798371	0.999478540798371	1	1	145	NA	0	0	0	0	NA	0	0	0	0	NA
1-1	26	0.5	1.5	0.01	0.01	0.01	0.01	8	400	604.884539280461	0.999612404309217	0.999757501828707	0.999757501828707	1	1	128	NA	0	0	0	0	NA	0	0	0	0	NA
1-1	260	0.5	1.5	0.01	0.01	0.01	0.01	3	400	753.335342191902	0.999955390544146	0.999965970628827	0.999965970628827	1	1	68	NA	0	0	0	0	NA	0	0	0	0	NA
1-1	261	0.5	1.5	0.01	0.01	0.01	0.01	5	400	648.781498540889	0.999988900499785	0.999991613115045	0.999991613115045	1	1	92	NA	0	0	0	0	NA	0	0	0	0	NA
1-1	262	0.5	1.5	0.01	0.01	0.01	0.01	11	400	711.523674259425	0.998427317786123	0.998662597314669	0.998662597314669	1	1	83	NA	0	0	0	0	NA	0	0	0	0	NA
1-1	263	0.5	1.5	0.01	0.01	0.01	0.01	4	400	383.046636750023	0.99402911841812	0.999179709759771	0.999179709759771	0.994987468671679	3	309	NA	0	0	0	0	NA	4	0	0	4	NA
1-1	264	0.5	1.5	0.01	0.01	0.01	0.01	4	400	332.546112172338	0.99753997091688	0.99753585517456	0.99753585517456	0.99749373433584	1	349	NA	1	1	1	1	NA	0	0	0	0	NA
1-1	265	0.5	1.5	0.01	0.01	0.01	0.01	6	400	485.216435749864	0.997772944981667	0.998481260151428	0.998481260151428	1	1	247	NA	1	0	0	0	NA	0	1	1	0	NA
1-1	266	0.5	1.5	0.01	0.01	0.01	0.01	3	400	501.044871385467	0.99999877540877	0.999999178810088	0.999999178810088	1	1	209	NA	0	0	0	0	NA	0	0	0	0	NA
1-1	267	0.5	1.5	0.01	0.01	0.01	0.01	9	400	754.92061654966	0.999967417019996	0.999943537301084	0.999943537301084	1	1	42	NA	0	0	0	0	NA	0	0	0	0	NA
1-1	268	0.5	1.5	0.01	0.01	0.01	0.01	3	400	814.249361159556	0.999997376067766	0.999985054384336	0.999985054384336	1	1	11	NA	0	0	0	0	NA	0	0	0	0	NA
1-1	269	0.5	1.5	0.01	0.01	0.01	0.01	4	400	377.90236086588	0.999965383512208	0.999972423774379	0.999972423774379	1	1	317	NA	0	0	0	0	NA	0	0	0	0	NA
1-1	27	0.5	1.5	0.01	0.01	0.01	0.01	3	400	356.686811103975	0.999961476296093	0.999970786169786	0.999970786169786	1	1	335	NA	0	0	0	0	NA	0	0	0	0	NA
1-1	270	0.5	1.5	0.01	0.01	0.01	0.01	7	400	648.159487243662	0.999886943327792	0.99988616962846	0.99988616962846	1	1	130	NA	0	0	0	0	NA	0	0	0	0	NA
1-1	271	0.5	1.5	0.01	0.01	0.01	0.01	8	400	770.830960536393	0.9959703476717	0.996426786060884	0.996426786060884	0.994987468671679	2	52	NA	1	1	1	1	NA	0	0	0	2	NA
1-1	272	0.5	1.5	0.01	0.01	0.01	0.01	9	400	398.493196189845	0.997884836935345	0.997665768903363	0.997665768903363	0.99749373433584	1	280	NA	1	1	1	1	NA	0	0	0	0	NA
1-1	273	0.5	1.5	0.01	0.01	0.01	0.01	3	400	284.675930896327	0.99975922411478	0.999880083368242	0.999880083368242	1	1	381	NA	0	0	0	0	NA	0	0	0	0	NA
1-1	274	0.5	1.5	0.01	0.01	0.01	0.01	3	400	769.821870862383	0.999992948125553	0.999991396836439	0.999991396836439	1	1	21	NA	0	0	0	0	NA	0	0	0	0	NA
1-1	275	0.5	1.5	0.01	0.01	0.01	0.01	6	400	732.768363833122	0.987793529275063	0.989121148304439	0.989121148304439	0.994987468671679	3	60	NA	4	4	0	0	NA	1	0	0	4	NA
1-1	276	0.5	1.5	0.01	0.01	0.01	0.01	4	400	410.187329126207	0.99977439188871	0.999862893839423	0.999862893839423	1	1	284	NA	0	0	0	0	NA	0	0	0	0	NA
1-1	277	0.5	1.5	0.01	0.01	0.01	0.01	2	400	256.899968728962	0.993589537254439	0.999999999628629	0.999999999628629	1	1	398	NA	0	0	0	0	NA	1	0	0	0	NA
1-1	278	0.5	1.5	0.01	0.01	0.01	0.01	7	400	695.294240723006	0.999655649485047	0.999741218982789	0.999741218982789	1	1	104	NA	0	0	0	0	NA	0	0	0	0	NA
1-1	279	0.5	1.5	0.01	0.01	0.01	0.01	4	400	635.325169461743	0.999687424755507	0.999605754267194	0.999605754267194	1	1	117	NA	0	0	0	0	NA	0	0	0	0	NA
1-1	28	0.5	1.5	0.01	0.01	0.01	0.01	4	400	625.68523329693	0.999986845755995	0.999986729233348	0.999986729233348	1	1	184	NA	0	0	0	0	NA	0	0	0	0	NA
1-1	280	0.5	1.5	0.01	0.01	0.01	0.01	4	400	565.603617629222	0.999947567930732	0.999917848201012	0.999917848201012	1	1	184	NA	0	0	0	0	NA	0	0	0	0	NA
1-1	281	0.5	1.5	0.01	0.01	0.01	0.01	4	400	490.455943278085	0.999985074683344	0.999987157613185	0.999987157613185	1	1	199	NA	0	0	0	0	NA	0	0	0	0	NA
1-1	282	0.5	1.5	0.01	0.01	0.01	0.01	4	400	266.145070452822	0.999639489090846	0.999770141808445	0.999770141808445	1	1	393	NA	0	0	0	0	NA	0	0	0	0	NA
1-1	283	0.5	1.5	0.01	0.01	0.01	0.01	5	400	683.613690037867	0.994944486888028	0.994918289126336	0.994918289126336	0.99749373433584	2	110	NA	2	2	2	0	NA	0	0	0	2	NA
1-1	284	0.5	1.5	0.01	0.01	0.01	0.01	5	400	313.895767999293	0.99994545075394	0.99996329248616	0.99996329248616	1	1	372	NA	0	0	0	0	NA	0	0	0	0	NA
1-1	285	0.5	1.5	0.01	0.01	0.01	0.01	3	400	801.358856111478	0.999996097414008	0.999995346451574	0.999995346451574	1	1	22	NA	0	0	0	0	NA	0	0	0	0	NA
1-1	286	0.5	1.5	0.01	0.01	0.01	0.01	2	400	316.268286496466	0.999975118701505	0.999993665453355	0.999993665453355	1	1	355	NA	0	0	0	0	NA	0	0	0	0	NA
1-1	287	0.5	1.5	0.01	0.01	0.01	0.01	4	400	794.155989472025	0.999993253314156	0.999993957083484	0.999993957083484	1	1	19	NA	0	0	0	0	NA	0	0	0	0	NA
1-1	288	0.5	1.5	0.01	0.01	0.01	0.01	5	400	529.165378617756	0.999780077402408	0.999798260729916	0.999798260729916	1	1	226	NA	0	0	0	0	NA	0	0	0	0	NA
1-1	289	0.5	1.5	0.01	0.01	0.01	0.01	2	400	585.400895613121	0.999999095373859	0.99999882626674	0.99999882626674	1	1	130	NA	0	0	0	0	NA	0	0	0	0	NA
1-1	29	0.5	1.5	0.01	0.01	0.01	0.01	3	400	730.295592735948	0.999999350472	0.999999240831862	0.999999240831862	1	1	17	NA	0	0	0	0	NA	0	0	0	0	NA
1-1	290	0.5	1.5	0.01	0.01	0.01	0.01	7	400	742.824174740487	0.999991213258847	0.999987181546037	0.999987181546037	1	1	38	NA	0	0	0	0	NA	0	0	0	0	NA
1-1	291	0.5	1.5	0.01	0.01	0.01	0.01	4	400	556.911379296087	0.999790676833193	0.999927700503455	0.999927700503455	1	1	206	NA	0	0	0	0	NA	0	0	0	0	NA
1-1	292	0.5	1.5	0.01	0.01	0.01	0.01	2	400	388.556668841466	0.999997119585211	0.999994901810112	0.999994901810112	1	1	311	NA	0	0	0	0	NA	0	0	0	0	NA
1-1	293	0.5	1.5	0.01	0.01	0.01	0.01	3	400	349.617351491542	0.999950561019867	0.999937027308197	0.999937027308197	1	1	324	NA	0	0	0	0	NA	0	0	0	0	NA
1-1	294	0.5	1.5	0.01	0.01	0.01	0.01	6	400	730.164646797023	0.999986630828546	0.999980502305828	0.999980502305828	1	1	31	NA	0	0	0	0	NA	0	0	0	0	NA
1-1	295	0.5	1.5	0.01	0.01	0.01	0.01	6	400	645.506232272002	0.999854144017877	0.999946710950469	0.999946710950469	1	1	95	NA	0	0	0	0	NA	0	0	0	0	NA
1-1	296	0.5	1.5	0.01	0.01	0.01	0.01	4	400	356.614911073436	0.999948954563321	0.999959483383924	0.999959483383924	1	1	365	NA	0	0	0	0	NA	0	0	0	0	NA
1-1	297	0.5	1.5	0.01	0.01	0.01	0.01	7	400	664.717617949244	0.994957544277807	0.994950281055245	0.994950281055245	0.99749373433584	2	139	NA	2	2	2	0	NA	0	0	0	2	NA
1-1	298	0.5	1.5	0.01	0.01	0.01	0.01	10	400	444.592322753636	0.999698585768216	0.999802722162793	0.999802722162793	1	1	277	NA	0	0	0	0	NA	0	0	0	0	NA
1-1	299	0.5	1.5	0.01	0.01	0.01	0.01	6	400	280.028387852683	0.996184417534765	0.997072698478264	0.997072698478264	0.993734335839599	4	387	NA	0	0	0	0	NA	2	2	1	5	NA
1-1	3	0.5	1.5	0.01	0.01	0.01	0.01	6	400	684.537048256785	0.999961074811315	0.999958419560292	0.999958419560292	1	1	115	NA	0	0	0	0	NA	0	0	0	0	NA
1-1	30	0.5	1.5	0.01	0.01	0.01	0.01	6	400	694.898186820463	0.99998858687771	0.999986755839346	0.999986755839346	1	1	100	NA	0	0	0	0	NA	0	0	0	0	NA
1-1	300	0.5	1.5	0.01	0.01	0.01	0.01	3	400	312.373860632174	0.999966518178057	0.999972024162796	0.999972024162796	1	1	351	NA	0	0	0	0	NA	0	0	0	0	NA
1-1	301	0.5	1.5	0.01	0.01	0.01	0.01	8	400	430.397228660031	0.99968049310688	0.99974385754221	0.99974385754221	1	1	256	NA	0	0	0	0	NA	0	0	0	0	NA
1-1	302	0.5	1.5	0.01	0.01	0.01	0.01	3	400	545.156980925554	0.999987354521403	0.999989533625392	0.999989533625392	1	1	200	NA	0	0	0	0	NA	0	0	0	0	NA
1-1	303	0.5	1.5	0.01	0.01	0.01	0.01	5	400	423.101835330126	0.999810379865253	0.999906037599657	0.999906037599657	1	1	269	NA	0	0	0	0	NA	0	0	0	0	NA
1-1	304	0.5	1.5	0.01	0.01	0.01	0.01	7	400	512.455334270723	0.999594943113092	0.999845453887284	0.999845453887284	1	1	241	NA	0	0	0	0	NA	0	0	0	0	NA
1-1	305	0.5	1.5	0.01	0.01	0.01	0.01	3	400	283.763431378818	0.999837329301182	0.999836993131076	0.999836993131076	0.99749373433584	2	392	NA	0	0	0	0	NA	0	0	0	2	NA
1-1	306	0.5	1.5	0.01	0.01	0.01	0.01	11	400	800.636618646602	0.996776549203504	0.997683718593921	0.997683718593921	0.994987468671679	2	31	NA	1	1	1	1	NA	0	0	0	2	NA
1-1	307	0.5	1.5	0.01	0.01	0.01	0.01	6	400	444.873855206075	0.999956150992095	0.999973701885519	0.999973701885519	1	1	251	NA	0	0	0	0	NA	0	0	0	0	NA
1-1	308	0.5	1.5	0.01	0.01	0.01	0.01	6	400	690.821588115849	0.999736791332267	0.999847912732392	0.999847912732392	1	1	85	NA	0	0	0	0	NA	0	0	0	0	NA
1-1	309	0.5	1.5	0.01	0.01	0.01	0.01	8	400	550.805793956545	0.999960703094258	0.999968686201767	0.999968686201767	1	1	207	NA	0	0	0	0	NA	0	0	0	0	NA
1-1	31	0.5	1.5	0.01	0.01	0.01	0.01	8	400	726.87331234244	0.999982894376454	0.999982359017852	0.999982359017852	0.99749373433584	2	51	NA	0	0	0	0	NA	0	0	0	2	NA
1-1	310	0.5	1.5	0.01	0.01	0.01	0.01	5	400	472.896724974098	0.998881469519752	0.999588072640463	0.999588072640463	1	1	267	NA	0	0	0	0	NA	1	0	0	0	NA
1-1	311	0.5	1.5	0.01	0.01	0.01	0.01	8	400	526.599891229027	0.999813636790485	0.999870782368927	0.999870782368927	1	1	185	NA	0	0	0	0	NA	0	0	0	0	NA
1-1	312	0.5	1.5	0.01	0.01	0.01	0.01	5	400	657.01854753382	0.999408162322738	0.999814741418277	0.999814741418277	1	1	117	NA	0	0	0	0	NA	0	0	0	0	NA
1-1	313	0.5	1.5	0.01	0.01	0.01	0.01	7	400	436.47474409248	0.997364605957092	0.997622616649341	0.997622616649341	0.99749373433584	1	302	NA	1	1	1	1	NA	0	0	0	0	NA
1-1	314	0.5	1.5	0.01	0.01	0.01	0.01	4	400	350.922941350348	0.999868785914308	0.99993097764292	0.99993097764292	1	1	347	NA	0	0	0	0	NA	0	0	0	0	NA
1-1	315	0.5	1.5	0.01	0.01	0.01	0.01	11	400	657.565500095298	0.996493083230613	0.996285266611311	0.996285266611311	0.99749373433584	2	145	NA	0	0	0	0	NA	2	2	2	2	NA
1-1	316	0.5	1.5	0.01	0.01	0.01	0.01	4	400	311.956622327461	0.997607534321734	0.99809627388993	0.99809627388993	0.99749373433584	1	372	NA	1	1	1	1	NA	0	0	0	0	NA
1-1	317	0.5	1.5	0.01	0.01	0.01	0.01	7	400	689.776946239221	0.998427434361636	0.999192312827203	0.999192312827203	0.99749373433584	2	94	NA	0	0	0	0	NA	0	0	0	2	NA
1-1	318	0.5	1.5	0.01	0.01	0.01	0.01	5	400	504.292805102037	0.999964945077618	0.99994747175636	0.99994747175636	1	1	229	NA	0	0	0	0	NA	0	0	0	0	NA
1-1	319	0.5	1.5	0.01	0.01	0.01	0.01	5	400	571.5503652503	0.999664855346352	0.999780513816668	0.999780513816668	1	1	169	NA	0	0	0	0	NA	0	0	0	0	NA
1-1	32	0.5	1.5	0.01	0.01	0.01	0.01	5	400	622.453718779482	0.999957889731871	0.999946066029574	0.999946066029574	1	1	178	NA	0	0	0	0	NA	0	0	0	0	NA
1-1	320	0.5	1.5	0.01	0.01	0.01	0.01	11	400	602.033565371273	0.999315458174081	0.999657780524444	0.999657780524444	1	1	191	NA	0	0	0	0	NA	0	0	0	0	NA
1-1	321	0.5	1.5	0.01	0.01	0.01	0.01	9	400	605.991541298027	0.999251877469967	0.999546652304986	0.999546652304986	1	1	83	NA	0	0	0	0	NA	0	0	0	0	NA
1-1	322	0.5	1.5	0.01	0.01	0.01	0.01	4	400	295.839143984759	0.999480911165633	0.999665897770291	0.999665897770291	1	1	379	NA	0	0	0	0	NA	0	0	0	0	NA
1-1	323	0.5	1.5	0.01	0.01	0.01	0.01	3	400	439.361571292209	0.999994373060652	0.999996935745989	0.999996935745989	1	1	266	NA	0	0	0	0	NA	0	0	0	0	NA
1-1	324	0.5	1.5	0.01	0.01	0.01	0.01	6	400	732.990751734137	0.99990238865989	0.9998339546851	0.9998339546851	1	1	37	NA	0	0	0	0	NA	0	0	0	0	NA
1-1	325	0.5	1.5	0.01	0.01	0.01	0.01	2	400	319.762417100909	0.999983854222538	0.999978795981152	0.999978795981152	0.99874686716792	2	376	NA	0	0	0	0	NA	0	0	0	1	NA
1-1	326	0.5	1.5	0.01	0.01	0.01	0.01	5	400	318.708635896134	0.999640117435996	0.999882189076984	0.999882189076984	1	1	381	NA	0	0	0	0	NA	0	0	0	0	NA
1-1	327	0.5	1.5	0.01	0.01	0.01	0.01	9	400	453.984978952366	0.999811831144812	0.999836848258485	0.999836848258485	1	1	256	NA	0	0	0	0	NA	0	0	0	0	NA
1-1	328	0.5	1.5	0.01	0.01	0.01	0.01	4	400	641.719299076328	0.999996465477964	0.999997662034906	0.999997662034906	1	1	100	NA	0	0	0	0	NA	0	0	0	0	NA
1-1	329	0.5	1.5	0.01	0.01	0.01	0.01	5	400	515.63209581217	0.999810022096688	0.999899900560105	0.999899900560105	1	1	222	NA	0	0	0	0	NA	0	0	0	0	NA
1-1	33	0.5	1.5	0.01	0.01	0.01	0.01	7	400	735.123086586968	0.999978505444491	0.999966367603348	0.999966367603348	1	1	42	NA	0	0	0	0	NA	0	0	0	0	NA
1-1	330	0.5	1.5	0.01	0.01	0.01	0.01	6	400	476.640536454437	0.999815492879449	0.999893621344042	0.999893621344042	1	1	230	NA	0	0	0	0	NA	0	0	0	0	NA
1-1	331	0.5	1.5	0.01	0.01	0.01	0.01	5	400	401.203008613674	0.995787820713257	0.999263194106914	0.999263194106914	0.99749373433584	2	271	NA	2	0	0	0	NA	0	0	0	2	NA
1-1	332	0.5	1.5	0.01	0.01	0.01	0.01	5	400	654.385978010865	0.999858773725032	0.999928013519561	0.999928013519561	1	1	121	NA	0	0	0	0	NA	0	0	0	0	NA
1-1	333	0.5	1.5	0.01	0.01	0.01	0.01	4	400	408.844617665406	0.999899903365747	0.999914359522329	0.999914359522329	1	1	291	NA	0	0	0	0	NA	0	0	0	0	NA
1-1	334	0.5	1.5	0.01	0.01	0.01	0.01	8	400	536.63687514626	0.999868807073001	0.999818661784602	0.999818661784602	0.99749373433584	2	190	NA	0	0	0	0	NA	0	0	0	2	NA
1-1	335	0.5	1.5	0.01	0.01	0.01	0.01	6	400	771.39009828503	0.999975607449566	0.999947895924452	0.999947895924452	1	1	60	NA	0	0	0	0	NA	0	0	0	0	NA
1-1	336	0.5	1.5	0.01	0.01	0.01	0.01	5	400	611.89439338042	0.999959738741593	0.999965832768247	0.999965832768247	1	1	190	NA	0	0	0	0	NA	0	0	0	0	NA
1-1	337	0.5	1.5	0.01	0.01	0.01	0.01	2	400	460.813540731853	0.999995022802753	0.999993545233441	0.999993545233441	1	1	229	NA	0	0	0	0	NA	0	0	0	0	NA
1-1	338	0.5	1.5	0.01	0.01	0.01	0.01	6	400	470.015933614194	0.999843890274884	0.99986866396298	0.99986866396298	1	1	234	NA	0	0	0	0	NA	0	0	0	0	NA
1-1	339	0.5	1.5	0.01	0.01	0.01	0.01	7	400	693.782758104028	0.997259562230975	0.997223950450771	0.997223950450771	0.99749373433584	1	111	NA	1	1	1	1	NA	0	0	0	0	NA
1-1	34	0.5	1.5	0.01	0.01	0.01	0.01	4	400	712.944643917264	0.999998788342563	0.999998610181188	0.999998610181188	1	1	51	NA	0	0	0	0	NA	0	0	0	0	NA
1-1	340	0.5	1.5	0.01	0.01	0.01	0.01	4	400	650.157924997922	0.999974994854502	0.999958098129213	0.999958098129213	1	1	91	NA	0	0	0	0	NA	0	0	0	0	NA
1-1	341	0.5	1.5	0.01	0.01	0.01	0.01	6	400	749.430327444846	0.999982645079819	0.999972576803485	0.999972576803485	1	1	19	NA	0	0	0	0	NA	0	0	0	0	NA
1-1	342	0.5	1.5	0.01	0.01	0.01	0.01	4	400	486.303548439253	0.999952385657531	0.999975438462385	0.999975438462385	1	1	235	NA	0	0	0	0	NA	0	0	0	0	NA
1-1	343	0.5	1.5	0.01	0.01	0.01	0.01	4	400	665.591767071147	0.997474721758363	0.99747033789998	0.99747033789998	0.99749373433584	1	85	NA	1	1	1	1	NA	0	0	0	0	NA
1-1	344	0.5	1.5	0.01	0.01	0.01	0.01	5	400	808.356374715566	0.999999078300189	0.999997398649945	0.999997398649945	1	1	19	NA	0	0	0	0	NA	0	0	0	0	NA
1-1	345	0.5	1.5	0.01	0.01	0.01	0.01	7	400	601.940450303777	0.997815674755909	0.99838202363896	0.99838202363896	1	1	160	NA	1	0	0	0	NA	0	1	1	0	NA
1-1	346	0.5	1.5	0.01	0.01	0.01	0.01	4	400	395.90275750059	0.999876236383025	0.99993736303292	0.99993736303292	0.99874686716792	2	292	NA	0	0	0	0	NA	0	0	0	1	NA
1-1	347	0.5	1.5	0.01	0.01	0.01	0.01	1	400	393.542232291452	0.999983558520295	0.999985320469801	0.999985320469801	1	1	286	NA	0	0	0	0	NA	0	0	0	0	NA
1-1	348	0.5	1.5	0.01	0.01	0.01	0.01	7	400	566.584078919656	0.999814556178302	0.999835327426312	0.999835327426312	1	1	223	NA	0	0	0	0	NA	0	0	0	0	NA
1-1	349	0.5	1.5	0.01	0.01	0.01	0.01	8	400	572.517503323671	0.998243795699274	0.999248667241086	0.999248667241086	1	1	108	NA	0	0	0	0	NA	0	0	0	0	NA
1-1	35	0.5	1.5	0.01	0.01	0.01	0.01	10	400	709.070572449046	0.994279074894398	0.996864405438021	0.996864405438021	0.99749373433584	2	73	NA	2	0	0	0	NA	0	2	0	2	NA
1-1	350	0.5	1.5	0.01	0.01	0.01	0.01	6	400	557.157430272119	0.999883949513268	0.999972772570208	0.999972772570208	1	1	177	NA	0	0	0	0	NA	0	0	0	0	NA
1-1	351	0.5	1.5	0.01	0.01	0.01	0.01	4	400	368.581425127363	0.999533129491135	0.999862304279497	0.999862304279497	0.99874686716792	2	340	NA	0	0	0	0	NA	0	0	0	1	NA
1-1	352	0.5	1.5	0.01	0.01	0.01	0.01	4	400	406.591132125237	0.999940614226173	0.999960017627524	0.999960017627524	1	1	293	NA	0	0	0	0	NA	0	0	0	0	NA
1-1	353	0.5	1.5	0.01	0.01	0.01	0.01	3	400	335.008675323916	0.999983450065151	0.99999421559014	0.99999421559014	1	1	349	NA	0	0	0	0	NA	0	0	0	0	NA
1-1	354	0.5	1.5	0.01	0.01	0.01	0.01	7	400	465.340769653599	0.997919934969232	0.997928314828948	0.997928314828948	0.99749373433584	1	257	NA	1	1	1	1	NA	0	0	0	0	NA
1-1	355	0.5	1.5	0.01	0.01	0.01	0.01	2	400	395.207713086128	0.99989612674038	0.999971183912757	0.999971183912757	1	1	299	NA	0	0	0	0	NA	0	0	0	0	NA
1-1	356	0.5	1.5	0.01	0.01	0.01	0.01	6	400	687.184997926354	0.999953000925557	0.999935304931633	0.999935304931633	1	1	62	NA	0	0	0	0	NA	0	0	0	0	NA
1-1	357	0.5	1.5	0.01	0.01	0.01	0.01	5	400	620.424292244548	0.999994251200914	0.999992802696586	0.999992802696586	0.99749373433584	2	162	NA	0	0	0	0	NA	0	0	0	2	NA
1-1	358	0.5	1.5	0.01	0.01	0.01	0.01	6	400	650.521555694556	0.99943177286552	0.999929686891256	0.999929686891256	1	1	104	NA	0	0	0	0	NA	0	0	0	0	NA
1-1	359	0.5	1.5	0.01	0.01	0.01	0.01	8	400	570.312290422152	0.999774007766861	0.999840560470608	0.999840560470608	1	1	160	NA	0	0	0	0	NA	0	0	0	0	NA
1-1	36	0.5	1.5	0.01	0.01	0.01	0.01	6	400	738.658674362821	0.995519352030217	0.999996151612422	0.999996151612422	0.99749373433584	2	35	NA	0	0	0	0	NA	3	0	0	2	NA
1-1	360	0.5	1.5	0.01	0.01	0.01	0.01	4	400	617.584567249061	0.999872850405031	0.999953750342862	0.999953750342862	1	1	152	NA	0	0	0	0	NA	0	0	0	0	NA
1-1	361	0.5	1.5	0.01	0.01	0.01	0.01	6	400	605.492074748902	0.999979861826921	0.999982817132109	0.999982817132109	1	1	129	NA	0	0	0	0	NA	0	0	0	0	NA
1-1	362	0.5	1.5	0.01	0.01	0.01	0.01	4	400	518.216791131517	0.997395772201156	0.999724969757805	0.999724969757805	0.99749373433584	1	215	NA	1	0	0	1	NA	0	0	0	0	NA
1-1	363	0.5	1.5	0.01	0.01	0.01	0.01	4	400	323.491224361238	0.999888414408753	0.999947415669846	0.999947415669846	1	1	357	NA	0	0	0	0	NA	0	0	0	0	NA
1-1	364	0.5	1.5	0.01	0.01	0.01	0.01	11	400	772.148755939622	0.999172671714733	0.999486290744674	0.999486290744674	1	1	72	NA	0	0	0	0	NA	0	0	0	0	NA
1-1	365	0.5	1.5	0.01	0.01	0.01	0.01	5	400	402.52000771872	0.999909336415576	0.99997332557036	0.99997332557036	1	1	309	NA	0	0	0	0	NA	0	0	0	0	NA
1-1	366	0.5	1.5	0.01	0.01	0.01	0.01	10	400	648.219688709817	0.995090480552958	0.996253338586532	0.996253338586532	0.99749373433584	2	71	NA	2	0	0	0	NA	0	2	0	2	NA
1-1	367	0.5	1.5	0.01	0.01	0.01	0.01	8	400	789.580511330615	0.999968483626106	0.999961000758379	0.999961000758379	1	1	39	NA	0	0	0	0	NA	0	0	0	0	NA
1-1	368	0.5	1.5	0.01	0.01	0.01	0.01	3	400	272.310582344351	0.999667767503119	1	1	1	1	397	NA	0	0	0	0	NA	0	0	0	0	NA
1-1	369	0.5	1.5	0.01	0.01	0.01	0.01	1	400	298.849717893018	0.999996505540343	0.999994346129611	0.999994346129611	1	1	384	NA	0	0	0	0	NA	0	0	0	0	NA
1-1	37	0.5	1.5	0.01	0.01	0.01	0.01	5	400	363.638608656276	0.999952547101555	0.999961948398161	0.999961948398161	1	1	339	NA	0	0	0	0	NA	0	0	0	0	NA
1-1	370	0.5	1.5	0.01	0.01	0.01	0.01	2	400	391.471577974363	0.999981530851343	0.999971326730964	0.999971326730964	1	1	294	NA	0	0	0	0	NA	0	0	0	0	NA
1-1	371	0.5	1.5	0.01	0.01	0.01	0.01	9	400	645.003366876257	0.999933170075577	0.999917561342943	0.999917561342943	1	1	104	NA	0	0	0	0	NA	0	0	0	0	NA
1-1	372	0.5	1.5	0.01	0.01	0.01	0.01	7	400	795.361624045413	0.998407731129559	0.998687008502164	0.998687008502164	1	1	38	NA	0	0	0	0	NA	0	0	0	0	NA
1-1	373	0.5	1.5	0.01	0.01	0.01	0.01	8	400	468.756887505203	0.99984003159189	0.999741327235984	0.999741327235984	0.99749373433584	2	252	NA	0	0	0	0	NA	0	0	0	2	NA
1-1	374	0.5	1.5	0.01	0.01	0.01	0.01	7	400	654.734669804967	0.99974231741069	0.999851909537417	0.999851909537417	1	1	105	NA	0	0	0	0	NA	0	0	0	0	NA
1-1	375	0.5	1.5	0.01	0.01	0.01	0.01	3	400	323.982237625471	0.999920321440457	0.999975816075375	0.999975816075375	1	1	369	NA	0	0	0	0	NA	0	0	0	0	NA
1-1	376	0.5	1.5	0.01	0.01	0.01	0.01	5	400	365.333893979873	0.999829373670694	0.999950558242038	0.999950558242038	1	1	321	NA	0	0	0	0	NA	0	0	0	0	NA
1-1	377	0.5	1.5	0.01	0.01	0.01	0.01	6	400	580.797465510571	0.999924141647061	0.999964981909499	0.999964981909499	1	1	172	NA	0	0	0	0	NA	0	0	0	0	NA
1-1	378	0.5	1.5	0.01	0.01	0.01	0.01	6	400	700.882744619718	0.996522584116485	0.998975295705927	0.998975295705927	0.99749373433584	2	55	NA	0	0	0	0	NA	2	0	0	2	NA
1-1	379	0.5	1.5	0.01	0.01	0.01	0.01	7	400	647.382787819898	0.995605336126281	0.997666532278631	0.997666532278631	0.99749373433584	2	126	NA	2	0	0	0	NA	0	2	0	2	NA
1-1	38	0.5	1.5	0.01	0.01	0.01	0.01	6	400	747.621540340502	0.999967137631953	0.999950256957733	0.999950256957733	1	1	66	NA	0	0	0	0	NA	0	0	0	0	NA
1-1	380	0.5	1.5	0.01	0.01	0.01	0.01	4	400	618.797069129359	0.999996749845434	0.999993651839504	0.999993651839504	1	1	159	NA	0	0	0	0	NA	0	0	0	0	NA
1-1	381	0.5	1.5	0.01	0.01	0.01	0.01	3	400	782.823558040062	0.999997570069996	0.999998136703663	0.999998136703663	1	1	16	NA	0	0	0	0	NA	0	0	0	0	NA
1-1	382	0.5	1.5	0.01	0.01	0.01	0.01	5	400	592.771882889114	0.99956985939782	0.999811934112246	0.999811934112246	1	1	169	NA	0	0	0	0	NA	0	0	0	0	NA
1-1	383	0.5	1.5	0.01	0.01	0.01	0.01	9	400	671.546734853684	0.995568659862855	0.99597691556968	0.99597691556968	1	1	48	NA	0	0	0	0	NA	1	1	0	0	NA
1-1	384	0.5	1.5	0.01	0.01	0.01	0.01	5	400	324.348712296888	0.999856805986033	0.999947592569085	0.999947592569085	1	1	361	NA	0	0	0	0	NA	0	0	0	0	NA
1-1	385	0.5	1.5	0.01	0.01	0.01	0.01	8	400	393.732090575701	0.998711492178466	0.999012513074251	0.999012513074251	1	1	295	NA	0	0	0	0	NA	0	0	0	0	NA
1-1	386	0.5	1.5	0.01	0.01	0.01	0.01	1	400	387.261703339725	0.999999715066863	0.999999574390239	0.999999574390239	1	1	309	NA	0	0	0	0	NA	0	0	0	0	NA
1-1	387	0.5	1.5	0.01	0.01	0.01	0.01	4	400	337.258792288222	0.999913227901243	0.999940802034274	0.999940802034274	1	1	356	NA	0	0	0	0	NA	0	0	0	0	NA
1-1	388	0.5	1.5	0.01	0.01	0.01	0.01	9	400	643.061997045828	0.999818249825918	0.999846577179998	0.999846577179998	1	1	157	NA	0	0	0	0	NA	0	0	0	0	NA
1-1	389	0.5	1.5	0.01	0.01	0.01	0.01	5	400	587.721097842932	0.999894449071332	0.999932700407529	0.999932700407529	1	1	154	NA	0	0	0	0	NA	0	0	0	0	NA
1-1	39	0.5	1.5	0.01	0.01	0.01	0.01	7	400	577.602396961856	0.999953233190369	0.99987878669882	0.99987878669882	1	1	140	NA	0	0	0	0	NA	0	0	0	0	NA
1-1	390	0.5	1.5	0.01	0.01	0.01	0.01	8	400	324.01984033543	0.999168132595186	0.999513645628688	0.999513645628688	1	1	367	NA	0	0	0	0	NA	0	0	0	0	NA
1-1	391	0.5	1.5	0.01	0.01	0.01	0.01	1	400	656.22243765418	0.999999923127629	0.999999943966888	0.999999943966888	1	1	122	NA	0	0	0	0	NA	0	0	0	0	NA
1-1	392	0.5	1.5	0.01	0.01	0.01	0.01	5	400	442.790550907118	0.99993942122744	0.999931415585401	0.999931415585401	1	1	278	NA	0	0	0	0	NA	0	0	0	0	NA
1-1	393	0.5	1.5	0.01	0.01	0.01	0.01	4	400	810.479069475546	0.999996559237806	0.999995127105712	0.999995127105712	1	1	31	NA	0	0	0	0	NA	0	0	0	0	NA
1-1	394	0.5	1.5	0.01	0.01	0.01	0.01	4	400	545.17145728767	0.997454543887873	0.997457019647103	0.997457019647103	0.99749373433584	1	158	NA	1	1	1	1	NA	0	0	0	0	NA
1-1	395	0.5	1.5	0.01	0.01	0.01	0.01	5	400	273.652460904289	0.999444953462289	0.999302505631394	0.999302505631394	0.99874686716792	2	383	NA	0	0	0	0	NA	0	0	1	1	NA
1-1	396	0.5	1.5	0.01	0.01	0.01	0.01	3	400	718.309285856493	0.999992223872597	0.999992521889679	0.999992521889679	1	1	98	NA	0	0	0	0	NA	0	0	0	0	NA
1-1	397	0.5	1.5	0.01	0.01	0.01	0.01	5	400	619.256198344224	0.999998518576455	0.99999931111357	0.99999931111357	1	1	129	NA	0	0	0	0	NA	0	0	0	0	NA
1-1	398	0.5	1.5	0.01	0.01	0.01	0.01	4	400	408.694994153693	0.999962999017283	0.999976861589531	0.999976861589531	1	1	300	NA	0	0	0	0	NA	0	0	0	0	NA
1-1	399	0.5	1.5	0.01	0.01	0.01	0.01	5	400	390.381209554734	0.999938841954777	0.999956663281518	0.999956663281518	1	1	305	NA	0	0	0	0	NA	0	0	0	0	NA
1-1	4	0.5	1.5	0.01	0.01	0.01	0.01	8	400	596.661804004745	0.999857557934786	0.999856969805184	0.999856969805184	1	1	142	NA	0	0	0	0	NA	0	0	0	0	NA
1-1	40	0.5	1.5	0.01	0.01	0.01	0.01	5	400	297.421019444855	0.997366697693539	0.997159985183767	0.997159985183767	0.99749373433584	1	358	NA	1	1	1	1	NA	0	0	0	0	NA
1-1	400	0.5	1.5	0.01	0.01	0.01	0.01	7	400	298.504197272882	0.999363913824359	0.99972006227179	0.99972006227179	1	1	374	NA	0	0	0	0	NA	0	0	0	0	NA
1-1	401	0.5	1.5	0.01	0.01	0.01	0.01	12	400	591.988548443549	0.999710150013177	0.999595614755831	0.999595614755831	1	1	156	NA	0	0	0	0	NA	0	0	0	0	NA
1-1	402	0.5	1.5	0.01	0.01	0.01	0.01	8	400	401.967013552959	0.999883100459154	0.999931877716198	0.999931877716198	1	1	305	NA	0	0	0	0	NA	0	0	0	0	NA
1-1	403	0.5	1.5	0.01	0.01	0.01	0.01	6	400	398.730729745657	0.999252405364263	0.999452966323076	0.999452966323076	0.99749373433584	2	291	NA	0	0	0	0	NA	0	0	0	2	NA
1-1	404	0.5	1.5	0.01	0.01	0.01	0.01	5	400	366.803660513459	0.999779472577752	0.999851418901394	0.999851418901394	1	1	311	NA	0	0	0	0	NA	0	0	0	0	NA
1-1	405	0.5	1.5	0.01	0.01	0.01	0.01	2	400	522.627555445964	0.999932510295482	0.999942595140562	0.999942595140562	1	1	229	NA	0	0	0	0	NA	0	0	0	0	NA
1-1	406	0.5	1.5	0.01	0.01	0.01	0.01	6	400	718.60147175006	0.998118974721522	0.999614069957822	0.999614069957822	1	1	92	NA	0	0	0	0	NA	0	0	0	0	NA
1-1	407	0.5	1.5	0.01	0.01	0.01	0.01	2	400	673.192892662413	0.999997159894355	0.99999722362448	0.99999722362448	1	1	87	NA	0	0	0	0	NA	0	0	0	0	NA
1-1	408	0.5	1.5	0.01	0.01	0.01	0.01	3	400	422.95336569072	0.999997252256725	0.999997809053845	0.999997809053845	0.99749373433584	2	267	NA	0	0	0	0	NA	0	0	0	2	NA
1-1	409	0.5	1.5	0.01	0.01	0.01	0.01	3	400	548.629226971188	0.999994965418971	0.999996115759529	0.999996115759529	1	1	195	NA	0	0	0	0	NA	0	0	0	0	NA
1-1	41	0.5	1.5	0.01	0.01	0.01	0.01	4	400	506.622310420224	0.999983859834911	0.999986251040469	0.999986251040469	1	1	218	NA	0	0	0	0	NA	0	0	0	0	NA
1-1	410	0.5	1.5	0.01	0.01	0.01	0.01	4	400	277.792261918615	0.997081212214687	0.997229483732937	0.997229483732937	0.996240601503759	2	395	NA	1	1	2	1	NA	0	0	0	1	NA
1-1	411	0.5	1.5	0.01	0.01	0.01	0.01	5	400	689.855597896136	0.999998727953884	0.999998439725969	0.999998439725969	1	1	105	NA	0	0	0	0	NA	0	0	0	0	NA
1-1	412	0.5	1.5	0.01	0.01	0.01	0.01	7	400	639.076998407378	0.999994137639192	0.999991286687397	0.999991286687397	1	1	124	NA	0	0	0	0	NA	0	0	0	0	NA
1-1	413	0.5	1.5	0.01	0.01	0.01	0.01	9	400	713.444207178613	0.999964852981795	0.999952634941079	0.999952634941079	0.99749373433584	2	100	NA	0	0	0	0	NA	0	0	0	2	NA
1-1	414	0.5	1.5	0.01	0.01	0.01	0.01	5	400	726.4390954578	0.999989034294441	0.99998219065969	0.99998219065969	1	1	26	NA	0	0	0	0	NA	0	0	0	0	NA
1-1	415	0.5	1.5	0.01	0.01	0.01	0.01	9	400	278.287843341212	0.998813171010264	0.998756200964968	0.998756200964968	0.99874686716792	2	375	NA	0	0	1	0	NA	0	1	0	1	NA
1-1	416	0.5	1.5	0.01	0.01	0.01	0.01	3	400	276.343105560494	0.999596812959429	0.999757807496027	0.999757807496027	0.99874686716792	2	392	NA	0	0	0	0	NA	0	0	1	1	NA
1-1	417	0.5	1.5	0.01	0.01	0.01	0.01	6	400	673.374453936482	0.99997613031137	0.999971347027073	0.999971347027073	1	1	81	NA	0	0	0	0	NA	0	0	0	0	NA
1-1	418	0.5	1.5	0.01	0.01	0.01	0.01	7	400	590.833945089852	0.999538633316866	0.999663813328916	0.999663813328916	1	1	174	NA	0	0	0	0	NA	0	0	0	0	NA
1-1	419	0.5	1.5	0.01	0.01	0.01	0.01	7	400	405.833776237135	0.999245247683134	0.999728176122587	0.999728176122587	0.99749373433584	2	264	NA	0	0	0	0	NA	0	0	0	2	NA
1-1	42	0.5	1.5	0.01	0.01	0.01	0.01	2	400	843.007938074435	0.993885766137599	1	1	1	1	2	NA	0	0	0	0	NA	1	0	0	0	NA
1-1	420	0.5	1.5	0.01	0.01	0.01	0.01	2	400	500.480445348137	0.999999794526086	0.999999806865205	0.999999806865205	1	1	231	NA	0	0	0	0	NA	0	0	0	0	NA
1-1	421	0.5	1.5	0.01	0.01	0.01	0.01	6	400	525.677935917019	0.99986020449454	0.999910455385497	0.999910455385497	1	1	190	NA	0	0	0	0	NA	0	0	0	0	NA
1-1	422	0.5	1.5	0.01	0.01	0.01	0.01	5	400	775.153052659393	0.996038125257988	0.99731140407761	0.99731140407761	1	1	23	NA	0	0	0	0	NA	1	1	0	0	NA
1-1	423	0.5	1.5	0.01	0.01	0.01	0.01	6	400	609.414812566436	0.99999399347445	0.999995543310573	0.999995543310573	1	1	109	NA	0	0	0	0	NA	0	0	0	0	NA
1-1	424	0.5	1.5	0.01	0.01	0.01	0.01	10	400	519.004268927791	0.998607652332512	0.99853822898953	0.99853822898953	0.99749373433584	2	229	NA	0	0	0	0	NA	0	0	2	2	NA
1-1	425	0.5	1.5	0.01	0.01	0.01	0.01	5	400	630.460919641453	0.999920184085953	0.999867393007347	0.999867393007347	1	1	171	NA	0	0	0	0	NA	0	0	0	0	NA
1-1	426	0.5	1.5	0.01	0.01	0.01	0.01	4	400	592.717413560253	0.999889726654876	0.999914956851404	0.999914956851404	1	1	204	NA	0	0	0	0	NA	0	0	0	0	NA
1-1	427	0.5	1.5	0.01	0.01	0.01	0.01	3	400	313.2254762743	0.999985765287632	0.999991774872319	0.999991774872319	1	1	351	NA	0	0	0	0	NA	0	0	0	0	NA
1-1	428	0.5	1.5	0.01	0.01	0.01	0.01	7	400	666.905685072777	0.997597448755996	0.999417692354486	0.999417692354486	1	1	55	NA	0	0	0	0	NA	1	0	0	0	NA
1-1	429	0.5	1.5	0.01	0.01	0.01	0.01	6	400	632.758892349205	0.998691793166747	0.999290949221249	0.999290949221249	1	1	76	NA	0	0	0	0	NA	1	0	0	0	NA
1-1	43	0.5	1.5	0.01	0.01	0.01	0.01	6	400	594.802669131188	0.996442829751901	0.996614138031112	0.996614138031112	1	1	159	NA	0	0	0	0	NA	2	2	2	0	NA
1-1	430	0.5	1.5	0.01	0.01	0.01	0.01	11	400	650.038330686127	0.994946878515783	0.994938791960063	0.994938791960063	0.99749373433584	2	127	NA	2	2	2	0	NA	0	0	0	2	NA
1-1	431	0.5	1.5	0.01	0.01	0.01	0.01	5	400	302.832473573251	0.997459840233061	0.997462081315727	0.997462081315727	0.99874686716792	2	390	NA	1	1	1	0	NA	0	0	0	1	NA
1-1	432	0.5	1.5	0.01	0.01	0.01	0.01	6	400	687.910850082441	0.999982501664369	0.999985806139347	0.999985806139347	1	1	86	NA	0	0	0	0	NA	0	0	0	0	NA
1-1	433	0.5	1.5	0.01	0.01	0.01	0.01	4	400	473.763686181948	0.999969753100818	0.999985217049255	0.999985217049255	1	1	260	NA	0	0	0	0	NA	0	0	0	0	NA
1-1	434	0.5	1.5	0.01	0.01	0.01	0.01	8	400	304.555838968831	0.999499467769378	0.999556094356242	0.999556094356242	1	1	369	NA	0	0	0	0	NA	0	0	0	0	NA
1-1	435	0.5	1.5	0.01	0.01	0.01	0.01	4	400	366.902857974698	0.999164723444837	0.999946473121462	0.999946473121462	0.99874686716792	2	281	NA	0	0	0	0	NA	1	0	0	1	NA
1-1	436	0.5	1.5	0.01	0.01	0.01	0.01	5	400	657.340020943782	0.999983229399826	0.999988273483225	0.999988273483225	1	1	119	NA	0	0	0	0	NA	0	0	0	0	NA
1-1	437	0.5	1.5	0.01	0.01	0.01	0.01	4	400	378.83364249062	0.999982413004193	0.99998711605121	0.99998711605121	1	1	290	NA	0	0	0	0	NA	0	0	0	0	NA
1-1	438	0.5	1.5	0.01	0.01	0.01	0.01	7	400	705.102516158662	0.999988563733028	0.999984734888691	0.999984734888691	1	1	37	NA	0	0	0	0	NA	0	0	0	0	NA
1-1	439	0.5	1.5	0.01	0.01	0.01	0.01	7	400	350.11918421045	0.998883599840119	0.999226676016147	0.999226676016147	1	1	329	NA	0	0	0	0	NA	0	0	0	0	NA
1-1	44	0.5	1.5	0.01	0.01	0.01	0.01	4	400	686.551541979304	0.999560649020682	0.999987002282673	0.999987002282673	1	1	23	NA	0	0	0	0	NA	0	0	0	0	NA
1-1	440	0.5	1.5	0.01	0.01	0.01	0.01	3	400	731.318196444055	0.999996955749448	0.999987969942273	0.999987969942273	1	1	13	NA	0	0	0	0	NA	0	0	0	0	NA
1-1	441	0.5	1.5	0.01	0.01	0.01	0.01	3	400	533.522378679172	0.999998307623586	0.999998907864011	0.999998907864011	1	1	154	NA	0	0	0	0	NA	0	0	0	0	NA
1-1	442	0.5	1.5	0.01	0.01	0.01	0.01	4	400	313.490267424003	0.999995590956147	0.999997655930648	0.999997655930648	1	1	351	NA	0	0	0	0	NA	0	0	0	0	NA
1-1	443	0.5	1.5	0.01	0.01	0.01	0.01	5	400	636.223746090077	0.999837600007987	0.99994528599522	0.99994528599522	1	1	130	NA	0	0	0	0	NA	0	0	0	0	NA
1-1	444	0.5	1.5	0.01	0.01	0.01	0.01	4	400	275.032292727712	0.999872323161676	0.999902107988703	0.999902107988703	1	1	372	NA	0	0	0	0	NA	0	0	0	0	NA
1-1	445	0.5	1.5	0.01	0.01	0.01	0.01	8	400	697.575338398445	0.997517651382478	0.997597099734682	0.997597099734682	0.994987468671679	2	87	NA	1	1	1	1	NA	0	0	0	2	NA
1-1	446	0.5	1.5	0.01	0.01	0.01	0.01	6	400	385.079965653257	0.999955286384402	0.999947171417577	0.999947171417577	1	1	324	NA	0	0	0	0	NA	0	0	0	0	NA
1-1	447	0.5	1.5	0.01	0.01	0.01	0.01	10	400	707.482182015624	0.993280655272547	0.99806935662688	0.99806935662688	1	1	75	NA	0	0	0	0	NA	3	0	0	0	NA
1-1	448	0.5	1.5	0.01	0.01	0.01	0.01	8	400	719.143011469897	0.999714234996597	0.999757034532963	0.999757034532963	1	1	63	NA	0	0	0	0	NA	0	0	0	0	NA
1-1	449	0.5	1.5	0.01	0.01	0.01	0.01	6	400	596.971128702809	0.99996876262235	0.999971177438026	0.999971177438026	1	1	191	NA	0	0	0	0	NA	0	0	0	0	NA
1-1	45	0.5	1.5	0.01	0.01	0.01	0.01	6	400	598.187113443924	0.99995178815543	0.999934467516807	0.999934467516807	0.994987468671679	4	180	NA	0	0	0	0	NA	0	0	2	4	NA
1-1	450	0.5	1.5	0.01	0.01	0.01	0.01	3	400	539.174929262623	0.999994099186942	0.999994703504111	0.999994703504111	1	1	204	NA	0	0	0	0	NA	0	0	0	0	NA
1-1	451	0.5	1.5	0.01	0.01	0.01	0.01	5	400	417.41198762364	0.999909878499627	0.999906538409075	0.999906538409075	1	1	299	NA	0	0	0	0	NA	0	0	0	0	NA
1-1	452	0.5	1.5	0.01	0.01	0.01	0.01	5	400	804.993767976714	0.999967082746885	0.999970651108323	0.999970651108323	1	1	52	NA	0	0	0	0	NA	0	0	0	0	NA
1-1	453	0.5	1.5	0.01	0.01	0.01	0.01	8	400	661.440897012419	0.997885466524544	0.99868839684172	0.99868839684172	0.99749373433584	1	136	NA	1	0	0	1	NA	0	1	0	0	NA
1-1	454	0.5	1.5	0.01	0.01	0.01	0.01	5	400	670.018597786423	0.999985266093677	0.999982546929663	0.999982546929663	1	1	91	NA	0	0	0	0	NA	0	0	0	0	NA
1-1	455	0.5	1.5	0.01	0.01	0.01	0.01	7	400	664.841997196407	0.999974649050497	0.999976830019898	0.999976830019898	1	1	100	NA	0	0	0	0	NA	0	0	0	0	NA
1-1	456	0.5	1.5	0.01	0.01	0.01	0.01	5	400	339.675166563374	0.99967003539444	0.999833476708711	0.999833476708711	1	1	333	NA	0	0	0	0	NA	0	0	0	0	NA
1-1	457	0.5	1.5	0.01	0.01	0.01	0.01	4	400	788.644169613647	0.99835744111704	0.999324009693389	0.999324009693389	1	1	15	NA	0	0	0	0	NA	1	0	0	0	NA
1-1	458	0.5	1.5	0.01	0.01	0.01	0.01	3	400	350.119657960311	0.999412507322704	0.999737694307344	0.999737694307344	0.99749373433584	2	327	NA	0	0	0	0	NA	0	0	0	2	NA
1-1	459	0.5	1.5	0.01	0.01	0.01	0.01	7	400	681.369900438973	0.999403929026028	0.999571953411734	0.999571953411734	1	1	116	NA	0	0	0	0	NA	0	0	0	0	NA
1-1	46	0.5	1.5	0.01	0.01	0.01	0.01	8	400	543.517752944855	0.99920694522444	0.999702592477836	0.999702592477836	1	1	204	NA	0	0	0	0	NA	0	0	0	0	NA
1-1	460	0.5	1.5	0.01	0.01	0.01	0.01	5	400	482.755344205345	0.999868812570933	0.999922181350491	0.999922181350491	1	1	227	NA	0	0	0	0	NA	0	0	0	0	NA
1-1	461	0.5	1.5	0.01	0.01	0.01	0.01	7	400	362.796333248899	0.982275648237828	0.998674152236589	0.998674152236589	1	1	320	NA	7	0	0	0	NA	0	1	0	0	NA
1-1	462	0.5	1.5	0.01	0.01	0.01	0.01	2	400	755.203503216198	0.994635778653873	0.99999999412028	0.99999999412028	1	1	4	NA	0	0	0	0	NA	1	0	0	0	NA
1-1	463	0.5	1.5	0.01	0.01	0.01	0.01	5	400	754.526732651801	0.99997358929123	0.999963128656774	0.999963128656774	1	1	41	NA	0	0	0	0	NA	0	0	0	0	NA
1-1	464	0.5	1.5	0.01	0.01	0.01	0.01	1	400	355.130135967127	0.999999913680079	0.999999937501762	0.999999937501762	1	1	321	NA	0	0	0	0	NA	0	0	0	0	NA
1-1	465	0.5	1.5	0.01	0.01	0.01	0.01	3	400	368.466388775684	0.998786795580395	0.998817871179986	0.998817871179986	0.99749373433584	2	331	NA	0	0	0	0	NA	0	0	0	2	NA
1-1	466	0.5	1.5	0.01	0.01	0.01	0.01	5	400	559.364595241551	0.999465135316938	0.999851881340467	0.999851881340467	1	1	168	NA	0	0	0	0	NA	0	0	0	0	NA
1-1	467	0.5	1.5	0.01	0.01	0.01	0.01	6	400	310.585319481776	0.999900848752244	0.999872332808934	0.999872332808934	1	1	334	NA	0	0	0	0	NA	0	0	0	0	NA
1-1	468	0.5	1.5	0.01	0.01	0.01	0.01	2	400	373.739617474403	0.999993653595261	0.999994001837838	0.999994001837838	1	1	321	NA	0	0	0	0	NA	0	0	0	0	NA
1-1	469	0.5	1.5	0.01	0.01	0.01	0.01	6	400	590.878374432301	0.999741980235723	0.999836544687111	0.999836544687111	1	1	182	NA	0	0	0	0	NA	0	0	0	0	NA
1-1	47	0.5	1.5	0.01	0.01	0.01	0.01	9	400	831.070014821373	0.984890983939556	0.987497356842306	0.987497356842306	0.99749373433584	1	25	NA	2	2	1	1	NA	4	2	0	0	NA
1-1	470	0.5	1.5	0.01	0.01	0.01	0.01	8	400	450.326139516186	0.990798326954694	0.99525396396755	0.99525396396755	0.994987468671679	3	257	NA	4	0	0	0	NA	0	4	2	4	NA
1-1	471	0.5	1.5	0.01	0.01	0.01	0.01	3	400	697.060302105583	0.999980365672428	0.99995803143156	0.99995803143156	1	1	67	NA	0	0	0	0	NA	0	0	0	0	NA
1-1	472	0.5	1.5	0.01	0.01	0.01	0.01	5	400	781.448826274813	0.998277012000816	0.999984563391867	0.999984563391867	1	1	17	NA	0	0	0	0	NA	0	0	0	0	NA
1-1	473	0.5	1.5	0.01	0.01	0.01	0.01	5	400	337.441527096173	0.999879094103034	0.999977285824995	0.999977285824995	1	1	362	NA	0	0	0	0	NA	0	0	0	0	NA
1-1	474	0.5	1.5	0.01	0.01	0.01	0.01	10	400	388.402688855561	0.999590018938327	0.999684570590027	0.999684570590027	1	1	319	NA	0	0	0	0	NA	0	0	0	0	NA
1-1	475	0.5	1.5	0.01	0.01	0.01	0.01	5	400	431.361454724412	0.999616008153708	0.999867859657294	0.999867859657294	1	1	282	NA	0	0	0	0	NA	0	0	0	0	NA
1-1	476	0.5	1.5	0.01	0.01	0.01	0.01	8	400	573.232489682966	0.999665976967408	0.999777516723015	0.999777516723015	1	1	171	NA	0	0	0	0	NA	0	0	0	0	NA
1-1	477	0.5	1.5	0.01	0.01	0.01	0.01	10	400	494.000703502336	0.998752812175597	0.998672352349002	0.998672352349002	1	1	214	NA	0	0	0	0	NA	0	0	0	0	NA
1-1	478	0.5	1.5	0.01	0.01	0.01	0.01	4	400	332.587185168745	0.999941387534358	0.999948069850327	0.999948069850327	1	1	343	NA	0	0	0	0	NA	0	0	0	0	NA
1-1	479	0.5	1.5	0.01	0.01	0.01	0.01	7	400	807.448247238413	0.999242692355638	0.999478674934166	0.999478674934166	1	1	44	NA	0	0	0	0	NA	0	0	0	0	NA
1-1	48	0.5	1.5	0.01	0.01	0.01	0.01	3	400	402.711791427272	0.999942100067002	0.999941363538775	0.999941363538775	1	1	273	NA	0	0	0	0	NA	0	0	0	0	NA
1-1	480	0.5	1.5	0.01	0.01	0.01	0.01	5	400	704.606997922107	0.999998333953996	0.999998950037714	0.999998950037714	1	1	95	NA	0	0	0	0	NA	0	0	0	0	NA
1-1	481	0.5	1.5	0.01	0.01	0.01	0.01	2	400	354.665226567633	0.999989480403636	0.999994317089871	0.999994317089871	1	1	343	NA	0	0	0	0	NA	0	0	0	0	NA
1-1	482	0.5	1.5	0.01	0.01	0.01	0.01	6	400	519.535842287281	0.99984579777638	0.999914868407468	0.999914868407468	1	1	236	NA	0	0	0	0	NA	0	0	0	0	NA
1-1	483	0.5	1.5	0.01	0.01	0.01	0.01	3	400	450.03740382895	0.999963455412126	0.999984123860232	0.999984123860232	1	1	268	NA	0	0	0	0	NA	0	0	0	0	NA
1-1	484	0.5	1.5	0.01	0.01	0.01	0.01	5	400	362.314995415767	0.999578402116114	0.999587814247171	0.999587814247171	1	1	325	NA	0	0	0	0	NA	0	0	0	0	NA
1-1	485	0.5	1.5	0.01	0.01	0.01	0.01	8	400	321.73150485269	0.9994854605638	0.999729533801996	0.999729533801996	1	1	342	NA	0	0	0	0	NA	0	0	0	0	NA
1-1	486	0.5	1.5	0.01	0.01	0.01	0.01	11	400	544.895552564511	0.996772262044513	0.996969431567423	0.996969431567423	0.99749373433584	1	150	NA	1	1	1	1	NA	0	0	0	0	NA
1-1	487	0.5	1.5	0.01	0.01	0.01	0.01	5	400	471.54589049145	0.999534187231057	0.999367185465455	0.999367185465455	1	1	263	NA	0	0	0	0	NA	0	0	0	0	NA
1-1	488	0.5	1.5	0.01	0.01	0.01	0.01	11	400	664.799372450837	0.999934186886478	0.999924342585881	0.999924342585881	1	1	111	NA	0	0	0	0	NA	0	0	0	0	NA
1-1	489	0.5	1.5	0.01	0.01	0.01	0.01	5	400	361.283898634262	0.999923263226501	0.999970393369705	0.999970393369705	1	1	337	NA	0	0	0	0	NA	0	0	0	0	NA
1-1	49	0.5	1.5	0.01	0.01	0.01	0.01	4	400	517.758761730319	0.999975883496359	0.99996284152317	0.99996284152317	1	1	199	NA	0	0	0	0	NA	0	0	0	0	NA
1-1	490	0.5	1.5	0.01	0.01	0.01	0.01	5	400	653.436632126787	0.999759036682932	0.999906135105956	0.999906135105956	1	1	96	NA	0	0	0	0	NA	0	0	0	0	NA
1-1	491	0.5	1.5	0.01	0.01	0.01	0.01	8	400	637.263746063759	0.999969432438412	0.999968962794885	0.999968962794885	1	1	96	NA	0	0	0	0	NA	0	0	0	0	NA
1-1	492	0.5	1.5	0.01	0.01	0.01	0.01	3	400	295.329312919299	0.999983596396521	0.999981356072551	0.999981356072551	1	1	383	NA	0	0	0	0	NA	0	0	0	0	NA
1-1	493	0.5	1.5	0.01	0.01	0.01	0.01	4	400	697.71048738848	0.997260923514866	0.997333667724716	0.997333667724716	0.99749373433584	1	81	NA	1	1	1	1	NA	0	0	0	0	NA
1-1	494	0.5	1.5	0.01	0.01	0.01	0.01	4	400	319.027549756551	0.999578735006627	0.999779654656903	0.999779654656903	1	1	383	NA	0	0	0	0	NA	0	0	0	0	NA
1-1	495	0.5	1.5	0.01	0.01	0.01	0.01	2	400	384.478833062579	0.999997320803422	0.999998336437443	0.999998336437443	1	1	322	NA	0	0	0	0	NA	0	0	0	0	NA
1-1	496	0.5	1.5	0.01	0.01	0.01	0.01	12	400	711.781095238697	0.99820371269982	0.998496844321959	0.998496844321959	1	1	72	NA	0	0	0	0	NA	0	0	0	0	NA
1-1	497	0.5	1.5	0.01	0.01	0.01	0.01	4	400	509.151245798429	0.999697184813177	0.999896681473962	0.999896681473962	1	1	229	NA	0	0	0	0	NA	0	0	0	0	NA
1-1	498	0.5	1.5	0.01	0.01	0.01	0.01	6	400	290.57887243275	0.998672124689573	0.997308333347646	0.997308333347646	0.99874686716792	2	369	NA	0	0	0	0	NA	0	0	1	1	NA
1-1	499	0.5	1.5	0.01	0.01	0.01	0.01	6	400	440.863492244678	0.99986322371032	0.999952316555954	0.999952316555954	1	1	271	NA	0	0	0	0	NA	0	0	0	0	NA
1-1	5	0.5	1.5	0.01	0.01	0.01	0.01	6	400	711.165176635528	0.996892599729284	0.998939869376561	0.998939869376561	0.99749373433584	2	94	NA	0	0	0	0	NA	2	0	2	2	NA
1-1	50	0.5	1.5	0.01	0.01	0.01	0.01	4	400	385.158863571862	0.99986756633696	0.999971168577782	0.999971168577782	1	1	325	NA	0	0	0	0	NA	0	0	0	0	NA
1-1	500	0.5	1.5	0.01	0.01	0.01	0.01	3	400	342.607041123576	0.999961207640849	0.999970573300332	0.999970573300332	1	1	338	NA	0	0	0	0	NA	0	0	0	0	NA
1-1	51	0.5	1.5	0.01	0.01	0.01	0.01	3	400	748.226118403925	0.990834084659735	0.999987608094749	0.999987608094749	1	1	8	NA	0	0	0	0	NA	1	0	0	0	NA
1-1	52	0.5	1.5	0.01	0.01	0.01	0.01	9	400	690.42043638677	0.997079903698632	0.997167997683798	0.997167997683798	0.99749373433584	1	76	NA	1	1	1	1	NA	0	0	0	0	NA
1-1	53	0.5	1.5	0.01	0.01	0.01	0.01	9	400	591.031729833601	0.997389056295788	0.997456851119182	0.997456851119182	0.99749373433584	1	144	NA	1	1	1	1	NA	0	0	0	0	NA
1-1	54	0.5	1.5	0.01	0.01	0.01	0.01	8	400	494.25489938718	0.999793892672672	0.999827338938486	0.999827338938486	1	1	215	NA	0	0	0	0	NA	0	0	0	0	NA
1-1	55	0.5	1.5	0.01	0.01	0.01	0.01	7	400	366.551683107085	0.999886342694486	0.999880205483976	0.999880205483976	1	1	332	NA	0	0	0	0	NA	0	0	0	0	NA
1-1	56	0.5	1.5	0.01	0.01	0.01	0.01	6	400	518.190711332496	0.999942165609038	0.999893646718677	0.999893646718677	1	1	228	NA	0	0	0	0	NA	0	0	0	0	NA
1-1	57	0.5	1.5	0.01	0.01	0.01	0.01	7	400	508.329645885008	0.999623509607624	0.99961411958567	0.99961411958567	1	1	244	NA	0	0	0	0	NA	0	0	0	0	NA
1-1	58	0.5	1.5	0.01	0.01	0.01	0.01	5	400	522.112685399536	0.999846514226413	0.999662647532637	0.999662647532637	1	1	167	NA	0	0	0	0	NA	0	0	0	0	NA
1-1	59	0.5	1.5	0.01	0.01	0.01	0.01	6	400	506.784391599196	0.997307622862829	0.99969148103283	0.99969148103283	0.994987468671679	3	211	NA	0	0	0	0	NA	2	0	0	4	NA
1-1	6	0.5	1.5	0.01	0.01	0.01	0.01	2	400	310.828407608963	0.999959541876284	0.999997227747526	0.999997227747526	1	1	345	NA	0	0	0	0	NA	0	0	0	0	NA
1-1	60	0.5	1.5	0.01	0.01	0.01	0.01	2	400	812.726767953068	0.998236140158317	0.99912560962806	0.99912560962806	1	1	10	NA	0	0	0	0	NA	1	0	0	0	NA
1-1	61	0.5	1.5	0.01	0.01	0.01	0.01	4	400	536.184879627724	0.999954254825282	0.999969716740614	0.999969716740614	1	1	235	NA	0	0	0	0	NA	0	0	0	0	NA
1-1	62	0.5	1.5	0.01	0.01	0.01	0.01	6	400	322.101772701798	0.999786419530696	0.999873487929303	0.999873487929303	1	1	365	NA	0	0	0	0	NA	0	0	0	0	NA
1-1	63	0.5	1.5	0.01	0.01	0.01	0.01	7	400	705.216344399338	0.999989698278748	0.999979524797352	0.999979524797352	1	1	25	NA	0	0	0	0	NA	0	0	0	0	NA
1-1	64	0.5	1.5	0.01	0.01	0.01	0.01	7	400	633.314939797858	0.993019480901127	0.993335812842249	0.993335812842249	0.994987468671679	2	149	NA	3	3	3	1	NA	0	0	0	2	NA
1-1	65	0.5	1.5	0.01	0.01	0.01	0.01	4	400	334.173658504443	0.999965755623087	0.999979056478307	0.999979056478307	1	1	354	NA	0	0	0	0	NA	0	0	0	0	NA
1-1	66	0.5	1.5	0.01	0.01	0.01	0.01	3	400	608.585242816222	0.999870571108925	0.999847600515572	0.999847600515572	1	1	132	NA	0	0	0	0	NA	0	0	0	0	NA
1-1	67	0.5	1.5	0.01	0.01	0.01	0.01	8	400	608.92133599593	0.999971798251684	0.99995897346623	0.99995897346623	1	1	132	NA	0	0	0	0	NA	0	0	0	0	NA
1-1	68	0.5	1.5	0.01	0.01	0.01	0.01	6	400	472.113581698232	0.999832448860445	0.999810931424623	0.999810931424623	1	1	220	NA	0	0	0	0	NA	0	0	0	0	NA
1-1	69	0.5	1.5	0.01	0.01	0.01	0.01	6	400	622.502256309265	0.99967297565573	0.999577967975403	0.999577967975403	1	1	108	NA	0	0	0	0	NA	0	0	0	0	NA
1-1	7	0.5	1.5	0.01	0.01	0.01	0.01	6	400	418.143559324493	0.999743773964229	0.999779413555848	0.999779413555848	1	1	291	NA	0	0	0	0	NA	0	0	0	0	NA
1-1	70	0.5	1.5	0.01	0.01	0.01	0.01	8	400	429.66042959471	0.999872419623342	0.999838173051297	0.999838173051297	1	1	283	NA	0	0	0	0	NA	0	0	0	0	NA
1-1	71	0.5	1.5	0.01	0.01	0.01	0.01	7	400	600.148737862765	0.998293162174764	0.998770858235252	0.998770858235252	1	1	175	NA	0	0	0	0	NA	1	1	0	0	NA
1-1	72	0.5	1.5	0.01	0.01	0.01	0.01	3	400	726.74960710166	0.999993061715178	0.999990334470502	0.999990334470502	1	1	34	NA	0	0	0	0	NA	0	0	0	0	NA
1-1	73	0.5	1.5	0.01	0.01	0.01	0.01	9	400	610.303558774023	0.999959756112341	0.999954797069082	0.999954797069082	0.99749373433584	2	142	NA	0	0	0	0	NA	0	0	0	2	NA
1-1	74	0.5	1.5	0.01	0.01	0.01	0.01	5	400	352.348414973126	0.999631564031092	0.999617545035489	0.999617545035489	1	1	342	NA	0	0	0	0	NA	0	0	0	0	NA
1-1	75	0.5	1.5	0.01	0.01	0.01	0.01	8	400	633.370690961094	0.999658155941368	0.999868284194537	0.999868284194537	1	1	146	NA	0	0	0	0	NA	0	0	0	0	NA
1-1	76	0.5	1.5	0.01	0.01	0.01	0.01	3	400	377.583591945104	0.999902671490098	0.999960271890897	0.999960271890897	1	1	321	NA	0	0	0	0	NA	0	0	0	0	NA
1-1	77	0.5	1.5	0.01	0.01	0.01	0.01	6	400	314.20917259743	0.999081304248783	0.999724965069176	0.999724965069176	0.99749373433584	2	380	NA	0	0	0	0	NA	0	0	0	2	NA
1-1	78	0.5	1.5	0.01	0.01	0.01	0.01	12	400	576.099088598317	0.994910247409279	0.994901549377951	0.994901549377951	0.994987468671679	1	168	NA	2	2	2	2	NA	0	0	0	0	NA
1-1	79	0.5	1.5	0.01	0.01	0.01	0.01	7	400	619.915562789995	0.998395117699418	0.99926002311248	0.99926002311248	1	1	111	NA	0	0	0	0	NA	1	0	0	0	NA
1-1	8	0.5	1.5	0.01	0.01	0.01	0.01	4	400	514.342635626707	0.999861205646968	0.999955457882876	0.999955457882876	1	1	239	NA	0	0	0	0	NA	0	0	0	0	NA
1-1	80	0.5	1.5	0.01	0.01	0.01	0.01	5	400	484.964823831972	0.999863949955083	0.999824893211973	0.999824893211973	1	1	210	NA	0	0	0	0	NA	0	0	0	0	NA
1-1	81	0.5	1.5	0.01	0.01	0.01	0.01	7	400	661.598367704383	0.999867164670563	0.999819969004692	0.999819969004692	1	1	126	NA	0	0	0	0	NA	0	0	0	0	NA
1-1	82	0.5	1.5	0.01	0.01	0.01	0.01	3	400	360.996017089925	0.999891495125418	0.999974724521992	0.999974724521992	1	1	373	NA	0	0	0	0	NA	0	0	0	0	NA
1-1	83	0.5	1.5	0.01	0.01	0.01	0.01	4	400	332.347288995564	0.999769291801518	0.999898257913508	0.999898257913508	1	1	365	NA	0	0	0	0	NA	0	0	0	0	NA
1-1	84	0.5	1.5	0.01	0.01	0.01	0.01	4	400	428.0955922731	0.999840574236021	0.999932480505372	0.999932480505372	0.99749373433584	2	326	NA	0	0	0	0	NA	0	0	0	2	NA
1-1	85	0.5	1.5	0.01	0.01	0.01	0.01	3	400	314.143318583107	0.999648554308567	0.999976831096371	0.999976831096371	1	1	373	NA	0	0	0	0	NA	0	0	0	0	NA
1-1	86	0.5	1.5	0.01	0.01	0.01	0.01	5	400	601.977130490546	0.999858426372543	0.999900428360628	0.999900428360628	1	1	180	NA	0	0	0	0	NA	0	0	0	0	NA
1-1	87	0.5	1.5	0.01	0.01	0.01	0.01	5	400	356.888924744713	0.999930702763021	0.999944120040756	0.999944120040756	1	1	350	NA	0	0	0	0	NA	0	0	0	0	NA
1-1	88	0.5	1.5	0.01	0.01	0.01	0.01	6	400	784.516944691905	0.999970288188878	0.999963556741608	0.999963556741608	1	1	34	NA	0	0	0	0	NA	0	0	0	0	NA
1-1	89	0.5	1.5	0.01	0.01	0.01	0.01	8	400	418.031167226036	0.999568261289541	0.999725467017889	0.999725467017889	1	1	286	NA	0	0	0	0	NA	0	0	0	0	NA
1-1	9	0.5	1.5	0.01	0.01	0.01	0.01	5	400	488.708166447541	0.99996403259037	0.999985116889492	0.999985116889492	1	1	263	NA	0	0	0	0	NA	0	0	0	0	NA
1-1	90	0.5	1.5	0.01	0.01	0.01	0.01	4	400	637.88106685089	0.999998037830308	0.999997344546837	0.999997344546837	0.99874686716792	2	143	NA	0	0	0	0	NA	0	0	0	1	NA
1-1	91	0.5	1.5	0.01	0.01	0.01	0.01	5	400	562.449227781634	0.999911915856968	0.999972955968421	0.999972955968421	1	1	206	NA	0	0	0	0	NA	0	0	0	0	NA
1-1	92	0.5	1.5	0.01	0.01	0.01	0.01	5	400	545.509247775162	0.999985543545699	0.999981305492286	0.999981305492286	1	1	193	NA	0	0	0	0	NA	0	0	0	0	NA
1-1	93	0.5	1.5	0.01	0.01	0.01	0.01	4	400	472.404135798606	0.999906651041129	0.999910002034705	0.999910002034705	1	1	274	NA	0	0	0	0	NA	0	0	0	0	NA
1-1	94	0.5	1.5	0.01	0.01	0.01	0.01	2	400	309.243407865499	0.999990531671115	0.999997382179401	0.999997382179401	1	1	359	NA	0	0	0	0	NA	0	0	0	0	NA
1-1	95	0.5	1.5	0.01	0.01	0.01	0.01	6	400	830.29039220032	0.999998596807182	0.999996670784394	0.999996670784394	1	1	21	NA	0	0	0	0	NA	0	0	0	0	NA
1-1	96	0.5	1.5	0.01	0.01	0.01	0.01	4	400	603.049650346578	0.999916431204041	0.999947026093707	0.999947026093707	1	1	175	NA	0	0	0	0	NA	0	0	0	0	NA
1-1	97	0.5	1.5	0.01	0.01	0.01	0.01	4	400	576.511753184223	0.999990285666185	0.999995179789851	0.999995179789851	1	1	190	NA	0	0	0	0	NA	0	0	0	0	NA
1-1	98	0.5	1.5	0.01	0.01	0.01	0.01	9	400	401.658435933247	0.998880462218499	0.999148291486832	0.999148291486832	1	1	289	NA	0	0	0	0	NA	0	0	0	0	NA
1-1	99	0.5	1.5	0.01	0.01	0.01	0.01	3	400	460.468973624703	0.999883257938227	0.999911384021543	0.999911384021543	1	1	246	NA	0	0	0	0	NA	0	0	0	0	NA
1-10	1	0.5	1.5	0.25	0.5	0.01	0.01	9	400	881.451560483063	0.99952980439682	0.999816721406159	0.999816721406159	1	1	150	NA	0	0	0	0	NA	0	0	0	0	NA
1-10	10	0.5	1.5	0.25	0.5	0.01	0.01	11	400	474.570921190367	0.997662879358249	0.998265755098814	0.998265755098814	0.99749373433584	2	333	NA	0	0	0	0	NA	1	1	0	2	NA
1-10	100	0.5	1.5	0.25	0.5	0.01	0.01	7	400	517.842080242458	0.99794452169297	0.999570492171965	0.999570492171965	0.99749373433584	2	313	NA	0	0	0	0	NA	1	0	0	2	NA
1-10	101	0.5	1.5	0.25	0.5	0.01	0.01	6	400	473.91790180023	0.999773532448351	0.999918136238116	0.999918136238116	1	1	323	NA	0	0	0	0	NA	0	0	0	0	NA
1-10	102	0.5	1.5	0.25	0.5	0.01	0.01	5	400	538.140723314372	0.999883849973204	0.999913421098841	0.999913421098841	1	1	286	NA	0	0	0	0	NA	0	0	0	0	NA
1-10	103	0.5	1.5	0.25	0.5	0.01	0.01	5	400	576.860566140236	0.999855042680118	0.999913509916041	0.999913509916041	1	1	242	NA	0	0	0	0	NA	0	0	0	0	NA
1-10	104	0.5	1.5	0.25	0.5	0.01	0.01	6	400	511.733639592032	0.999695971302836	0.999752058092398	0.999752058092398	1	1	311	NA	0	0	0	0	NA	0	0	0	0	NA
1-10	105	0.5	1.5	0.25	0.5	0.01	0.01	8	400	860.146738727237	0.999975638071139	0.999973710021658	0.999973710021658	1	1	140	NA	0	0	0	0	NA	0	0	0	0	NA
1-10	106	0.5	1.5	0.25	0.5	0.01	0.01	2	400	379.646230437796	0.999626595434346	0.999926017081087	0.999926017081087	0.99874686716792	2	378	NA	0	0	0	0	NA	0	0	0	1	NA
1-10	107	0.5	1.5	0.25	0.5	0.01	0.01	5	400	788.743413318143	0.999936362590962	0.99995682455607	0.99995682455607	1	1	158	NA	0	0	0	0	NA	0	0	0	0	NA
1-10	108	0.5	1.5	0.25	0.5	0.01	0.01	7	400	877.65290686751	0.999476091238336	0.999210909135143	0.999210909135143	1	1	120	NA	0	0	0	0	NA	0	0	1	0	NA
1-10	109	0.5	1.5	0.25	0.5	0.01	0.01	3	400	549.477377340168	0.999798691510437	0.999596583803696	0.999596583803696	1	1	325	NA	0	0	0	0	NA	0	0	0	0	NA
1-10	11	0.5	1.5	0.25	0.5	0.01	0.01	4	400	385.425973636965	0.997402963079113	0.999977847229152	0.999977847229152	0.99874686716792	2	363	NA	1	0	0	0	NA	0	0	0	1	NA
1-10	110	0.5	1.5	0.25	0.5	0.01	0.01	7	400	461.278338925341	0.997621632820651	0.999658527479851	0.999658527479851	1	1	350	NA	0	0	0	0	NA	1	0	0	0	NA
1-10	111	0.5	1.5	0.25	0.5	0.01	0.01	2	400	338.568114077344	0.999483648961092	0.999477863514829	0.999477863514829	0.99874686716792	2	393	NA	0	0	1	0	NA	0	0	0	1	NA
1-10	112	0.5	1.5	0.25	0.5	0.01	0.01	7	400	549.030874363682	0.999840933439903	0.999886005129399	0.999886005129399	1	1	293	NA	0	0	0	0	NA	0	0	0	0	NA
1-10	113	0.5	1.5	0.25	0.5	0.01	0.01	8	400	511.030235202931	0.999157548759643	0.999670337305687	0.999670337305687	1	1	319	NA	0	0	0	0	NA	0	0	0	0	NA
1-10	114	0.5	1.5	0.25	0.5	0.01	0.01	8	400	647.192594152096	0.997629534929227	0.999703870930061	0.999703870930061	0.99749373433584	2	242	NA	0	0	0	0	NA	2	0	0	2	NA
1-10	115	0.5	1.5	0.25	0.5	0.01	0.01	10	400	653.792392876214	0.995068487900526	0.995352705364072	0.995352705364072	0.99749373433584	1	247	NA	1	1	1	1	NA	1	1	1	0	NA
1-10	116	0.5	1.5	0.25	0.5	0.01	0.01	6	400	325.359281242608	0.999967416924537	0.999970097259985	0.999970097259985	1	1	390	NA	0	0	0	0	NA	0	0	0	0	NA
1-10	117	0.5	1.5	0.25	0.5	0.01	0.01	3	400	427.39228794466	0.999870070563137	0.999990404912326	0.999990404912326	1	1	371	NA	0	0	0	0	NA	0	0	0	0	NA
1-10	118	0.5	1.5	0.25	0.5	0.01	0.01	8	400	472.555321906796	0.998970986832081	0.99985803405102	0.99985803405102	1	1	348	NA	0	0	0	0	NA	0	0	0	0	NA
1-10	119	0.5	1.5	0.25	0.5	0.01	0.01	3	400	650.166012311418	0.999960918851898	0.999974464140428	0.999974464140428	1	1	243	NA	0	0	0	0	NA	0	0	0	0	NA
1-10	12	0.5	1.5	0.25	0.5	0.01	0.01	6	400	360.590306536475	0.999848144333983	0.999860144805338	0.999860144805338	1	1	371	NA	0	0	0	0	NA	0	0	0	0	NA
1-10	120	0.5	1.5	0.25	0.5	0.01	0.01	7	400	360.498830929377	0.999290935868776	0.999337002981946	0.999337002981946	1	1	371	NA	0	0	0	0	NA	0	0	0	0	NA
1-10	121	0.5	1.5	0.25	0.5	0.01	0.01	5	400	369.168369925662	0.999661939017057	0.999778206059501	0.999778206059501	1	1	349	NA	0	0	0	0	NA	0	0	0	0	NA
1-10	122	0.5	1.5	0.25	0.5	0.01	0.01	3	400	343.305468351142	0.999902878428366	0.999977886025461	0.999977886025461	1	1	373	NA	0	0	0	0	NA	0	0	0	0	NA
1-10	123	0.5	1.5	0.25	0.5	0.01	0.01	8	400	648.691559694158	0.99945405129521	0.999533541171709	0.999533541171709	1	1	218	NA	0	0	0	0	NA	0	0	0	0	NA
1-10	124	0.5	1.5	0.25	0.5	0.01	0.01	7	400	344.882152968502	0.999603099088413	0.999850925020723	0.999850925020723	1	1	359	NA	0	0	0	0	NA	0	0	0	0	NA
1-10	125	0.5	1.5	0.25	0.5	0.01	0.01	6	400	404.539042285621	0.99940228281725	0.999812188070528	0.999812188070528	1	1	361	NA	0	0	0	0	NA	0	0	0	0	NA
1-10	126	0.5	1.5	0.25	0.5	0.01	0.01	4	400	543.815246589663	0.999436569039858	0.999775410695154	0.999775410695154	1	1	310	NA	0	0	0	0	NA	0	0	0	0	NA
1-10	127	0.5	1.5	0.25	0.5	0.01	0.01	9	400	709.718811185997	0.997208147110867	0.99732173021521	0.99732173021521	0.99749373433584	1	224	NA	1	1	1	1	NA	0	0	0	0	NA
1-10	128	0.5	1.5	0.25	0.5	0.01	0.01	9	400	622.395132718639	0.996022785375271	0.996997945170976	0.996997945170976	0.99749373433584	2	250	NA	0	0	0	0	NA	2	2	2	2	NA
1-10	129	0.5	1.5	0.25	0.5	0.01	0.01	6	400	595.357130937197	0.999801892088396	0.999881309624938	0.999881309624938	1	1	247	NA	0	0	0	0	NA	0	0	0	0	NA
1-10	13	0.5	1.5	0.25	0.5	0.01	0.01	5	400	831.963823713394	0.999993055881318	0.999991240879427	0.999991240879427	1	1	103	NA	0	0	0	0	NA	0	0	0	0	NA
1-10	130	0.5	1.5	0.25	0.5	0.01	0.01	7	400	563.817056329714	0.991773494319109	0.992224498169484	0.992224498169484	1	1	289	NA	3	3	0	0	NA	1	1	0	0	NA
1-10	131	0.5	1.5	0.25	0.5	0.01	0.01	3	400	674.233058923922	0.999913136427968	0.999980830811753	0.999980830811753	1	1	257	NA	0	0	0	0	NA	0	0	0	0	NA
1-10	132	0.5	1.5	0.25	0.5	0.01	0.01	6	400	570.910624169579	0.999834213118081	0.999927331028106	0.999927331028106	1	1	261	NA	0	0	0	0	NA	0	0	0	0	NA
1-10	133	0.5	1.5	0.25	0.5	0.01	0.01	6	400	1172.07414209551	0.985582032187824	0.999957935636713	0.999957935636713	1	1	11	NA	0	0	0	0	NA	3	0	0	0	NA
1-10	134	0.5	1.5	0.25	0.5	0.01	0.01	4	400	301.902914040644	0.999340454394833	0.999438642315528	0.999438642315528	0.99874686716792	2	389	NA	0	0	0	0	NA	0	0	1	1	NA
1-10	135	0.5	1.5	0.25	0.5	0.01	0.01	2	400	423.99258824393	0.999941932643879	0.999985961372289	0.999985961372289	1	1	361	NA	0	0	0	0	NA	0	0	0	0	NA
1-10	136	0.5	1.5	0.25	0.5	0.01	0.01	5	400	677.697064619654	0.999933263317858	0.999915957729279	0.999915957729279	1	1	231	NA	0	0	0	0	NA	0	0	0	0	NA
1-10	137	0.5	1.5	0.25	0.5	0.01	0.01	5	400	563.894006297898	0.999057798143879	0.999301595448054	0.999301595448054	1	1	292	NA	0	0	0	0	NA	0	0	0	0	NA
1-10	138	0.5	1.5	0.25	0.5	0.01	0.01	7	400	332.659861880483	0.9973875913019	0.997570678681484	0.997570678681484	0.99749373433584	1	393	NA	1	0	1	1	NA	0	1	0	0	NA
1-10	139	0.5	1.5	0.25	0.5	0.01	0.01	4	400	460.823912843114	0.999939399918634	0.999968185700703	0.999968185700703	1	1	345	NA	0	0	0	0	NA	0	0	0	0	NA
1-10	14	0.5	1.5	0.25	0.5	0.01	0.01	9	400	856.320999520966	0.999855874869617	0.999930257122596	0.999930257122596	1	1	152	NA	0	0	0	0	NA	0	0	0	0	NA
1-10	140	0.5	1.5	0.25	0.5	0.01	0.01	5	400	737.730792869131	0.999736863813736	0.999884282808055	0.999884282808055	1	1	212	NA	0	0	0	0	NA	0	0	0	0	NA
1-10	141	0.5	1.5	0.25	0.5	0.01	0.01	4	400	389.928974611573	0.999770869910502	0.999985055626936	0.999985055626936	1	1	367	NA	0	0	0	0	NA	0	0	0	0	NA
1-10	142	0.5	1.5	0.25	0.5	0.01	0.01	6	400	383.789177830108	0.997436606865063	0.999682909644666	0.999682909644666	0.99874686716792	2	380	NA	1	0	0	0	NA	0	0	0	1	NA
1-10	143	0.5	1.5	0.25	0.5	0.01	0.01	10	400	759.850191289375	0.994382515690238	0.998081838753866	0.998081838753866	0.99749373433584	2	161	NA	2	0	0	0	NA	0	2	2	2	NA
1-10	144	0.5	1.5	0.25	0.5	0.01	0.01	3	400	446.30504678282	0.99750028167412	0.997599685008292	0.997599685008292	0.99749373433584	1	344	NA	1	1	1	1	NA	0	0	0	0	NA
1-10	145	0.5	1.5	0.25	0.5	0.01	0.01	7	400	468.697717475586	0.999456497622074	0.999814030329401	0.999814030329401	1	1	339	NA	0	0	0	0	NA	0	0	0	0	NA
1-10	146	0.5	1.5	0.25	0.5	0.01	0.01	11	400	885.525682001864	0.997221727937926	0.997625886836092	0.997625886836092	0.99749373433584	1	66	NA	0	0	1	1	NA	1	1	0	0	NA
1-10	147	0.5	1.5	0.25	0.5	0.01	0.01	4	400	311.161479034429	0.988975814244677	0.9999999980372	0.9999999980372	1	1	396	NA	0	0	0	0	NA	1	0	0	0	NA
1-10	148	0.5	1.5	0.25	0.5	0.01	0.01	2	400	415.641769201594	0.999985805456841	0.999988934392711	0.999988934392711	1	1	368	NA	0	0	0	0	NA	0	0	0	0	NA
1-10	149	0.5	1.5	0.25	0.5	0.01	0.01	1	400	400.362803320917	0.999999353333049	0.99999911057879	0.99999911057879	1	1	360	NA	0	0	0	0	NA	0	0	0	0	NA
1-10	15	0.5	1.5	0.25	0.5	0.01	0.01	8	400	757.925283435032	0.999995285235619	0.999996178036182	0.999996178036182	1	1	132	NA	0	0	0	0	NA	0	0	0	0	NA
1-10	150	0.5	1.5	0.25	0.5	0.01	0.01	4	400	741.236388139889	0.999985208911083	0.999984543949213	0.999984543949213	1	1	206	NA	0	0	0	0	NA	0	0	0	0	NA
1-10	151	0.5	1.5	0.25	0.5	0.01	0.01	8	400	371.011478267058	0.995921607022759	0.996439484602049	0.996439484602049	0.99874686716792	2	385	NA	1	1	1	0	NA	1	1	0	1	NA
1-10	152	0.5	1.5	0.25	0.5	0.01	0.01	5	400	341.546436854062	0.998452885498827	0.999309710948919	0.999309710948919	0.99874686716792	2	394	NA	0	0	0	0	NA	1	0	1	1	NA
1-10	153	0.5	1.5	0.25	0.5	0.01	0.01	8	400	417.539642206761	0.999583986722577	0.999764592358161	0.999764592358161	1	1	333	NA	0	0	0	0	NA	0	0	0	0	NA
1-10	154	0.5	1.5	0.25	0.5	0.01	0.01	5	400	325.715149100245	0.997493748314773	0.997493734336341	0.997493734336341	0.99874686716792	2	395	NA	1	1	1	0	NA	0	0	0	1	NA
1-10	155	0.5	1.5	0.25	0.5	0.01	0.01	9	400	580.440875237992	0.997845380462398	0.99830591996266	0.99830591996266	0.99749373433584	1	282	NA	0	0	0	1	NA	1	1	1	0	NA
1-10	156	0.5	1.5	0.25	0.5	0.01	0.01	9	400	490.870410577752	0.999300199026042	0.999708207341489	0.999708207341489	1	1	314	NA	0	0	0	0	NA	0	0	0	0	NA
1-10	157	0.5	1.5	0.25	0.5	0.01	0.01	10	400	523.705456171301	0.999483754677269	0.999657842123213	0.999657842123213	1	1	280	NA	0	0	0	0	NA	0	0	0	0	NA
1-10	158	0.5	1.5	0.25	0.5	0.01	0.01	3	400	378.104684123446	0.999947356350675	0.99995326459655	0.99995326459655	1	1	355	NA	0	0	0	0	NA	0	0	0	0	NA
1-10	159	0.5	1.5	0.25	0.5	0.01	0.01	4	400	552.46034307851	0.997544091591024	0.997771820553261	0.997771820553261	0.99749373433584	1	302	NA	1	1	1	1	NA	0	0	0	0	NA
1-10	16	0.5	1.5	0.25	0.5	0.01	0.01	4	400	608.604932337896	0.999994263653784	0.999996323055007	0.999996323055007	1	1	243	NA	0	0	0	0	NA	0	0	0	0	NA
1-10	160	0.5	1.5	0.25	0.5	0.01	0.01	4	400	382.647183859134	0.999496635985306	0.9983453362949	0.9983453362949	1	1	354	NA	0	0	0	0	NA	0	1	0	0	NA
1-10	161	0.5	1.5	0.25	0.5	0.01	0.01	6	400	539.719186416479	0.998557435404154	0.999819431894667	0.999819431894667	1	1	309	NA	0	0	0	0	NA	0	0	0	0	NA
1-10	162	0.5	1.5	0.25	0.5	0.01	0.01	3	400	429.824738761719	0.999992374976468	0.999993691903536	0.999993691903536	1	1	329	NA	0	0	0	0	NA	0	0	0	0	NA
1-10	163	0.5	1.5	0.25	0.5	0.01	0.01	8	400	487.089367013456	0.997430999745014	0.997444171502583	0.997444171502583	0.994987468671679	2	297	NA	1	1	1	1	NA	0	0	0	2	NA
1-10	164	0.5	1.5	0.25	0.5	0.01	0.01	3	400	432.135623065688	0.999893439058295	0.999953166872957	0.999953166872957	1	1	342	NA	0	0	0	0	NA	0	0	0	0	NA
1-10	165	0.5	1.5	0.25	0.5	0.01	0.01	9	400	485.040698979923	0.999354176228641	0.999428713456578	0.999428713456578	0.99749373433584	2	323	NA	0	0	0	0	NA	0	0	0	2	NA
1-10	166	0.5	1.5	0.25	0.5	0.01	0.01	3	400	300.293829030422	0.999999992540511	0.999999999999995	0.999999999999995	1	1	397	NA	0	0	0	0	NA	0	0	0	0	NA
1-10	167	0.5	1.5	0.25	0.5	0.01	0.01	8	400	600.621693542738	0.999309337914215	0.999672916880868	0.999672916880868	0.99874686716792	2	260	NA	0	0	0	0	NA	0	0	0	1	NA
1-10	168	0.5	1.5	0.25	0.5	0.01	0.01	4	400	554.954407294202	0.999952570941669	0.999950856945317	0.999950856945317	1	1	269	NA	0	0	0	0	NA	0	0	0	0	NA
1-10	169	0.5	1.5	0.25	0.5	0.01	0.01	3	400	375.14462225526	0.99973008980618	0.999899664911248	0.999899664911248	1	1	368	NA	0	0	0	0	NA	0	0	0	0	NA
1-10	17	0.5	1.5	0.25	0.5	0.01	0.01	10	400	495.576479102968	0.999511618810786	0.999684532859173	0.999684532859173	1	1	291	NA	0	0	0	0	NA	0	0	0	0	NA
1-10	170	0.5	1.5	0.25	0.5	0.01	0.01	8	400	471.816495856327	0.999644441025964	0.999804732429891	0.999804732429891	1	1	331	NA	0	0	0	0	NA	0	0	0	0	NA
1-10	171	0.5	1.5	0.25	0.5	0.01	0.01	5	400	669.046804794558	0.999617093077103	0.999769019226008	0.999769019226008	1	1	233	NA	0	0	0	0	NA	0	0	0	0	NA
1-10	172	0.5	1.5	0.25	0.5	0.01	0.01	8	400	455.132072836226	0.999537853593354	0.999779053199672	0.999779053199672	1	1	351	NA	0	0	0	0	NA	0	0	0	0	NA
1-10	173	0.5	1.5	0.25	0.5	0.01	0.01	6	400	409.150586028733	0.999845828061915	0.999896538007043	0.999896538007043	1	1	336	NA	0	0	0	0	NA	0	0	0	0	NA
1-10	174	0.5	1.5	0.25	0.5	0.01	0.01	8	400	756.1256710115	0.999359560191645	0.999586026949002	0.999586026949002	1	1	155	NA	0	0	0	0	NA	0	0	0	0	NA
1-10	175	0.5	1.5	0.25	0.5	0.01	0.01	5	400	490.926563136431	0.999770849285032	0.99980501936513	0.99980501936513	1	1	294	NA	0	0	0	0	NA	0	0	0	0	NA
1-10	176	0.5	1.5	0.25	0.5	0.01	0.01	5	400	380.503327453484	0.99832137335651	0.999251785269306	0.999251785269306	0.99749373433584	3	376	NA	0	0	0	0	NA	0	0	0	2	NA
1-10	177	0.5	1.5	0.25	0.5	0.01	0.01	11	400	841.694940290244	0.997607312217654	0.998644956195579	0.998644956195579	1	1	118	NA	0	0	0	0	NA	0	0	0	0	NA
1-10	178	0.5	1.5	0.25	0.5	0.01	0.01	5	400	633.268020509978	0.999801626488961	0.999881860898312	0.999881860898312	1	1	267	NA	0	0	0	0	NA	0	0	0	0	NA
1-10	179	0.5	1.5	0.25	0.5	0.01	0.01	6	400	717.256344621852	0.999931697708814	0.999887588075089	0.999887588075089	1	1	206	NA	0	0	0	0	NA	0	0	0	0	NA
1-10	18	0.5	1.5	0.25	0.5	0.01	0.01	2	400	405.166585862576	0.999942678317605	0.999939378643309	0.999939378643309	1	1	327	NA	0	0	0	0	NA	0	0	0	0	NA
1-10	180	0.5	1.5	0.25	0.5	0.01	0.01	6	400	790.018097567141	0.999954051069202	0.999927260110215	0.999927260110215	1	1	128	NA	0	0	0	0	NA	0	0	0	0	NA
1-10	181	0.5	1.5	0.25	0.5	0.01	0.01	7	400	426.367138294157	0.998993540521862	0.999256474295132	0.999256474295132	0.994987468671679	2	341	NA	0	0	0	1	NA	0	0	0	2	NA
1-10	182	0.5	1.5	0.25	0.5	0.01	0.01	8	400	946.626391877599	0.999478818464216	0.999253999039773	0.999253999039773	1	1	71	NA	0	0	0	0	NA	0	0	0	0	NA
1-10	183	0.5	1.5	0.25	0.5	0.01	0.01	10	400	699.231396856334	0.999291976191754	0.999595496259002	0.999595496259002	0.99749373433584	2	234	NA	0	0	0	0	NA	0	0	0	2	NA
1-10	184	0.5	1.5	0.25	0.5	0.01	0.01	2	400	519.894281899956	0.999999692075425	0.999999746528079	0.999999746528079	1	1	286	NA	0	0	0	0	NA	0	0	0	0	NA
1-10	185	0.5	1.5	0.25	0.5	0.01	0.01	3	400	450.623533863929	0.999955238116284	0.999985481085964	0.999985481085964	1	1	333	NA	0	0	0	0	NA	0	0	0	0	NA
1-10	186	0.5	1.5	0.25	0.5	0.01	0.01	7	400	347.34895295944	0.998005528985854	0.995125703332963	0.995125703332963	0.996240601503759	1	386	NA	0	2	2	1	NA	0	0	0	1	NA
1-10	187	0.5	1.5	0.25	0.5	0.01	0.01	3	400	869.195060332538	0.999841691837148	0.999956470260284	0.999956470260284	1	1	155	NA	0	0	0	0	NA	0	0	0	0	NA
1-10	188	0.5	1.5	0.25	0.5	0.01	0.01	13	400	811.11694953557	0.99743632603491	0.997527881704408	0.997527881704408	0.994987468671679	2	184	NA	0	0	1	1	NA	1	1	0	2	NA
1-10	189	0.5	1.5	0.25	0.5	0.01	0.01	2	400	336.92669145495	0.999818907794291	0.999999999513875	0.999999999513875	1	1	398	NA	0	0	0	0	NA	0	0	0	0	NA
1-10	19	0.5	1.5	0.25	0.5	0.01	0.01	9	400	683.323752017257	0.999574721308998	0.999784838998443	0.999784838998443	0.99874686716792	2	204	NA	0	0	0	0	NA	0	0	0	1	NA
1-10	190	0.5	1.5	0.25	0.5	0.01	0.01	4	400	667.063781845514	0.999973421921971	0.999973566607715	0.999973566607715	1	1	216	NA	0	0	0	0	NA	0	0	0	0	NA
1-10	191	0.5	1.5	0.25	0.5	0.01	0.01	11	400	694.698513832581	0.99900610604121	0.999031125160253	0.999031125160253	1	1	224	NA	0	0	0	0	NA	0	0	0	0	NA
1-10	192	0.5	1.5	0.25	0.5	0.01	0.01	4	400	436.228105445865	0.999910610770247	0.999909356775344	0.999909356775344	1	1	344	NA	0	0	0	0	NA	0	0	0	0	NA
1-10	193	0.5	1.5	0.25	0.5	0.01	0.01	10	400	807.297630147359	0.995852627562908	0.99725895554893	0.99725895554893	1	1	153	NA	0	0	0	0	NA	1	1	1	0	NA
1-10	194	0.5	1.5	0.25	0.5	0.01	0.01	3	400	536.314617501109	0.997371802786161	0.997284283319918	0.997284283319918	0.99749373433584	1	276	NA	1	1	1	1	NA	0	0	0	0	NA
1-10	195	0.5	1.5	0.25	0.5	0.01	0.01	2	400	448.229285711316	0.999987773628384	0.999989733069946	0.999989733069946	1	1	341	NA	0	0	0	0	NA	0	0	0	0	NA
1-10	196	0.5	1.5	0.25	0.5	0.01	0.01	9	400	487.923378351699	0.999479008924161	0.999644633094665	0.999644633094665	0.99749373433584	2	258	NA	0	0	0	0	NA	0	0	0	2	NA
1-10	197	0.5	1.5	0.25	0.5	0.01	0.01	7	400	539.376081073392	0.999117356827894	0.999303045912408	0.999303045912408	1	1	285	NA	0	0	0	0	NA	0	0	0	0	NA
1-10	198	0.5	1.5	0.25	0.5	0.01	0.01	8	400	404.301781084919	0.999620778815907	0.999809663975762	0.999809663975762	1	1	365	NA	0	0	0	0	NA	0	0	0	0	NA
1-10	199	0.5	1.5	0.25	0.5	0.01	0.01	4	400	525.509365440683	0.999814524559759	0.999881145587166	0.999881145587166	0.99874686716792	2	304	NA	0	0	0	0	NA	0	0	0	1	NA
1-10	2	0.5	1.5	0.25	0.5	0.01	0.01	6	400	1118.10040139602	0.992537833390712	0.99503601120014	0.99503601120014	0.99749373433584	2	23	NA	2	0	0	0	NA	0	2	2	2	NA
1-10	20	0.5	1.5	0.25	0.5	0.01	0.01	11	400	845.221874654495	0.999984906669438	0.999979786831259	0.999979786831259	0.99749373433584	2	199	NA	0	0	0	0	NA	0	0	0	2	NA
1-10	200	0.5	1.5	0.25	0.5	0.01	0.01	3	400	373.483044391952	0.999449179414648	0.999897383162971	0.999897383162971	0.99874686716792	2	360	NA	0	0	0	0	NA	0	0	0	1	NA
1-10	201	0.5	1.5	0.25	0.5	0.01	0.01	2	400	345.38370755206	0.999791061057351	0.99963207046343	0.99963207046343	0.99874686716792	2	373	NA	0	0	0	0	NA	0	0	0	1	NA
1-10	202	0.5	1.5	0.25	0.5	0.01	0.01	8	400	502.195828869271	0.999305286166959	0.999540919913395	0.999540919913395	1	1	267	NA	0	0	0	0	NA	0	0	0	0	NA
1-10	203	0.5	1.5	0.25	0.5	0.01	0.01	2	400	508.819122835181	0.999995657079716	0.999995985974956	0.999995985974956	1	1	304	NA	0	0	0	0	NA	0	0	0	0	NA
1-10	204	0.5	1.5	0.25	0.5	0.01	0.01	2	400	332.651944117681	0.999747348713776	0.999838733682763	0.999838733682763	0.99874686716792	2	381	NA	0	0	0	0	NA	0	0	1	1	NA
1-10	205	0.5	1.5	0.25	0.5	0.01	0.01	6	400	484.061397347582	0.997465565064337	0.997431046086133	0.997431046086133	0.99749373433584	1	307	NA	1	1	1	1	NA	0	0	0	0	NA
1-10	206	0.5	1.5	0.25	0.5	0.01	0.01	4	400	366.54280790542	0.999318740984872	0.999670310646753	0.999670310646753	0.996240601503759	3	391	NA	0	0	0	0	NA	0	0	0	3	NA
1-10	207	0.5	1.5	0.25	0.5	0.01	0.01	7	400	440.408034155407	0.995322778008678	0.995214813209198	0.995214813209198	0.994987468671679	3	328	NA	0	0	0	0	NA	4	4	0	4	NA
1-10	208	0.5	1.5	0.25	0.5	0.01	0.01	7	400	588.960101866978	0.999970595267703	0.999915383456077	0.999915383456077	1	1	276	NA	0	0	0	0	NA	0	0	0	0	NA
1-10	209	0.5	1.5	0.25	0.5	0.01	0.01	5	400	619.624934949835	0.999915865104251	0.999948520023381	0.999948520023381	1	1	225	NA	0	0	0	0	NA	0	0	0	0	NA
1-10	21	0.5	1.5	0.25	0.5	0.01	0.01	2	400	552.339873436318	0.999984547848774	0.999989234958395	0.999989234958395	1	1	288	NA	0	0	0	0	NA	0	0	0	0	NA
1-10	210	0.5	1.5	0.25	0.5	0.01	0.01	5	400	420.603342957282	0.99988248083945	0.999971453655732	0.999971453655732	1	1	366	NA	0	0	0	0	NA	0	0	0	0	NA
1-10	211	0.5	1.5	0.25	0.5	0.01	0.01	4	400	364.492553836481	0.999877694737137	0.999959404820412	0.999959404820412	1	1	371	NA	0	0	0	0	NA	0	0	0	0	NA
1-10	212	0.5	1.5	0.25	0.5	0.01	0.01	5	400	903.547320283479	0.999845411879458	0.999929572711228	0.999929572711228	1	1	104	NA	0	0	0	0	NA	0	0	0	0	NA
1-10	213	0.5	1.5	0.25	0.5	0.01	0.01	2	400	473.562665892585	0.999954654664705	0.999954487717145	0.999954487717145	1	1	337	NA	0	0	0	0	NA	0	0	0	0	NA
1-10	214	0.5	1.5	0.25	0.5	0.01	0.01	3	400	501.007724496085	0.99990829760168	0.999669734658332	0.999669734658332	1	1	290	NA	0	0	0	0	NA	0	0	0	0	NA
1-10	215	0.5	1.5	0.25	0.5	0.01	0.01	8	400	609.003693824861	0.999338890823716	0.999527434397377	0.999527434397377	1	1	225	NA	0	0	0	0	NA	0	0	0	0	NA
1-10	216	0.5	1.5	0.25	0.5	0.01	0.01	6	400	542.327849310449	0.999800823203822	0.999844914335596	0.999844914335596	1	1	268	NA	0	0	0	0	NA	0	0	0	0	NA
1-10	217	0.5	1.5	0.25	0.5	0.01	0.01	6	400	986.659851364536	0.999893038622678	0.999892621574833	0.999892621574833	1	1	40	NA	0	0	0	0	NA	0	0	0	0	NA
1-10	218	0.5	1.5	0.25	0.5	0.01	0.01	3	400	450.104569038268	0.999953928939759	0.999967766556227	0.999967766556227	1	1	332	NA	0	0	0	0	NA	0	0	0	0	NA
1-10	219	0.5	1.5	0.25	0.5	0.01	0.01	9	400	920.700805756591	0.999345211352063	0.999838781236996	0.999838781236996	0.99749373433584	2	97	NA	0	0	0	0	NA	0	0	0	2	NA
1-10	22	0.5	1.5	0.25	0.5	0.01	0.01	6	400	469.001070330771	0.999821860488827	0.999463807499161	0.999463807499161	1	1	331	NA	0	0	0	0	NA	0	0	1	0	NA
1-10	220	0.5	1.5	0.25	0.5	0.01	0.01	1	400	582.440460303011	0.999999485736933	0.999998847803944	0.999998847803944	1	1	278	NA	0	0	0	0	NA	0	0	0	0	NA
1-10	221	0.5	1.5	0.25	0.5	0.01	0.01	11	400	821.082881775433	0.998840180616276	0.999443152237444	0.999443152237444	1	1	131	NA	0	0	0	0	NA	0	0	0	0	NA
1-10	222	0.5	1.5	0.25	0.5	0.01	0.01	16	400	618.373992327863	0.992608103043017	0.993990957102064	0.993990957102064	0.994987468671679	4	251	NA	0	0	0	0	NA	4	3	2	4	NA
1-10	223	0.5	1.5	0.25	0.5	0.01	0.01	4	400	422.3077031466	0.999690542842429	0.999959338616966	0.999959338616966	1	1	349	NA	0	0	0	0	NA	0	0	0	0	NA
1-10	224	0.5	1.5	0.25	0.5	0.01	0.01	8	400	487.73430543962	0.999181243564344	0.999073700199228	0.999073700199228	1	1	304	NA	0	0	0	0	NA	0	0	0	0	NA
1-10	225	0.5	1.5	0.25	0.5	0.01	0.01	9	400	542.594899838244	0.99973781821918	0.999848110592	0.999848110592	1	1	262	NA	0	0	0	0	NA	0	0	0	0	NA
1-10	226	0.5	1.5	0.25	0.5	0.01	0.01	2	400	281.41481775849	0.999594858493869	0.999999909272568	0.999999909272568	1	1	397	NA	0	0	0	0	NA	0	0	0	0	NA
1-10	227	0.5	1.5	0.25	0.5	0.01	0.01	2	400	541.487567208708	0.999979859273875	0.999987531762093	0.999987531762093	1	1	308	NA	0	0	0	0	NA	0	0	0	0	NA
1-10	228	0.5	1.5	0.25	0.5	0.01	0.01	4	400	333.234072206394	0.998929533919482	0.999279676053551	0.999279676053551	1	1	388	NA	0	0	0	0	NA	0	0	0	0	NA
1-10	229	0.5	1.5	0.25	0.5	0.01	0.01	5	400	504.702598095591	0.999529005192659	0.999880623739722	0.999880623739722	1	1	307	NA	0	0	0	0	NA	0	0	0	0	NA
1-10	23	0.5	1.5	0.25	0.5	0.01	0.01	8	400	1073.34026008803	0.99751522198468	0.997505763687597	0.997505763687597	0.99749373433584	1	43	NA	1	1	1	1	NA	0	0	0	0	NA
1-10	230	0.5	1.5	0.25	0.5	0.01	0.01	6	400	501.808136194566	0.999819193127033	0.999917782176794	0.999917782176794	1	1	287	NA	0	0	0	0	NA	0	0	0	0	NA
1-10	231	0.5	1.5	0.25	0.5	0.01	0.01	8	400	855.872246238965	0.999977345870204	0.999973782696864	0.999973782696864	1	1	94	NA	0	0	0	0	NA	0	0	0	0	NA
1-10	232	0.5	1.5	0.25	0.5	0.01	0.01	7	400	351.079022080338	0.992440212054729	0.999186887299428	0.999186887299428	0.99749373433584	2	383	NA	3	0	0	0	NA	0	0	0	2	NA
1-10	233	0.5	1.5	0.25	0.5	0.01	0.01	3	400	367.155945843577	0.999806548482799	0.999929730452601	0.999929730452601	1	1	390	NA	0	0	0	0	NA	0	0	0	0	NA
1-10	234	0.5	1.5	0.25	0.5	0.01	0.01	12	400	702.543918936655	0.999312339144044	0.999644680089118	0.999644680089118	1	1	202	NA	0	0	0	0	NA	0	0	0	0	NA
1-10	235	0.5	1.5	0.25	0.5	0.01	0.01	6	400	634.293178369586	0.998556964796828	0.998602235192033	0.998602235192033	0.99749373433584	2	242	NA	0	0	0	0	NA	0	0	2	2	NA
1-10	236	0.5	1.5	0.25	0.5	0.01	0.01	3	400	339.161495467786	0.999996406947182	0.999993686193402	0.999993686193402	1	1	395	NA	0	0	0	0	NA	0	0	0	0	NA
1-10	237	0.5	1.5	0.25	0.5	0.01	0.01	9	400	892.657965335393	0.995053960330558	0.995525917886085	0.995525917886085	0.99749373433584	2	118	NA	2	2	2	0	NA	0	0	0	2	NA
1-10	238	0.5	1.5	0.25	0.5	0.01	0.01	3	400	576.575136473408	0.999880743325876	0.999921536393739	0.999921536393739	1	1	273	NA	0	0	0	0	NA	0	0	0	0	NA
1-10	239	0.5	1.5	0.25	0.5	0.01	0.01	3	400	585.892390591545	0.999718906919404	0.999860908256632	0.999860908256632	1	1	251	NA	0	0	0	0	NA	0	0	0	0	NA
1-10	24	0.5	1.5	0.25	0.5	0.01	0.01	6	400	589.434009692326	0.998758579844195	0.998562692125376	0.998562692125376	0.99749373433584	2	281	NA	0	0	0	0	NA	0	0	0	2	NA
1-10	240	0.5	1.5	0.25	0.5	0.01	0.01	7	400	574.344546583324	0.999379938775832	0.999446551471853	0.999446551471853	1	1	271	NA	0	0	0	0	NA	0	0	0	0	NA
1-10	241	0.5	1.5	0.25	0.5	0.01	0.01	4	400	510.936367916816	0.999944457245068	0.99994579877003	0.99994579877003	1	1	304	NA	0	0	0	0	NA	0	0	0	0	NA
1-10	242	0.5	1.5	0.25	0.5	0.01	0.01	5	400	622.384982545933	0.999936180810999	0.999906261518428	0.999906261518428	1	1	226	NA	0	0	0	0	NA	0	0	0	0	NA
1-10	243	0.5	1.5	0.25	0.5	0.01	0.01	5	400	430.889060083939	0.999512909443657	0.999886840066119	0.999886840066119	1	1	365	NA	0	0	0	0	NA	0	0	0	0	NA
1-10	244	0.5	1.5	0.25	0.5	0.01	0.01	6	400	963.484928463233	0.998981083138345	0.998937274121926	0.998937274121926	0.99749373433584	2	74	NA	0	0	0	0	NA	0	0	0	2	NA
1-10	245	0.5	1.5	0.25	0.5	0.01	0.01	7	400	802.929583735551	0.999364751918193	0.999872001811756	0.999872001811756	1	1	165	NA	0	0	0	0	NA	0	0	0	0	NA
1-10	246	0.5	1.5	0.25	0.5	0.01	0.01	2	400	602.876903442796	0.99999168800616	0.999991494364939	0.999991494364939	1	1	255	NA	0	0	0	0	NA	0	0	0	0	NA
1-10	247	0.5	1.5	0.25	0.5	0.01	0.01	5	400	486.392819456006	0.999090336346757	0.99997056342865	0.99997056342865	0.99749373433584	2	280	NA	0	0	0	0	NA	0	0	0	2	NA
1-10	248	0.5	1.5	0.25	0.5	0.01	0.01	9	400	845.612374851199	0.999127312473323	0.999717284049503	0.999717284049503	1	1	159	NA	0	0	0	0	NA	0	0	0	0	NA
1-10	249	0.5	1.5	0.25	0.5	0.01	0.01	5	400	583.695795536924	0.999557408351303	0.999822904095126	0.999822904095126	1	1	255	NA	0	0	0	0	NA	0	0	0	0	NA
1-10	25	0.5	1.5	0.25	0.5	0.01	0.01	6	400	568.025048434655	0.999765842685772	0.999867296116234	0.999867296116234	1	1	251	NA	0	0	0	0	NA	0	0	0	0	NA
1-10	250	0.5	1.5	0.25	0.5	0.01	0.01	8	400	808.124302092332	0.994943532840869	0.994918898804374	0.994918898804374	0.99749373433584	2	152	NA	2	2	0	0	NA	0	0	2	2	NA
1-10	251	0.5	1.5	0.25	0.5	0.01	0.01	8	400	501.07661279044	0.996316397997149	0.996363169215649	0.996363169215649	0.994987468671679	2	316	NA	1	1	1	1	NA	0	0	0	2	NA
1-10	252	0.5	1.5	0.25	0.5	0.01	0.01	7	400	464.644449064601	0.997506346015132	0.998060949063725	0.998060949063725	0.99749373433584	1	338	NA	1	1	0	1	NA	0	0	1	0	NA
1-10	253	0.5	1.5	0.25	0.5	0.01	0.01	3	400	556.41509619975	0.999990667947727	0.999995851144996	0.999995851144996	1	1	303	NA	0	0	0	0	NA	0	0	0	0	NA
1-10	254	0.5	1.5	0.25	0.5	0.01	0.01	6	400	441.722357356979	0.999925891354482	0.999976597546958	0.999976597546958	1	1	335	NA	0	0	0	0	NA	0	0	0	0	NA
1-10	255	0.5	1.5	0.25	0.5	0.01	0.01	6	400	756.787962267755	0.999791467246343	0.999893759536893	0.999893759536893	1	1	181	NA	0	0	0	0	NA	0	0	0	0	NA
1-10	256	0.5	1.5	0.25	0.5	0.01	0.01	4	400	774.256103742169	0.999950876804515	0.999958707395392	0.999958707395392	1	1	184	NA	0	0	0	0	NA	0	0	0	0	NA
1-10	257	0.5	1.5	0.25	0.5	0.01	0.01	4	400	426.243506049952	0.999915883841887	0.999846296708176	0.999846296708176	1	1	348	NA	0	0	0	0	NA	0	0	0	0	NA
1-10	258	0.5	1.5	0.25	0.5	0.01	0.01	3	400	435.323522992852	0.999975032740413	0.999980152766751	0.999980152766751	1	1	349	NA	0	0	0	0	NA	0	0	0	0	NA
1-10	259	0.5	1.5	0.25	0.5	0.01	0.01	5	400	710.706737288122	0.999955960889451	0.999907098421033	0.999907098421033	1	1	186	NA	0	0	0	0	NA	0	0	0	0	NA
1-10	26	0.5	1.5	0.25	0.5	0.01	0.01	6	400	650.866782512429	0.999916284508161	0.999958204072398	0.999958204072398	1	1	235	NA	0	0	0	0	NA	0	0	0	0	NA
1-10	260	0.5	1.5	0.25	0.5	0.01	0.01	8	400	401.183861149899	0.996887814720261	0.997396072058371	0.997396072058371	0.99749373433584	3	364	NA	0	1	1	0	NA	2	0	0	2	NA
1-10	261	0.5	1.5	0.25	0.5	0.01	0.01	2	400	424.514246991838	0.999957119524458	0.999945001240392	0.999945001240392	1	1	333	NA	0	0	0	0	NA	0	0	0	0	NA
1-10	262	0.5	1.5	0.25	0.5	0.01	0.01	4	400	699.17549378935	0.999932476526031	0.999933447449382	0.999933447449382	1	1	184	NA	0	0	0	0	NA	0	0	0	0	NA
1-10	263	0.5	1.5	0.25	0.5	0.01	0.01	9	400	526.937935884199	0.9885106628121	0.988189536662691	0.988189536662691	0.992481203007519	6	284	NA	4	4	2	0	NA	2	2	4	6	NA
1-10	264	0.5	1.5	0.25	0.5	0.01	0.01	2	400	471.587798090266	0.999989000750052	0.999986750523484	0.999986750523484	1	1	289	NA	0	0	0	0	NA	0	0	0	0	NA
1-10	265	0.5	1.5	0.25	0.5	0.01	0.01	5	400	521.747742774908	0.999834093063654	0.999766133444283	0.999766133444283	1	1	299	NA	0	0	0	0	NA	0	0	0	0	NA
1-10	266	0.5	1.5	0.25	0.5	0.01	0.01	8	400	816.558824642948	0.998270552539777	0.99930184627088	0.99930184627088	1	1	135	NA	0	0	0	0	NA	1	0	0	0	NA
1-10	267	0.5	1.5	0.25	0.5	0.01	0.01	5	400	475.074494278658	0.999833432420736	0.999954169543129	0.999954169543129	1	1	317	NA	0	0	0	0	NA	0	0	0	0	NA
1-10	268	0.5	1.5	0.25	0.5	0.01	0.01	4	400	743.970521925857	0.999989629916598	0.999994258116859	0.999994258116859	1	1	197	NA	0	0	0	0	NA	0	0	0	0	NA
1-10	269	0.5	1.5	0.25	0.5	0.01	0.01	6	400	707.929688641567	0.999764147658209	0.999737050530005	0.999737050530005	1	1	172	NA	0	0	0	0	NA	0	0	0	0	NA
1-10	27	0.5	1.5	0.25	0.5	0.01	0.01	5	400	412.956961063823	0.992270341781061	0.999882879655735	0.999882879655735	0.99749373433584	3	343	NA	3	0	0	0	NA	0	0	0	2	NA
1-10	270	0.5	1.5	0.25	0.5	0.01	0.01	5	400	630.624602591365	0.999770063642444	0.999774364393733	0.999774364393733	1	1	247	NA	0	0	0	0	NA	0	0	0	0	NA
1-10	271	0.5	1.5	0.25	0.5	0.01	0.01	5	400	728.588597810038	0.999767889236848	0.999813985366527	0.999813985366527	1	1	201	NA	0	0	0	0	NA	0	0	0	0	NA
1-10	272	0.5	1.5	0.25	0.5	0.01	0.01	7	400	912.467158252306	0.998657908980791	0.998982465986938	0.998982465986938	0.994987468671679	3	58	NA	0	0	0	0	NA	0	0	0	4	NA
1-10	273	0.5	1.5	0.25	0.5	0.01	0.01	3	400	323.269648924212	0.992586589522049	0.999999997479368	0.999999997479368	1	1	397	NA	0	0	0	0	NA	2	0	0	0	NA
1-10	274	0.5	1.5	0.25	0.5	0.01	0.01	8	400	515.348872003339	0.999712741184305	0.999735424143093	0.999735424143093	1	1	260	NA	0	0	0	0	NA	0	0	0	0	NA
1-10	275	0.5	1.5	0.25	0.5	0.01	0.01	5	400	738.733715157692	0.999441402039753	0.999815015175415	0.999815015175415	1	1	174	NA	0	0	0	0	NA	0	0	0	0	NA
1-10	276	0.5	1.5	0.25	0.5	0.01	0.01	9	400	447.254097818314	0.999348125143646	0.99940208091119	0.99940208091119	1	1	344	NA	0	0	0	0	NA	0	0	0	0	NA
1-10	277	0.5	1.5	0.25	0.5	0.01	0.01	5	400	786.013424868881	0.99990821407914	0.99989352384221	0.99989352384221	1	1	138	NA	0	0	0	0	NA	0	0	0	0	NA
1-10	278	0.5	1.5	0.25	0.5	0.01	0.01	6	400	470.385687569478	0.999287292471365	0.999788362165999	0.999788362165999	1	1	350	NA	0	0	0	0	NA	0	0	0	0	NA
1-10	279	0.5	1.5	0.25	0.5	0.01	0.01	4	400	401.856076030795	0.999774102790174	0.999938388889098	0.999938388889098	1	1	339	NA	0	0	0	0	NA	0	0	0	0	NA
1-10	28	0.5	1.5	0.25	0.5	0.01	0.01	2	400	930.962014881704	0.999942511080512	0.999929179592319	0.999929179592319	1	1	79	NA	0	0	0	0	NA	0	0	1	0	NA
1-10	280	0.5	1.5	0.25	0.5	0.01	0.01	6	400	343.641664532975	0.997351885756445	0.99739833251085	0.99739833251085	0.99874686716792	2	371	NA	1	1	1	0	NA	0	0	0	1	NA
1-10	281	0.5	1.5	0.25	0.5	0.01	0.01	3	400	380.229862274694	0.999904231287234	0.999947846968017	0.999947846968017	1	1	361	NA	0	0	0	0	NA	0	0	0	0	NA
1-10	282	0.5	1.5	0.25	0.5	0.01	0.01	2	400	452.914040023572	0.999985245783711	0.999985962224123	0.999985962224123	1	1	331	NA	0	0	0	0	NA	0	0	0	0	NA
1-10	283	0.5	1.5	0.25	0.5	0.01	0.01	6	400	378.808330851729	0.999544431859562	0.999946910654193	0.999946910654193	1	1	380	NA	0	0	0	0	NA	0	0	0	0	NA
1-10	284	0.5	1.5	0.25	0.5	0.01	0.01	7	400	465.442138624121	0.999868468432021	0.999909366566668	0.999909366566668	1	1	307	NA	0	0	0	0	NA	0	0	0	0	NA
1-10	285	0.5	1.5	0.25	0.5	0.01	0.01	5	400	435.292040650527	0.99991169096474	0.999949418492395	0.999949418492395	1	1	329	NA	0	0	0	0	NA	0	0	0	0	NA
1-10	286	0.5	1.5	0.25	0.5	0.01	0.01	5	400	755.432922873653	0.999817963882043	0.999910713129571	0.999910713129571	1	1	173	NA	0	0	0	0	NA	0	0	0	0	NA
1-10	287	0.5	1.5	0.25	0.5	0.01	0.01	7	400	392.471252926751	0.999669383038513	0.999713050990692	0.999713050990692	0.99749373433584	2	353	NA	0	0	0	0	NA	0	0	0	2	NA
1-10	288	0.5	1.5	0.25	0.5	0.01	0.01	9	400	846.95347614276	0.999843286287109	0.99985646208689	0.99985646208689	1	1	196	NA	0	0	0	0	NA	0	0	0	0	NA
1-10	289	0.5	1.5	0.25	0.5	0.01	0.01	3	400	353.496614991461	0.999514685994408	0.999569223988068	0.999569223988068	0.99749373433584	2	387	NA	0	0	0	0	NA	0	0	0	2	NA
1-10	29	0.5	1.5	0.25	0.5	0.01	0.01	4	400	537.097522959254	0.998640254853626	0.999435636469198	0.999435636469198	0.99749373433584	2	292	NA	0	0	0	0	NA	0	0	0	2	NA
1-10	290	0.5	1.5	0.25	0.5	0.01	0.01	7	400	350.461485786447	0.999498983275963	0.99804143102586	0.99804143102586	1	1	392	NA	0	0	0	0	NA	0	0	0	0	NA
1-10	291	0.5	1.5	0.25	0.5	0.01	0.01	7	400	640.259706765536	0.999575575274984	0.999837127195804	0.999837127195804	1	1	265	NA	0	0	0	0	NA	0	0	0	0	NA
1-10	292	0.5	1.5	0.25	0.5	0.01	0.01	3	400	486.794712733306	0.999920350100339	0.999889839741698	0.999889839741698	1	1	324	NA	0	0	0	0	NA	0	0	0	0	NA
1-10	293	0.5	1.5	0.25	0.5	0.01	0.01	6	400	350.870802972465	0.999823879287202	0.99986070626399	0.99986070626399	1	1	354	NA	0	0	0	0	NA	0	0	0	0	NA
1-10	294	0.5	1.5	0.25	0.5	0.01	0.01	7	400	409.533507625467	0.995618243662507	0.997291952675289	0.997291952675289	0.99749373433584	2	360	NA	1	0	0	0	NA	1	2	2	2	NA
1-10	295	0.5	1.5	0.25	0.5	0.01	0.01	8	400	910.743703828001	0.999644790396786	0.999831992538638	0.999831992538638	1	1	149	NA	0	0	0	0	NA	0	0	0	0	NA
1-10	296	0.5	1.5	0.25	0.5	0.01	0.01	5	400	331.855888182917	0.999333898082918	0.999455132097081	0.999455132097081	1	1	379	NA	0	0	0	0	NA	0	0	0	0	NA
1-10	297	0.5	1.5	0.25	0.5	0.01	0.01	4	400	361.000154518064	0.999305721052563	0.999400522195706	0.999400522195706	1	1	351	NA	0	0	0	0	NA	0	0	0	0	NA
1-10	298	0.5	1.5	0.25	0.5	0.01	0.01	7	400	392.191160438499	0.999732343542878	0.99980340753016	0.99980340753016	1	1	366	NA	0	0	0	0	NA	0	0	0	0	NA
1-10	299	0.5	1.5	0.25	0.5	0.01	0.01	7	400	697.703674514402	0.999649444109161	0.999612255347358	0.999612255347358	1	1	188	NA	0	0	0	0	NA	0	0	0	0	NA
1-10	3	0.5	1.5	0.25	0.5	0.01	0.01	7	400	958.108193666852	0.999889895071731	0.999953439018672	0.999953439018672	1	1	126	NA	0	0	0	0	NA	0	0	0	0	NA
1-10	30	0.5	1.5	0.25	0.5	0.01	0.01	5	400	464.885947607187	0.99890478730222	0.998942582798607	0.998942582798607	0.99749373433584	2	342	NA	0	0	0	0	NA	0	0	0	2	NA
1-10	300	0.5	1.5	0.25	0.5	0.01	0.01	5	400	973.025886464033	0.999985866581375	0.999986958256137	0.999986958256137	1	1	49	NA	0	0	0	0	NA	0	0	0	0	NA
1-10	301	0.5	1.5	0.25	0.5	0.01	0.01	7	400	682.429509869234	0.999602272365424	0.999735740241006	0.999735740241006	1	1	244	NA	0	0	0	0	NA	0	0	0	0	NA
1-10	302	0.5	1.5	0.25	0.5	0.01	0.01	4	400	413.229781373779	0.99996887281508	0.999983853872697	0.999983853872697	1	1	332	NA	0	0	0	0	NA	0	0	0	0	NA
1-10	303	0.5	1.5	0.25	0.5	0.01	0.01	7	400	503.545114061853	0.999476221578534	0.999654457751882	0.999654457751882	1	1	301	NA	0	0	0	0	NA	0	0	0	0	NA
1-10	304	0.5	1.5	0.25	0.5	0.01	0.01	6	400	580.679542182124	0.999953354481833	0.999969900595467	0.999969900595467	1	1	300	NA	0	0	0	0	NA	0	0	0	0	NA
1-10	305	0.5	1.5	0.25	0.5	0.01	0.01	4	400	590.894075540724	0.999726052471569	0.999898425056583	0.999898425056583	1	1	271	NA	0	0	0	0	NA	0	0	0	0	NA
1-10	306	0.5	1.5	0.25	0.5	0.01	0.01	6	400	321.539218814207	0.998966809509127	0.999433745504734	0.999433745504734	0.99874686716792	2	387	NA	0	0	0	0	NA	0	0	0	1	NA
1-10	307	0.5	1.5	0.25	0.5	0.01	0.01	3	400	364.43127184886	0.9995985111076	0.999788080499223	0.999788080499223	1	1	389	NA	0	0	0	0	NA	0	0	0	0	NA
1-10	308	0.5	1.5	0.25	0.5	0.01	0.01	4	400	713.869620831679	0.999888834587877	0.999958015588172	0.999958015588172	1	1	223	NA	0	0	0	0	NA	0	0	0	0	NA
1-10	309	0.5	1.5	0.25	0.5	0.01	0.01	10	400	540.826157552386	0.996345491561111	0.996902043413204	0.996902043413204	1	1	303	NA	1	0	0	0	NA	0	1	5	0	NA
1-10	31	0.5	1.5	0.25	0.5	0.01	0.01	6	400	610.754337346811	0.998964636595501	0.997822473262777	0.997822473262777	1	1	282	NA	0	1	0	0	NA	0	0	1	0	NA
1-10	310	0.5	1.5	0.25	0.5	0.01	0.01	6	400	457.064853654716	0.996610399569485	0.996508525054183	0.996508525054183	0.99749373433584	1	321	NA	1	1	1	1	NA	0	0	0	0	NA
1-10	311	0.5	1.5	0.25	0.5	0.01	0.01	5	400	810.403382379028	0.999898316180713	0.999778736269167	0.999778736269167	1	1	175	NA	0	0	0	0	NA	0	0	0	0	NA
1-10	312	0.5	1.5	0.25	0.5	0.01	0.01	5	400	551.423783561945	0.999808437678811	0.999887942102846	0.999887942102846	1	1	254	NA	0	0	0	0	NA	0	0	0	0	NA
1-10	313	0.5	1.5	0.25	0.5	0.01	0.01	7	400	468.824389938782	0.99941093123962	0.998332165238968	0.998332165238968	0.994987468671679	3	328	NA	0	0	0	0	NA	0	1	2	4	NA
1-10	314	0.5	1.5	0.25	0.5	0.01	0.01	6	400	1021.22107917509	0.999431040837495	0.999832868998443	0.999832868998443	1	1	66	NA	0	0	0	0	NA	0	0	0	0	NA
1-10	315	0.5	1.5	0.25	0.5	0.01	0.01	3	400	581.022581434492	0.999982616025109	0.999971324883925	0.999971324883925	1	1	223	NA	0	0	0	0	NA	0	0	0	0	NA
1-10	316	0.5	1.5	0.25	0.5	0.01	0.01	2	400	503.761150705694	0.999993505874433	0.999996332177355	0.999996332177355	1	1	272	NA	0	0	0	0	NA	0	0	0	0	NA
1-10	317	0.5	1.5	0.25	0.5	0.01	0.01	7	400	575.165993785159	0.999802017851404	0.999792748960595	0.999792748960595	1	1	252	NA	0	0	0	0	NA	0	0	0	0	NA
1-10	318	0.5	1.5	0.25	0.5	0.01	0.01	7	400	514.512856558564	0.999607835686581	0.999786685195713	0.999786685195713	1	1	298	NA	0	0	0	0	NA	0	0	0	0	NA
1-10	319	0.5	1.5	0.25	0.5	0.01	0.01	10	400	468.872658559948	0.997663392220655	0.999839386241299	0.999839386241299	0.99749373433584	2	342	NA	0	0	0	0	NA	1	0	0	2	NA
1-10	32	0.5	1.5	0.25	0.5	0.01	0.01	7	400	988.037617850191	0.999964024544012	0.9999494634317	0.9999494634317	1	1	71	NA	0	0	0	0	NA	0	0	0	0	NA
1-10	320	0.5	1.5	0.25	0.5	0.01	0.01	7	400	454.383246579523	0.999629640344697	0.999879660075227	0.999879660075227	1	1	339	NA	0	0	0	0	NA	0	0	0	0	NA
1-10	321	0.5	1.5	0.25	0.5	0.01	0.01	8	400	338.213187725771	0.995737357436931	0.995308552764192	0.995308552764192	0.99749373433584	2	379	NA	1	1	0	1	NA	1	1	2	0	NA
1-10	322	0.5	1.5	0.25	0.5	0.01	0.01	10	400	504.663610499073	0.999755043938716	0.999751019125726	0.999751019125726	1	1	318	NA	0	0	0	0	NA	0	0	0	0	NA
1-10	323	0.5	1.5	0.25	0.5	0.01	0.01	5	400	782.128337584454	0.999559211522342	0.999925099034646	0.999925099034646	1	1	142	NA	0	0	0	0	NA	0	0	0	0	NA
1-10	324	0.5	1.5	0.25	0.5	0.01	0.01	4	400	479.597933172554	0.999913707009983	0.999963075623929	0.999963075623929	1	1	347	NA	0	0	0	0	NA	0	0	0	0	NA
1-10	325	0.5	1.5	0.25	0.5	0.01	0.01	5	400	411.005523766118	0.999822399824213	0.999966905621772	0.999966905621772	1	1	344	NA	0	0	0	0	NA	0	0	0	0	NA
1-10	326	0.5	1.5	0.25	0.5	0.01	0.01	2	400	499.023043732569	0.99999503410662	0.999994376989283	0.999994376989283	1	1	310	NA	0	0	0	0	NA	0	0	0	0	NA
1-10	327	0.5	1.5	0.25	0.5	0.01	0.01	3	400	436.526324744597	0.999938177731557	0.999952385500751	0.999952385500751	1	1	351	NA	0	0	0	0	NA	0	0	0	0	NA
1-10	328	0.5	1.5	0.25	0.5	0.01	0.01	10	400	842.039617209669	0.997647234018093	0.998671181754076	0.998671181754076	1	1	166	NA	0	0	0	0	NA	1	0	0	0	NA
1-10	329	0.5	1.5	0.25	0.5	0.01	0.01	6	400	471.858434818498	0.996892736253671	0.999459613430234	0.999459613430234	0.99749373433584	2	353	NA	0	0	0	0	NA	2	0	0	2	NA
1-10	33	0.5	1.5	0.25	0.5	0.01	0.01	5	400	347.907763093986	0.998633362667305	0.999194578413658	0.999194578413658	0.99874686716792	2	393	NA	0	0	0	0	NA	1	0	1	1	NA
1-10	330	0.5	1.5	0.25	0.5	0.01	0.01	4	400	620.843916964642	0.99974566647897	0.999776036093477	0.999776036093477	1	1	239	NA	0	0	0	0	NA	0	0	0	0	NA
1-10	331	0.5	1.5	0.25	0.5	0.01	0.01	7	400	561.757245008939	0.997295179389535	0.999337024905979	0.999337024905979	0.99749373433584	2	297	NA	0	0	0	0	NA	2	0	0	2	NA
1-10	332	0.5	1.5	0.25	0.5	0.01	0.01	6	400	417.911854814714	0.999577292159673	0.999783311016706	0.999783311016706	1	1	346	NA	0	0	0	0	NA	0	0	0	0	NA
1-10	333	0.5	1.5	0.25	0.5	0.01	0.01	4	400	628.965173747823	0.999805231938742	0.999895594293425	0.999895594293425	1	1	232	NA	0	0	0	0	NA	0	0	0	0	NA
1-10	334	0.5	1.5	0.25	0.5	0.01	0.01	4	400	452.731868341335	0.999601994938514	0.999812305325359	0.999812305325359	1	1	325	NA	0	0	0	0	NA	0	0	0	0	NA
1-10	335	0.5	1.5	0.25	0.5	0.01	0.01	12	400	561.622736413457	0.998728847943317	0.999184293485593	0.999184293485593	1	1	256	NA	0	0	0	0	NA	0	0	0	0	NA
1-10	336	0.5	1.5	0.25	0.5	0.01	0.01	7	400	868.682759544275	0.999627520456811	0.999470318640098	0.999470318640098	1	1	121	NA	0	0	0	0	NA	0	0	1	0	NA
1-10	337	0.5	1.5	0.25	0.5	0.01	0.01	2	400	474.169600590676	0.99999919246791	0.999999330166221	0.999999330166221	1	1	339	NA	0	0	0	0	NA	0	0	0	0	NA
1-10	338	0.5	1.5	0.25	0.5	0.01	0.01	5	400	673.002679529317	0.999933714754559	0.999958358446991	0.999958358446991	1	1	237	NA	0	0	0	0	NA	0	0	0	0	NA
1-10	339	0.5	1.5	0.25	0.5	0.01	0.01	8	400	698.000359022725	0.999239569010699	0.999801557547972	0.999801557547972	1	1	237	NA	0	0	0	0	NA	0	0	0	0	NA
1-10	34	0.5	1.5	0.25	0.5	0.01	0.01	2	400	359.720731207232	0.999994000732012	0.999995489156791	0.999995489156791	1	1	369	NA	0	0	0	0	NA	0	0	0	0	NA
1-10	340	0.5	1.5	0.25	0.5	0.01	0.01	4	400	354.218417479713	0.999830985897653	0.999895285192737	0.999895285192737	1	1	361	NA	0	0	0	0	NA	0	0	0	0	NA
1-10	341	0.5	1.5	0.25	0.5	0.01	0.01	7	400	373.373096881439	0.999174147473927	0.999792333545785	0.999792333545785	1	1	376	NA	0	0	0	0	NA	0	0	0	0	NA
1-10	342	0.5	1.5	0.25	0.5	0.01	0.01	5	400	353.230182931898	0.999345270992043	0.99951892822863	0.99951892822863	0.994987468671679	4	378	NA	0	0	0	0	NA	0	0	2	4	NA
1-10	343	0.5	1.5	0.25	0.5	0.01	0.01	4	400	393.285096439101	0.999766849036874	0.999988539044666	0.999988539044666	0.99874686716792	2	371	NA	0	0	0	0	NA	0	0	0	1	NA
1-10	344	0.5	1.5	0.25	0.5	0.01	0.01	4	400	321.65465878987	0.999969102037957	0.999969869482721	0.999969869482721	1	1	394	NA	0	0	0	0	NA	0	0	0	0	NA
1-10	345	0.5	1.5	0.25	0.5	0.01	0.01	2	400	351.993856713722	0.999991392910117	0.999992391582204	0.999992391582204	1	1	361	NA	0	0	0	0	NA	0	0	0	0	NA
1-10	346	0.5	1.5	0.25	0.5	0.01	0.01	8	400	533.599420111106	0.999913349752108	0.999928605283408	0.999928605283408	1	1	296	NA	0	0	0	0	NA	0	0	0	0	NA
1-10	347	0.5	1.5	0.25	0.5	0.01	0.01	6	400	457.893124541847	0.999928448464335	0.999956958796366	0.999956958796366	1	1	320	NA	0	0	0	0	NA	0	0	0	0	NA
1-10	348	0.5	1.5	0.25	0.5	0.01	0.01	6	400	603.129108309876	0.996219457789372	0.998740846911043	0.998740846911043	0.99749373433584	2	254	NA	0	0	0	0	NA	2	0	0	2	NA
1-10	349	0.5	1.5	0.25	0.5	0.01	0.01	6	400	865.76029156975	0.999624660746338	0.999749492474097	0.999749492474097	1	1	117	NA	0	0	0	0	NA	0	0	0	0	NA
1-10	35	0.5	1.5	0.25	0.5	0.01	0.01	7	400	752.137403727835	0.999191375077961	0.999639501241063	0.999639501241063	1	1	178	NA	0	0	0	0	NA	0	0	0	0	NA
1-10	350	0.5	1.5	0.25	0.5	0.01	0.01	7	400	783.089804997192	0.999171318823484	0.999816079654445	0.999816079654445	1	1	191	NA	0	0	0	0	NA	0	0	0	0	NA
1-10	351	0.5	1.5	0.25	0.5	0.01	0.01	2	400	397.951039418296	0.999999254908983	0.99999916418179	0.99999916418179	1	1	347	NA	0	0	0	0	NA	0	0	0	0	NA
1-10	352	0.5	1.5	0.25	0.5	0.01	0.01	6	400	411.922492769274	0.999930842376581	0.999937966720795	0.999937966720795	1	1	349	NA	0	0	0	0	NA	0	0	0	0	NA
1-10	353	0.5	1.5	0.25	0.5	0.01	0.01	6	400	404.853492070955	0.999921041978339	0.999938863502879	0.999938863502879	1	1	325	NA	0	0	0	0	NA	0	0	0	0	NA
1-10	354	0.5	1.5	0.25	0.5	0.01	0.01	11	400	631.244559789224	0.998108956967361	0.999501802792849	0.999501802792849	1	1	270	NA	0	0	0	0	NA	1	0	0	0	NA
1-10	355	0.5	1.5	0.25	0.5	0.01	0.01	3	400	524.823129151804	0.999993079545783	0.999966308525111	0.999966308525111	1	1	276	NA	0	0	0	0	NA	0	0	0	0	NA
1-10	356	0.5	1.5	0.25	0.5	0.01	0.01	5	400	799.092489884868	0.999649181702668	0.999697680034435	0.999697680034435	1	1	111	NA	0	0	0	0	NA	0	0	0	0	NA
1-10	357	0.5	1.5	0.25	0.5	0.01	0.01	4	400	516.232746941218	0.999948399898263	0.999969849575468	0.999969849575468	1	1	261	NA	0	0	0	0	NA	0	0	0	0	NA
1-10	358	0.5	1.5	0.25	0.5	0.01	0.01	3	400	428.242083616305	0.99761422343118	0.997946627863918	0.997946627863918	0.99749373433584	1	341	NA	1	1	1	1	NA	0	0	0	0	NA
1-10	359	0.5	1.5	0.25	0.5	0.01	0.01	3	400	333.559539661403	0.999744973560334	0.999945486750426	0.999945486750426	1	1	378	NA	0	0	0	0	NA	0	0	0	0	NA
1-10	36	0.5	1.5	0.25	0.5	0.01	0.01	7	400	344.627989040192	0.998820751288542	0.999162442542133	0.999162442542133	0.996240601503759	4	385	NA	0	0	0	0	NA	0	0	0	3	NA
1-10	360	0.5	1.5	0.25	0.5	0.01	0.01	5	400	622.222512218307	0.999968637821296	0.999927535207507	0.999927535207507	1	1	280	NA	0	0	0	0	NA	0	0	0	0	NA
1-10	361	0.5	1.5	0.25	0.5	0.01	0.01	5	400	395.28589639081	0.999881786143511	0.999901298392916	0.999901298392916	1	1	337	NA	0	0	0	0	NA	0	0	0	0	NA
1-10	362	0.5	1.5	0.25	0.5	0.01	0.01	5	400	876.49028552504	0.999939904490964	0.999943081219425	0.999943081219425	1	1	91	NA	0	0	0	0	NA	0	0	0	0	NA
1-10	363	0.5	1.5	0.25	0.5	0.01	0.01	8	400	608.308626934067	0.999285872251419	0.999795593355243	0.999795593355243	1	1	258	NA	0	0	0	0	NA	0	0	0	0	NA
1-10	364	0.5	1.5	0.25	0.5	0.01	0.01	7	400	337.244580569689	0.999060855970436	0.999257758941921	0.999257758941921	0.99874686716792	2	383	NA	0	0	0	0	NA	0	0	1	1	NA
1-10	365	0.5	1.5	0.25	0.5	0.01	0.01	5	400	349.235322632893	0.999975452841014	0.999960377843045	0.999960377843045	1	1	391	NA	0	0	0	0	NA	0	0	0	0	NA
1-10	366	0.5	1.5	0.25	0.5	0.01	0.01	5	400	769.522618377003	0.99713954796852	0.997709358394339	0.997709358394339	0.99749373433584	2	173	NA	0	0	0	0	NA	2	2	0	2	NA
1-10	367	0.5	1.5	0.25	0.5	0.01	0.01	4	400	525.978215911365	0.99998906351903	0.999989355934945	0.999989355934945	1	1	289	NA	0	0	0	0	NA	0	0	0	0	NA
1-10	368	0.5	1.5	0.25	0.5	0.01	0.01	8	400	415.495037523886	0.99527425022879	0.999487589902298	0.999487589902298	0.996240601503759	1	359	NA	2	0	0	1	NA	0	0	0	1	NA
1-10	369	0.5	1.5	0.25	0.5	0.01	0.01	9	400	702.803315017023	0.999652138461259	0.999743433562526	0.999743433562526	1	1	143	NA	0	0	0	0	NA	0	0	0	0	NA
1-10	37	0.5	1.5	0.25	0.5	0.01	0.01	5	400	478.241634421397	0.99994304951504	0.999978778502469	0.999978778502469	1	1	309	NA	0	0	0	0	NA	0	0	0	0	NA
1-10	370	0.5	1.5	0.25	0.5	0.01	0.01	7	400	446.272680257877	0.999390048039484	0.999859722855169	0.999859722855169	1	1	361	NA	0	0	0	0	NA	0	0	0	0	NA
1-10	371	0.5	1.5	0.25	0.5	0.01	0.01	7	400	925.191036524756	0.999753407870189	0.999685126934117	0.999685126934117	1	1	116	NA	0	0	0	0	NA	0	0	0	0	NA
1-10	372	0.5	1.5	0.25	0.5	0.01	0.01	8	400	486.862451110269	0.994035710793163	0.996873090420637	0.996873090420637	0.994987468671679	2	308	NA	0	1	1	1	NA	3	0	0	2	NA
1-10	373	0.5	1.5	0.25	0.5	0.01	0.01	5	400	355.988079341402	0.999619993071284	0.999942380855674	0.999942380855674	0.99874686716792	2	392	NA	0	0	0	0	NA	0	0	0	1	NA
1-10	374	0.5	1.5	0.25	0.5	0.01	0.01	7	400	582.726618407201	0.997012742899375	0.99742522234492	0.99742522234492	0.99749373433584	1	262	NA	1	1	1	1	NA	0	0	0	0	NA
1-10	375	0.5	1.5	0.25	0.5	0.01	0.01	4	400	318.209902633609	0.987753677196482	0.999993445021207	0.999993445021207	1	1	394	NA	0	0	0	0	NA	1	0	0	0	NA
1-10	376	0.5	1.5	0.25	0.5	0.01	0.01	3	400	460.580539557889	0.99994903355487	0.999807260505811	0.999807260505811	0.99874686716792	2	333	NA	0	0	0	0	NA	0	0	0	1	NA
1-10	377	0.5	1.5	0.25	0.5	0.01	0.01	8	400	842.771509981861	0.999356407541346	0.999583339368297	0.999583339368297	0.994987468671679	3	192	NA	0	0	0	0	NA	0	0	0	4	NA
1-10	378	0.5	1.5	0.25	0.5	0.01	0.01	2	400	350.305028779094	0.999999981830369	0.997197544861957	0.997197544861957	0.99874686716792	2	397	NA	0	1	0	0	NA	0	0	0	1	NA
1-10	379	0.5	1.5	0.25	0.5	0.01	0.01	4	400	365.576802952748	0.999681930695277	0.999687237742791	0.999687237742791	0.99874686716792	2	382	NA	0	0	0	0	NA	0	0	1	1	NA
1-10	38	0.5	1.5	0.25	0.5	0.01	0.01	2	400	423.461489309727	0.999991110143561	0.999994722234277	0.999994722234277	1	1	367	NA	0	0	0	0	NA	0	0	0	0	NA
1-10	380	0.5	1.5	0.25	0.5	0.01	0.01	4	400	477.09258222723	0.999866495219944	0.999935863553918	0.999935863553918	1	1	307	NA	0	0	0	0	NA	0	0	0	0	NA
1-10	381	0.5	1.5	0.25	0.5	0.01	0.01	10	400	602.265687081515	0.995058499874604	0.996515931241561	0.996515931241561	0.99749373433584	2	265	NA	2	0	0	0	NA	0	2	0	2	NA
1-10	382	0.5	1.5	0.25	0.5	0.01	0.01	3	400	1023.42841756026	0.987629836916717	0.99960351701079	0.99960351701079	1	1	8	NA	0	0	0	0	NA	3	0	0	0	NA
1-10	383	0.5	1.5	0.25	0.5	0.01	0.01	7	400	526.732198922733	0.997438622076451	0.997438905006537	0.997438905006537	0.99749373433584	1	270	NA	1	1	1	1	NA	0	0	0	0	NA
1-10	384	0.5	1.5	0.25	0.5	0.01	0.01	1	400	296.13153701527	0.999814228697227	0.999999984612979	0.999999984612979	1	1	399	NA	0	0	0	0	NA	0	0	0	0	NA
1-10	385	0.5	1.5	0.25	0.5	0.01	0.01	6	400	425.769902132262	0.997879636554207	0.997698560587366	0.997698560587366	0.99749373433584	2	326	NA	0	0	0	0	NA	2	2	2	2	NA
1-10	386	0.5	1.5	0.25	0.5	0.01	0.01	8	400	663.468345631603	0.994271030298979	0.995536903307373	0.995536903307373	0.99749373433584	2	222	NA	2	2	2	0	NA	1	0	0	2	NA
1-10	387	0.5	1.5	0.25	0.5	0.01	0.01	10	400	619.597381107965	0.999212701857823	0.999797816573536	0.999797816573536	1	1	262	NA	0	0	0	0	NA	0	0	0	0	NA
1-10	388	0.5	1.5	0.25	0.5	0.01	0.01	3	400	354.27515461612	0.999506928368545	0.999591420538649	0.999591420538649	0.99749373433584	2	365	NA	0	0	0	0	NA	0	0	0	2	NA
1-10	389	0.5	1.5	0.25	0.5	0.01	0.01	10	400	602.287247702986	0.99956810257281	0.999819010482477	0.999819010482477	1	1	272	NA	0	0	0	0	NA	0	0	0	0	NA
1-10	39	0.5	1.5	0.25	0.5	0.01	0.01	5	400	378.035413079675	0.998612890495978	0.999483498577857	0.999483498577857	1	1	352	NA	0	0	0	0	NA	1	0	0	0	NA
1-10	390	0.5	1.5	0.25	0.5	0.01	0.01	4	400	768.219794835642	0.999669107003649	0.999848973426418	0.999848973426418	1	1	176	NA	0	0	0	0	NA	0	0	0	0	NA
1-10	391	0.5	1.5	0.25	0.5	0.01	0.01	10	400	877.727521118513	0.99706961935464	0.997690641917682	0.997690641917682	0.99749373433584	2	98	NA	0	0	0	0	NA	1	1	1	2	NA
1-10	392	0.5	1.5	0.25	0.5	0.01	0.01	5	400	414.63093824124	0.99974737085582	0.99977196665635	0.99977196665635	1	1	368	NA	0	0	0	0	NA	0	0	0	0	NA
1-10	393	0.5	1.5	0.25	0.5	0.01	0.01	6	400	479.983313652301	0.999822890512623	0.999925112156051	0.999925112156051	1	1	316	NA	0	0	0	0	NA	0	0	0	0	NA
1-10	394	0.5	1.5	0.25	0.5	0.01	0.01	7	400	644.219095131807	0.999771590853926	0.999889603645234	0.999889603645234	1	1	248	NA	0	0	0	0	NA	0	0	0	0	NA
1-10	395	0.5	1.5	0.25	0.5	0.01	0.01	7	400	600.954692865649	0.999781222110526	0.999848919185802	0.999848919185802	1	1	204	NA	0	0	0	0	NA	0	0	0	0	NA
1-10	396	0.5	1.5	0.25	0.5	0.01	0.01	3	400	1013.29044040272	0.999986028914401	0.999962552946227	0.999962552946227	1	1	21	NA	0	0	0	0	NA	0	0	0	0	NA
1-10	397	0.5	1.5	0.25	0.5	0.01	0.01	6	400	655.487503403472	0.999679148176392	0.999877257199415	0.999877257199415	1	1	259	NA	0	0	0	0	NA	0	0	0	0	NA
1-10	398	0.5	1.5	0.25	0.5	0.01	0.01	5	400	390.874967337285	0.999586903898636	0.999848546278988	0.999848546278988	1	1	360	NA	0	0	0	0	NA	0	0	0	0	NA
1-10	399	0.5	1.5	0.25	0.5	0.01	0.01	5	400	604.646307463795	0.99832527244419	0.998143650979071	0.998143650979071	0.99749373433584	2	202	NA	0	0	0	0	NA	0	2	2	2	NA
1-10	4	0.5	1.5	0.25	0.5	0.01	0.01	10	400	721.591378576167	0.999060744540735	0.999660210418665	0.999660210418665	0.99749373433584	2	184	NA	0	0	0	0	NA	0	0	0	2	NA
1-10	40	0.5	1.5	0.25	0.5	0.01	0.01	4	400	517.486137809564	0.999994443991022	0.999993323859951	0.999993323859951	1	1	313	NA	0	0	0	0	NA	0	0	0	0	NA
1-10	400	0.5	1.5	0.25	0.5	0.01	0.01	5	400	340.392612281391	0.998282465634559	0.998289514946713	0.998289514946713	0.996240601503759	3	373	NA	0	0	1	0	NA	0	0	2	3	NA
1-10	401	0.5	1.5	0.25	0.5	0.01	0.01	6	400	589.840756146127	0.997271887168546	0.997447426570017	0.997447426570017	0.99749373433584	1	241	NA	1	1	1	1	NA	0	0	0	0	NA
1-10	402	0.5	1.5	0.25	0.5	0.01	0.01	13	400	861.022416726944	0.998754123357393	0.998331385327658	0.998331385327658	0.99749373433584	2	165	NA	0	0	0	0	NA	0	0	0	2	NA
1-10	403	0.5	1.5	0.25	0.5	0.01	0.01	12	400	536.734105509433	0.999319795555276	0.999303069576726	0.999303069576726	1	1	270	NA	0	0	0	0	NA	0	0	0	0	NA
1-10	404	0.5	1.5	0.25	0.5	0.01	0.01	8	400	585.741177383431	0.998478931874227	0.998810726020432	0.998810726020432	1	1	265	NA	0	0	0	0	NA	0	0	0	0	NA
1-10	405	0.5	1.5	0.25	0.5	0.01	0.01	4	400	710.601776696945	0.999993598029664	0.999992679700622	0.999992679700622	1	1	232	NA	0	0	0	0	NA	0	0	0	0	NA
1-10	406	0.5	1.5	0.25	0.5	0.01	0.01	6	400	507.621015647606	0.999541999358405	0.999749213881851	0.999749213881851	1	1	321	NA	0	0	0	0	NA	0	0	0	0	NA
1-10	407	0.5	1.5	0.25	0.5	0.01	0.01	6	400	487.867328451045	0.999240954931833	0.999831626111071	0.999831626111071	1	1	318	NA	0	0	0	0	NA	0	0	0	0	NA
1-10	408	0.5	1.5	0.25	0.5	0.01	0.01	8	400	757.750690771794	0.9990453609022	0.999651600617261	0.999651600617261	1	1	186	NA	0	0	0	0	NA	0	0	0	0	NA
1-10	409	0.5	1.5	0.25	0.5	0.01	0.01	5	400	626.719110113594	0.999874443091979	0.99990911363906	0.99990911363906	1	1	237	NA	0	0	0	0	NA	0	0	0	0	NA
1-10	41	0.5	1.5	0.25	0.5	0.01	0.01	12	400	730.914642733232	0.998124584338033	0.999671690279316	0.999671690279316	0.994987468671679	4	199	NA	0	0	0	0	NA	0	0	0	4	NA
1-10	410	0.5	1.5	0.25	0.5	0.01	0.01	6	400	473.05055212891	0.999776968105234	0.999855662986368	0.999855662986368	1	1	318	NA	0	0	0	0	NA	0	0	0	0	NA
1-10	411	0.5	1.5	0.25	0.5	0.01	0.01	8	400	828.508061441381	0.99696504564634	0.997230836188171	0.997230836188171	0.99749373433584	1	123	NA	1	1	1	1	NA	0	0	0	0	NA
1-10	412	0.5	1.5	0.25	0.5	0.01	0.01	2	400	349.467077407826	0.999930210533633	0.999954671196869	0.999954671196869	1	1	389	NA	0	0	0	0	NA	0	0	0	0	NA
1-10	413	0.5	1.5	0.25	0.5	0.01	0.01	5	400	493.901231058871	0.999910564134907	0.999896986305327	0.999896986305327	1	1	318	NA	0	0	0	0	NA	0	0	0	0	NA
1-10	414	0.5	1.5	0.25	0.5	0.01	0.01	5	400	418.216928206411	0.999870242344512	0.999975363445684	0.999975363445684	1	1	348	NA	0	0	0	0	NA	0	0	0	0	NA
1-10	415	0.5	1.5	0.25	0.5	0.01	0.01	7	400	655.264979698444	0.997279117672551	0.997298402257723	0.997298402257723	0.99749373433584	1	256	NA	1	1	1	1	NA	0	0	0	0	NA
1-10	416	0.5	1.5	0.25	0.5	0.01	0.01	5	400	490.725464254827	0.999719227604304	0.999915071402673	0.999915071402673	1	1	329	NA	0	0	0	0	NA	0	0	0	0	NA
1-10	417	0.5	1.5	0.25	0.5	0.01	0.01	6	400	478.97372732634	0.99626661594463	0.997724938206626	0.997724938206626	0.99749373433584	1	308	NA	1	1	1	1	NA	1	0	0	0	NA
1-10	418	0.5	1.5	0.25	0.5	0.01	0.01	3	400	387.312041542471	0.999964041241863	0.999970799072042	0.999970799072042	1	1	371	NA	0	0	0	0	NA	0	0	0	0	NA
1-10	419	0.5	1.5	0.25	0.5	0.01	0.01	5	400	616.259575845278	0.999726231818267	0.99989659968275	0.99989659968275	1	1	248	NA	0	0	0	0	NA	0	0	0	0	NA
1-10	42	0.5	1.5	0.25	0.5	0.01	0.01	4	400	610.331547568382	0.999980650783839	0.999986854649371	0.999986854649371	1	1	255	NA	0	0	0	0	NA	0	0	0	0	NA
1-10	420	0.5	1.5	0.25	0.5	0.01	0.01	5	400	527.813171076801	0.99993010129035	0.999942198921661	0.999942198921661	1	1	279	NA	0	0	0	0	NA	0	0	0	0	NA
1-10	421	0.5	1.5	0.25	0.5	0.01	0.01	4	400	432.874865754835	0.999784974589202	0.999942546636539	0.999942546636539	1	1	336	NA	0	0	0	0	NA	0	0	0	0	NA
1-10	422	0.5	1.5	0.25	0.5	0.01	0.01	3	400	366.525319514325	0.999868906664552	0.999866658393085	0.999866658393085	1	1	372	NA	0	0	0	0	NA	0	0	0	0	NA
1-10	423	0.5	1.5	0.25	0.5	0.01	0.01	3	400	374.023368802021	0.999576931301845	0.999742958535345	0.999742958535345	0.99874686716792	2	386	NA	0	0	0	0	NA	0	0	1	1	NA
1-10	424	0.5	1.5	0.25	0.5	0.01	0.01	4	400	402.251178923724	0.999953662677544	0.999982944591309	0.999982944591309	1	1	340	NA	0	0	0	0	NA	0	0	0	0	NA
1-10	425	0.5	1.5	0.25	0.5	0.01	0.01	4	400	585.548296901311	0.99988591795827	0.999928192115048	0.999928192115048	1	1	273	NA	0	0	0	0	NA	0	0	0	0	NA
1-10	426	0.5	1.5	0.25	0.5	0.01	0.01	4	400	685.27899663745	0.999997964347602	0.999998044716001	0.999998044716001	0.99749373433584	2	225	NA	0	0	0	0	NA	0	0	0	2	NA
1-10	427	0.5	1.5	0.25	0.5	0.01	0.01	8	400	933.589910191437	0.999972273276335	0.999970170339153	0.999970170339153	1	1	84	NA	0	0	0	0	NA	0	0	0	0	NA
1-10	428	0.5	1.5	0.25	0.5	0.01	0.01	3	400	348.751017818687	0.999345626132161	0.999495380454512	0.999495380454512	1	1	387	NA	0	0	0	0	NA	0	0	0	0	NA
1-10	429	0.5	1.5	0.25	0.5	0.01	0.01	6	400	419.415396660252	0.9999238430521	0.999957829468669	0.999957829468669	1	1	363	NA	0	0	0	0	NA	0	0	0	0	NA
1-10	43	0.5	1.5	0.25	0.5	0.01	0.01	8	400	689.189494846282	0.993735610506718	0.997508884084676	0.997508884084676	0.992481203007519	4	202	NA	3	1	1	1	NA	0	0	2	4	NA
1-10	430	0.5	1.5	0.25	0.5	0.01	0.01	2	400	649.081129488777	0.999963299742895	0.999973685733315	0.999973685733315	1	1	213	NA	0	0	0	0	NA	0	0	0	0	NA
1-10	431	0.5	1.5	0.25	0.5	0.01	0.01	4	400	363.65144438324	0.999819361126965	0.999844754811558	0.999844754811558	1	1	376	NA	0	0	0	0	NA	0	0	0	0	NA
1-10	432	0.5	1.5	0.25	0.5	0.01	0.01	5	400	465.245445736275	0.999907646988373	0.999858722732256	0.999858722732256	1	1	330	NA	0	0	0	0	NA	0	0	0	0	NA
1-10	433	0.5	1.5	0.25	0.5	0.01	0.01	3	400	377.742503904989	0.999891702946263	0.999916718072407	0.999916718072407	1	1	366	NA	0	0	0	0	NA	0	0	0	0	NA
1-10	434	0.5	1.5	0.25	0.5	0.01	0.01	8	400	398.188082052004	0.989933396677228	0.999615414598227	0.999615414598227	0.989974937343358	4	373	NA	4	0	0	3	NA	0	0	0	2	NA
1-10	435	0.5	1.5	0.25	0.5	0.01	0.01	2	400	461.189720606555	0.997491697495991	0.999738944875807	0.999738944875807	0.99874686716792	2	321	NA	1	0	0	0	NA	0	0	0	1	NA
1-10	436	0.5	1.5	0.25	0.5	0.01	0.01	9	400	739.978448672782	0.999859950725729	0.999860064942008	0.999860064942008	0.99749373433584	2	169	NA	0	0	0	0	NA	0	0	0	2	NA
1-10	437	0.5	1.5	0.25	0.5	0.01	0.01	8	400	853.112451434168	0.998943635460574	0.999299785168986	0.999299785168986	0.99749373433584	2	181	NA	0	0	0	0	NA	0	0	0	2	NA
1-10	438	0.5	1.5	0.25	0.5	0.01	0.01	7	400	819.404017051293	0.997164353310444	0.999404694766449	0.999404694766449	0.99749373433584	1	195	NA	1	0	0	1	NA	0	0	0	0	NA
1-10	439	0.5	1.5	0.25	0.5	0.01	0.01	4	400	448.519123549418	0.999902263523445	0.999940037870825	0.999940037870825	1	1	338	NA	0	0	0	0	NA	0	0	0	0	NA
1-10	44	0.5	1.5	0.25	0.5	0.01	0.01	6	400	343.660746353848	0.994877121874946	0.994898257079532	0.994898257079532	0.996240601503759	1	378	NA	2	2	2	1	NA	0	0	0	1	NA
1-10	440	0.5	1.5	0.25	0.5	0.01	0.01	6	400	679.273679178634	0.999285279811562	0.999670318092787	0.999670318092787	1	1	192	NA	0	0	0	0	NA	0	0	0	0	NA
1-10	441	0.5	1.5	0.25	0.5	0.01	0.01	7	400	789.146419948419	0.999395289374823	0.999838361003581	0.999838361003581	1	1	132	NA	0	0	0	0	NA	0	0	0	0	NA
1-10	442	0.5	1.5	0.25	0.5	0.01	0.01	11	400	657.504343898739	0.995378201192287	0.995770530693786	0.995770530693786	0.994987468671679	3	221	NA	0	0	0	0	NA	2	2	2	4	NA
1-10	443	0.5	1.5	0.25	0.5	0.01	0.01	6	400	476.948948496451	0.999715381609903	0.999877733822182	0.999877733822182	1	1	305	NA	0	0	0	0	NA	0	0	0	0	NA
1-10	444	0.5	1.5	0.25	0.5	0.01	0.01	6	400	541.841555156363	0.998026176202792	0.998891328970591	0.998891328970591	0.99749373433584	2	307	NA	0	0	0	0	NA	2	0	2	2	NA
1-10	445	0.5	1.5	0.25	0.5	0.01	0.01	7	400	632.337934062253	0.999695309674053	0.999799677385773	0.999799677385773	1	1	240	NA	0	0	0	0	NA	0	0	0	0	NA
1-10	446	0.5	1.5	0.25	0.5	0.01	0.01	8	400	953.871225317811	0.997325689209326	0.99729878149339	0.99729878149339	0.99749373433584	1	105	NA	1	1	1	1	NA	0	0	0	0	NA
1-10	447	0.5	1.5	0.25	0.5	0.01	0.01	4	400	345.204489837353	0.999243800133037	0.999782841995647	0.999782841995647	0.99874686716792	2	367	NA	0	0	0	0	NA	0	0	0	1	NA
1-10	448	0.5	1.5	0.25	0.5	0.01	0.01	4	400	532.19670215001	0.999267348904089	0.999411915770003	0.999411915770003	1	1	278	NA	0	0	0	0	NA	0	0	0	0	NA
1-10	449	0.5	1.5	0.25	0.5	0.01	0.01	7	400	437.660142723529	0.999458968837597	0.999805211052842	0.999805211052842	1	1	346	NA	0	0	0	0	NA	0	0	0	0	NA
1-10	45	0.5	1.5	0.25	0.5	0.01	0.01	5	400	353.202243348133	0.999510651447645	0.999810333388212	0.999810333388212	0.99749373433584	2	381	NA	0	0	0	0	NA	0	0	0	2	NA
1-10	450	0.5	1.5	0.25	0.5	0.01	0.01	3	400	678.395700220528	0.999988770481638	0.999982326977116	0.999982326977116	1	1	238	NA	0	0	0	0	NA	0	0	0	0	NA
1-10	451	0.5	1.5	0.25	0.5	0.01	0.01	7	400	402.069614150356	0.996777827939726	0.997103783967573	0.997103783967573	0.99749373433584	1	349	NA	1	1	1	1	NA	0	0	0	0	NA
1-10	452	0.5	1.5	0.25	0.5	0.01	0.01	5	400	634.49973540707	0.999967577708184	0.99996605787556	0.99996605787556	1	1	255	NA	0	0	0	0	NA	0	0	0	0	NA
1-10	453	0.5	1.5	0.25	0.5	0.01	0.01	4	400	385.072872639541	0.999457610496076	0.999758796174163	0.999758796174163	1	1	388	NA	0	0	0	0	NA	0	0	0	0	NA
1-10	454	0.5	1.5	0.25	0.5	0.01	0.01	6	400	350.801515369147	0.998764122315035	0.999707751081479	0.999707751081479	0.99749373433584	2	388	NA	0	0	0	0	NA	0	0	0	2	NA
1-10	455	0.5	1.5	0.25	0.5	0.01	0.01	4	400	433.730163454439	0.999512893676028	0.999626115066851	0.999626115066851	1	1	341	NA	0	0	0	0	NA	0	0	0	0	NA
1-10	456	0.5	1.5	0.25	0.5	0.01	0.01	6	400	691.266633458685	0.999969334252699	0.99996886508418	0.99996886508418	0.99749373433584	2	233	NA	0	0	0	0	NA	0	0	0	2	NA
1-10	457	0.5	1.5	0.25	0.5	0.01	0.01	5	400	361.744466618046	0.999684855223146	0.999953501471119	0.999953501471119	1	1	382	NA	0	0	0	0	NA	0	0	0	0	NA
1-10	458	0.5	1.5	0.25	0.5	0.01	0.01	8	400	848.711669746144	0.99997119182576	0.99993558450082	0.99993558450082	1	1	133	NA	0	0	0	0	NA	0	0	0	0	NA
1-10	459	0.5	1.5	0.25	0.5	0.01	0.01	7	400	628.405717966815	0.999745999571447	0.999743709549676	0.999743709549676	1	1	230	NA	0	0	0	0	NA	0	0	0	0	NA
1-10	46	0.5	1.5	0.25	0.5	0.01	0.01	6	400	684.427841430043	0.999303473354775	0.99971296086562	0.99971296086562	1	1	224	NA	0	0	0	0	NA	0	0	0	0	NA
1-10	460	0.5	1.5	0.25	0.5	0.01	0.01	6	400	301.425974693774	0.997468588425495	0.999561350134858	0.999561350134858	0.99874686716792	2	389	NA	1	0	0	0	NA	0	0	1	1	NA
1-10	461	0.5	1.5	0.25	0.5	0.01	0.01	8	400	336.272607471421	0.997587499416081	0.99953027039562	0.99953027039562	1	1	390	NA	0	0	0	0	NA	2	0	0	0	NA
1-10	462	0.5	1.5	0.25	0.5	0.01	0.01	5	400	572.834724390787	0.999878951251065	0.999843053514156	0.999843053514156	1	1	264	NA	0	0	0	0	NA	0	0	0	0	NA
1-10	463	0.5	1.5	0.25	0.5	0.01	0.01	9	400	874.375565499818	0.997392099977097	0.997337573392494	0.997337573392494	0.99749373433584	1	145	NA	1	1	1	1	NA	0	0	0	0	NA
1-10	464	0.5	1.5	0.25	0.5	0.01	0.01	5	400	500.278067372412	0.999782957425	0.999851390879099	0.999851390879099	1	1	347	NA	0	0	0	0	NA	0	0	0	0	NA
1-10	465	0.5	1.5	0.25	0.5	0.01	0.01	7	400	803.634422152888	0.999945650361496	0.999895406207217	0.999895406207217	1	1	170	NA	0	0	0	0	NA	0	0	0	0	NA
1-10	466	0.5	1.5	0.25	0.5	0.01	0.01	4	400	361.596808007027	0.999724517868171	0.999936558557763	0.999936558557763	1	1	387	NA	0	0	0	0	NA	0	0	0	0	NA
1-10	467	0.5	1.5	0.25	0.5	0.01	0.01	7	400	827.046252507683	0.999978517971011	0.999974492942451	0.999974492942451	1	1	150	NA	0	0	0	0	NA	0	0	0	0	NA
1-10	468	0.5	1.5	0.25	0.5	0.01	0.01	2	400	452.735096656472	0.999988213135086	0.999993311775146	0.999993311775146	1	1	347	NA	0	0	0	0	NA	0	0	0	0	NA
1-10	469	0.5	1.5	0.25	0.5	0.01	0.01	5	400	622.131021413077	0.999940986917405	0.999892088518416	0.999892088518416	1	1	240	NA	0	0	0	0	NA	0	0	0	0	NA
1-10	47	0.5	1.5	0.25	0.5	0.01	0.01	11	400	877.619035678487	0.998296518280529	0.999113706870835	0.999113706870835	0.99749373433584	2	116	NA	0	0	0	0	NA	0	0	0	2	NA
1-10	470	0.5	1.5	0.25	0.5	0.01	0.01	7	400	696.55361073342	0.999217772429277	0.999239828922585	0.999239828922585	1	1	159	NA	0	0	0	0	NA	0	0	0	0	NA
1-10	471	0.5	1.5	0.25	0.5	0.01	0.01	6	400	513.055859520462	0.997351511951174	0.997415594662994	0.997415594662994	0.996240601503759	2	292	NA	1	1	1	1	NA	0	0	0	1	NA
1-10	472	0.5	1.5	0.25	0.5	0.01	0.01	10	400	883.953046545744	0.999097736510818	0.999496846536222	0.999496846536222	1	1	150	NA	0	0	0	0	NA	0	0	0	0	NA
1-10	473	0.5	1.5	0.25	0.5	0.01	0.01	5	400	614.74503142096	0.999863850775577	0.999960554349661	0.999960554349661	1	1	264	NA	0	0	0	0	NA	0	0	0	0	NA
1-10	474	0.5	1.5	0.25	0.5	0.01	0.01	9	400	590.433806049715	0.994724171775592	0.994850891173818	0.994850891173818	0.994987468671679	1	270	NA	2	2	2	2	NA	0	0	0	0	NA
1-10	475	0.5	1.5	0.25	0.5	0.01	0.01	4	400	475.568999275026	0.999956163240607	0.999967913370048	0.999967913370048	1	1	345	NA	0	0	0	0	NA	0	0	0	0	NA
1-10	476	0.5	1.5	0.25	0.5	0.01	0.01	6	400	786.951305826402	0.999978583205858	0.99998607078916	0.99998607078916	1	1	171	NA	0	0	0	0	NA	0	0	0	0	NA
1-10	477	0.5	1.5	0.25	0.5	0.01	0.01	3	400	343.918073634519	0.999873371583371	0.999912752938336	0.999912752938336	1	1	388	NA	0	0	0	0	NA	0	0	0	0	NA
1-10	478	0.5	1.5	0.25	0.5	0.01	0.01	5	400	414.407870610245	0.999604079366818	0.999915291462142	0.999915291462142	1	1	341	NA	0	0	0	0	NA	0	0	0	0	NA
1-10	479	0.5	1.5	0.25	0.5	0.01	0.01	8	400	785.336572298136	0.999058126118295	0.999266397027957	0.999266397027957	0.994987468671679	4	109	NA	0	0	0	0	NA	0	0	0	4	NA
1-10	48	0.5	1.5	0.25	0.5	0.01	0.01	5	400	465.466515217182	0.999332689141387	0.999457371538359	0.999457371538359	0.99749373433584	2	325	NA	0	0	0	0	NA	0	0	0	2	NA
1-10	480	0.5	1.5	0.25	0.5	0.01	0.01	7	400	575.50279649836	0.999536290779843	0.99945352996875	0.99945352996875	1	1	270	NA	0	0	0	0	NA	0	0	0	0	NA
1-10	481	0.5	1.5	0.25	0.5	0.01	0.01	7	400	830.36232003617	0.999973274181839	0.999972515131547	0.999972515131547	1	1	148	NA	0	0	0	0	NA	0	0	0	0	NA
1-10	482	0.5	1.5	0.25	0.5	0.01	0.01	6	400	937.976178363562	0.981778615815056	0.999794204688545	0.999794204688545	1	1	13	NA	0	0	0	0	NA	4	0	0	0	NA
1-10	483	0.5	1.5	0.25	0.5	0.01	0.01	6	400	746.692826137806	0.999898541285819	0.999911290580121	0.999911290580121	1	1	204	NA	0	0	0	0	NA	0	0	0	0	NA
1-10	484	0.5	1.5	0.25	0.5	0.01	0.01	4	400	315.808282953041	0.999233654401716	0.999649475179536	0.999649475179536	0.99874686716792	2	393	NA	0	0	0	0	NA	0	0	0	1	NA
1-10	485	0.5	1.5	0.25	0.5	0.01	0.01	3	400	381.820717313839	0.999873188539206	0.999954858468364	0.999954858468364	1	1	348	NA	0	0	0	0	NA	0	0	0	0	NA
1-10	486	0.5	1.5	0.25	0.5	0.01	0.01	7	400	839.239281213109	0.998809061781065	0.9994870533333	0.9994870533333	1	1	148	NA	0	0	0	0	NA	1	0	0	0	NA
1-10	487	0.5	1.5	0.25	0.5	0.01	0.01	7	400	709.516440953491	0.997490505694024	0.997566772654872	0.997566772654872	0.99749373433584	1	158	NA	1	1	1	1	NA	0	0	0	0	NA
1-10	488	0.5	1.5	0.25	0.5	0.01	0.01	9	400	577.115003656723	0.996659755506463	0.996803435138752	0.996803435138752	0.994987468671679	2	268	NA	1	1	1	1	NA	0	0	0	2	NA
1-10	489	0.5	1.5	0.25	0.5	0.01	0.01	5	400	567.909598525372	0.997943110746238	0.997629483179183	0.997629483179183	0.99749373433584	1	251	NA	1	1	1	1	NA	0	0	0	0	NA
1-10	49	0.5	1.5	0.25	0.5	0.01	0.01	5	400	566.366703142762	0.999695206764194	0.999916932542217	0.999916932542217	1	1	306	NA	0	0	0	0	NA	0	0	0	0	NA
1-10	490	0.5	1.5	0.25	0.5	0.01	0.01	6	400	670.02432420743	0.999995844508496	0.999997309866971	0.999997309866971	1	1	218	NA	0	0	0	0	NA	0	0	0	0	NA
1-10	491	0.5	1.5	0.25	0.5	0.01	0.01	8	400	572.838832812029	0.99934340709436	0.999508922548671	0.999508922548671	1	1	299	NA	0	0	0	0	NA	0	0	0	0	NA
1-10	492	0.5	1.5	0.25	0.5	0.01	0.01	5	400	566.062529079009	0.999906573420608	0.999951700158119	0.999951700158119	1	1	254	NA	0	0	0	0	NA	0	0	0	0	NA
1-10	493	0.5	1.5	0.25	0.5	0.01	0.01	5	400	439.553037847535	0.999052828835012	0.997656581100913	0.997656581100913	0.99874686716792	2	330	NA	0	0	0	0	NA	0	1	0	1	NA
1-10	495	0.5	1.5	0.25	0.5	0.01	0.01	9	400	899.406662486273	0.997375795739784	0.997293688161131	0.997293688161131	0.99749373433584	1	108	NA	1	1	1	1	NA	0	0	0	0	NA
1-10	496	0.5	1.5	0.25	0.5	0.01	0.01	5	400	358.622509175734	0.999541626074593	0.999865434806745	0.999865434806745	1	1	379	NA	0	0	0	0	NA	0	0	0	0	NA
1-10	497	0.5	1.5	0.25	0.5	0.01	0.01	4	400	458.817790286367	0.999858991975478	0.999878723512405	0.999878723512405	1	1	331	NA	0	0	0	0	NA	0	0	0	0	NA
1-10	498	0.5	1.5	0.25	0.5	0.01	0.01	9	400	501.001166582354	0.998693374339887	0.999507534826376	0.999507534826376	0.99749373433584	2	279	NA	0	0	0	0	NA	0	0	0	2	NA
1-10	499	0.5	1.5	0.25	0.5	0.01	0.01	8	400	883.797160795686	0.999984307871525	0.999986145240027	0.999986145240027	1	1	98	NA	0	0	0	0	NA	0	0	0	0	NA
1-10	5	0.5	1.5	0.25	0.5	0.01	0.01	6	400	557.37114118083	0.997402965539584	0.997444728628372	0.997444728628372	0.99749373433584	1	269	NA	1	1	1	1	NA	0	0	0	0	NA
1-10	50	0.5	1.5	0.25	0.5	0.01	0.01	3	400	333.127973075362	0.989297372306216	0.999838532285595	0.999838532285595	1	1	397	NA	0	0	0	0	NA	4	0	0	0	NA
1-10	500	0.5	1.5	0.25	0.5	0.01	0.01	5	400	609.422750525088	0.999801245558025	0.99988209532508	0.99988209532508	1	1	251	NA	0	0	0	0	NA	0	0	0	0	NA
1-10	501	0.5	1.5	0.25	0.5	0.01	0.01	7	400	780.010252545049	0.999757177898794	0.999857297808885	0.999857297808885	1	1	195	NA	0	0	0	0	NA	0	0	0	0	NA
1-10	51	0.5	1.5	0.25	0.5	0.01	0.01	5	400	562.947068875899	0.999929969815422	0.999883554082571	0.999883554082571	1	1	255	NA	0	0	0	0	NA	0	0	0	0	NA
1-10	52	0.5	1.5	0.25	0.5	0.01	0.01	2	400	449.914842578132	0.999886477654652	0.999981013324151	0.999981013324151	1	1	336	NA	0	0	0	0	NA	0	0	0	0	NA
1-10	53	0.5	1.5	0.25	0.5	0.01	0.01	6	400	429.2438023311	0.999859734186438	0.999852346052025	0.999852346052025	1	1	355	NA	0	0	0	0	NA	0	0	0	0	NA
1-10	54	0.5	1.5	0.25	0.5	0.01	0.01	5	400	848.750273332524	0.999983528593504	0.999981613175163	0.999981613175163	1	1	162	NA	0	0	0	0	NA	0	0	0	0	NA
1-10	55	0.5	1.5	0.25	0.5	0.01	0.01	4	400	586.475552886349	0.999954725190554	0.999989319658417	0.999989319658417	1	1	279	NA	0	0	0	0	NA	0	0	0	0	NA
1-10	56	0.5	1.5	0.25	0.5	0.01	0.01	5	400	724.135397939742	0.999694197653414	0.999885188050891	0.999885188050891	1	1	205	NA	0	0	0	0	NA	0	0	0	0	NA
1-10	57	0.5	1.5	0.25	0.5	0.01	0.01	7	400	444.908036142658	0.999572916957157	0.998964742262188	0.998964742262188	0.99749373433584	3	348	NA	0	0	0	0	NA	0	1	0	2	NA
1-10	58	0.5	1.5	0.25	0.5	0.01	0.01	7	400	673.919874873009	0.997222589221511	0.997833449267918	0.997833449267918	0.99749373433584	2	217	NA	0	0	0	0	NA	1	0	2	2	NA
1-10	59	0.5	1.5	0.25	0.5	0.01	0.01	8	400	744.968173146113	0.998355925200428	0.999587798938011	0.999587798938011	1	1	169	NA	0	0	0	0	NA	1	0	0	0	NA
1-10	6	0.5	1.5	0.25	0.5	0.01	0.01	6	400	372.739488222882	0.999834477942898	0.99982168722689	0.99982168722689	1	1	377	NA	0	0	0	0	NA	0	0	0	0	NA
1-10	60	0.5	1.5	0.25	0.5	0.01	0.01	12	400	754.101290974087	0.9988663068875	0.99933952200504	0.99933952200504	0.99749373433584	2	142	NA	0	0	0	0	NA	0	0	0	2	NA
1-10	61	0.5	1.5	0.25	0.5	0.01	0.01	7	400	759.874931368085	0.999344202367228	0.999647111962247	0.999647111962247	0.99749373433584	2	191	NA	0	0	0	0	NA	0	0	0	2	NA
1-10	62	0.5	1.5	0.25	0.5	0.01	0.01	3	400	396.98615407392	0.999894616695127	0.999963585726085	0.999963585726085	1	1	372	NA	0	0	0	0	NA	0	0	0	0	NA
1-10	63	0.5	1.5	0.25	0.5	0.01	0.01	9	400	960.044477743136	0.999465692903082	0.999528361611278	0.999528361611278	1	1	74	NA	0	0	0	0	NA	0	0	1	0	NA
1-10	64	0.5	1.5	0.25	0.5	0.01	0.01	6	400	1007.03043638386	0.999960326414503	0.999927186056804	0.999927186056804	1	1	75	NA	0	0	0	0	NA	0	0	0	0	NA
1-10	65	0.5	1.5	0.25	0.5	0.01	0.01	3	400	634.480595496095	0.999981231264203	0.999962588275721	0.999962588275721	1	1	221	NA	0	0	0	0	NA	0	0	0	0	NA
1-10	66	0.5	1.5	0.25	0.5	0.01	0.01	5	400	621.629345992624	0.999724325046247	0.999808328521093	0.999808328521093	1	1	226	NA	0	0	0	0	NA	0	0	0	0	NA
1-10	67	0.5	1.5	0.25	0.5	0.01	0.01	5	400	770.921229646851	0.998773313878075	0.999680695370498	0.999680695370498	1	1	144	NA	0	0	0	0	NA	1	0	0	0	NA
1-10	68	0.5	1.5	0.25	0.5	0.01	0.01	3	400	373.328934675581	0.999965914809999	0.999976814449257	0.999976814449257	1	1	380	NA	0	0	0	0	NA	0	0	0	0	NA
1-10	69	0.5	1.5	0.25	0.5	0.01	0.01	2	400	303.822121870646	0.998653956693989	0.998671853155546	0.998671853155546	1	1	394	NA	0	0	0	0	NA	1	1	0	0	NA
1-10	7	0.5	1.5	0.25	0.5	0.01	0.01	5	400	344.394040658969	0.997493713478895	0.999236309937163	0.999236309937163	0.99874686716792	2	378	NA	1	0	0	0	NA	0	0	1	1	NA
1-10	70	0.5	1.5	0.25	0.5	0.01	0.01	7	400	531.391282576557	0.997879844524007	0.998886853632874	0.998886853632874	1	1	288	NA	0	0	0	0	NA	0	0	0	0	NA
1-10	71	0.5	1.5	0.25	0.5	0.01	0.01	8	400	431.602679979481	0.998942920072558	0.999900056556904	0.999900056556904	1	1	321	NA	0	0	0	0	NA	0	0	0	0	NA
1-10	72	0.5	1.5	0.25	0.5	0.01	0.01	7	400	334.469477790944	0.998761621386254	0.9993485751579	0.9993485751579	0.996240601503759	3	371	NA	0	0	0	0	NA	0	0	0	3	NA
1-10	73	0.5	1.5	0.25	0.5	0.01	0.01	7	400	614.858326300037	0.999340809855435	0.999824931546142	0.999824931546142	1	1	228	NA	0	0	0	0	NA	0	0	0	0	NA
1-10	74	0.5	1.5	0.25	0.5	0.01	0.01	6	400	384.972426158222	0.998807823951837	0.999617409651624	0.999617409651624	0.99874686716792	2	388	NA	0	0	0	0	NA	1	0	0	1	NA
1-10	75	0.5	1.5	0.25	0.5	0.01	0.01	8	400	721.02903703446	0.998001702918918	0.998768165656005	0.998768165656005	0.99749373433584	2	199	NA	0	0	0	0	NA	0	0	0	2	NA
1-10	76	0.5	1.5	0.25	0.5	0.01	0.01	4	400	479.263867460416	0.999911300266439	0.999967402812874	0.999967402812874	1	1	334	NA	0	0	0	0	NA	0	0	0	0	NA
1-10	77	0.5	1.5	0.25	0.5	0.01	0.01	10	400	821.895946982885	0.999938072878775	0.999933071009564	0.999933071009564	1	1	120	NA	0	0	0	0	NA	0	0	0	0	NA
1-10	78	0.5	1.5	0.25	0.5	0.01	0.01	8	400	378.186782669948	0.99899053740433	0.999059203516869	0.999059203516869	1	1	376	NA	0	0	0	0	NA	0	0	0	0	NA
1-10	79	0.5	1.5	0.25	0.5	0.01	0.01	7	400	347.691827619044	0.997116176015842	0.995868781143105	0.995868781143105	0.996240601503759	3	384	NA	0	2	0	0	NA	2	0	2	3	NA
1-10	8	0.5	1.5	0.25	0.5	0.01	0.01	6	400	777.108317555672	0.999997339276937	0.99999701987172	0.99999701987172	1	1	181	NA	0	0	0	0	NA	0	0	0	0	NA
1-10	80	0.5	1.5	0.25	0.5	0.01	0.01	7	400	655.302524141397	0.997288372844303	0.997311295891545	0.997311295891545	0.99749373433584	1	265	NA	1	1	1	1	NA	0	0	0	0	NA
1-10	81	0.5	1.5	0.25	0.5	0.01	0.01	2	400	466.292814519454	0.999863127911837	0.999856661101857	0.999856661101857	1	1	359	NA	0	0	0	0	NA	0	0	0	0	NA
1-10	82	0.5	1.5	0.25	0.5	0.01	0.01	5	400	371.779026983947	0.999603634814145	0.999920533654299	0.999920533654299	1	1	370	NA	0	0	0	0	NA	0	0	0	0	NA
1-10	83	0.5	1.5	0.25	0.5	0.01	0.01	4	400	508.611971669168	0.999899731616755	0.999953973894822	0.999953973894822	1	1	313	NA	0	0	0	0	NA	0	0	0	0	NA
1-10	84	0.5	1.5	0.25	0.5	0.01	0.01	6	400	324.506096564293	0.99999712210512	0.999993386284873	0.999993386284873	1	1	389	NA	0	0	0	0	NA	0	0	0	0	NA
1-10	85	0.5	1.5	0.25	0.5	0.01	0.01	7	400	416.003740720583	0.999848093286062	0.99994854646878	0.99994854646878	1	1	366	NA	0	0	0	0	NA	0	0	0	0	NA
1-10	86	0.5	1.5	0.25	0.5	0.01	0.01	4	400	453.702318650645	0.999857209517795	0.9999708561502	0.9999708561502	1	1	362	NA	0	0	0	0	NA	0	0	0	0	NA
1-10	87	0.5	1.5	0.25	0.5	0.01	0.01	8	400	575.116104665164	0.999562505767755	0.999710601313799	0.999710601313799	1	1	240	NA	0	0	0	0	NA	0	0	0	0	NA
1-10	88	0.5	1.5	0.25	0.5	0.01	0.01	3	400	365.061965924259	0.999859563331746	0.99975396802626	0.99975396802626	0.99874686716792	2	335	NA	0	0	0	0	NA	0	0	0	1	NA
1-10	89	0.5	1.5	0.25	0.5	0.01	0.01	5	400	601.467963728691	0.999897904989513	0.999955523127739	0.999955523127739	1	1	245	NA	0	0	0	0	NA	0	0	0	0	NA
1-10	9	0.5	1.5	0.25	0.5	0.01	0.01	6	400	638.43007795954	0.99987259319978	0.999904934493649	0.999904934493649	1	1	247	NA	0	0	0	0	NA	0	0	0	0	NA
1-10	90	0.5	1.5	0.25	0.5	0.01	0.01	6	400	554.046773459242	0.99989740993252	0.999898622224213	0.999898622224213	1	1	252	NA	0	0	0	0	NA	0	0	0	0	NA
1-10	91	0.5	1.5	0.25	0.5	0.01	0.01	7	400	603.984546943054	0.99741865164173	0.997501969875572	0.997501969875572	0.99749373433584	1	262	NA	1	1	1	1	NA	0	0	0	0	NA
1-10	92	0.5	1.5	0.25	0.5	0.01	0.01	8	400	429.386105307489	0.999759893231316	0.999948390646706	0.999948390646706	1	1	338	NA	0	0	0	0	NA	0	0	0	0	NA
1-10	93	0.5	1.5	0.25	0.5	0.01	0.01	7	400	560.48837779753	0.999760698197965	0.999833462016229	0.999833462016229	1	1	214	NA	0	0	0	0	NA	0	0	0	0	NA
1-10	94	0.5	1.5	0.25	0.5	0.01	0.01	8	400	967.50202384488	0.997102081347081	0.995876850885734	0.995876850885734	0.99749373433584	2	103	NA	0	0	1	0	NA	1	3	1	2	NA
1-10	95	0.5	1.5	0.25	0.5	0.01	0.01	10	400	714.35770414337	0.992116224299912	0.993426283278498	0.993426283278498	0.992481203007519	4	235	NA	3	1	1	1	NA	0	2	2	4	NA
1-10	96	0.5	1.5	0.25	0.5	0.01	0.01	4	400	499.759378494316	0.99982981139196	0.999955769523672	0.999955769523672	1	1	323	NA	0	0	0	0	NA	0	0	0	0	NA
1-10	97	0.5	1.5	0.25	0.5	0.01	0.01	7	400	459.240751590648	0.997738319772101	0.99979864762204	0.99979864762204	0.99749373433584	2	297	NA	0	0	0	0	NA	2	0	0	2	NA
1-10	98	0.5	1.5	0.25	0.5	0.01	0.01	12	400	433.800009103014	0.997375451665588	0.999607309804567	0.999607309804567	0.99749373433584	1	353	NA	0	0	0	1	NA	1	0	0	0	NA
1-10	99	0.5	1.5	0.25	0.5	0.01	0.01	4	400	593.488467361022	0.999987148689893	0.999992097070179	0.999992097070179	1	1	258	NA	0	0	0	0	NA	0	0	0	0	NA
1-101	1	0.5	1.5	0.01	0.25	0.01	0.1	15	400	674.002735093132	0.991321325078572	0.993006035755395	0.993006035755395	0.994987468671679	1	134	NA	3	3	3	2	NA	0	0	0	0	NA
1-101	10	0.5	1.5	0.01	0.25	0.01	0.1	2	400	698.615305758062	0.999997163403118	0.999996910662453	0.999996910662453	1	1	26	NA	0	0	0	0	NA	0	0	0	0	NA
1-101	100	0.5	1.5	0.01	0.25	0.01	0.1	23	400	635.677240692726	0.965376610038772	0.962189029206771	0.962189029206771	0.992481203007519	4	77	NA	10	11	2	1	NA	2	2	0	4	NA
1-101	101	0.5	1.5	0.01	0.25	0.01	0.1	39	400	511.811442745914	0.986342218167321	0.991115908057475	0.991115908057475	0.959899749373434	12	199	NA	2	0	2	12	NA	1	3	1	8	NA
1-101	102	0.5	1.5	0.01	0.25	0.01	0.1	3	400	780.520671875172	0.988569362043968	0.999976674254049	0.999976674254049	1	1	9	NA	0	0	0	0	NA	3	0	0	0	NA
1-101	103	0.5	1.5	0.01	0.25	0.01	0.1	29	400	526.518987632879	0.969866630321262	0.995505413455706	0.995505413455706	0.979949874686717	3	208	NA	9	0	1	6	NA	3	2	1	4	NA
1-101	104	0.5	1.5	0.01	0.25	0.01	0.1	25	400	420.889240281345	0.992250943400163	0.992069687909569	0.992069687909569	0.992481203007519	1	259	NA	3	3	3	3	NA	0	0	0	0	NA
1-101	105	0.5	1.5	0.01	0.25	0.01	0.1	6	400	817.833306836118	0.998353100440403	0.998660136154463	0.998660136154463	0.99749373433584	2	32	NA	0	0	0	0	NA	0	0	0	2	NA
1-101	106	0.5	1.5	0.01	0.25	0.01	0.1	15	400	536.14444594834	0.99594367827842	0.997629524876245	0.997629524876245	0.996240601503759	4	217	NA	0	0	0	0	NA	1	0	0	3	NA
1-101	107	0.5	1.5	0.01	0.25	0.01	0.1	19	400	670.141722168781	0.992589435522026	0.993853182490021	0.993853182490021	0.988721804511278	4	144	NA	2	2	2	2	NA	0	0	0	5	NA
1-101	108	0.5	1.5	0.01	0.25	0.01	0.1	11	400	760.4027207882	0.993966993134005	0.994647590802955	0.994647590802955	0.992481203007519	2	48	NA	1	1	1	2	NA	1	1	1	2	NA
1-101	109	0.5	1.5	0.01	0.25	0.01	0.1	21	400	594.440739912458	0.992808683902285	0.993452669194309	0.993452669194309	0.992481203007519	2	203	NA	2	2	2	2	NA	1	0	0	2	NA
1-101	11	0.5	1.5	0.01	0.25	0.01	0.1	11	400	756.212163329819	0.99503562784258	0.996075969135288	0.996075969135288	0.99749373433584	2	60	NA	1	1	0	0	NA	0	0	1	2	NA
1-101	110	0.5	1.5	0.01	0.25	0.01	0.1	33	400	360.413955395278	0.990512475855277	0.990645681271654	0.990645681271654	0.981203007518797	2	343	NA	3	2	2	6	NA	1	1	2	3	NA
1-101	111	0.5	1.5	0.01	0.25	0.01	0.1	11	400	719.388112692143	0.995763650131416	0.996369053623053	0.996369053623053	0.989974937343358	1	44	NA	1	1	1	4	NA	0	0	0	0	NA
1-101	112	0.5	1.5	0.01	0.25	0.01	0.1	1	400	810.867440172899	0.999999750605218	0.999999601601458	0.999999601601458	1	1	2	NA	0	0	0	0	NA	0	0	0	0	NA
1-101	113	0.5	1.5	0.01	0.25	0.01	0.1	26	400	542.954215377031	0.989313177844703	0.990901374956907	0.990901374956907	0.984962406015038	4	175	NA	2	2	2	4	NA	2	1	2	4	NA
1-101	114	0.5	1.5	0.01	0.25	0.01	0.1	20	400	599.682630599403	0.992930532529691	0.995050769398058	0.995050769398058	0.984962406015038	2	151	NA	0	0	1	5	NA	3	1	4	2	NA
1-101	115	0.5	1.5	0.01	0.25	0.01	0.1	17	400	509.087410255441	0.997383659198605	0.998673304480635	0.998673304480635	0.99749373433584	2	187	NA	0	0	0	0	NA	0	0	0	2	NA
1-101	116	0.5	1.5	0.01	0.25	0.01	0.1	27	400	291.334469554467	0.978600457386	0.990480799600143	0.990480799600143	0.989974937343358	12	364	NA	4	0	0	0	NA	4	2	0	8	NA
1-101	117	0.5	1.5	0.01	0.25	0.01	0.1	6	400	818.417259958963	0.999251919210918	0.99975791970823	0.99975791970823	1	1	26	NA	0	0	0	0	NA	0	0	0	0	NA
1-101	118	0.5	1.5	0.01	0.25	0.01	0.1	8	400	778.652383035634	0.989676590559092	0.993338896149834	0.993338896149834	1	1	19	NA	0	0	0	0	NA	3	0	0	0	NA
1-101	119	0.5	1.5	0.01	0.25	0.01	0.1	8	400	727.410480209492	0.998949680669537	0.999390950793687	0.999390950793687	1	1	68	NA	0	0	0	0	NA	0	0	0	0	NA
1-101	12	0.5	1.5	0.01	0.25	0.01	0.1	4	400	770.284103926741	0.998747567024832	0.999718333782937	0.999718333782937	0.994987468671679	2	19	NA	0	0	0	0	NA	0	0	0	4	NA
1-101	120	0.5	1.5	0.01	0.25	0.01	0.1	22	400	461.470104686394	0.992894251908171	0.996090694989201	0.996090694989201	0.988721804511278	2	236	NA	2	1	1	4	NA	0	0	0	1	NA
1-101	121	0.5	1.5	0.01	0.25	0.01	0.1	11	400	772.622119961628	0.99751636032755	0.998901673099532	0.998901673099532	1	1	65	NA	0	0	0	0	NA	0	0	0	0	NA
1-101	122	0.5	1.5	0.01	0.25	0.01	0.1	13	400	645.363532137159	0.997008012033667	0.99802036380543	0.99802036380543	0.982456140350877	3	90	NA	0	0	0	5	NA	0	0	0	4	NA
1-101	123	0.5	1.5	0.01	0.25	0.01	0.1	5	400	759.506898036057	0.994984027195921	0.9830398942924	0.9830398942924	1	1	1	NA	0	2	0	0	NA	2	4	0	0	NA
1-101	124	0.5	1.5	0.01	0.25	0.01	0.1	12	400	760.991868516524	0.984481265252176	0.986903847400216	0.986903847400216	0.99749373433584	1	15	NA	4	4	1	1	NA	1	0	3	0	NA
1-101	125	0.5	1.5	0.01	0.25	0.01	0.1	28	400	602.493805231292	0.994662831419963	0.995307949584038	0.995307949584038	0.994987468671679	2	141	NA	1	1	1	1	NA	0	0	0	2	NA
1-101	126	0.5	1.5	0.01	0.25	0.01	0.1	34	400	338.227516342063	0.984311973153317	0.992658262107912	0.992658262107912	0.987468671679198	20	348	NA	5	0	3	1	NA	2	5	4	8	NA
1-101	127	0.5	1.5	0.01	0.25	0.01	0.1	13	400	645.53515458411	0.992808628117303	0.997906596390626	0.997906596390626	0.994987468671679	2	130	NA	0	0	0	1	NA	4	1	1	2	NA
1-101	128	0.5	1.5	0.01	0.25	0.01	0.1	28	400	536.951562168869	0.972970353155148	0.985187624311105	0.985187624311105	0.964912280701754	3	233	NA	10	3	3	6	NA	2	4	5	16	NA
1-101	129	0.5	1.5	0.01	0.25	0.01	0.1	15	400	533.071892927307	0.996536512809621	0.996848878898404	0.996848878898404	0.992481203007519	4	173	NA	1	1	1	1	NA	0	0	0	4	NA
1-101	13	0.5	1.5	0.01	0.25	0.01	0.1	9	400	756.949011616507	0.995391665817408	0.995414147405455	0.995414147405455	0.994987468671679	1	20	NA	1	1	2	2	NA	1	1	0	0	NA
1-101	130	0.5	1.5	0.01	0.25	0.01	0.1	20	400	526.849461469139	0.998721487353027	0.999383966607612	0.999383966607612	1	1	186	NA	0	0	0	0	NA	0	0	0	0	NA
1-101	131	0.5	1.5	0.01	0.25	0.01	0.1	8	400	709.003277455911	0.993843485862116	0.997097557609306	0.997097557609306	0.994987468671679	3	60	NA	0	0	0	0	NA	2	1	1	4	NA
1-101	132	0.5	1.5	0.01	0.25	0.01	0.1	14	400	709.108692069556	0.994706976296198	0.998034109830494	0.998034109830494	1	1	61	NA	0	0	0	0	NA	1	0	0	0	NA
1-101	133	0.5	1.5	0.01	0.25	0.01	0.1	27	400	316.207358073781	0.992038999296457	0.996193153195994	0.996193153195994	0.992481203007519	4	349	NA	3	0	0	0	NA	0	0	3	6	NA
1-101	134	0.5	1.5	0.01	0.25	0.01	0.1	9	400	745.334236539258	0.996354365406697	0.997593387545923	0.997593387545923	1	1	17	NA	0	0	0	0	NA	0	0	0	0	NA
1-101	135	0.5	1.5	0.01	0.25	0.01	0.1	34	400	369.475353679173	0.979490610628414	0.987567155460577	0.987567155460577	0.974937343358396	8	322	NA	5	3	3	7	NA	6	2	3	6	NA
1-101	136	0.5	1.5	0.01	0.25	0.01	0.1	19	400	492.12718539991	0.995435112200106	0.99621632016182	0.99621632016182	0.99749373433584	1	235	NA	1	1	1	1	NA	1	0	1	0	NA
1-101	137	0.5	1.5	0.01	0.25	0.01	0.1	13	400	549.182705152073	0.995737569780553	0.996090632088553	0.996090632088553	0.994987468671679	1	166	NA	1	1	1	2	NA	1	1	1	0	NA
1-101	138	0.5	1.5	0.01	0.25	0.01	0.1	36	400	396.608867708084	0.973545432325919	0.974080188396591	0.974080188396591	0.977443609022556	4	302	NA	8	7	3	7	NA	2	4	7	4	NA
1-101	139	0.5	1.5	0.01	0.25	0.01	0.1	8	400	709.977146949916	0.999650615696926	0.999786350648259	0.999786350648259	1	1	50	NA	0	0	0	0	NA	0	0	0	0	NA
1-101	14	0.5	1.5	0.01	0.25	0.01	0.1	20	400	479.641893949049	0.997445732676252	0.999082109210301	0.999082109210301	0.99749373433584	2	255	NA	0	0	0	0	NA	1	0	0	2	NA
1-101	140	0.5	1.5	0.01	0.25	0.01	0.1	25	400	364.687046134696	0.992858207448075	0.994040126574993	0.994040126574993	0.982456140350877	21	312	NA	1	1	1	1	NA	0	0	0	12	NA
1-101	141	0.5	1.5	0.01	0.25	0.01	0.1	15	400	615.52077437737	0.99641571542829	0.996477101838299	0.996477101838299	0.99749373433584	1	130	NA	1	1	1	1	NA	0	0	0	0	NA
1-101	142	0.5	1.5	0.01	0.25	0.01	0.1	12	400	695.323400475773	0.993960538159648	0.996066701526783	0.996066701526783	0.99749373433584	1	96	NA	1	1	1	1	NA	2	0	0	0	NA
1-101	143	0.5	1.5	0.01	0.25	0.01	0.1	13	400	688.518664096582	0.992882605837762	0.992816873750966	0.992816873750966	0.992481203007519	1	120	NA	2	3	2	3	NA	1	0	1	0	NA
1-101	144	0.5	1.5	0.01	0.25	0.01	0.1	24	400	570.069961974355	0.985516172433595	0.98879058390669	0.98879058390669	0.987468671679198	8	114	NA	3	3	3	2	NA	1	2	2	6	NA
1-101	145	0.5	1.5	0.01	0.25	0.01	0.1	14	400	731.373276323347	0.996645910075141	0.996943261008613	0.996943261008613	0.99749373433584	1	76	NA	1	1	1	1	NA	0	0	0	0	NA
1-101	146	0.5	1.5	0.01	0.25	0.01	0.1	5	400	819.18527001559	0.999996567616641	0.999996519572437	0.999996519572437	1	1	29	NA	0	0	0	0	NA	0	0	0	0	NA
1-101	147	0.5	1.5	0.01	0.25	0.01	0.1	14	400	729.334773371269	0.997375905062384	0.998571168706952	0.998571168706952	0.984962406015038	14	99	NA	0	0	0	0	NA	0	0	0	12	NA
1-101	148	0.5	1.5	0.01	0.25	0.01	0.1	28	400	334.530166381269	0.982942452237686	0.986646242297115	0.986646242297115	0.974937343358396	8	341	NA	4	4	3	5	NA	4	2	5	10	NA
1-101	149	0.5	1.5	0.01	0.25	0.01	0.1	6	400	776.242999272862	0.996298397762033	0.997112913634702	0.997112913634702	0.99749373433584	1	26	NA	0	1	1	1	NA	1	0	0	0	NA
1-101	15	0.5	1.5	0.01	0.25	0.01	0.1	15	400	529.550074878655	0.993021537914734	0.993591742729436	0.993591742729436	0.992481203007519	2	197	NA	2	2	2	2	NA	0	1	1	2	NA
1-101	150	0.5	1.5	0.01	0.25	0.01	0.1	21	400	500.113919913064	0.993238304479161	0.997088367948337	0.997088367948337	0.992481203007519	4	203	NA	1	0	0	0	NA	1	1	1	6	NA
1-101	151	0.5	1.5	0.01	0.25	0.01	0.1	16	400	524.289065647607	0.993037510346883	0.993985138412085	0.993985138412085	0.99749373433584	2	228	NA	2	2	2	0	NA	0	0	0	2	NA
1-101	152	0.5	1.5	0.01	0.25	0.01	0.1	7	400	733.051557969754	0.994412737071428	0.99778412506662	0.99778412506662	0.99749373433584	2	44	NA	0	0	0	0	NA	3	0	1	2	NA
1-101	153	0.5	1.5	0.01	0.25	0.01	0.1	33	400	332.981180897851	0.97807848991352	0.996921076677373	0.996921076677373	0.984962406015038	16	338	NA	8	0	0	0	NA	1	0	4	12	NA
1-101	154	0.5	1.5	0.01	0.25	0.01	0.1	10	400	656.674421156663	0.997925978032887	0.999249227992019	0.999249227992019	1	1	106	NA	0	0	0	0	NA	1	0	0	0	NA
1-101	155	0.5	1.5	0.01	0.25	0.01	0.1	15	400	705.44354710817	0.997121047912488	0.997175393733742	0.997175393733742	0.992481203007519	2	122	NA	1	1	1	1	NA	0	0	0	4	NA
1-101	156	0.5	1.5	0.01	0.25	0.01	0.1	10	400	635.614843382765	0.998759322062305	0.999210946045152	0.999210946045152	1	1	127	NA	0	0	0	0	NA	1	0	0	0	NA
1-101	157	0.5	1.5	0.01	0.25	0.01	0.1	8	400	760.982330957418	0.999052813940336	0.999300144968019	0.999300144968019	1	1	52	NA	0	0	0	0	NA	0	0	0	0	NA
1-101	158	0.5	1.5	0.01	0.25	0.01	0.1	6	400	747.976966430186	0.999999912502137	0.999999742690674	0.999999742690674	1	1	8	NA	0	0	0	0	NA	0	0	0	0	NA
1-101	159	0.5	1.5	0.01	0.25	0.01	0.1	10	400	780.324024961306	0.996302573182968	0.996673288670838	0.996673288670838	0.99749373433584	1	31	NA	1	1	1	1	NA	0	0	0	0	NA
1-101	16	0.5	1.5	0.01	0.25	0.01	0.1	12	400	638.801318793506	0.997369654786687	0.997732045178627	0.997732045178627	0.994987468671679	2	99	NA	0	0	0	1	NA	0	1	1	2	NA
1-101	160	0.5	1.5	0.01	0.25	0.01	0.1	7	400	806.296222959735	0.996267554127631	0.996659888575338	0.996659888575338	0.994987468671679	2	14	NA	1	1	1	1	NA	0	0	0	2	NA
1-101	161	0.5	1.5	0.01	0.25	0.01	0.1	16	400	603.810581280123	0.995734588690901	0.998195851373694	0.998195851373694	0.982456140350877	6	138	NA	0	0	0	3	NA	0	0	0	8	NA
1-101	162	0.5	1.5	0.01	0.25	0.01	0.1	24	400	495.229806823432	0.989804474067329	0.989944496360056	0.989944496360056	0.987468671679198	1	194	NA	2	2	2	5	NA	3	3	3	0	NA
1-101	163	0.5	1.5	0.01	0.25	0.01	0.1	30	400	366.278541069691	0.991966669893758	0.993848265132559	0.993848265132559	0.984962406015038	6	326	NA	1	1	2	3	NA	2	1	0	6	NA
1-101	164	0.5	1.5	0.01	0.25	0.01	0.1	12	400	774.79539176188	0.999990169590137	0.999988225968925	0.999988225968925	0.99749373433584	2	37	NA	0	0	0	0	NA	0	0	0	2	NA
1-101	165	0.5	1.5	0.01	0.25	0.01	0.1	22	400	587.154129910954	0.995629283808544	0.996856894104774	0.996856894104774	0.989974937343358	6	175	NA	0	0	0	1	NA	1	1	1	6	NA
1-101	166	0.5	1.5	0.01	0.25	0.01	0.1	14	400	527.421685083334	0.997810816280568	0.999225659540491	0.999225659540491	1	1	231	NA	0	0	0	0	NA	0	0	0	0	NA
1-101	167	0.5	1.5	0.01	0.25	0.01	0.1	17	400	580.071849284209	0.997586890572291	0.998698060449403	0.998698060449403	0.99749373433584	2	174	NA	0	0	0	0	NA	1	0	0	2	NA
1-101	168	0.5	1.5	0.01	0.25	0.01	0.1	24	400	454.195694651627	0.992918219096315	0.995017704909884	0.995017704909884	0.989974937343358	4	243	NA	2	1	1	2	NA	0	1	1	4	NA
1-101	169	0.5	1.5	0.01	0.25	0.01	0.1	18	400	592.841495800244	0.993500215421936	0.994294718951898	0.994294718951898	0.989974937343358	6	110	NA	1	1	1	1	NA	1	1	1	6	NA
1-101	17	0.5	1.5	0.01	0.25	0.01	0.1	32	400	371.435190187252	0.983357445608187	0.983574564290517	0.983574564290517	0.984962406015038	12	321	NA	6	6	6	2	NA	0	0	0	8	NA
1-101	170	0.5	1.5	0.01	0.25	0.01	0.1	7	400	705.222661005421	0.995509755943909	0.997674680190132	0.997674680190132	1	1	50	NA	1	1	0	0	NA	0	0	1	0	NA
1-101	171	0.5	1.5	0.01	0.25	0.01	0.1	45	400	379.628028048066	0.978815005785776	0.989867144736498	0.989867144736498	0.964912280701754	12	299	NA	4	2	3	7	NA	7	1	0	14	NA
1-101	172	0.5	1.5	0.01	0.25	0.01	0.1	8	400	771.161504705591	0.994968998863224	0.994972588950164	0.994972588950164	0.994987468671679	1	39	NA	2	2	2	2	NA	0	0	0	0	NA
1-101	173	0.5	1.5	0.01	0.25	0.01	0.1	11	400	691.222317575448	0.999179052406239	0.999532592608818	0.999532592608818	1	1	95	NA	0	0	0	0	NA	0	0	0	0	NA
1-101	174	0.5	1.5	0.01	0.25	0.01	0.1	11	400	740.146854737828	0.996825904830632	0.996499435765252	0.996499435765252	0.992481203007519	4	82	NA	0	0	0	0	NA	1	2	2	6	NA
1-101	175	0.5	1.5	0.01	0.25	0.01	0.1	14	400	754.961873352999	0.99607272647971	0.998208104603373	0.998208104603373	0.992481203007519	8	83	NA	0	0	0	0	NA	0	0	0	6	NA
1-101	176	0.5	1.5	0.01	0.25	0.01	0.1	19	400	652.916752247336	0.994142723508858	0.998136684439688	0.998136684439688	0.987468671679198	4	83	NA	0	0	0	3	NA	0	0	0	4	NA
1-101	177	0.5	1.5	0.01	0.25	0.01	0.1	9	400	721.00169134542	0.992917215402951	0.995053918602535	0.995053918602535	1	1	40	NA	1	0	0	0	NA	3	3	1	0	NA
1-101	178	0.5	1.5	0.01	0.25	0.01	0.1	5	400	658.884256899443	0.999343130997494	0.999634819920646	0.999634819920646	1	1	63	NA	0	0	0	0	NA	0	0	0	0	NA
1-101	179	0.5	1.5	0.01	0.25	0.01	0.1	3	400	777.428608295608	0.999997805145531	0.99999482112294	0.99999482112294	1	1	8	NA	0	0	0	0	NA	0	0	0	0	NA
1-101	18	0.5	1.5	0.01	0.25	0.01	0.1	23	400	597.317251605342	0.993180924174558	0.99489357398373	0.99489357398373	0.977443609022556	2	157	NA	0	0	0	8	NA	4	4	1	2	NA
1-101	180	0.5	1.5	0.01	0.25	0.01	0.1	20	400	414.417320422369	0.996340441149688	0.998118236869616	0.998118236869616	1	1	270	NA	0	0	0	0	NA	0	0	0	0	NA
1-101	181	0.5	1.5	0.01	0.25	0.01	0.1	35	400	354.185734163936	0.98585106559381	0.992415112039077	0.992415112039077	0.992481203007519	2	314	NA	4	1	1	2	NA	1	2	2	2	NA
1-101	182	0.5	1.5	0.01	0.25	0.01	0.1	29	400	334.566479100801	0.990450743850959	0.99100220335381	0.99100220335381	0.994987468671679	2	343	NA	2	2	2	0	NA	1	2	2	4	NA
1-101	183	0.5	1.5	0.01	0.25	0.01	0.1	11	400	637.979472634187	0.996259138922185	0.997897697013872	0.997897697013872	0.987468671679198	12	112	NA	0	0	0	0	NA	0	1	1	10	NA
1-101	184	0.5	1.5	0.01	0.25	0.01	0.1	19	400	548.424486986844	0.995367523857618	0.998866375861263	0.998866375861263	0.982456140350877	2	210	NA	0	0	0	6	NA	1	0	0	2	NA
1-101	185	0.5	1.5	0.01	0.25	0.01	0.1	19	400	646.418646838438	0.991204606510122	0.993926504123324	0.993926504123324	0.99749373433584	2	112	NA	0	0	0	0	NA	2	1	1	2	NA
1-101	186	0.5	1.5	0.01	0.25	0.01	0.1	18	400	701.545367522178	0.982243242808467	0.984794772118744	0.984794772118744	0.984962406015038	2	86	NA	4	4	4	5	NA	2	2	4	2	NA
1-101	187	0.5	1.5	0.01	0.25	0.01	0.1	20	400	696.776071597205	0.991821200355895	0.99729337366378	0.99729337366378	0.992481203007519	4	59	NA	0	0	0	0	NA	0	0	0	6	NA
1-101	188	0.5	1.5	0.01	0.25	0.01	0.1	5	400	800.889142179466	0.999953904995802	0.999944840436461	0.999944840436461	1	1	28	NA	0	0	0	0	NA	0	0	0	0	NA
1-101	189	0.5	1.5	0.01	0.25	0.01	0.1	7	400	892.050927628234	0.997730033652991	0.997797583070033	0.997797583070033	1	1	14	NA	0	0	0	0	NA	1	1	0	0	NA
1-101	19	0.5	1.5	0.01	0.25	0.01	0.1	14	400	733.316506805827	0.995500403947374	0.995742277886381	0.995742277886381	0.992481203007519	2	50	NA	1	1	1	2	NA	1	1	1	2	NA
1-101	190	0.5	1.5	0.01	0.25	0.01	0.1	8	400	830.154365886595	0.990502367610449	0.990666746736675	0.990666746736675	0.994987468671679	2	11	NA	3	3	1	1	NA	0	0	2	2	NA
1-101	191	0.5	1.5	0.01	0.25	0.01	0.1	5	400	786.614396377911	0.99988456320582	0.999943015011952	0.999943015011952	1	1	41	NA	0	0	0	0	NA	0	0	0	0	NA
1-101	192	0.5	1.5	0.01	0.25	0.01	0.1	14	400	640.957866483564	0.997453615413553	0.997585235547464	0.997585235547464	0.99749373433584	1	160	NA	1	1	0	1	NA	0	0	1	0	NA
1-101	193	0.5	1.5	0.01	0.25	0.01	0.1	15	400	632.171530429646	0.998446000224727	0.998728309505125	0.998728309505125	1	1	127	NA	0	0	0	0	NA	0	0	0	0	NA
1-101	194	0.5	1.5	0.01	0.25	0.01	0.1	13	400	660.313867965136	0.996575692232836	0.998053601172389	0.998053601172389	1	1	81	NA	0	0	0	0	NA	1	1	1	0	NA
1-101	195	0.5	1.5	0.01	0.25	0.01	0.1	20	400	611.414671583487	0.966705218246236	0.98571832678457	0.98571832678457	0.982456140350877	30	112	NA	4	3	3	1	NA	15	3	3	12	NA
1-101	196	0.5	1.5	0.01	0.25	0.01	0.1	12	400	693.447627778378	0.994337304543083	0.99470924249592	0.99470924249592	0.994987468671679	1	86	NA	2	2	2	2	NA	0	0	0	0	NA
1-101	197	0.5	1.5	0.01	0.25	0.01	0.1	16	400	674.866500365731	0.994392513018991	0.995366387258951	0.995366387258951	0.992481203007519	2	72	NA	1	1	1	2	NA	1	1	1	2	NA
1-101	198	0.5	1.5	0.01	0.25	0.01	0.1	27	400	465.8011625059	0.995535783465999	0.996225936959741	0.996225936959741	0.972431077694236	5	241	NA	0	0	1	1	NA	1	1	0	20	NA
1-101	199	0.5	1.5	0.01	0.25	0.01	0.1	25	400	422.12881237246	0.997192658022798	0.998045102773979	0.998045102773979	0.992481203007519	6	274	NA	0	0	0	0	NA	1	0	0	6	NA
1-101	2	0.5	1.5	0.01	0.25	0.01	0.1	37	400	371.76718159305	0.986738220884554	0.995872930733192	0.995872930733192	0.992481203007519	4	314	NA	4	0	0	1	NA	0	0	1	4	NA
1-101	20	0.5	1.5	0.01	0.25	0.01	0.1	12	400	666.683754819745	0.997136976272738	0.997152608722221	0.997152608722221	0.994987468671679	2	117	NA	1	1	1	1	NA	0	0	0	2	NA
1-101	200	0.5	1.5	0.01	0.25	0.01	0.1	18	400	579.388839804626	0.995000571201696	0.995815584886996	0.995815584886996	0.987468671679198	8	110	NA	0	1	1	1	NA	2	1	0	8	NA
1-101	201	0.5	1.5	0.01	0.25	0.01	0.1	28	400	421.843665239307	0.993845089028535	0.9961295754151	0.9961295754151	0.989974937343358	8	256	NA	1	0	0	1	NA	2	1	1	6	NA
1-101	202	0.5	1.5	0.01	0.25	0.01	0.1	26	400	420.555286854343	0.997318996351009	0.998710459427654	0.998710459427654	0.99749373433584	2	279	NA	0	0	0	0	NA	0	0	0	2	NA
1-101	203	0.5	1.5	0.01	0.25	0.01	0.1	19	400	567.960962006266	0.980342015883405	0.982688417569326	0.982688417569326	0.984962406015038	1	123	NA	6	6	6	6	NA	4	1	3	0	NA
1-101	204	0.5	1.5	0.01	0.25	0.01	0.1	7	400	740.978008001412	0.99936708292684	0.999329704038989	0.999329704038989	1	1	53	NA	0	0	0	0	NA	0	0	0	0	NA
1-101	205	0.5	1.5	0.01	0.25	0.01	0.1	25	400	401.708925098156	0.982598536961801	0.992479414429209	0.992479414429209	0.987468671679198	4	295	NA	5	2	2	3	NA	2	0	0	4	NA
1-101	206	0.5	1.5	0.01	0.25	0.01	0.1	19	400	612.006138212577	0.990501213665549	0.991881397225544	0.991881397225544	0.989974937343358	8	145	NA	0	0	0	1	NA	1	3	3	6	NA
1-101	207	0.5	1.5	0.01	0.25	0.01	0.1	21	400	526.833011683578	0.992441202646908	0.993460030160746	0.993460030160746	0.977443609022556	8	181	NA	0	0	0	6	NA	3	2	1	6	NA
1-101	208	0.5	1.5	0.01	0.25	0.01	0.1	20	400	315.03125596187	0.996705858263411	0.998064175656228	0.998064175656228	0.992481203007519	1	361	NA	0	0	0	3	NA	2	0	0	0	NA
1-101	209	0.5	1.5	0.01	0.25	0.01	0.1	25	400	462.540873323268	0.992375637202497	0.989612559366625	0.989612559366625	0.979949874686717	8	277	NA	1	3	3	4	NA	3	1	1	8	NA
1-101	21	0.5	1.5	0.01	0.25	0.01	0.1	13	400	654.027896489399	0.989994851634845	0.983943713762082	0.983943713762082	0.992481203007519	3	111	NA	2	2	2	1	NA	0	5	0	4	NA
1-101	210	0.5	1.5	0.01	0.25	0.01	0.1	21	400	656.305583891572	0.991045812151189	0.99449033776899	0.99449033776899	0.994987468671679	2	126	NA	0	0	0	1	NA	2	2	2	2	NA
1-101	211	0.5	1.5	0.01	0.25	0.01	0.1	28	400	574.004255575671	0.993416484487146	0.99580792349248	0.99580792349248	0.984962406015038	2	184	NA	1	1	1	4	NA	0	0	0	4	NA
1-101	212	0.5	1.5	0.01	0.25	0.01	0.1	34	400	338.088347703431	0.99003573026033	0.98963018211853	0.98963018211853	0.959899749373434	1	325	NA	3	3	3	2	NA	0	1	1	28	NA
1-101	213	0.5	1.5	0.01	0.25	0.01	0.1	13	400	613.433989144854	0.996216538408916	0.996891343797482	0.996891343797482	0.99749373433584	1	142	NA	1	1	1	1	NA	0	0	0	0	NA
1-101	214	0.5	1.5	0.01	0.25	0.01	0.1	16	400	618.051376719533	0.997597333058583	0.998385735086898	0.998385735086898	1	1	128	NA	0	0	0	0	NA	0	0	0	0	NA
1-101	215	0.5	1.5	0.01	0.25	0.01	0.1	11	400	777.50143346137	0.98952841614356	0.995335333384165	0.995335333384165	0.987468671679198	1	30	NA	0	0	0	5	NA	3	1	0	0	NA
1-101	216	0.5	1.5	0.01	0.25	0.01	0.1	14	400	603.046993509619	0.998148006399205	0.998697783133694	0.998697783133694	1	1	129	NA	0	0	0	0	NA	0	0	0	0	NA
1-101	217	0.5	1.5	0.01	0.25	0.01	0.1	19	400	436.062881069674	0.995277355644878	0.996082377062431	0.996082377062431	0.994987468671679	2	282	NA	1	1	1	1	NA	0	0	0	2	NA
1-101	218	0.5	1.5	0.01	0.25	0.01	0.1	13	400	685.652218762618	0.998761743923264	0.999303996919641	0.999303996919641	0.994987468671679	4	102	NA	0	0	0	0	NA	0	0	0	4	NA
1-101	219	0.5	1.5	0.01	0.25	0.01	0.1	29	400	378.921519065634	0.990743081499532	0.991991162810479	0.991991162810479	0.992481203007519	8	314	NA	2	2	2	0	NA	1	0	0	6	NA
1-101	22	0.5	1.5	0.01	0.25	0.01	0.1	11	400	659.036465772632	0.996757275882638	0.996988043040197	0.996988043040197	0.99749373433584	1	101	NA	1	1	1	1	NA	0	0	0	0	NA
1-101	220	0.5	1.5	0.01	0.25	0.01	0.1	26	400	471.009010944844	0.995769993983848	0.995970559902857	0.995970559902857	1	1	266	NA	0	0	0	0	NA	1	1	1	0	NA
1-101	221	0.5	1.5	0.01	0.25	0.01	0.1	9	400	810.88347393077	0.999940116063192	0.999985163718791	0.999985163718791	1	1	21	NA	0	0	0	0	NA	0	0	0	0	NA
1-101	222	0.5	1.5	0.01	0.25	0.01	0.1	14	400	676.985815899961	0.985996667495874	0.986750978859684	0.986750978859684	0.984962406015038	2	72	NA	5	5	5	5	NA	0	0	0	2	NA
1-101	223	0.5	1.5	0.01	0.25	0.01	0.1	13	400	718.203899109448	0.992372315041834	0.993025852752975	0.993025852752975	0.984962406015038	8	55	NA	2	2	2	3	NA	1	1	1	6	NA
1-101	224	0.5	1.5	0.01	0.25	0.01	0.1	24	400	630.71160685188	0.992160495557986	0.993707789944522	0.993707789944522	0.989974937343358	8	131	NA	1	1	1	1	NA	2	0	0	6	NA
1-101	225	0.5	1.5	0.01	0.25	0.01	0.1	10	400	682.172220051776	0.998744236978944	0.999245302082546	0.999245302082546	0.994987468671679	2	74	NA	0	0	0	0	NA	0	0	0	4	NA
1-101	226	0.5	1.5	0.01	0.25	0.01	0.1	28	400	315.212940839564	0.985856319546182	0.985842102543788	0.985842102543788	0.976190476190476	4	342	NA	4	4	4	1	NA	2	2	2	17	NA
1-101	227	0.5	1.5	0.01	0.25	0.01	0.1	18	400	645.363956945755	0.99189754653095	0.991837692864342	0.991837692864342	0.989974937343358	4	150	NA	2	2	2	2	NA	2	2	1	4	NA
1-101	228	0.5	1.5	0.01	0.25	0.01	0.1	14	400	695.588898271303	0.99826879019177	0.998749137574695	0.998749137574695	0.987468671679198	9	117	NA	0	0	0	0	NA	0	0	0	10	NA
1-101	229	0.5	1.5	0.01	0.25	0.01	0.1	18	400	622.401772580481	0.992252339257817	0.992785300377427	0.992785300377427	0.992481203007519	1	162	NA	3	3	3	3	NA	0	0	0	0	NA
1-101	23	0.5	1.5	0.01	0.25	0.01	0.1	2	400	861.751470213176	0.99999986603206	0.999999943923544	0.999999943923544	1	1	15	NA	0	0	0	0	NA	0	0	0	0	NA
1-101	230	0.5	1.5	0.01	0.25	0.01	0.1	26	400	444.867826560422	0.991955244257183	0.995815761589509	0.995815761589509	0.99749373433584	1	251	NA	0	0	0	1	NA	3	2	2	0	NA
1-101	231	0.5	1.5	0.01	0.25	0.01	0.1	14	400	627.188322384383	0.99856222177682	0.99922009738674	0.99922009738674	0.994987468671679	4	142	NA	0	0	0	0	NA	0	0	0	4	NA
1-101	232	0.5	1.5	0.01	0.25	0.01	0.1	20	400	534.673217732967	0.991244066285823	0.993637050980615	0.993637050980615	0.974937343358396	1	182	NA	1	1	1	2	NA	3	2	2	16	NA
1-101	233	0.5	1.5	0.01	0.25	0.01	0.1	10	400	719.120995961082	0.995855641530014	0.982764045817444	0.982764045817444	1	1	43	NA	0	0	0	0	NA	1	10	0	0	NA
1-101	234	0.5	1.5	0.01	0.25	0.01	0.1	5	400	851.337888565419	0.985211244988694	0.999999363090788	0.999999363090788	1	1	11	NA	0	0	0	0	NA	2	0	0	0	NA
1-101	235	0.5	1.5	0.01	0.25	0.01	0.1	17	400	699.080369627359	0.994320259418055	0.995620432690079	0.995620432690079	0.99749373433584	1	98	NA	0	0	1	1	NA	2	2	0	0	NA
1-101	236	0.5	1.5	0.01	0.25	0.01	0.1	19	400	632.976199511484	0.993474641743966	0.995707769313989	0.995707769313989	0.994987468671679	2	166	NA	1	1	1	1	NA	0	0	0	2	NA
1-101	237	0.5	1.5	0.01	0.25	0.01	0.1	8	400	706.666566438683	0.998897170556802	0.999303379133019	0.999303379133019	1	1	41	NA	0	0	0	0	NA	0	0	0	0	NA
1-101	238	0.5	1.5	0.01	0.25	0.01	0.1	21	400	702.977247425793	0.985591938697886	0.993648132688229	0.993648132688229	0.989974937343358	3	77	NA	4	2	2	2	NA	1	0	0	4	NA
1-101	239	0.5	1.5	0.01	0.25	0.01	0.1	8	400	742.978130041845	0.980016444269601	0.982840672907876	0.982840672907876	1	1	8	NA	1	1	0	0	NA	2	2	1	0	NA
1-101	24	0.5	1.5	0.01	0.25	0.01	0.1	16	400	654.415209708547	0.996294342656666	0.998480826274616	0.998480826274616	0.99749373433584	1	130	NA	0	0	0	1	NA	2	0	0	0	NA
1-101	240	0.5	1.5	0.01	0.25	0.01	0.1	23	400	486.704850841733	0.996926101913701	0.997054786219736	0.997054786219736	1	1	209	NA	0	0	0	0	NA	1	1	1	0	NA
1-101	241	0.5	1.5	0.01	0.25	0.01	0.1	6	400	728.588146621504	0.99891216272085	0.999097015941808	0.999097015941808	0.99749373433584	2	32	NA	0	0	0	0	NA	0	0	0	2	NA
1-101	242	0.5	1.5	0.01	0.25	0.01	0.1	13	400	695.652396457366	0.991961012784936	0.989456743903697	0.989456743903697	0.982456140350877	2	45	NA	1	1	1	6	NA	0	0	0	2	NA
1-101	243	0.5	1.5	0.01	0.25	0.01	0.1	23	400	442.642327390878	0.974397476202816	0.995439418913679	0.995439418913679	0.99749373433584	1	280	NA	9	1	1	1	NA	2	0	1	0	NA
1-101	244	0.5	1.5	0.01	0.25	0.01	0.1	23	400	404.528004906985	0.989404350254866	0.990032563625739	0.990032563625739	0.992481203007519	2	270	NA	3	3	3	2	NA	2	1	1	2	NA
1-101	245	0.5	1.5	0.01	0.25	0.01	0.1	16	400	669.824507645934	0.994917952341808	0.995706458666092	0.995706458666092	0.977443609022556	19	96	NA	0	0	1	1	NA	2	1	0	16	NA
1-101	246	0.5	1.5	0.01	0.25	0.01	0.1	13	400	678.318426100563	0.997370060139878	0.99761035595594	0.99761035595594	0.994987468671679	2	97	NA	1	1	1	1	NA	0	0	0	2	NA
1-101	247	0.5	1.5	0.01	0.25	0.01	0.1	16	400	556.418353415179	0.988898637844403	0.988893866135512	0.988893866135512	0.992481203007519	1	159	NA	4	5	5	3	NA	1	0	0	0	NA
1-101	248	0.5	1.5	0.01	0.25	0.01	0.1	18	400	611.831342407027	0.991570062823618	0.993102717816607	0.993102717816607	0.987468671679198	1	141	NA	1	1	1	5	NA	2	1	1	0	NA
1-101	249	0.5	1.5	0.01	0.25	0.01	0.1	13	400	696.215225380691	0.998164599756142	0.999163607504957	0.999163607504957	1	1	110	NA	0	0	0	0	NA	0	0	0	0	NA
1-101	25	0.5	1.5	0.01	0.25	0.01	0.1	13	400	738.105943795386	0.985042009674775	0.996046664063859	0.996046664063859	0.992481203007519	5	46	NA	0	0	0	0	NA	5	0	0	6	NA
1-101	250	0.5	1.5	0.01	0.25	0.01	0.1	31	400	478.518657099028	0.981436333992554	0.9882498884585	0.9882498884585	0.982456140350877	20	211	NA	0	1	1	2	NA	8	3	3	10	NA
1-101	251	0.5	1.5	0.01	0.25	0.01	0.1	31	400	323.08709371586	0.994753021484819	0.994845090862483	0.994845090862483	0.991228070175439	8	335	NA	2	2	2	1	NA	0	0	0	5	NA
1-101	252	0.5	1.5	0.01	0.25	0.01	0.1	6	400	857.999718350681	0.989306776048524	0.999989746936132	0.999989746936132	1	1	8	NA	0	0	0	0	NA	2	0	0	0	NA
1-101	253	0.5	1.5	0.01	0.25	0.01	0.1	31	400	369.434734302891	0.993180178544604	0.993255659196571	0.993255659196571	0.994987468671679	2	313	NA	0	1	0	1	NA	2	1	5	2	NA
1-101	254	0.5	1.5	0.01	0.25	0.01	0.1	12	400	635.048926257812	0.994525260561155	0.993798774894445	0.993798774894445	0.979949874686717	10	83	NA	1	1	2	2	NA	1	1	0	12	NA
1-101	255	0.5	1.5	0.01	0.25	0.01	0.1	31	400	409.935744793278	0.979592053197269	0.990267157390639	0.990267157390639	0.979949874686717	12	318	NA	6	1	1	2	NA	3	3	4	12	NA
1-101	256	0.5	1.5	0.01	0.25	0.01	0.1	20	400	657.734866550819	0.990028826142435	0.99078070604572	0.99078070604572	0.992481203007519	3	124	NA	1	1	1	1	NA	3	3	3	4	NA
1-101	257	0.5	1.5	0.01	0.25	0.01	0.1	27	400	365.961708700619	0.984647586214377	0.996190134102752	0.996190134102752	0.99749373433584	1	294	NA	6	1	1	1	NA	0	0	2	0	NA
1-101	258	0.5	1.5	0.01	0.25	0.01	0.1	12	400	737.167019451377	0.994279661481198	0.995729987713535	0.995729987713535	0.994987468671679	2	122	NA	1	1	1	1	NA	0	0	1	2	NA
1-101	259	0.5	1.5	0.01	0.25	0.01	0.1	4	400	641.165792487927	0.998339068099276	0.997254832196007	0.997254832196007	0.99749373433584	1	56	NA	0	1	0	1	NA	1	0	0	0	NA
1-101	26	0.5	1.5	0.01	0.25	0.01	0.1	15	400	607.716511122636	0.998701613525161	0.999094300073675	0.999094300073675	0.99749373433584	2	168	NA	0	0	0	0	NA	0	0	0	2	NA
1-101	260	0.5	1.5	0.01	0.25	0.01	0.1	28	400	418.189664842288	0.993561309833624	0.99606787478295	0.99606787478295	0.984962406015038	12	275	NA	2	0	0	2	NA	2	2	2	8	NA
1-101	261	0.5	1.5	0.01	0.25	0.01	0.1	33	400	521.445311689621	0.953450939377088	0.984015636221125	0.984015636221125	0.964912280701754	2	216	NA	12	4	4	4	NA	12	2	1	20	NA
1-101	262	0.5	1.5	0.01	0.25	0.01	0.1	18	400	454.621494893321	0.988164453525831	0.988633777014515	0.988633777014515	0.994987468671679	4	253	NA	4	4	0	0	NA	1	1	3	4	NA
1-101	263	0.5	1.5	0.01	0.25	0.01	0.1	7	400	760.267081263798	0.99747791567262	0.99747658874572	0.99747658874572	0.99749373433584	1	25	NA	1	1	1	1	NA	0	0	0	0	NA
1-101	264	0.5	1.5	0.01	0.25	0.01	0.1	11	400	721.308221947955	0.983359940956211	0.989101671443464	0.989101671443464	0.984962406015038	1	38	NA	1	2	4	6	NA	3	2	3	0	NA
1-101	265	0.5	1.5	0.01	0.25	0.01	0.1	12	400	754.60860946943	0.992340156997032	0.994636087581551	0.994636087581551	0.992481203007519	2	54	NA	0	0	0	2	NA	2	2	2	2	NA
1-101	266	0.5	1.5	0.01	0.25	0.01	0.1	16	400	645.67829805461	0.996800560470651	0.998126765329976	0.998126765329976	0.99749373433584	2	103	NA	0	0	0	0	NA	1	0	0	2	NA
1-101	267	0.5	1.5	0.01	0.25	0.01	0.1	9	400	809.062487754184	0.997671642020548	0.998558118029205	0.998558118029205	1	1	39	NA	0	0	0	0	NA	0	0	0	0	NA
1-101	268	0.5	1.5	0.01	0.25	0.01	0.1	24	400	432.635869708348	0.999121730025791	0.999154970472136	0.999154970472136	1	1	258	NA	0	0	0	0	NA	0	0	0	0	NA
1-101	269	0.5	1.5	0.01	0.25	0.01	0.1	3	400	787.748546089717	0.991736794739069	0.994338043644501	0.994338043644501	1	1	4	NA	0	0	0	0	NA	2	2	0	0	NA
1-101	27	0.5	1.5	0.01	0.25	0.01	0.1	27	400	332.796149107533	0.995657024311468	0.996165128146264	0.996165128146264	1	1	329	NA	0	0	0	0	NA	2	2	2	0	NA
1-101	270	0.5	1.5	0.01	0.25	0.01	0.1	34	400	329.590481799298	0.983611800170477	0.986964154781711	0.986964154781711	0.987468671679198	1	334	NA	6	4	1	5	NA	0	2	5	0	NA
1-101	271	0.5	1.5	0.01	0.25	0.01	0.1	4	400	788.319306064706	0.985303587967641	0.972531565548199	0.972531565548199	0.99749373433584	2	5	NA	0	2	0	0	NA	5	7	0	2	NA
1-101	272	0.5	1.5	0.01	0.25	0.01	0.1	14	400	543.062777393593	0.998362448217802	0.999135367932961	0.999135367932961	1	1	225	NA	0	0	0	0	NA	1	0	0	0	NA
1-101	273	0.5	1.5	0.01	0.25	0.01	0.1	6	400	763.460515186735	0.995928374603339	0.997110110390098	0.997110110390098	0.994987468671679	2	18	NA	0	0	0	1	NA	2	1	1	2	NA
1-101	274	0.5	1.5	0.01	0.25	0.01	0.1	16	400	435.493452240664	0.99757619878804	0.998201603727838	0.998201603727838	1	1	255	NA	0	0	0	0	NA	0	0	0	0	NA
1-101	275	0.5	1.5	0.01	0.25	0.01	0.1	15	400	498.991309477527	0.9980590127674	0.998572080767115	0.998572080767115	0.992481203007519	1	204	NA	0	0	0	3	NA	0	0	0	0	NA
1-101	276	0.5	1.5	0.01	0.25	0.01	0.1	21	400	599.644848090848	0.993061669988839	0.994824052407587	0.994824052407587	0.994987468671679	1	169	NA	0	0	0	2	NA	3	3	2	0	NA
1-101	277	0.5	1.5	0.01	0.25	0.01	0.1	15	400	770.348722364248	0.98909390500606	0.992421185205104	0.992421185205104	0.979949874686717	12	65	NA	2	2	2	3	NA	1	0	0	10	NA
1-101	278	0.5	1.5	0.01	0.25	0.01	0.1	20	400	551.08273593245	0.994163959365462	0.995390991253184	0.995390991253184	0.982456140350877	12	170	NA	0	0	0	1	NA	2	1	1	12	NA
1-101	279	0.5	1.5	0.01	0.25	0.01	0.1	20	400	661.973115309315	0.990994064832252	0.993360567486855	0.993360567486855	0.982456140350877	2	112	NA	0	0	0	6	NA	4	4	3	2	NA
1-101	28	0.5	1.5	0.01	0.25	0.01	0.1	13	400	575.877945947956	0.997398112497047	0.997467320263496	0.997467320263496	0.99749373433584	1	175	NA	0	1	0	1	NA	1	0	1	0	NA
1-101	280	0.5	1.5	0.01	0.25	0.01	0.1	5	400	864.202172580974	0.990872382433225	0.995648760464888	0.995648760464888	1	1	9	NA	0	0	0	0	NA	2	2	1	0	NA
1-101	281	0.5	1.5	0.01	0.25	0.01	0.1	9	400	737.52361920694	0.994954947525291	0.99545694075997	0.99545694075997	0.994987468671679	2	40	NA	1	1	1	1	NA	1	1	1	2	NA
1-101	282	0.5	1.5	0.01	0.25	0.01	0.1	33	400	330.284964559904	0.987102549720897	0.989724141992693	0.989724141992693	0.982456140350877	6	342	NA	3	3	2	3	NA	1	1	5	8	NA
1-101	283	0.5	1.5	0.01	0.25	0.01	0.1	7	400	709.080065703309	0.979725215808024	0.999917014962296	0.999917014962296	1	1	10	NA	0	0	0	0	NA	3	0	0	0	NA
1-101	284	0.5	1.5	0.01	0.25	0.01	0.1	33	400	359.535434141154	0.988887130019024	0.992939092733967	0.992939092733967	0.974937343358396	20	301	NA	2	2	2	3	NA	4	0	0	14	NA
1-101	285	0.5	1.5	0.01	0.25	0.01	0.1	10	400	803.422359774989	0.987879126758295	0.989068925518779	0.989068925518779	0.989974937343358	2	16	NA	3	3	3	3	NA	1	1	0	2	NA
1-101	286	0.5	1.5	0.01	0.25	0.01	0.1	11	400	712.370037460539	0.993289253845138	0.998397044268371	0.998397044268371	0.99749373433584	2	52	NA	0	0	0	0	NA	0	0	0	2	NA
1-101	287	0.5	1.5	0.01	0.25	0.01	0.1	35	400	363.697241387719	0.986821174690855	0.992537418586567	0.992537418586567	0.987468671679198	8	327	NA	4	1	1	2	NA	1	2	1	6	NA
1-101	288	0.5	1.5	0.01	0.25	0.01	0.1	8	400	751.210214667397	0.999400514129208	0.999596915316468	0.999596915316468	1	1	49	NA	0	0	0	0	NA	0	0	0	0	NA
1-101	289	0.5	1.5	0.01	0.25	0.01	0.1	19	400	627.79377062762	0.992248605600715	0.993402849568881	0.993402849568881	0.987468671679198	6	101	NA	0	0	0	2	NA	1	1	3	6	NA
1-101	29	0.5	1.5	0.01	0.25	0.01	0.1	28	400	606.8333828495	0.986757155700326	0.988767303611536	0.988767303611536	0.979949874686717	7	137	NA	4	4	4	4	NA	0	0	0	8	NA
1-101	290	0.5	1.5	0.01	0.25	0.01	0.1	16	400	603.050923725974	0.996424904727453	0.996572084368983	0.996572084368983	0.994987468671679	4	131	NA	0	0	0	0	NA	1	1	1	4	NA
1-101	291	0.5	1.5	0.01	0.25	0.01	0.1	24	400	418.424853148527	0.995081016714969	0.995947249563582	0.995947249563582	0.987468671679198	12	269	NA	0	0	0	1	NA	2	1	1	8	NA
1-101	292	0.5	1.5	0.01	0.25	0.01	0.1	25	400	398.01545605264	0.998465856940008	0.998162321732843	0.998162321732843	0.994987468671679	3	302	NA	0	0	0	0	NA	0	0	0	4	NA
1-101	293	0.5	1.5	0.01	0.25	0.01	0.1	6	400	798.736967364864	0.999556374235276	0.999843041962654	0.999843041962654	1	1	44	NA	0	0	0	0	NA	0	0	0	0	NA
1-101	294	0.5	1.5	0.01	0.25	0.01	0.1	10	400	814.670643289897	0.995348804162398	0.996226093236714	0.996226093236714	0.99749373433584	2	49	NA	0	0	0	0	NA	1	0	1	2	NA
1-101	295	0.5	1.5	0.01	0.25	0.01	0.1	10	400	875.044416918558	0.985347145096435	0.991448394490244	0.991448394490244	1	1	17	NA	0	0	0	0	NA	2	1	0	0	NA
1-101	296	0.5	1.5	0.01	0.25	0.01	0.1	25	400	416.533495186504	0.996095515124013	0.996269615377332	0.996269615377332	0.994987468671679	2	285	NA	1	1	1	1	NA	0	0	0	2	NA
1-101	297	0.5	1.5	0.01	0.25	0.01	0.1	33	400	371.921699109919	0.995592994983145	0.997691535824392	0.997691535824392	0.994987468671679	4	324	NA	0	0	0	0	NA	1	1	1	4	NA
1-101	298	0.5	1.5	0.01	0.25	0.01	0.1	15	400	488.168631045233	0.995552068110069	0.995962070945729	0.995962070945729	0.99749373433584	1	222	NA	0	0	2	1	NA	3	3	0	0	NA
1-101	299	0.5	1.5	0.01	0.25	0.01	0.1	33	400	420.351378115883	0.9843015611117	0.985025072014825	0.985025072014825	0.984962406015038	1	272	NA	4	4	3	6	NA	3	3	4	0	NA
1-101	3	0.5	1.5	0.01	0.25	0.01	0.1	9	400	730.309579431658	0.977409924220571	0.96190743105127	0.96190743105127	0.99749373433584	2	22	NA	0	5	0	0	NA	9	9	0	2	NA
1-101	30	0.5	1.5	0.01	0.25	0.01	0.1	27	400	439.1094956369	0.992453096512598	0.995361609573419	0.995361609573419	0.987468671679198	6	253	NA	1	1	1	2	NA	1	0	0	6	NA
1-101	300	0.5	1.5	0.01	0.25	0.01	0.1	10	400	731.023052132674	0.995693746005378	0.995464913416825	0.995464913416825	0.994987468671679	2	73	NA	0	1	0	1	NA	1	2	1	2	NA
1-101	301	0.5	1.5	0.01	0.25	0.01	0.1	19	400	634.054638331705	0.996083692232344	0.99772375170235	0.99772375170235	0.994987468671679	2	124	NA	0	0	0	1	NA	0	1	1	2	NA
1-101	302	0.5	1.5	0.01	0.25	0.01	0.1	30	400	346.094347717396	0.99419102928966	0.992185564166478	0.992185564166478	0.986215538847118	3	338	NA	2	2	1	3	NA	0	1	3	5	NA
1-101	303	0.5	1.5	0.01	0.25	0.01	0.1	12	400	685.674723791233	0.99635538064752	0.998032633813912	0.998032633813912	0.99749373433584	2	100	NA	0	0	0	0	NA	0	1	1	2	NA
1-101	304	0.5	1.5	0.01	0.25	0.01	0.1	10	400	709.315628044623	0.997566933607236	0.998829345381333	0.998829345381333	0.994987468671679	3	66	NA	0	0	0	0	NA	0	0	0	4	NA
1-101	305	0.5	1.5	0.01	0.25	0.01	0.1	21	400	641.500538803972	0.993609458933925	0.995615494435123	0.995615494435123	0.99749373433584	1	106	NA	1	1	1	1	NA	1	1	1	0	NA
1-101	306	0.5	1.5	0.01	0.25	0.01	0.1	21	400	613.042477597137	0.991107432695658	0.99743879170398	0.99743879170398	0.989974937343358	4	135	NA	0	0	0	1	NA	5	1	1	6	NA
1-101	307	0.5	1.5	0.01	0.25	0.01	0.1	5	400	749.455048324938	0.991741276488501	0.999999999999993	0.999999999999993	1	1	3	NA	0	0	0	0	NA	1	0	0	0	NA
1-101	308	0.5	1.5	0.01	0.25	0.01	0.1	14	400	612.181753025476	0.997140907882156	0.998968767192698	0.998968767192698	0.99874686716792	2	147	NA	0	0	0	0	NA	0	0	0	1	NA
1-101	309	0.5	1.5	0.01	0.25	0.01	0.1	9	400	784.44423991311	0.999969482888221	0.999956100469632	0.999956100469632	1	1	28	NA	0	0	0	0	NA	0	0	0	0	NA
1-101	31	0.5	1.5	0.01	0.25	0.01	0.1	11	400	747.647754626425	0.99755483090761	0.998394588191615	0.998394588191615	1	1	55	NA	0	0	0	0	NA	0	0	0	0	NA
1-101	310	0.5	1.5	0.01	0.25	0.01	0.1	13	400	686.987808659754	0.992701606648473	0.993552390273208	0.993552390273208	0.992481203007519	2	88	NA	2	2	2	2	NA	0	0	0	2	NA
1-101	311	0.5	1.5	0.01	0.25	0.01	0.1	16	400	508.254335010674	0.996195468750892	0.997838415757537	0.997838415757537	0.994987468671679	2	259	NA	0	0	0	1	NA	1	0	0	2	NA
1-101	312	0.5	1.5	0.01	0.25	0.01	0.1	7	400	739.488367027654	0.995277323895837	0.99625158088496	0.99625158088496	0.994987468671679	2	28	NA	1	1	1	1	NA	1	1	0	2	NA
1-101	313	0.5	1.5	0.01	0.25	0.01	0.1	5	400	813.695966136557	0.999327592646185	0.998993143100591	0.998993143100591	1	1	40	NA	0	0	0	0	NA	0	0	0	0	NA
1-101	314	0.5	1.5	0.01	0.25	0.01	0.1	4	400	761.547030116524	0.998917499707975	0.999481916271071	0.999481916271071	1	1	19	NA	0	0	0	0	NA	0	0	0	0	NA
1-101	315	0.5	1.5	0.01	0.25	0.01	0.1	15	400	819.969781707612	0.997353066267386	0.997951064983348	0.997951064983348	0.99749373433584	2	60	NA	0	0	0	0	NA	0	0	0	2	NA
1-101	316	0.5	1.5	0.01	0.25	0.01	0.1	11	400	729.521016611935	0.995482574165792	0.995807541974011	0.995807541974011	0.99749373433584	1	58	NA	1	1	1	1	NA	1	1	1	0	NA
1-101	317	0.5	1.5	0.01	0.25	0.01	0.1	8	400	772.887422627888	0.996548188158177	0.998134055989621	0.998134055989621	0.994987468671679	3	35	NA	0	0	0	0	NA	2	1	1	4	NA
1-101	318	0.5	1.5	0.01	0.25	0.01	0.1	28	400	523.863044813407	0.990357246788869	0.986509125225654	0.986509125225654	0.984962406015038	4	211	NA	1	4	1	2	NA	1	2	1	8	NA
1-101	319	0.5	1.5	0.01	0.25	0.01	0.1	24	400	635.610696248514	0.982413849795496	0.988377770907296	0.988377770907296	0.972431077694236	2	105	NA	2	2	2	10	NA	6	1	2	2	NA
1-101	32	0.5	1.5	0.01	0.25	0.01	0.1	30	400	353.90019023457	0.993000911606962	0.993871791283734	0.993871791283734	0.989974937343358	2	333	NA	2	2	2	3	NA	0	0	0	2	NA
1-101	320	0.5	1.5	0.01	0.25	0.01	0.1	15	400	588.166772174636	0.996036405108977	0.997037261343532	0.997037261343532	0.994987468671679	4	167	NA	0	0	0	0	NA	1	1	1	4	NA
1-101	321	0.5	1.5	0.01	0.25	0.01	0.1	21	400	434.275990405504	0.997278450972951	0.99748180506313	0.99748180506313	0.99749373433584	2	295	NA	0	0	0	0	NA	0	0	0	2	NA
1-101	322	0.5	1.5	0.01	0.25	0.01	0.1	15	400	691.912717074587	0.993241376511615	0.998434694456424	0.998434694456424	0.992481203007519	6	106	NA	0	0	0	0	NA	1	0	0	6	NA
1-101	323	0.5	1.5	0.01	0.25	0.01	0.1	25	400	468.555831636588	0.986197597480321	0.98853058895138	0.98853058895138	0.984962406015038	2	260	NA	2	2	2	5	NA	5	3	3	2	NA
1-101	324	0.5	1.5	0.01	0.25	0.01	0.1	13	400	651.103656357881	0.998375501651131	0.99919440731504	0.99919440731504	0.994987468671679	3	77	NA	0	0	0	0	NA	0	0	0	4	NA
1-101	325	0.5	1.5	0.01	0.25	0.01	0.1	8	400	641.52580330654	0.998801136744038	0.998620418987353	0.998620418987353	0.99749373433584	2	59	NA	0	0	0	0	NA	0	0	0	2	NA
1-101	326	0.5	1.5	0.01	0.25	0.01	0.1	32	400	353.279035514084	0.981428053480331	0.993128863805534	0.993128863805534	0.989974937343358	3	336	NA	6	2	2	2	NA	1	0	3	4	NA
1-101	327	0.5	1.5	0.01	0.25	0.01	0.1	13	400	631.617832689069	0.9984633021515	0.998686512905108	0.998686512905108	0.994987468671679	4	128	NA	0	0	0	0	NA	0	0	0	4	NA
1-101	328	0.5	1.5	0.01	0.25	0.01	0.1	29	400	330.800343962727	0.987203887516251	0.992866060319096	0.992866060319096	0.992481203007519	4	332	NA	3	0	0	0	NA	2	2	4	6	NA
1-101	329	0.5	1.5	0.01	0.25	0.01	0.1	14	400	709.787758802377	0.983358239201271	0.990343833768087	0.990343833768087	0.984962406015038	6	35	NA	0	0	0	3	NA	4	3	1	6	NA
1-101	33	0.5	1.5	0.01	0.25	0.01	0.1	2	400	758.530388234848	0.999998500043801	0.999998280742563	0.999998280742563	1	1	13	NA	0	0	0	0	NA	0	0	0	0	NA
1-101	330	0.5	1.5	0.01	0.25	0.01	0.1	8	400	722.333146057784	0.998781359474626	0.999059908009968	0.999059908009968	1	1	51	NA	0	0	0	0	NA	0	0	0	0	NA
1-101	331	0.5	1.5	0.01	0.25	0.01	0.1	8	400	767.6586492719	0.996052051297134	0.996183587495544	0.996183587495544	0.99749373433584	1	18	NA	0	0	1	1	NA	1	1	0	0	NA
1-101	332	0.5	1.5	0.01	0.25	0.01	0.1	5	400	747.414701059337	0.99997948514064	0.999976229339721	0.999976229339721	1	1	25	NA	0	0	0	0	NA	0	0	0	0	NA
1-101	333	0.5	1.5	0.01	0.25	0.01	0.1	30	400	358.881582247931	0.994952079701721	0.996699143081173	0.996699143081173	0.987468671679198	16	339	NA	0	0	0	0	NA	2	0	2	10	NA
1-101	334	0.5	1.5	0.01	0.25	0.01	0.1	15	400	672.86782022142	0.993915398411107	0.995435431367173	0.995435431367173	0.989974937343358	6	89	NA	1	1	1	1	NA	0	0	0	6	NA
1-101	335	0.5	1.5	0.01	0.25	0.01	0.1	6	400	805.62853008812	0.98525601078856	0.990729215497753	0.990729215497753	0.99749373433584	1	15	NA	0	0	1	1	NA	3	2	0	0	NA
1-101	336	0.5	1.5	0.01	0.25	0.01	0.1	16	400	378.282817647269	0.996017084749615	0.996764874846416	0.996764874846416	0.99749373433584	1	322	NA	1	1	1	1	NA	0	0	0	0	NA
1-101	337	0.5	1.5	0.01	0.25	0.01	0.1	12	400	610.605009830138	0.998235973413566	0.999155156031868	0.999155156031868	0.99749373433584	2	128	NA	0	0	0	0	NA	0	0	0	2	NA
1-101	338	0.5	1.5	0.01	0.25	0.01	0.1	13	400	706.239132073722	0.998639896284911	0.998960341263201	0.998960341263201	0.992481203007519	4	77	NA	0	0	0	0	NA	0	0	0	6	NA
1-101	339	0.5	1.5	0.01	0.25	0.01	0.1	23	400	342.773771762605	0.987771887873876	0.99189680283943	0.99189680283943	0.989974937343358	4	335	NA	4	1	3	2	NA	2	4	2	4	NA
1-101	34	0.5	1.5	0.01	0.25	0.01	0.1	11	400	686.905146635193	0.997128305690056	0.997299898380541	0.997299898380541	0.992481203007519	2	66	NA	1	1	1	1	NA	0	0	0	4	NA
1-101	340	0.5	1.5	0.01	0.25	0.01	0.1	7	400	730.960899381787	0.998974522740194	0.999285303206861	0.999285303206861	1	1	60	NA	0	0	0	0	NA	0	0	0	0	NA
1-101	341	0.5	1.5	0.01	0.25	0.01	0.1	19	400	603.221656311369	0.996706114435438	0.998389422136852	0.998389422136852	1	1	131	NA	0	0	0	0	NA	0	0	0	0	NA
1-101	342	0.5	1.5	0.01	0.25	0.01	0.1	14	400	553.599539525723	0.995471477629213	0.996056924827476	0.996056924827476	1	1	141	NA	0	0	0	0	NA	3	3	3	0	NA
1-101	343	0.5	1.5	0.01	0.25	0.01	0.1	14	400	586.035486743264	0.997181825444842	0.998643138307214	0.998643138307214	1	1	166	NA	0	0	0	0	NA	0	0	0	0	NA
1-101	344	0.5	1.5	0.01	0.25	0.01	0.1	10	400	687.942100678853	0.999073422458844	0.999195441842319	0.999195441842319	0.994987468671679	3	81	NA	0	0	0	0	NA	0	0	0	4	NA
1-101	345	0.5	1.5	0.01	0.25	0.01	0.1	15	400	662.827171943272	0.997112348491022	0.99719581376988	0.99719581376988	0.992481203007519	3	79	NA	0	0	0	1	NA	1	1	1	4	NA
1-101	346	0.5	1.5	0.01	0.25	0.01	0.1	2	400	756.316677453345	0.999999406949121	0.999999269392517	0.999999269392517	1	1	13	NA	0	0	0	0	NA	0	0	0	0	NA
1-101	347	0.5	1.5	0.01	0.25	0.01	0.1	8	400	688.568828883186	0.998809793986044	0.999010241701098	0.999010241701098	0.992481203007519	4	82	NA	0	0	0	0	NA	0	0	0	6	NA
1-101	348	0.5	1.5	0.01	0.25	0.01	0.1	17	400	393.569249161492	0.997177070135469	0.999104054358962	0.999104054358962	1	1	334	NA	0	0	0	0	NA	1	0	1	0	NA
1-101	349	0.5	1.5	0.01	0.25	0.01	0.1	17	400	667.785906168037	0.996293620503176	0.999466099798672	0.999466099798672	0.99749373433584	2	172	NA	0	0	0	0	NA	2	0	0	2	NA
1-101	35	0.5	1.5	0.01	0.25	0.01	0.1	15	400	678.892319499565	0.996144932952282	0.997972169197269	0.997972169197269	1	1	127	NA	0	0	0	0	NA	1	0	0	0	NA
1-101	350	0.5	1.5	0.01	0.25	0.01	0.1	14	400	552.803605431073	0.99553665718944	0.995806872556239	0.995806872556239	0.99749373433584	1	182	NA	1	1	1	1	NA	0	0	1	0	NA
1-101	351	0.5	1.5	0.01	0.25	0.01	0.1	7	400	773.034191863496	0.999996196322278	0.999996585682737	0.999996585682737	1	1	18	NA	0	0	0	0	NA	0	0	0	0	NA
1-101	352	0.5	1.5	0.01	0.25	0.01	0.1	10	400	742.812175025836	0.991236311921243	0.993618602740409	0.993618602740409	0.984962406015038	6	47	NA	0	0	0	3	NA	2	4	0	6	NA
1-101	353	0.5	1.5	0.01	0.25	0.01	0.1	21	400	607.627535473867	0.97210360488594	0.984795215586976	0.984795215586976	0.964912280701754	6	144	NA	5	4	3	11	NA	7	2	3	6	NA
1-101	354	0.5	1.5	0.01	0.25	0.01	0.1	14	400	800.502505628411	0.998218492976194	0.998368137876694	0.998368137876694	1	1	32	NA	0	0	0	0	NA	0	0	0	0	NA
1-101	355	0.5	1.5	0.01	0.25	0.01	0.1	22	400	687.707581960674	0.99275012741207	0.995689920572183	0.995689920572183	0.994987468671679	2	122	NA	0	0	0	1	NA	3	1	1	2	NA
1-101	356	0.5	1.5	0.01	0.25	0.01	0.1	8	400	752.843937101006	0.98707695883148	0.989974077193834	0.989974077193834	0.992481203007519	4	16	NA	0	0	0	0	NA	2	1	0	6	NA
1-101	357	0.5	1.5	0.01	0.25	0.01	0.1	20	400	474.945572563026	0.999309088852373	0.999583479679449	0.999583479679449	0.99749373433584	2	284	NA	0	0	0	0	NA	0	0	0	2	NA
1-101	358	0.5	1.5	0.01	0.25	0.01	0.1	20	400	587.259203863204	0.994677036952239	0.994696270887341	0.994696270887341	0.979949874686717	6	160	NA	2	2	2	2	NA	0	0	0	12	NA
1-101	359	0.5	1.5	0.01	0.25	0.01	0.1	16	400	642.358878893052	0.993895027422322	0.994745486746824	0.994745486746824	0.979949874686717	10	118	NA	0	0	0	2	NA	2	2	2	12	NA
1-101	36	0.5	1.5	0.01	0.25	0.01	0.1	12	400	615.930907069507	0.996423042038335	0.997584043565133	0.997584043565133	1	1	173	NA	0	0	0	0	NA	1	0	0	0	NA
1-101	360	0.5	1.5	0.01	0.25	0.01	0.1	5	400	742.772050190528	0.99745418063487	0.997454234185005	0.997454234185005	0.99749373433584	1	38	NA	1	1	0	1	NA	0	0	1	0	NA
1-101	361	0.5	1.5	0.01	0.25	0.01	0.1	14	400	562.241988876583	0.996939931562425	0.998534622380379	0.998534622380379	1	1	178	NA	0	0	0	0	NA	1	0	0	0	NA
1-101	362	0.5	1.5	0.01	0.25	0.01	0.1	26	400	391.155677661922	0.993109752362265	0.99518096072674	0.99518096072674	0.992481203007519	3	328	NA	1	1	1	1	NA	1	1	1	4	NA
1-101	363	0.5	1.5	0.01	0.25	0.01	0.1	5	400	776.216711927418	0.999998655288778	0.999998364202446	0.999998364202446	1	1	15	NA	0	0	0	0	NA	0	0	0	0	NA
1-101	364	0.5	1.5	0.01	0.25	0.01	0.1	12	400	834.385172738728	0.974722646307211	0.991514029217826	0.991514029217826	0.99749373433584	2	16	NA	0	0	0	0	NA	9	1	0	2	NA
1-101	365	0.5	1.5	0.01	0.25	0.01	0.1	22	400	351.918561759671	0.997517243705207	0.999378008417887	0.999378008417887	0.984962406015038	2	323	NA	0	0	0	5	NA	0	0	0	2	NA
1-101	366	0.5	1.5	0.01	0.25	0.01	0.1	6	400	743.83332157018	0.989612322912222	0.989935323256598	0.989935323256598	0.994987468671679	2	13	NA	0	0	1	1	NA	3	3	0	2	NA
1-101	367	0.5	1.5	0.01	0.25	0.01	0.1	25	400	355.81029693056	0.996705654135965	0.997435333263788	0.997435333263788	0.99749373433584	2	346	NA	0	0	0	0	NA	0	0	2	2	NA
1-101	368	0.5	1.5	0.01	0.25	0.01	0.1	21	400	327.062223983307	0.9965289996888	0.997229800431252	0.997229800431252	0.99749373433584	2	313	NA	0	0	0	0	NA	2	0	2	2	NA
1-101	369	0.5	1.5	0.01	0.25	0.01	0.1	20	400	424.818918979828	0.995361741266527	0.997052961528901	0.997052961528901	0.992481203007519	4	302	NA	0	0	0	0	NA	1	0	1	6	NA
1-101	37	0.5	1.5	0.01	0.25	0.01	0.1	17	400	550.327431619061	0.997060978560104	0.997361648273079	0.997361648273079	0.994987468671679	3	178	NA	1	1	1	0	NA	0	0	0	4	NA
1-101	370	0.5	1.5	0.01	0.25	0.01	0.1	21	400	494.366547808936	0.991505055298888	0.991479680024569	0.991479680024569	0.989974937343358	2	176	NA	1	1	1	3	NA	3	3	4	2	NA
1-101	371	0.5	1.5	0.01	0.25	0.01	0.1	17	400	606.861697908004	0.999085390858143	0.999391244066549	0.999391244066549	1	1	140	NA	0	0	0	0	NA	0	0	0	0	NA
1-101	372	0.5	1.5	0.01	0.25	0.01	0.1	11	400	781.437627237421	0.996135414826621	0.997768212441261	0.997768212441261	0.99749373433584	2	28	NA	0	0	0	0	NA	0	0	0	2	NA
1-101	373	0.5	1.5	0.01	0.25	0.01	0.1	18	400	586.189917726115	0.984830416979353	0.984232897392731	0.984232897392731	0.984962406015038	1	136	NA	6	6	2	6	NA	0	1	4	0	NA
1-101	374	0.5	1.5	0.01	0.25	0.01	0.1	20	400	630.94093507445	0.9971208202387	0.998912718046642	0.998912718046642	0.989974937343358	9	156	NA	0	0	0	0	NA	1	0	0	8	NA
1-101	375	0.5	1.5	0.01	0.25	0.01	0.1	35	400	447.361567479109	0.982505749571475	0.990384045243839	0.990384045243839	0.959899749373434	9	257	NA	4	0	0	9	NA	7	6	4	14	NA
1-101	376	0.5	1.5	0.01	0.25	0.01	0.1	9	400	748.606038672869	0.996978491329354	0.997123548993144	0.997123548993144	0.99749373433584	1	69	NA	0	1	1	1	NA	1	0	0	0	NA
1-101	377	0.5	1.5	0.01	0.25	0.01	0.1	15	400	733.507085766856	0.984961582958988	0.984960476595408	0.984960476595408	0.984962406015038	1	45	NA	6	6	6	6	NA	0	0	0	0	NA
1-101	378	0.5	1.5	0.01	0.25	0.01	0.1	9	400	790.56675776769	0.982073178966706	0.99500196710278	0.99500196710278	0.99749373433584	2	24	NA	0	0	0	0	NA	4	0	0	2	NA
1-101	379	0.5	1.5	0.01	0.25	0.01	0.1	3	400	777.477400695269	0.990901133427431	0.999998950502607	0.999998950502607	1	1	5	NA	0	0	0	0	NA	1	0	0	0	NA
1-101	38	0.5	1.5	0.01	0.25	0.01	0.1	34	400	368.42185006152	0.993763932721372	0.98258733165677	0.98258733165677	0.971177944862155	14	308	NA	1	5	5	5	NA	1	1	1	13	NA
1-101	380	0.5	1.5	0.01	0.25	0.01	0.1	28	400	364.901189597447	0.992858180409586	0.992654309382617	0.992654309382617	0.994987468671679	2	326	NA	2	2	2	1	NA	2	1	2	2	NA
1-101	381	0.5	1.5	0.01	0.25	0.01	0.1	26	400	333.057185960359	0.997936861978109	0.999095769364113	0.999095769364113	0.994987468671679	4	324	NA	0	0	0	0	NA	0	0	0	4	NA
1-101	382	0.5	1.5	0.01	0.25	0.01	0.1	9	400	742.717592054168	0.984315627369054	0.98374240474184	0.98374240474184	0.989974937343358	2	11	NA	0	0	2	3	NA	3	3	1	2	NA
1-101	383	0.5	1.5	0.01	0.25	0.01	0.1	10	400	742.036932339048	0.997843281207826	0.998523552506766	0.998523552506766	0.994987468671679	4	56	NA	0	0	0	0	NA	0	0	0	4	NA
1-101	384	0.5	1.5	0.01	0.25	0.01	0.1	7	400	675.706186698353	0.999487352326974	0.99976623354946	0.99976623354946	1	1	64	NA	0	0	0	0	NA	0	0	0	0	NA
1-101	385	0.5	1.5	0.01	0.25	0.01	0.1	15	400	651.878899001441	0.995592194426901	0.9964122361481	0.9964122361481	0.994987468671679	2	151	NA	1	1	1	1	NA	0	0	0	2	NA
1-101	386	0.5	1.5	0.01	0.25	0.01	0.1	17	400	588.649975772796	0.996125672538666	0.998737145466507	0.998737145466507	0.99749373433584	2	168	NA	0	0	0	0	NA	1	0	0	2	NA
1-101	387	0.5	1.5	0.01	0.25	0.01	0.1	11	400	701.593901106924	0.993065708326884	0.996715153770166	0.996715153770166	0.99749373433584	1	82	NA	1	1	1	1	NA	2	0	0	0	NA
1-101	388	0.5	1.5	0.01	0.25	0.01	0.1	12	400	668.759762117265	0.995355634910646	0.995569930209213	0.995569930209213	0.99749373433584	2	106	NA	0	2	2	0	NA	2	0	0	2	NA
1-101	389	0.5	1.5	0.01	0.25	0.01	0.1	4	400	797.37220300326	0.999999882741918	0.999999755849581	0.999999755849581	1	1	10	NA	0	0	0	0	NA	0	0	0	0	NA
1-101	39	0.5	1.5	0.01	0.25	0.01	0.1	24	400	450.195252533879	0.993142774909994	0.993846284484642	0.993846284484642	0.977443609022556	10	236	NA	1	1	1	2	NA	2	2	2	14	NA
1-101	390	0.5	1.5	0.01	0.25	0.01	0.1	11	400	696.738344314807	0.998606100001318	0.998867628199262	0.998867628199262	1	1	73	NA	0	0	0	0	NA	1	0	1	0	NA
1-101	391	0.5	1.5	0.01	0.25	0.01	0.1	18	400	489.956729420535	0.996847521217761	0.99794132841634	0.99794132841634	0.99749373433584	2	201	NA	0	0	0	0	NA	0	0	0	2	NA
1-101	392	0.5	1.5	0.01	0.25	0.01	0.1	23	400	576.334974915335	0.994621146295692	0.997312644062412	0.997312644062412	0.994987468671679	4	210	NA	0	0	0	0	NA	0	1	1	4	NA
1-101	393	0.5	1.5	0.01	0.25	0.01	0.1	11	400	767.625592858466	0.993694308064748	0.996829860919	0.996829860919	1	1	64	NA	0	0	0	0	NA	2	2	1	0	NA
1-101	394	0.5	1.5	0.01	0.25	0.01	0.1	10	400	752.638624731385	0.999974043314524	0.999976302883412	0.999976302883412	1	1	50	NA	0	0	0	0	NA	0	0	0	0	NA
1-101	395	0.5	1.5	0.01	0.25	0.01	0.1	35	400	495.704750429996	0.982983919247463	0.987170062154636	0.987170062154636	0.972431077694236	2	205	NA	3	2	3	2	NA	5	3	2	18	NA
1-101	396	0.5	1.5	0.01	0.25	0.01	0.1	4	400	831.36707328668	0.999986289639879	0.999990280621556	0.999990280621556	1	1	4	NA	0	0	0	0	NA	0	0	0	0	NA
1-101	397	0.5	1.5	0.01	0.25	0.01	0.1	27	400	518.653816281385	0.995583886068601	0.996560046012324	0.996560046012324	0.984962406015038	8	206	NA	0	0	0	3	NA	1	0	0	6	NA
1-101	398	0.5	1.5	0.01	0.25	0.01	0.1	8	400	704.914268341815	0.99748692849136	0.997377782638597	0.997377782638597	0.99749373433584	1	69	NA	1	1	1	1	NA	0	0	0	0	NA
1-101	399	0.5	1.5	0.01	0.25	0.01	0.1	11	400	672.190430934433	0.996593401389788	0.997568450804811	0.997568450804811	0.99749373433584	1	78	NA	1	1	0	1	NA	0	0	1	0	NA
1-101	4	0.5	1.5	0.01	0.25	0.01	0.1	8	400	770.39246071507	0.998656450347678	0.999452513195907	0.999452513195907	0.99749373433584	2	62	NA	0	0	0	0	NA	0	0	0	2	NA
1-101	40	0.5	1.5	0.01	0.25	0.01	0.1	9	400	756.56059384128	0.984683005185808	0.990852104018849	0.990852104018849	0.994987468671679	1	24	NA	0	1	2	2	NA	5	1	0	0	NA
1-101	400	0.5	1.5	0.01	0.25	0.01	0.1	17	400	629.321625865536	0.99596231133496	0.997197569364371	0.997197569364371	0.99749373433584	1	158	NA	1	1	1	1	NA	0	0	0	0	NA
1-101	401	0.5	1.5	0.01	0.25	0.01	0.1	24	400	494.205046802106	0.994106048032998	0.997007171813002	0.997007171813002	0.99749373433584	2	233	NA	0	0	0	0	NA	2	0	0	2	NA
1-101	402	0.5	1.5	0.01	0.25	0.01	0.1	12	400	644.041220226873	0.997038921417659	0.997266932288974	0.997266932288974	0.992481203007519	8	119	NA	0	0	0	0	NA	0	0	0	6	NA
1-101	403	0.5	1.5	0.01	0.25	0.01	0.1	15	400	744.621643419784	0.994961281187659	0.996009057535829	0.996009057535829	0.994987468671679	2	69	NA	0	0	0	1	NA	0	0	0	2	NA
1-101	404	0.5	1.5	0.01	0.25	0.01	0.1	26	400	461.765033916596	0.995866232778621	0.996692488507478	0.996692488507478	0.994987468671679	2	238	NA	1	1	1	1	NA	0	0	0	2	NA
1-101	405	0.5	1.5	0.01	0.25	0.01	0.1	24	400	374.991004993215	0.995841398233977	0.998484169160436	0.998484169160436	0.99749373433584	2	301	NA	0	0	0	0	NA	0	0	3	2	NA
1-101	406	0.5	1.5	0.01	0.25	0.01	0.1	16	400	752.826988368643	0.994704505547093	0.99664006076503	0.99664006076503	0.989974937343358	2	99	NA	0	0	0	3	NA	0	0	0	2	NA
1-101	407	0.5	1.5	0.01	0.25	0.01	0.1	31	400	371.712906157209	0.993133024385022	0.996058856478545	0.996058856478545	0.99874686716792	2	324	NA	1	0	0	0	NA	2	2	2	1	NA
1-101	408	0.5	1.5	0.01	0.25	0.01	0.1	10	400	714.032946395565	0.996615977905065	0.996623379578446	0.996623379578446	0.99749373433584	2	67	NA	0	0	0	0	NA	2	2	2	2	NA
1-101	409	0.5	1.5	0.01	0.25	0.01	0.1	18	400	501.982161332065	0.999214424101895	0.999260738918512	0.999260738918512	1	1	239	NA	0	0	0	0	NA	0	0	0	0	NA
1-101	41	0.5	1.5	0.01	0.25	0.01	0.1	2	400	799.125505503931	0.992442266167102	1	1	1	1	2	NA	0	0	0	0	NA	3	0	0	0	NA
1-101	410	0.5	1.5	0.01	0.25	0.01	0.1	2	400	722.885072618342	0.999998180552681	0.999998738049735	0.999998738049735	1	1	27	NA	0	0	0	0	NA	0	0	0	0	NA
1-101	411	0.5	1.5	0.01	0.25	0.01	0.1	21	400	541.13388829652	0.997954700909675	0.997169899694443	0.997169899694443	0.979949874686717	6	188	NA	0	0	0	1	NA	1	1	1	14	NA
1-101	412	0.5	1.5	0.01	0.25	0.01	0.1	28	400	634.427751187419	0.99050533273282	0.991208826327035	0.991208826327035	0.987468671679198	4	130	NA	2	2	2	3	NA	2	1	1	4	NA
1-101	413	0.5	1.5	0.01	0.25	0.01	0.1	10	400	725.689048351604	0.987165361893446	0.990226589098247	0.990226589098247	1	1	72	NA	3	3	3	0	NA	1	1	1	0	NA
1-101	414	0.5	1.5	0.01	0.25	0.01	0.1	23	400	526.164112577962	0.977061100510964	0.995367598960612	0.995367598960612	0.994987468671679	2	155	NA	6	1	1	1	NA	2	0	0	2	NA
1-101	415	0.5	1.5	0.01	0.25	0.01	0.1	9	400	866.22687387479	0.995080961936869	0.95345530862656	0.95345530862656	0.989974937343358	2	23	NA	0	2	0	3	NA	0	26	0	2	NA
1-101	416	0.5	1.5	0.01	0.25	0.01	0.1	20	400	556.009118682417	0.994237458467495	0.994267460402504	0.994267460402504	0.987468671679198	1	179	NA	0	0	0	5	NA	3	3	3	0	NA
1-101	417	0.5	1.5	0.01	0.25	0.01	0.1	12	400	755.444337009841	0.993157102997759	0.997910240681212	0.997910240681212	0.99749373433584	2	56	NA	0	0	0	0	NA	4	0	0	2	NA
1-101	418	0.5	1.5	0.01	0.25	0.01	0.1	35	400	476.791534724163	0.995194346560281	0.996090369143032	0.996090369143032	0.989974937343358	3	221	NA	0	0	0	1	NA	2	2	2	6	NA
1-101	419	0.5	1.5	0.01	0.25	0.01	0.1	16	400	550.165706521389	0.996623641863788	0.999005778576943	0.999005778576943	0.99749373433584	2	178	NA	0	0	0	0	NA	2	0	0	2	NA
1-101	42	0.5	1.5	0.01	0.25	0.01	0.1	13	400	664.791448131111	0.99678697244681	0.996891162846902	0.996891162846902	0.99749373433584	2	96	NA	0	0	1	0	NA	2	2	1	2	NA
1-101	420	0.5	1.5	0.01	0.25	0.01	0.1	20	400	317.931291501673	0.999658120771402	0.993505901561386	0.993505901561386	0.986215538847118	24	362	NA	0	0	0	0	NA	0	3	0	11	NA
1-101	421	0.5	1.5	0.01	0.25	0.01	0.1	10	400	676.660750810196	0.99936153405107	0.999484562242466	0.999484562242466	1	1	55	NA	0	0	0	0	NA	0	0	0	0	NA
1-101	422	0.5	1.5	0.01	0.25	0.01	0.1	11	400	680.373079260447	0.998287063058723	0.998979252484842	0.998979252484842	0.99749373433584	2	62	NA	0	0	0	0	NA	0	0	0	2	NA
1-101	423	0.5	1.5	0.01	0.25	0.01	0.1	12	400	717.601565207023	0.974569634594827	0.970511504265703	0.970511504265703	0.984962406015038	1	14	NA	3	4	3	6	NA	4	9	1	0	NA
1-101	424	0.5	1.5	0.01	0.25	0.01	0.1	19	400	697.248584552113	0.993544963933885	0.996268036127806	0.996268036127806	0.984962406015038	3	99	NA	0	0	0	4	NA	3	1	1	4	NA
1-101	425	0.5	1.5	0.01	0.25	0.01	0.1	13	400	774.44526797803	0.978904635196024	0.99270879276553	0.99270879276553	0.979949874686717	1	34	NA	0	0	0	8	NA	9	3	1	0	NA
1-101	426	0.5	1.5	0.01	0.25	0.01	0.1	21	400	766.185257887779	0.971361257948259	0.97490633396355	0.97490633396355	0.982456140350877	3	44	NA	2	2	2	5	NA	6	3	0	4	NA
1-101	427	0.5	1.5	0.01	0.25	0.01	0.1	15	400	759.906963843622	0.989328434262689	0.993551941665528	0.993551941665528	0.994987468671679	4	77	NA	2	2	2	0	NA	0	0	0	4	NA
1-101	428	0.5	1.5	0.01	0.25	0.01	0.1	23	400	433.211363756932	0.99368046074047	0.995050906929246	0.995050906929246	0.989974937343358	3	285	NA	1	1	1	2	NA	1	1	1	4	NA
1-101	429	0.5	1.5	0.01	0.25	0.01	0.1	20	400	628.916438742819	0.993335897416078	0.994801189051673	0.994801189051673	0.987468671679198	10	101	NA	0	0	0	1	NA	1	1	1	8	NA
1-101	43	0.5	1.5	0.01	0.25	0.01	0.1	17	400	798.595775937279	0.946001005781251	0.947963072170782	0.947963072170782	0.979949874686717	4	45	NA	15	16	2	6	NA	10	7	0	4	NA
1-101	430	0.5	1.5	0.01	0.25	0.01	0.1	4	400	768.68185191133	0.999134212124939	0.999059481738545	0.999059481738545	1	1	19	NA	0	0	0	0	NA	0	0	0	0	NA
1-101	431	0.5	1.5	0.01	0.25	0.01	0.1	25	400	630.05008756556	0.995466536224309	0.9977299637272	0.9977299637272	0.989974937343358	6	180	NA	0	0	0	0	NA	1	0	0	8	NA
1-101	432	0.5	1.5	0.01	0.25	0.01	0.1	8	400	798.533312549406	0.997565043545774	0.997520595770884	0.997520595770884	0.994987468671679	3	23	NA	0	0	0	0	NA	0	0	0	4	NA
1-101	433	0.5	1.5	0.01	0.25	0.01	0.1	31	400	313.811046335059	0.999751427822995	0.999466273499609	0.999466273499609	0.99749373433584	2	355	NA	0	0	0	0	NA	0	0	0	2	NA
1-101	434	0.5	1.5	0.01	0.25	0.01	0.1	14	400	726.030101186154	0.987956399001432	0.99616456089317	0.99616456089317	0.99749373433584	2	55	NA	0	0	0	0	NA	5	0	0	2	NA
1-101	435	0.5	1.5	0.01	0.25	0.01	0.1	12	400	787.563833512246	0.992620664627755	0.995125369095573	0.995125369095573	1	1	34	NA	0	0	0	0	NA	2	2	1	0	NA
1-101	436	0.5	1.5	0.01	0.25	0.01	0.1	5	400	747.657677571553	0.999981219626528	0.999982128438275	0.999982128438275	1	1	26	NA	0	0	0	0	NA	0	0	0	0	NA
1-101	437	0.5	1.5	0.01	0.25	0.01	0.1	15	400	720.355207202948	0.989181193932886	0.991665716282604	0.991665716282604	0.992481203007519	2	74	NA	2	2	2	2	NA	0	0	0	2	NA
1-101	438	0.5	1.5	0.01	0.25	0.01	0.1	12	400	540.021287692358	0.997468328677264	0.998607902317776	0.998607902317776	0.992481203007519	1	167	NA	0	0	0	3	NA	0	0	0	0	NA
1-101	439	0.5	1.5	0.01	0.25	0.01	0.1	9	400	694.385937435595	0.995437455474544	0.995653630992907	0.995653630992907	0.992481203007519	2	78	NA	1	2	1	2	NA	1	0	1	2	NA
1-101	44	0.5	1.5	0.01	0.25	0.01	0.1	10	400	647.131463492288	0.995422339531245	0.998489931767374	0.998489931767374	0.992481203007519	3	59	NA	0	0	0	0	NA	1	0	0	6	NA
1-101	440	0.5	1.5	0.01	0.25	0.01	0.1	16	400	697.507127044894	0.98982476052947	0.990013319559958	0.990013319559958	0.987468671679198	4	104	NA	3	3	3	3	NA	2	2	2	4	NA
1-101	441	0.5	1.5	0.01	0.25	0.01	0.1	8	400	629.974084437089	0.9957897780897	0.99569715016388	0.99569715016388	0.994987468671679	2	115	NA	1	1	1	1	NA	1	1	1	2	NA
1-101	442	0.5	1.5	0.01	0.25	0.01	0.1	24	400	555.61307596751	0.99622268583929	0.996023915329589	0.996023915329589	0.994987468671679	3	227	NA	0	0	0	0	NA	2	2	2	4	NA
1-101	443	0.5	1.5	0.01	0.25	0.01	0.1	33	400	296.916831128474	0.966800914162085	0.992831813480069	0.992831813480069	0.983709273182957	4	358	NA	2	1	2	4	NA	8	0	0	5	NA
1-101	444	0.5	1.5	0.01	0.25	0.01	0.1	27	400	568.270001170009	0.990965137320373	0.994337976394123	0.994337976394123	0.944862155388471	4	191	NA	0	0	0	20	NA	0	2	1	4	NA
1-101	445	0.5	1.5	0.01	0.25	0.01	0.1	9	400	781.693917790623	0.994979119154144	0.99497891228602	0.99497891228602	0.994987468671679	1	19	NA	2	2	2	2	NA	0	0	0	0	NA
1-101	446	0.5	1.5	0.01	0.25	0.01	0.1	10	400	724.97307875173	0.996740014610508	0.997067947685337	0.997067947685337	0.99749373433584	1	64	NA	1	1	1	1	NA	0	0	0	0	NA
1-101	447	0.5	1.5	0.01	0.25	0.01	0.1	27	400	324.619244524838	0.992762599313866	0.994798885468222	0.994798885468222	0.99749373433584	2	361	NA	0	0	0	0	NA	3	3	1	2	NA
1-101	448	0.5	1.5	0.01	0.25	0.01	0.1	25	400	450.997329037302	0.99261790817988	0.994194176313079	0.994194176313079	0.992481203007519	1	254	NA	2	0	0	3	NA	1	3	3	0	NA
1-101	449	0.5	1.5	0.01	0.25	0.01	0.1	31	400	358.416077797168	0.994160832565429	0.995074583457035	0.995074583457035	0.969924812030075	8	307	NA	1	1	1	8	NA	0	0	0	8	NA
1-101	45	0.5	1.5	0.01	0.25	0.01	0.1	7	400	738.579260116141	0.994845495457018	0.994947783097299	0.994947783097299	0.994987468671679	1	70	NA	2	2	2	2	NA	0	0	0	0	NA
1-101	450	0.5	1.5	0.01	0.25	0.01	0.1	17	400	583.294156469577	0.997187307828297	0.997135092792981	0.997135092792981	0.988721804511278	6	176	NA	0	1	1	1	NA	2	0	0	7	NA
1-101	451	0.5	1.5	0.01	0.25	0.01	0.1	27	400	351.582428274411	0.989119107258886	0.988151527152658	0.988151527152658	0.979949874686717	3	328	NA	3	4	2	5	NA	1	1	3	6	NA
1-101	452	0.5	1.5	0.01	0.25	0.01	0.1	19	400	415.58389398438	0.998316704436446	0.998405416732166	0.998405416732166	0.989974937343358	8	272	NA	0	0	0	0	NA	0	0	0	8	NA
1-101	453	0.5	1.5	0.01	0.25	0.01	0.1	18	400	641.017594708398	0.98972484419713	0.991024937605062	0.991024937605062	0.989974937343358	2	111	NA	3	3	3	3	NA	0	0	0	2	NA
1-101	454	0.5	1.5	0.01	0.25	0.01	0.1	27	400	323.413207308642	0.994394967506376	0.995346488884469	0.995346488884469	0.993734335839599	1	338	NA	1	1	1	2	NA	2	0	0	1	NA
1-101	455	0.5	1.5	0.01	0.25	0.01	0.1	15	400	738.461428315639	0.982435487995242	0.982530019827087	0.982530019827087	0.984962406015038	8	70	NA	6	5	6	2	NA	0	2	0	8	NA
1-101	456	0.5	1.5	0.01	0.25	0.01	0.1	14	400	566.370746451822	0.997075047967551	0.998300454720982	0.998300454720982	1	1	110	NA	0	0	0	0	NA	1	0	0	0	NA
1-101	457	0.5	1.5	0.01	0.25	0.01	0.1	5	400	742.761699463345	0.998925313881859	0.999189987156112	0.999189987156112	1	1	20	NA	0	0	0	0	NA	0	0	0	0	NA
1-101	458	0.5	1.5	0.01	0.25	0.01	0.1	7	400	753.894632157179	0.980098565633213	0.964887124553865	0.964887124553865	0.99749373433584	2	8	NA	0	0	0	0	NA	4	15	0	2	NA
1-101	459	0.5	1.5	0.01	0.25	0.01	0.1	12	400	765.5130845788	0.989229678335859	0.989924444435127	0.989924444435127	0.987468671679198	2	29	NA	2	2	2	4	NA	2	2	3	2	NA
1-101	46	0.5	1.5	0.01	0.25	0.01	0.1	7	400	738.340229467748	0.98425391787687	0.966684749316501	0.966684749316501	0.994987468671679	3	10	NA	1	1	0	0	NA	1	10	1	4	NA
1-101	460	0.5	1.5	0.01	0.25	0.01	0.1	11	400	688.108209246379	0.99714664556676	0.998053569053275	0.998053569053275	0.984962406015038	1	86	NA	0	0	0	6	NA	1	1	1	0	NA
1-101	461	0.5	1.5	0.01	0.25	0.01	0.1	14	400	643.601669336227	0.996688415395848	0.996556799672307	0.996556799672307	0.99749373433584	1	109	NA	1	1	1	1	NA	0	0	0	0	NA
1-101	462	0.5	1.5	0.01	0.25	0.01	0.1	11	400	723.954538348102	0.993459780270989	0.995063086069406	0.995063086069406	0.994987468671679	2	29	NA	1	1	1	1	NA	0	0	0	2	NA
1-101	463	0.5	1.5	0.01	0.25	0.01	0.1	16	400	535.245854773425	0.996776162648028	0.998477237234648	0.998477237234648	0.989974937343358	2	172	NA	0	0	0	3	NA	0	0	0	2	NA
1-101	464	0.5	1.5	0.01	0.25	0.01	0.1	10	400	807.266533756473	0.990553707976843	0.990180699631538	0.990180699631538	0.989974937343358	2	33	NA	3	3	3	3	NA	0	2	0	2	NA
1-101	465	0.5	1.5	0.01	0.25	0.01	0.1	5	400	722.353987307312	0.999517314190893	0.999698035579799	0.999698035579799	0.99749373433584	2	55	NA	0	0	0	0	NA	0	0	0	2	NA
1-101	466	0.5	1.5	0.01	0.25	0.01	0.1	10	400	740.462856538534	0.994393789146374	0.995832743783679	0.995832743783679	0.99749373433584	2	78	NA	1	1	1	0	NA	1	1	1	2	NA
1-101	467	0.5	1.5	0.01	0.25	0.01	0.1	24	400	507.303514663455	0.971853365113631	0.995606137603247	0.995606137603247	0.989974937343358	8	223	NA	10	1	1	1	NA	0	0	0	6	NA
1-101	468	0.5	1.5	0.01	0.25	0.01	0.1	5	400	782.598853047123	0.99998045016758	0.999979266272545	0.999979266272545	1	1	15	NA	0	0	0	0	NA	0	0	0	0	NA
1-101	469	0.5	1.5	0.01	0.25	0.01	0.1	14	400	642.780941540876	0.999787414217165	0.999914116292064	0.999914116292064	1	1	129	NA	0	0	0	0	NA	0	0	0	0	NA
1-101	47	0.5	1.5	0.01	0.25	0.01	0.1	9	400	608.85964352129	0.999712540043319	0.99992732834017	0.99992732834017	1	1	108	NA	0	0	0	0	NA	0	0	0	0	NA
1-101	470	0.5	1.5	0.01	0.25	0.01	0.1	25	400	323.80797766195	0.998158556578725	0.998057567075387	0.998057567075387	0.977443609022556	2	358	NA	0	0	0	8	NA	0	1	1	2	NA
1-101	471	0.5	1.5	0.01	0.25	0.01	0.1	6	400	780.428290808013	0.997078590759153	0.997030262006707	0.997030262006707	1	1	32	NA	0	0	0	0	NA	0	0	0	0	NA
1-101	472	0.5	1.5	0.01	0.25	0.01	0.1	6	400	774.99812782517	0.988533409723052	0.991938501006212	0.991938501006212	1	1	13	NA	0	0	0	0	NA	2	2	0	0	NA
1-101	473	0.5	1.5	0.01	0.25	0.01	0.1	15	400	509.911648770895	0.996285362954135	0.999424874723326	0.999424874723326	0.99749373433584	2	181	NA	0	0	0	0	NA	2	0	0	2	NA
1-101	474	0.5	1.5	0.01	0.25	0.01	0.1	17	400	571.137722950605	0.99265049488001	0.993627259028888	0.993627259028888	0.979949874686717	6	142	NA	2	2	2	5	NA	1	1	1	6	NA
1-101	475	0.5	1.5	0.01	0.25	0.01	0.1	26	400	379.800996218719	0.993972523436219	0.995850505826611	0.995850505826611	0.992481203007519	8	305	NA	0	0	0	0	NA	1	1	1	6	NA
1-101	476	0.5	1.5	0.01	0.25	0.01	0.1	27	400	537.196078079938	0.992906684571835	0.994020570382525	0.994020570382525	0.989974937343358	6	181	NA	1	1	1	1	NA	0	1	0	6	NA
1-101	477	0.5	1.5	0.01	0.25	0.01	0.1	19	400	450.388967908422	0.997678882779606	0.998231649409944	0.998231649409944	1	1	244	NA	0	0	0	0	NA	0	1	1	0	NA
1-101	478	0.5	1.5	0.01	0.25	0.01	0.1	20	400	533.057942610645	0.998055290899569	0.998391916043552	0.998391916043552	0.989974937343358	7	218	NA	0	0	0	0	NA	0	0	0	8	NA
1-101	479	0.5	1.5	0.01	0.25	0.01	0.1	39	400	594.907256160222	0.966693053715381	0.990529614972004	0.990529614972004	0.93984962406015	27	176	NA	9	1	1	17	NA	4	1	2	14	NA
1-101	48	0.5	1.5	0.01	0.25	0.01	0.1	12	400	758.63548801268	0.992691010839948	0.992642640402561	0.992642640402561	0.989974937343358	2	66	NA	3	3	3	3	NA	0	0	0	2	NA
1-101	480	0.5	1.5	0.01	0.25	0.01	0.1	3	400	731.748292666104	0.99915479332516	0.999998145582636	0.999998145582636	1	1	4	NA	0	0	0	0	NA	0	0	0	0	NA
1-101	481	0.5	1.5	0.01	0.25	0.01	0.1	10	400	685.035718149221	0.996358327048986	0.99706789461182	0.99706789461182	0.99749373433584	1	59	NA	1	1	1	1	NA	0	0	0	0	NA
1-101	482	0.5	1.5	0.01	0.25	0.01	0.1	18	400	680.724756572637	0.98781387984697	0.992106792448032	0.992106792448032	0.992481203007519	4	133	NA	1	0	0	1	NA	1	1	2	4	NA
1-101	483	0.5	1.5	0.01	0.25	0.01	0.1	20	400	444.753971466143	0.996368355722986	0.996967603683646	0.996967603683646	0.994987468671679	2	290	NA	1	1	1	1	NA	0	0	0	2	NA
1-101	484	0.5	1.5	0.01	0.25	0.01	0.1	18	400	679.796394951049	0.989056702759551	0.996991394374596	0.996991394374596	0.992481203007519	4	93	NA	0	0	0	0	NA	4	0	0	6	NA
1-101	485	0.5	1.5	0.01	0.25	0.01	0.1	12	400	732.173321867609	0.994470354160952	0.993890441589435	0.993890441589435	0.992481203007519	4	38	NA	0	0	0	1	NA	1	1	1	4	NA
1-101	486	0.5	1.5	0.01	0.25	0.01	0.1	30	400	388.141225119475	0.987559353708191	0.992840469494856	0.992840469494856	0.988721804511278	8	276	NA	2	1	1	2	NA	3	1	2	5	NA
1-101	487	0.5	1.5	0.01	0.25	0.01	0.1	7	400	856.953741917171	0.997485112038817	0.997482800819351	0.997482800819351	0.99749373433584	1	40	NA	1	1	1	1	NA	0	0	0	0	NA
1-101	488	0.5	1.5	0.01	0.25	0.01	0.1	11	400	754.554427439041	0.99603332693352	0.995408502706786	0.995408502706786	0.994987468671679	2	20	NA	0	0	0	0	NA	1	1	1	4	NA
1-101	489	0.5	1.5	0.01	0.25	0.01	0.1	3	400	756.176401349721	0.99999900633489	0.999997431502319	0.999997431502319	1	1	8	NA	0	0	0	0	NA	0	0	0	0	NA
1-101	49	0.5	1.5	0.01	0.25	0.01	0.1	27	400	357.844425815656	0.994706361919407	0.996344188666251	0.996344188666251	0.984962406015038	5	300	NA	0	0	0	1	NA	1	1	1	10	NA
1-101	490	0.5	1.5	0.01	0.25	0.01	0.1	2	400	766.670056454714	0.999997665178053	0.999996045406187	0.999996045406187	1	1	4	NA	0	0	0	0	NA	0	0	0	0	NA
1-101	491	0.5	1.5	0.01	0.25	0.01	0.1	22	400	408.787207082452	0.998217129234907	0.998695176076052	0.998695176076052	1	1	283	NA	0	0	0	0	NA	0	0	0	0	NA
1-101	492	0.5	1.5	0.01	0.25	0.01	0.1	10	400	630.351210141582	0.999149111430213	0.999626950908125	0.999626950908125	0.99749373433584	2	82	NA	0	0	0	0	NA	0	0	0	2	NA
1-101	493	0.5	1.5	0.01	0.25	0.01	0.1	12	400	502.174591180489	0.998578036905192	0.999088570806272	0.999088570806272	1	1	186	NA	0	0	0	0	NA	0	0	1	0	NA
1-101	494	0.5	1.5	0.01	0.25	0.01	0.1	20	400	602.120146140406	0.990224900506898	0.992557162517195	0.992557162517195	0.984962406015038	6	150	NA	2	0	0	3	NA	2	3	3	6	NA
1-101	495	0.5	1.5	0.01	0.25	0.01	0.1	15	400	668.750440230681	0.996696277828285	0.99679609378818	0.99679609378818	0.99749373433584	1	111	NA	1	1	1	1	NA	0	0	0	0	NA
1-101	496	0.5	1.5	0.01	0.25	0.01	0.1	8	400	786.830216606753	0.960158928760283	0.946691554122898	0.946691554122898	0.99749373433584	2	16	NA	2	6	0	0	NA	15	16	0	2	NA
1-101	497	0.5	1.5	0.01	0.25	0.01	0.1	19	400	581.038500703829	0.993910981598694	0.994967251862681	0.994967251862681	0.994987468671679	2	198	NA	1	1	1	1	NA	1	1	1	2	NA
1-101	498	0.5	1.5	0.01	0.25	0.01	0.1	16	400	569.348155015956	0.9986953334934	0.998432134638301	0.998432134638301	1	1	222	NA	0	0	0	0	NA	0	1	1	0	NA
1-101	499	0.5	1.5	0.01	0.25	0.01	0.1	14	400	832.692617422779	0.967038686232492	0.997422894274256	0.997422894274256	0.99749373433584	1	21	NA	0	1	1	1	NA	8	0	0	0	NA
1-101	5	0.5	1.5	0.01	0.25	0.01	0.1	9	400	716.884552942542	0.998330632932154	0.999407723368401	0.999407723368401	0.989974937343358	2	56	NA	0	0	0	3	NA	0	0	0	2	NA
1-101	50	0.5	1.5	0.01	0.25	0.01	0.1	20	400	477.342886031611	0.990631670231883	0.990716245506501	0.990716245506501	1	1	259	NA	0	0	6	0	NA	6	6	0	0	NA
1-101	500	0.5	1.5	0.01	0.25	0.01	0.1	8	400	751.643137530073	0.999391522521176	0.999842864886134	0.999842864886134	1	1	53	NA	0	0	0	0	NA	0	0	0	0	NA
1-101	51	0.5	1.5	0.01	0.25	0.01	0.1	15	400	442.514596819557	0.998201603493505	0.997678278306363	0.997678278306363	0.989974937343358	2	246	NA	0	0	0	3	NA	0	0	0	2	NA
1-101	52	0.5	1.5	0.01	0.25	0.01	0.1	13	400	654.381146205134	0.992338526613265	0.992364722404204	0.992364722404204	0.992481203007519	1	113	NA	3	3	3	3	NA	0	0	1	0	NA
1-101	53	0.5	1.5	0.01	0.25	0.01	0.1	21	400	590.847295650191	0.986808057171074	0.987930287053266	0.987930287053266	0.962406015037594	4	170	NA	3	3	3	13	NA	3	1	1	4	NA
1-101	54	0.5	1.5	0.01	0.25	0.01	0.1	6	400	740.133937110388	0.996293664070731	0.999349559934956	0.999349559934956	1	1	14	NA	0	0	0	0	NA	0	0	0	0	NA
1-101	55	0.5	1.5	0.01	0.25	0.01	0.1	30	400	390.468699396237	0.990557056353875	0.99333103756397	0.99333103756397	0.989974937343358	6	303	NA	1	1	1	1	NA	2	0	0	6	NA
1-101	56	0.5	1.5	0.01	0.25	0.01	0.1	10	400	805.895584981676	0.992440349579805	0.996231324471275	0.996231324471275	0.989974937343358	1	45	NA	0	0	0	4	NA	2	1	0	0	NA
1-101	57	0.5	1.5	0.01	0.25	0.01	0.1	27	400	569.077572289241	0.990931706781645	0.990920784956584	0.990920784956584	0.982456140350877	3	186	NA	0	0	0	5	NA	2	6	4	4	NA
1-101	58	0.5	1.5	0.01	0.25	0.01	0.1	15	400	658.583074235958	0.995645664295647	0.997109520569422	0.997109520569422	0.984962406015038	8	90	NA	0	0	0	1	NA	2	1	1	10	NA
1-101	59	0.5	1.5	0.01	0.25	0.01	0.1	6	400	760.887928527801	0.997341736207401	0.997969159969787	0.997969159969787	1	1	26	NA	0	0	0	0	NA	0	0	0	0	NA
1-101	6	0.5	1.5	0.01	0.25	0.01	0.1	12	400	661.696758762663	0.998041152167681	0.998622949642947	0.998622949642947	0.99749373433584	2	104	NA	0	0	0	0	NA	0	0	0	2	NA
1-101	60	0.5	1.5	0.01	0.25	0.01	0.1	17	400	454.690848237046	0.99898473316104	0.999086181986338	0.999086181986338	0.99749373433584	2	238	NA	0	0	0	0	NA	0	0	0	2	NA
1-101	61	0.5	1.5	0.01	0.25	0.01	0.1	19	400	626.058035953101	0.994055427703608	0.998096946654804	0.998096946654804	0.987468671679198	8	124	NA	0	0	0	0	NA	1	0	0	10	NA
1-101	62	0.5	1.5	0.01	0.25	0.01	0.1	23	400	541.624851960682	0.995510456933146	0.995970250327787	0.995970250327787	0.99749373433584	1	190	NA	1	1	1	1	NA	1	0	0	0	NA
1-101	63	0.5	1.5	0.01	0.25	0.01	0.1	16	400	686.535160274758	0.995706076837832	0.99681783540568	0.99681783540568	0.99749373433584	2	105	NA	0	0	0	0	NA	0	0	0	2	NA
1-101	64	0.5	1.5	0.01	0.25	0.01	0.1	16	400	672.623245643643	0.989527262458343	0.994796354889915	0.994796354889915	0.992481203007519	2	87	NA	0	0	0	2	NA	6	2	2	2	NA
1-101	65	0.5	1.5	0.01	0.25	0.01	0.1	7	400	777.079993164554	0.999965027576081	0.999889003324852	0.999889003324852	1	1	23	NA	0	0	0	0	NA	0	0	0	0	NA
1-101	66	0.5	1.5	0.01	0.25	0.01	0.1	15	400	641.828553841557	0.992792097642892	0.993846651996275	0.993846651996275	0.989974937343358	3	122	NA	2	2	2	2	NA	1	0	0	4	NA
1-101	67	0.5	1.5	0.01	0.25	0.01	0.1	27	400	448.97469064047	0.990216180617181	0.995382904294796	0.995382904294796	0.974937343358396	4	284	NA	3	0	0	7	NA	1	1	1	6	NA
1-101	68	0.5	1.5	0.01	0.25	0.01	0.1	29	400	303.481588711366	0.998105636080385	0.998185756221225	0.998185756221225	0.958646616541353	24	351	NA	0	0	0	11	NA	0	1	1	11	NA
1-101	69	0.5	1.5	0.01	0.25	0.01	0.1	9	400	671.392425098386	0.997766925087531	0.998683288365797	0.998683288365797	0.987468671679198	5	50	NA	0	0	0	1	NA	0	1	1	8	NA
1-101	7	0.5	1.5	0.01	0.25	0.01	0.1	33	400	316.786657834619	0.91979393584807	0.960426017803108	0.960426017803108	0.979949874686717	4	357	NA	6	2	0	6	NA	18	9	1	4	NA
1-101	70	0.5	1.5	0.01	0.25	0.01	0.1	15	400	479.054136969459	0.997311322456291	0.999233526474798	0.999233526474798	0.99749373433584	2	213	NA	0	0	0	0	NA	0	0	0	2	NA
1-101	71	0.5	1.5	0.01	0.25	0.01	0.1	8	400	767.224171729153	0.98955879069682	0.992207995246308	0.992207995246308	0.994987468671679	3	11	NA	0	0	0	0	NA	2	2	0	4	NA
1-101	72	0.5	1.5	0.01	0.25	0.01	0.1	15	400	379.410104439469	0.996518415850036	0.996487248915299	0.996487248915299	0.99749373433584	1	291	NA	1	1	1	1	NA	0	0	0	0	NA
1-101	73	0.5	1.5	0.01	0.25	0.01	0.1	5	400	787.34330695936	0.997729613550741	0.998647065561252	0.998647065561252	1	1	22	NA	0	0	0	0	NA	0	0	0	0	NA
1-101	74	0.5	1.5	0.01	0.25	0.01	0.1	17	400	540.398190584476	0.995641651394667	0.995745535699399	0.995745535699399	0.982456140350877	2	169	NA	1	1	1	6	NA	0	0	0	2	NA
1-101	75	0.5	1.5	0.01	0.25	0.01	0.1	32	400	321.896154071765	0.991766307719061	0.992246149196174	0.992246149196174	0.981203007518797	18	342	NA	3	2	2	1	NA	0	1	1	13	NA
1-101	76	0.5	1.5	0.01	0.25	0.01	0.1	1	400	801.127010414548	0.993434688756093	0.982262877865817	0.982262877865817	1	1	2	NA	0	0	0	0	NA	1	8	0	0	NA
1-101	77	0.5	1.5	0.01	0.25	0.01	0.1	15	400	613.036529450733	0.996134855954978	0.996308735766082	0.996308735766082	0.994987468671679	4	145	NA	0	0	0	0	NA	0	0	0	4	NA
1-101	78	0.5	1.5	0.01	0.25	0.01	0.1	21	400	524.898777046684	0.997296735711604	0.997421668546349	0.997421668546349	0.994987468671679	2	171	NA	0	0	0	1	NA	1	1	1	2	NA
1-101	79	0.5	1.5	0.01	0.25	0.01	0.1	21	400	380.772614603077	0.994454083122154	0.995640279724289	0.995640279724289	0.991228070175439	7	282	NA	1	1	0	0	NA	2	1	1	7	NA
1-101	8	0.5	1.5	0.01	0.25	0.01	0.1	21	400	515.117497756499	0.998407276296013	0.999000261400187	0.999000261400187	1	1	225	NA	0	0	0	0	NA	0	0	0	0	NA
1-101	80	0.5	1.5	0.01	0.25	0.01	0.1	26	400	453.160565609374	0.984212345586716	0.996079748234389	0.996079748234389	0.987468671679198	4	257	NA	5	0	0	3	NA	1	1	1	4	NA
1-101	81	0.5	1.5	0.01	0.25	0.01	0.1	28	400	487.303063475097	0.98678523034989	0.990673477762283	0.990673477762283	0.977443609022556	1	219	NA	2	2	2	9	NA	4	0	0	0	NA
1-101	82	0.5	1.5	0.01	0.25	0.01	0.1	11	400	829.115102611833	0.982083189152105	0.985142970145615	0.985142970145615	0.99749373433584	2	30	NA	5	5	5	0	NA	0	0	0	2	NA
1-101	83	0.5	1.5	0.01	0.25	0.01	0.1	38	400	339.846525044456	0.981749104518415	0.987508599916931	0.987508599916931	0.977443609022556	20	331	NA	7	4	4	4	NA	0	0	0	10	NA
1-101	84	0.5	1.5	0.01	0.25	0.01	0.1	5	400	718.469223489574	0.98657602965536	0.999964663780154	0.999964663780154	1	1	7	NA	0	0	0	0	NA	3	0	0	0	NA
1-101	85	0.5	1.5	0.01	0.25	0.01	0.1	11	400	797.625042241298	0.991285617076046	0.994437311028184	0.994437311028184	0.989974937343358	2	32	NA	0	0	0	1	NA	1	2	1	6	NA
1-101	86	0.5	1.5	0.01	0.25	0.01	0.1	16	400	346.644648326888	0.997674633352889	0.998604622750074	0.998604622750074	0.994987468671679	4	318	NA	0	0	2	0	NA	0	0	3	4	NA
1-101	87	0.5	1.5	0.01	0.25	0.01	0.1	12	400	705.066698012962	0.997007445318747	0.998692342350511	0.998692342350511	0.99749373433584	2	92	NA	0	0	0	0	NA	1	0	0	2	NA
1-101	88	0.5	1.5	0.01	0.25	0.01	0.1	24	400	463.859852879493	0.989421848055295	0.991615178471624	0.991615178471624	0.984962406015038	5	241	NA	2	2	2	2	NA	2	0	0	8	NA
1-101	89	0.5	1.5	0.01	0.25	0.01	0.1	11	400	675.188730836439	0.99929438587575	0.999705403523008	0.999705403523008	1	1	88	NA	0	0	0	0	NA	0	0	0	0	NA
1-101	9	0.5	1.5	0.01	0.25	0.01	0.1	26	400	484.384295245125	0.99214664058848	0.994887644082232	0.994887644082232	0.99749373433584	1	241	NA	1	1	1	1	NA	3	0	0	0	NA
1-101	90	0.5	1.5	0.01	0.25	0.01	0.1	20	400	510.521221655022	0.9945191044661	0.995548988080163	0.995548988080163	0.992481203007519	3	218	NA	1	1	1	1	NA	0	0	0	4	NA
1-101	91	0.5	1.5	0.01	0.25	0.01	0.1	35	400	378.182356765719	0.98560441665968	0.996966953759933	0.996966953759933	0.984962406015038	9	312	NA	4	0	0	0	NA	2	1	0	12	NA
1-101	92	0.5	1.5	0.01	0.25	0.01	0.1	22	400	350.985192761772	0.99615302553861	0.997013075619701	0.997013075619701	0.994987468671679	2	316	NA	1	1	1	1	NA	0	0	0	2	NA
1-101	93	0.5	1.5	0.01	0.25	0.01	0.1	14	400	639.517976521349	0.997679460650485	0.998607811490637	0.998607811490637	0.99749373433584	2	107	NA	0	0	0	0	NA	0	0	0	2	NA
1-101	94	0.5	1.5	0.01	0.25	0.01	0.1	8	400	793.935775269952	0.992207881450951	0.993305578328001	0.993305578328001	0.987468671679198	2	36	NA	0	1	3	4	NA	3	3	1	2	NA
1-101	95	0.5	1.5	0.01	0.25	0.01	0.1	24	400	513.158424581635	0.994280845669673	0.99603062875206	0.99603062875206	0.994987468671679	3	238	NA	0	0	0	0	NA	3	2	0	4	NA
1-101	96	0.5	1.5	0.01	0.25	0.01	0.1	18	400	612.246968740997	0.995916188175331	0.996007890516854	0.996007890516854	0.982456140350877	6	168	NA	1	1	1	4	NA	0	0	0	6	NA
1-101	97	0.5	1.5	0.01	0.25	0.01	0.1	20	400	620.30590089371	0.993014122838018	0.993704035456074	0.993704035456074	0.992481203007519	2	162	NA	2	2	1	2	NA	0	0	1	2	NA
1-101	98	0.5	1.5	0.01	0.25	0.01	0.1	8	400	770.680149797153	0.999384921943485	0.999291015859937	0.999291015859937	1	1	69	NA	0	0	0	0	NA	0	0	0	0	NA
1-101	99	0.5	1.5	0.01	0.25	0.01	0.1	7	400	709.786788302293	0.998611577098913	0.999589872860887	0.999589872860887	1	1	95	NA	0	0	0	0	NA	0	0	0	0	NA
1-102	1	0.5	1.5	0.25	0.25	0.01	0.1	16	400	561.438780700475	0.996895797866136	0.998360481271147	0.998360481271147	0.994987468671679	2	248	NA	0	0	0	1	NA	1	1	1	2	NA
1-102	10	0.5	1.5	0.25	0.25	0.01	0.1	27	400	736.403236097789	0.979656556203198	0.993433392803801	0.993433392803801	0.982456140350877	2	144	NA	1	0	0	6	NA	6	2	2	2	NA
1-102	100	0.5	1.5	0.25	0.25	0.01	0.1	15	400	925.456192841203	0.982623113024581	0.996101031790832	0.996101031790832	0.987468671679198	1	83	NA	0	0	0	5	NA	7	1	1	0	NA
1-102	101	0.5	1.5	0.25	0.25	0.01	0.1	24	400	385.542010148843	0.992288155885909	0.992587503264574	0.992587503264574	0.989974937343358	2	322	NA	3	3	0	3	NA	0	0	3	2	NA
1-102	102	0.5	1.5	0.25	0.25	0.01	0.1	17	400	652.868480063804	0.987148289562045	0.993567088874253	0.993567088874253	0.989974937343358	4	146	NA	2	2	2	2	NA	2	0	1	4	NA
1-102	103	0.5	1.5	0.25	0.25	0.01	0.1	27	400	319.33140650946	0.990188689794264	0.992820036728166	0.992820036728166	0.988721804511278	6	371	NA	2	2	2	2	NA	3	1	1	5	NA
1-102	104	0.5	1.5	0.25	0.25	0.01	0.1	16	400	367.709183155596	0.991271869421396	0.992025089572173	0.992025089572173	0.989974937343358	1	336	NA	3	3	0	4	NA	0	1	1	0	NA
1-102	105	0.5	1.5	0.25	0.25	0.01	0.1	29	400	359.819765688631	0.99258313546783	0.993484401234945	0.993484401234945	0.991228070175439	6	344	NA	2	2	2	1	NA	2	1	1	5	NA
1-102	106	0.5	1.5	0.25	0.25	0.01	0.1	25	400	428.811244183355	0.995509708957864	0.996288199159301	0.996288199159301	0.992481203007519	4	312	NA	1	1	1	1	NA	0	0	0	4	NA
1-102	107	0.5	1.5	0.25	0.25	0.01	0.1	31	400	422.687902118989	0.985061497280012	0.997323100853933	0.997323100853933	0.987468671679198	8	323	NA	5	0	0	1	NA	0	0	0	8	NA
1-102	108	0.5	1.5	0.25	0.25	0.01	0.1	16	400	572.843099852456	0.996705496106953	0.997519695494033	0.997519695494033	0.99749373433584	1	249	NA	1	1	1	1	NA	0	0	0	0	NA
1-102	109	0.5	1.5	0.25	0.25	0.01	0.1	37	400	368.526164573922	0.983264552518058	0.989665211163191	0.989665211163191	0.972431077694236	12	329	NA	5	2	2	4	NA	3	2	2	14	NA
1-102	11	0.5	1.5	0.25	0.25	0.01	0.1	21	400	700.610496288433	0.993717668481502	0.994964002030146	0.994964002030146	0.994987468671679	2	183	NA	1	1	1	1	NA	2	1	2	2	NA
1-102	110	0.5	1.5	0.25	0.25	0.01	0.1	26	400	304.747504726272	0.992461915546571	0.992496374595441	0.992496374595441	0.991228070175439	4	364	NA	3	3	3	2	NA	0	0	0	3	NA
1-102	111	0.5	1.5	0.25	0.25	0.01	0.1	18	400	450.773405314074	0.997560739011097	0.99838849811418	0.99838849811418	0.994987468671679	2	331	NA	0	0	0	1	NA	0	1	0	2	NA
1-102	112	0.5	1.5	0.25	0.25	0.01	0.1	15	400	890.382987134798	0.991214160727532	0.995189261541427	0.995189261541427	0.99749373433584	1	108	NA	1	1	1	1	NA	2	1	0	0	NA
1-102	113	0.5	1.5	0.25	0.25	0.01	0.1	26	400	452.604869574516	0.987484927274577	0.995462940502569	0.995462940502569	0.984962406015038	2	302	NA	0	0	0	5	NA	5	0	0	2	NA
1-102	114	0.5	1.5	0.25	0.25	0.01	0.1	20	400	594.992452187135	0.995500281402846	0.996734166515917	0.996734166515917	0.992481203007519	4	231	NA	1	1	1	1	NA	0	0	0	4	NA
1-102	115	0.5	1.5	0.25	0.25	0.01	0.1	20	400	449.275960069992	0.994547006001273	0.991085458503503	0.991085458503503	0.994987468671679	2	287	NA	1	3	1	1	NA	1	2	4	2	NA
1-102	116	0.5	1.5	0.25	0.25	0.01	0.1	24	400	476.770323210728	0.993837255891013	0.996582821732651	0.996582821732651	0.977443609022556	12	297	NA	1	0	0	5	NA	2	2	2	8	NA
1-102	117	0.5	1.5	0.25	0.25	0.01	0.1	26	400	660.527516866192	0.98605844776778	0.988316411523441	0.988316411523441	0.989974937343358	2	215	NA	4	4	4	3	NA	0	0	0	2	NA
1-102	118	0.5	1.5	0.25	0.25	0.01	0.1	19	400	435.936294305453	0.998605806198278	0.999128007785146	0.999128007785146	0.99749373433584	2	280	NA	0	0	0	0	NA	0	0	0	2	NA
1-102	119	0.5	1.5	0.25	0.25	0.01	0.1	18	400	290.69045209092	0.997197526947809	0.99716156794143	0.99716156794143	0.99874686716792	2	371	NA	1	1	1	0	NA	0	0	0	1	NA
1-102	12	0.5	1.5	0.25	0.25	0.01	0.1	36	400	343.281443265053	0.988492334937522	0.995667041440482	0.995667041440482	0.977443609022556	10	329	NA	1	0	0	1	NA	4	1	1	16	NA
1-102	120	0.5	1.5	0.25	0.25	0.01	0.1	32	400	331.366298822665	0.991926096355667	0.981253259358593	0.981253259358593	0.983709273182957	3	352	NA	2	7	4	5	NA	3	1	1	3	NA
1-102	121	0.5	1.5	0.25	0.25	0.01	0.1	12	400	1059.54663179711	0.996721165775514	0.996780417265534	0.996780417265534	0.99749373433584	2	56	NA	0	0	0	0	NA	0	0	0	2	NA
1-102	122	0.5	1.5	0.25	0.25	0.01	0.1	28	400	359.573632202788	0.975354843173133	0.996083341718429	0.996083341718429	0.989974937343358	12	316	NA	8	0	0	0	NA	3	0	6	8	NA
1-102	123	0.5	1.5	0.25	0.25	0.01	0.1	13	400	1096.97368389203	0.970277562482993	0.980325041802166	0.980325041802166	0.994987468671679	1	26	NA	1	1	1	2	NA	4	3	2	0	NA
1-102	124	0.5	1.5	0.25	0.25	0.01	0.1	21	400	608.676179870591	0.997051829305591	0.997690604981652	0.997690604981652	0.994987468671679	3	213	NA	0	0	0	0	NA	1	1	1	4	NA
1-102	125	0.5	1.5	0.25	0.25	0.01	0.1	27	400	488.409911979767	0.984422114819304	0.991132382575689	0.991132382575689	0.989974937343358	2	267	NA	2	0	0	3	NA	6	5	5	2	NA
1-102	126	0.5	1.5	0.25	0.25	0.01	0.1	28	400	416.616961280744	0.976191018511128	0.995807269485489	0.995807269485489	0.987468671679198	8	331	NA	7	1	1	1	NA	4	0	1	8	NA
1-102	127	0.5	1.5	0.25	0.25	0.01	0.1	40	400	419.065757772382	0.97920176194971	0.986651995177899	0.986651995177899	0.959899749373434	1	325	NA	2	3	3	3	NA	7	1	1	26	NA
1-102	128	0.5	1.5	0.25	0.25	0.01	0.1	18	400	784.683157783611	0.995524080672345	0.998034874565988	0.998034874565988	0.992481203007519	4	175	NA	0	0	0	0	NA	1	0	0	6	NA
1-102	129	0.5	1.5	0.25	0.25	0.01	0.1	35	400	403.369344210097	0.972858533385394	0.988647699837889	0.988647699837889	0.977443609022556	47	323	NA	8	1	1	2	NA	4	2	8	14	NA
1-102	13	0.5	1.5	0.25	0.25	0.01	0.1	24	400	299.190273522627	0.998051878239779	0.998040346883556	0.998040346883556	0.994987468671679	3	368	NA	0	0	0	0	NA	1	1	1	4	NA
1-102	130	0.5	1.5	0.25	0.25	0.01	0.1	13	400	614.133624913972	0.996722303038269	0.998996616027496	0.998996616027496	1	1	231	NA	0	0	0	0	NA	1	0	0	0	NA
1-102	131	0.5	1.5	0.25	0.25	0.01	0.1	36	400	442.217234936176	0.985599186743273	0.991830919954959	0.991830919954959	0.972431077694236	35	314	NA	1	1	1	4	NA	3	1	1	14	NA
1-102	132	0.5	1.5	0.25	0.25	0.01	0.1	22	400	533.523406188478	0.992312366918903	0.993631237041635	0.993631237041635	1	1	239	NA	0	0	0	0	NA	4	4	4	0	NA
1-102	133	0.5	1.5	0.25	0.25	0.01	0.1	21	400	678.257189073396	0.995943348549509	0.998375979284158	0.998375979284158	0.994987468671679	2	198	NA	0	0	0	1	NA	1	0	0	2	NA
1-102	134	0.5	1.5	0.25	0.25	0.01	0.1	33	400	439.070461574968	0.99139307701948	0.996561295958253	0.996561295958253	0.992481203007519	4	312	NA	1	1	1	1	NA	4	0	0	4	NA
1-102	135	0.5	1.5	0.25	0.25	0.01	0.1	22	400	618.724455302789	0.981010286100664	0.997742378589033	0.997742378589033	0.972431077694236	2	186	NA	5	0	0	10	NA	3	0	0	2	NA
1-102	136	0.5	1.5	0.25	0.25	0.01	0.1	18	400	714.685087573306	0.996316869738978	0.998728861524107	0.998728861524107	1	1	200	NA	0	0	0	0	NA	1	0	1	0	NA
1-102	137	0.5	1.5	0.25	0.25	0.01	0.1	23	400	413.163145391842	0.992216300578564	0.993346030043032	0.993346030043032	0.977443609022556	4	284	NA	2	2	2	7	NA	0	0	0	4	NA
1-102	138	0.5	1.5	0.25	0.25	0.01	0.1	23	400	493.147422389679	0.997138661890965	0.999044594130636	0.999044594130636	1	1	281	NA	0	0	0	0	NA	0	0	0	0	NA
1-102	139	0.5	1.5	0.25	0.25	0.01	0.1	17	400	477.157763983909	0.996978673218093	0.999080727609245	0.999080727609245	0.99749373433584	2	298	NA	0	0	0	0	NA	2	0	0	2	NA
1-102	14	0.5	1.5	0.25	0.25	0.01	0.1	20	400	853.27330435636	0.981902477670638	0.988127908439758	0.988127908439758	0.987468671679198	8	69	NA	2	2	1	2	NA	4	2	2	6	NA
1-102	140	0.5	1.5	0.25	0.25	0.01	0.1	18	400	489.76313369852	0.997664920466981	0.999337370459938	0.999337370459938	1	1	292	NA	0	0	0	0	NA	0	0	0	0	NA
1-102	141	0.5	1.5	0.25	0.25	0.01	0.1	24	400	402.909812414268	0.986736357670655	0.996704454892483	0.996704454892483	0.994987468671679	2	305	NA	5	1	1	1	NA	0	0	0	2	NA
1-102	142	0.5	1.5	0.25	0.25	0.01	0.1	39	400	421.153539847056	0.982807514930306	0.993486511038753	0.993486511038753	0.977443609022556	8	307	NA	3	0	0	6	NA	5	3	3	6	NA
1-102	143	0.5	1.5	0.25	0.25	0.01	0.1	29	400	437.019254315988	0.989284846641883	0.993826012698185	0.993826012698185	0.964912280701754	6	318	NA	1	1	1	11	NA	3	0	0	6	NA
1-102	144	0.5	1.5	0.25	0.25	0.01	0.1	18	400	298.171961454796	0.999788098508786	0.999601888440304	0.999601888440304	1	1	375	NA	0	0	0	0	NA	0	0	0	0	NA
1-102	145	0.5	1.5	0.25	0.25	0.01	0.1	25	400	326.724255019749	0.991245925302966	0.991802080458247	0.991802080458247	0.974937343358396	9	349	NA	3	3	3	1	NA	0	0	0	18	NA
1-102	146	0.5	1.5	0.25	0.25	0.01	0.1	28	400	519.884216996719	0.99077122629031	0.99647671751497	0.99647671751497	0.99749373433584	1	254	NA	0	0	0	1	NA	3	1	1	0	NA
1-102	147	0.5	1.5	0.25	0.25	0.01	0.1	26	400	362.086555835357	0.970921978933982	0.990268980473022	0.990268980473022	0.994987468671679	2	346	NA	10	3	3	1	NA	2	1	1	2	NA
1-102	148	0.5	1.5	0.25	0.25	0.01	0.1	21	400	596.032348554016	0.994517818978843	0.998550696347938	0.998550696347938	0.989974937343358	6	252	NA	0	0	0	1	NA	2	0	0	6	NA
1-102	149	0.5	1.5	0.25	0.25	0.01	0.1	17	400	517.232689995035	0.994564913798431	0.994211633258705	0.994211633258705	0.99749373433584	1	265	NA	1	1	1	1	NA	0	1	4	0	NA
1-102	15	0.5	1.5	0.25	0.25	0.01	0.1	14	400	501.984716165606	0.999146229792624	0.99971786018777	0.99971786018777	0.99749373433584	2	279	NA	0	0	0	0	NA	0	0	0	2	NA
1-102	150	0.5	1.5	0.25	0.25	0.01	0.1	16	400	373.104916075256	0.998463597514666	0.999785751173773	0.999785751173773	1	1	355	NA	0	0	0	0	NA	0	0	0	0	NA
1-102	151	0.5	1.5	0.25	0.25	0.01	0.1	29	400	293.468527864678	0.99030717543391	0.995336256923705	0.995336256923705	0.992481203007519	2	335	NA	3	1	1	2	NA	2	0	2	2	NA
1-102	152	0.5	1.5	0.25	0.25	0.01	0.1	21	400	355.840979171556	0.997901193571166	0.998469145779393	0.998469145779393	0.992481203007519	4	349	NA	0	0	0	1	NA	0	1	1	4	NA
1-102	153	0.5	1.5	0.25	0.25	0.01	0.1	14	400	701.690025366245	0.996729019103856	0.998544000126519	0.998544000126519	1	1	156	NA	0	0	0	0	NA	1	1	1	0	NA
1-102	154	0.5	1.5	0.25	0.25	0.01	0.1	27	400	512.846521279083	0.964760729654395	0.997132501059691	0.997132501059691	0.992481203007519	8	273	NA	12	0	0	0	NA	5	0	0	6	NA
1-102	155	0.5	1.5	0.25	0.25	0.01	0.1	16	400	805.795575244233	0.993402240869508	0.997784123997706	0.997784123997706	0.987468671679198	1	108	NA	0	0	0	5	NA	3	0	0	0	NA
1-102	156	0.5	1.5	0.25	0.25	0.01	0.1	28	400	463.758639609344	0.982664818589937	0.993497346143689	0.993497346143689	0.994987468671679	2	284	NA	5	0	0	1	NA	2	3	1	2	NA
1-102	157	0.5	1.5	0.25	0.25	0.01	0.1	27	400	461.094349528845	0.989353024288439	0.993206514931767	0.993206514931767	0.994987468671679	1	300	NA	2	1	1	2	NA	3	1	1	0	NA
1-102	158	0.5	1.5	0.25	0.25	0.01	0.1	32	400	312.377403009506	0.998794623827197	0.998405729816112	0.998405729816112	0.994987468671679	4	354	NA	0	0	0	0	NA	0	0	0	4	NA
1-102	159	0.5	1.5	0.25	0.25	0.01	0.1	18	400	308.879065677816	0.99877720562248	0.999336360328941	0.999336360328941	0.993734335839599	3	372	NA	0	0	0	0	NA	1	0	1	5	NA
1-102	16	0.5	1.5	0.25	0.25	0.01	0.1	28	400	704.824838022571	0.97294073046875	0.983802224621337	0.983802224621337	0.972431077694236	3	159	NA	8	4	4	9	NA	6	2	5	4	NA
1-102	160	0.5	1.5	0.25	0.25	0.01	0.1	19	400	540.844962651474	0.996265645620533	0.997393791813162	0.997393791813162	1	1	280	NA	0	0	0	0	NA	1	1	1	0	NA
1-102	161	0.5	1.5	0.25	0.25	0.01	0.1	30	400	368.632416467358	0.994175546304076	0.994369692020288	0.994369692020288	0.986215538847118	6	340	NA	2	2	0	2	NA	0	0	2	7	NA
1-102	162	0.5	1.5	0.25	0.25	0.01	0.1	23	400	408.576403085474	0.99108681328766	0.995636596971788	0.995636596971788	0.989974937343358	8	317	NA	3	1	1	1	NA	1	1	0	6	NA
1-102	163	0.5	1.5	0.25	0.25	0.01	0.1	31	400	455.528041795924	0.992159558811963	0.997049505053952	0.997049505053952	0.99749373433584	1	309	NA	3	0	0	1	NA	0	1	1	0	NA
1-102	164	0.5	1.5	0.25	0.25	0.01	0.1	25	400	385.448930877568	0.992005373417084	0.994831224462803	0.994831224462803	0.989974937343358	4	327	NA	1	1	1	2	NA	4	1	1	4	NA
1-102	165	0.5	1.5	0.25	0.25	0.01	0.1	19	400	400.410850353177	0.994754278031075	0.995104443971808	0.995104443971808	0.992481203007519	4	345	NA	1	1	2	1	NA	1	1	0	4	NA
1-102	166	0.5	1.5	0.25	0.25	0.01	0.1	27	400	443.850846353916	0.988693962837854	0.992751578044068	0.992751578044068	0.992481203007519	4	306	NA	3	2	2	1	NA	2	1	1	4	NA
1-102	167	0.5	1.5	0.25	0.25	0.01	0.1	26	400	407.282420814706	0.986765054068219	0.993372396120722	0.993372396120722	0.992481203007519	2	323	NA	1	1	1	2	NA	6	2	2	2	NA
1-102	168	0.5	1.5	0.25	0.25	0.01	0.1	19	400	427.560176248899	0.992688707981454	0.999698064795251	0.999698064795251	0.994987468671679	3	313	NA	2	0	0	0	NA	1	0	0	4	NA
1-102	169	0.5	1.5	0.25	0.25	0.01	0.1	28	400	541.599455246738	0.993519951594333	0.997864262364129	0.997864262364129	0.99749373433584	2	245	NA	0	0	0	0	NA	0	0	0	2	NA
1-102	17	0.5	1.5	0.25	0.25	0.01	0.1	28	400	322.786031379163	0.987521250150863	0.991510181130584	0.991510181130584	0.984962406015038	30	357	NA	4	2	4	0	NA	1	1	1	12	NA
1-102	170	0.5	1.5	0.25	0.25	0.01	0.1	23	400	429.047940514511	0.986139265870619	0.996228033079612	0.996228033079612	0.99749373433584	1	304	NA	4	1	1	1	NA	1	0	0	0	NA
1-102	171	0.5	1.5	0.25	0.25	0.01	0.1	23	400	453.526982953792	0.995081886333827	0.99911445393193	0.99911445393193	0.987468671679198	6	311	NA	0	0	0	0	NA	4	0	0	10	NA
1-102	172	0.5	1.5	0.25	0.25	0.01	0.1	32	400	631.0898382868	0.975616028924728	0.985056290957428	0.985056290957428	0.964912280701754	16	199	NA	5	2	2	9	NA	6	4	3	10	NA
1-102	173	0.5	1.5	0.25	0.25	0.01	0.1	25	400	535.329948967303	0.996304779946761	0.99857995072207	0.99857995072207	0.984962406015038	24	255	NA	0	0	0	0	NA	0	0	0	12	NA
1-102	174	0.5	1.5	0.25	0.25	0.01	0.1	20	400	531.989817902995	0.99467575752109	0.99921583754308	0.99921583754308	0.992481203007519	6	239	NA	0	0	0	0	NA	4	0	0	6	NA
1-102	175	0.5	1.5	0.25	0.25	0.01	0.1	24	400	437.95222246253	0.985038761705063	0.990946326534761	0.990946326534761	0.992481203007519	6	333	NA	4	3	0	0	NA	4	1	4	6	NA
1-102	176	0.5	1.5	0.25	0.25	0.01	0.1	23	400	359.449591410803	0.992426285307929	0.996087911752862	0.996087911752862	0.994987468671679	2	358	NA	0	0	0	1	NA	5	1	1	2	NA
1-102	177	0.5	1.5	0.25	0.25	0.01	0.1	27	400	436.588978886137	0.977529573010917	0.996025442938485	0.996025442938485	0.959899749373434	24	309	NA	6	0	0	10	NA	4	2	1	12	NA
1-102	178	0.5	1.5	0.25	0.25	0.01	0.1	21	400	515.417412293177	0.959569514361499	0.99832342532927	0.99832342532927	0.99749373433584	2	280	NA	16	0	0	0	NA	2	0	0	2	NA
1-102	179	0.5	1.5	0.25	0.25	0.01	0.1	34	400	413.165520491723	0.988699178231042	0.991081104286988	0.991081104286988	0.987468671679198	6	331	NA	2	3	2	2	NA	1	0	1	6	NA
1-102	18	0.5	1.5	0.25	0.25	0.01	0.1	15	400	406.078348298612	0.987160759454135	0.999668751304511	0.999668751304511	0.99749373433584	2	345	NA	5	0	0	0	NA	0	0	0	2	NA
1-102	180	0.5	1.5	0.25	0.25	0.01	0.1	20	400	572.275317921044	0.990238161757482	0.995181069605922	0.995181069605922	0.992481203007519	3	265	NA	1	1	1	1	NA	3	0	0	4	NA
1-102	181	0.5	1.5	0.25	0.25	0.01	0.1	27	400	462.375054792304	0.99698379917983	0.998385355725308	0.998385355725308	0.992481203007519	3	270	NA	0	0	0	1	NA	0	0	0	4	NA
1-102	182	0.5	1.5	0.25	0.25	0.01	0.1	20	400	479.24204126245	0.991384178253769	0.993345905135607	0.993345905135607	0.992481203007519	1	283	NA	2	2	1	3	NA	1	1	2	0	NA
1-102	183	0.5	1.5	0.25	0.25	0.01	0.1	30	400	432.551859523532	0.989927223397959	0.993939730387993	0.993939730387993	0.994987468671679	1	279	NA	1	1	1	2	NA	1	2	2	0	NA
1-102	184	0.5	1.5	0.25	0.25	0.01	0.1	30	400	582.694842779802	0.983093031918899	0.989818138444337	0.989818138444337	0.987468671679198	4	259	NA	1	1	1	3	NA	6	4	3	4	NA
1-102	185	0.5	1.5	0.25	0.25	0.01	0.1	26	400	342.27198293001	0.985908373161506	0.985204778740896	0.985204778740896	0.99749373433584	1	366	NA	5	6	5	1	NA	1	0	1	0	NA
1-102	186	0.5	1.5	0.25	0.25	0.01	0.1	20	400	523.328704009548	0.989574377337241	0.994488083120973	0.994488083120973	0.992481203007519	3	251	NA	2	0	0	1	NA	3	3	3	4	NA
1-102	187	0.5	1.5	0.25	0.25	0.01	0.1	24	400	549.096161595835	0.991032657091566	0.99605151049951	0.99605151049951	0.994987468671679	2	241	NA	1	1	1	1	NA	2	0	0	2	NA
1-102	188	0.5	1.5	0.25	0.25	0.01	0.1	24	400	540.015758497878	0.991250511866737	0.993559074927222	0.993559074927222	0.989974937343358	6	237	NA	0	0	0	1	NA	4	1	1	6	NA
1-102	189	0.5	1.5	0.25	0.25	0.01	0.1	17	400	716.399732890128	0.991426346543311	0.992922255432859	0.992922255432859	0.989974937343358	1	177	NA	0	1	1	4	NA	4	3	2	0	NA
1-102	19	0.5	1.5	0.25	0.25	0.01	0.1	18	400	820.640488770785	0.990814455089921	0.997893204835797	0.997893204835797	0.994987468671679	3	116	NA	0	0	0	0	NA	1	0	0	4	NA
1-102	190	0.5	1.5	0.25	0.25	0.01	0.1	32	400	336.71847841854	0.988932042367861	0.994799742436273	0.994799742436273	0.992481203007519	2	354	NA	1	1	1	2	NA	5	0	0	2	NA
1-102	191	0.5	1.5	0.25	0.25	0.01	0.1	30	400	520.128096489284	0.988245928812691	0.988710748121883	0.988710748121883	0.977443609022556	8	260	NA	2	4	4	4	NA	3	0	0	10	NA
1-102	192	0.5	1.5	0.25	0.25	0.01	0.1	32	400	400.046324643312	0.996827275514556	0.997403112237548	0.997403112237548	0.982456140350877	13	330	NA	0	0	0	0	NA	1	1	1	14	NA
1-102	193	0.5	1.5	0.25	0.25	0.01	0.1	24	400	433.534751223736	0.99122454935238	0.994727046642606	0.994727046642606	0.994987468671679	1	308	NA	2	2	2	2	NA	2	0	0	0	NA
1-102	194	0.5	1.5	0.25	0.25	0.01	0.1	27	400	311.854952929485	0.991941456582986	0.997398138467034	0.997398138467034	0.993734335839599	4	361	NA	3	0	0	1	NA	0	0	1	3	NA
1-102	195	0.5	1.5	0.25	0.25	0.01	0.1	18	400	570.310860694081	0.991171194827512	0.99832894155837	0.99832894155837	1	1	248	NA	0	0	0	0	NA	4	1	1	0	NA
1-102	196	0.5	1.5	0.25	0.25	0.01	0.1	26	400	334.457096974142	0.99608314601059	0.998244034337436	0.998244034337436	1	1	353	NA	0	0	0	0	NA	2	0	2	0	NA
1-102	197	0.5	1.5	0.25	0.25	0.01	0.1	22	400	821.810984165406	0.988005584804493	0.994848022837897	0.994848022837897	0.989974937343358	2	159	NA	2	1	2	2	NA	4	1	0	4	NA
1-102	198	0.5	1.5	0.25	0.25	0.01	0.1	18	400	312.559598137961	0.994412832334113	0.999166564086136	0.999166564086136	1	1	370	NA	2	0	0	0	NA	0	0	0	0	NA
1-102	199	0.5	1.5	0.25	0.25	0.01	0.1	19	400	513.495453918802	0.971975707628531	0.994924554000274	0.994924554000274	0.989974937343358	4	265	NA	11	2	2	2	NA	0	0	0	4	NA
1-102	2	0.5	1.5	0.25	0.25	0.01	0.1	24	400	423.309342622057	0.992918899648672	0.995680509331659	0.995680509331659	0.993734335839599	1	303	NA	0	0	0	2	NA	3	2	2	1	NA
1-102	20	0.5	1.5	0.25	0.25	0.01	0.1	28	400	317.732215586761	0.991729304213393	0.99387986917826	0.99387986917826	0.984962406015038	2	352	NA	3	0	0	5	NA	0	1	3	2	NA
1-102	200	0.5	1.5	0.25	0.25	0.01	0.1	30	400	293.113268868552	0.995930942101617	0.995608323202368	0.995608323202368	0.993734335839599	8	358	NA	1	1	1	0	NA	0	0	0	5	NA
1-102	201	0.5	1.5	0.25	0.25	0.01	0.1	34	400	421.845843058392	0.975730540603875	0.989101798226968	0.989101798226968	0.979949874686717	8	323	NA	6	3	1	4	NA	5	1	3	8	NA
1-102	202	0.5	1.5	0.25	0.25	0.01	0.1	18	400	434.127554761135	0.998080166916287	0.9994580189555	0.9994580189555	0.994987468671679	3	321	NA	0	0	0	0	NA	0	0	0	4	NA
1-102	203	0.5	1.5	0.25	0.25	0.01	0.1	10	400	808.659291187362	0.996507397361364	0.996813007887185	0.996813007887185	0.99749373433584	1	150	NA	1	1	1	1	NA	0	0	0	0	NA
1-102	204	0.5	1.5	0.25	0.25	0.01	0.1	28	400	645.18517053366	0.989734619531144	0.997377181499399	0.997377181499399	0.994987468671679	4	203	NA	0	0	0	0	NA	1	0	0	4	NA
1-102	205	0.5	1.5	0.25	0.25	0.01	0.1	26	400	805.222230922474	0.984815125674817	0.99488720021702	0.99488720021702	0.99749373433584	1	130	NA	2	1	1	1	NA	0	1	1	0	NA
1-102	206	0.5	1.5	0.25	0.25	0.01	0.1	23	400	967.469055725383	0.982205832914454	0.985203316189944	0.985203316189944	0.982456140350877	12	77	NA	1	2	1	1	NA	7	4	1	12	NA
1-102	207	0.5	1.5	0.25	0.25	0.01	0.1	11	400	375.450132000688	0.999110225471997	0.999136372620023	0.999136372620023	1	1	358	NA	0	0	0	0	NA	0	0	0	0	NA
1-102	208	0.5	1.5	0.25	0.25	0.01	0.1	22	400	317.111683848748	0.951612027682662	0.979894177391322	0.979894177391322	0.994987468671679	4	370	NA	2	2	0	0	NA	12	4	0	4	NA
1-102	209	0.5	1.5	0.25	0.25	0.01	0.1	30	400	333.637441391081	0.990981657101048	0.994921579086092	0.994921579086092	0.992481203007519	4	351	NA	3	1	1	2	NA	0	1	0	2	NA
1-102	21	0.5	1.5	0.25	0.25	0.01	0.1	37	400	322.409406609934	0.998914681530052	0.99842665513662	0.99842665513662	1	1	343	NA	0	0	0	0	NA	0	0	0	0	NA
1-102	210	0.5	1.5	0.25	0.25	0.01	0.1	21	400	294.285459131343	0.999056670435661	0.999147708613845	0.999147708613845	0.99749373433584	2	365	NA	0	0	0	0	NA	0	0	0	2	NA
1-102	211	0.5	1.5	0.25	0.25	0.01	0.1	29	400	343.592273006049	0.984738753797381	0.995541981427348	0.995541981427348	0.996240601503759	4	331	NA	5	0	0	0	NA	2	2	1	3	NA
1-102	212	0.5	1.5	0.25	0.25	0.01	0.1	26	400	482.359371514564	0.990082476721107	0.994150419276749	0.994150419276749	0.989974937343358	3	307	NA	1	1	1	2	NA	4	1	1	4	NA
1-102	213	0.5	1.5	0.25	0.25	0.01	0.1	25	400	485.80023335321	0.993781735754668	0.996328265204503	0.996328265204503	0.994987468671679	2	280	NA	0	0	0	1	NA	1	1	1	2	NA
1-102	214	0.5	1.5	0.25	0.25	0.01	0.1	16	400	378.312380875362	0.995319960053789	0.997965943601447	0.997965943601447	0.994987468671679	4	353	NA	0	0	0	0	NA	1	1	1	4	NA
1-102	215	0.5	1.5	0.25	0.25	0.01	0.1	23	400	394.679822969461	0.993918693818659	0.995860196597557	0.995860196597557	0.99749373433584	1	328	NA	1	1	1	1	NA	0	0	0	0	NA
1-102	216	0.5	1.5	0.25	0.25	0.01	0.1	22	400	321.773088677283	0.997008267782458	0.997324705392882	0.997324705392882	0.996240601503759	4	366	NA	1	1	1	0	NA	0	0	0	3	NA
1-102	217	0.5	1.5	0.25	0.25	0.01	0.1	21	400	321.464472263988	0.997378205239374	0.997332790744302	0.997332790744302	0.992481203007519	3	375	NA	1	1	1	1	NA	0	0	0	4	NA
1-102	218	0.5	1.5	0.25	0.25	0.01	0.1	23	400	594.45894494725	0.98869668262356	0.991509828897573	0.991509828897573	0.989974937343358	2	265	NA	1	1	2	3	NA	3	2	2	2	NA
1-102	219	0.5	1.5	0.25	0.25	0.01	0.1	29	400	677.811956334511	0.981670784674794	0.987873807907493	0.987873807907493	0.979949874686717	8	180	NA	3	3	2	5	NA	5	2	4	6	NA
1-102	22	0.5	1.5	0.25	0.25	0.01	0.1	23	400	390.459096819357	0.995716846311649	0.997759783024734	0.997759783024734	0.992481203007519	6	327	NA	0	0	0	0	NA	2	1	1	6	NA
1-102	220	0.5	1.5	0.25	0.25	0.01	0.1	21	400	407.399927681228	0.997251816003461	0.999755314317205	0.999755314317205	1	1	321	NA	0	0	0	0	NA	1	0	0	0	NA
1-102	221	0.5	1.5	0.25	0.25	0.01	0.1	22	400	369.016225960656	0.996984110068368	0.999047227227182	0.999047227227182	0.996240601503759	4	345	NA	1	0	0	0	NA	0	0	0	3	NA
1-102	222	0.5	1.5	0.25	0.25	0.01	0.1	30	400	562.84918789695	0.995571290259567	0.998245763620373	0.998245763620373	0.979949874686717	6	241	NA	0	0	0	5	NA	0	0	0	6	NA
1-102	223	0.5	1.5	0.25	0.25	0.01	0.1	30	400	489.101320058922	0.98377969279463	0.991361213167549	0.991361213167549	0.984962406015038	8	258	NA	2	2	2	3	NA	6	1	0	6	NA
1-102	224	0.5	1.5	0.25	0.25	0.01	0.1	30	400	785.723454596429	0.978984426127411	0.994606710000544	0.994606710000544	0.992481203007519	6	202	NA	1	0	0	0	NA	9	2	1	6	NA
1-102	225	0.5	1.5	0.25	0.25	0.01	0.1	27	400	380.226117123046	0.993188931530439	0.997775391640784	0.997775391640784	1	1	330	NA	0	0	0	0	NA	3	1	1	0	NA
1-102	226	0.5	1.5	0.25	0.25	0.01	0.1	21	400	395.248975846553	0.996616809858946	0.999421102484096	0.999421102484096	0.99749373433584	2	323	NA	0	0	0	0	NA	1	0	0	2	NA
1-102	227	0.5	1.5	0.25	0.25	0.01	0.1	22	400	624.344793001741	0.995035274237727	0.996596629610691	0.996596629610691	0.99749373433584	1	221	NA	1	1	1	1	NA	0	0	0	0	NA
1-102	228	0.5	1.5	0.25	0.25	0.01	0.1	35	400	328.468907980801	0.99552148763333	0.995558487777387	0.995558487777387	0.987468671679198	8	336	NA	1	1	1	1	NA	0	0	0	8	NA
1-102	229	0.5	1.5	0.25	0.25	0.01	0.1	19	400	401.062329579231	0.997400853756418	0.997493354478298	0.997493354478298	1	1	332	NA	0	0	0	0	NA	1	1	1	0	NA
1-102	23	0.5	1.5	0.25	0.25	0.01	0.1	24	400	556.893923074783	0.993624051784008	0.998588930047194	0.998588930047194	0.992481203007519	4	243	NA	0	0	0	0	NA	1	0	0	6	NA
1-102	230	0.5	1.5	0.25	0.25	0.01	0.1	28	400	482.453422018652	0.988562095866725	0.996321945494651	0.996321945494651	0.972431077694236	6	273	NA	1	1	1	1	NA	4	0	0	20	NA
1-102	231	0.5	1.5	0.25	0.25	0.01	0.1	17	400	442.73085977391	0.997035625466792	0.999434657517946	0.999434657517946	1	1	318	NA	0	0	0	0	NA	0	0	0	0	NA
1-102	232	0.5	1.5	0.25	0.25	0.01	0.1	28	400	509.121394422195	0.990903038387502	0.996249457016544	0.996249457016544	0.987468671679198	10	242	NA	1	0	0	1	NA	4	1	1	8	NA
1-102	233	0.5	1.5	0.25	0.25	0.01	0.1	25	400	320.468258390616	0.965624783479508	0.99881299099206	0.99881299099206	0.993734335839599	8	371	NA	0	0	0	0	NA	7	0	0	5	NA
1-102	234	0.5	1.5	0.25	0.25	0.01	0.1	22	400	457.534510524698	0.992434727123524	0.993600702659512	0.993600702659512	0.992481203007519	2	306	NA	2	2	2	2	NA	1	0	0	2	NA
1-102	235	0.5	1.5	0.25	0.25	0.01	0.1	9	400	728.936042761274	0.998483218184247	0.999324495988928	0.999324495988928	0.99749373433584	2	132	NA	0	0	0	0	NA	0	0	0	2	NA
1-102	236	0.5	1.5	0.25	0.25	0.01	0.1	30	400	443.019603583375	0.972320797342928	0.986654781834253	0.986654781834253	0.977443609022556	4	263	NA	8	2	2	7	NA	4	4	2	4	NA
1-102	237	0.5	1.5	0.25	0.25	0.01	0.1	29	400	400.568969124579	0.984122072851407	0.995828667458352	0.995828667458352	0.987468671679198	6	341	NA	5	1	1	1	NA	1	0	0	8	NA
1-102	238	0.5	1.5	0.25	0.25	0.01	0.1	28	400	389.897709489973	0.989829307387321	0.995500382484201	0.995500382484201	0.987468671679198	5	319	NA	0	0	1	1	NA	7	2	1	8	NA
1-102	239	0.5	1.5	0.25	0.25	0.01	0.1	37	400	328.385266907912	0.976595681114798	0.992912212549395	0.992912212549395	0.977443609022556	8	348	NA	2	1	1	6	NA	7	0	2	6	NA
1-102	24	0.5	1.5	0.25	0.25	0.01	0.1	23	400	563.551471814298	0.994542900963889	0.997714194831076	0.997714194831076	0.987468671679198	1	231	NA	0	0	0	5	NA	1	0	0	0	NA
1-102	240	0.5	1.5	0.25	0.25	0.01	0.1	36	400	373.144977062241	0.984391425491195	0.991954901407474	0.991954901407474	0.989974937343358	6	322	NA	4	0	0	1	NA	3	4	3	6	NA
1-102	241	0.5	1.5	0.25	0.25	0.01	0.1	25	400	299.987210335969	0.994678507881408	0.99467365248218	0.99467365248218	0.993734335839599	4	363	NA	2	2	2	1	NA	0	0	0	3	NA
1-102	242	0.5	1.5	0.25	0.25	0.01	0.1	29	400	352.015441996096	0.981274710108523	0.989126261566661	0.989126261566661	0.989974937343358	1	323	NA	5	3	1	4	NA	3	3	5	0	NA
1-102	243	0.5	1.5	0.25	0.25	0.01	0.1	15	400	748.682168135297	0.996641536346937	0.99864302020773	0.99864302020773	0.994987468671679	3	166	NA	0	0	0	0	NA	0	0	0	4	NA
1-102	244	0.5	1.5	0.25	0.25	0.01	0.1	21	400	850.035852437455	0.987690394244072	0.987105635073731	0.987105635073731	0.99749373433584	1	129	NA	1	1	4	1	NA	5	5	1	0	NA
1-102	245	0.5	1.5	0.25	0.25	0.01	0.1	23	400	703.9862169542	0.989481613737107	0.995318425211036	0.995318425211036	0.99749373433584	1	203	NA	0	0	0	1	NA	3	1	1	0	NA
1-102	246	0.5	1.5	0.25	0.25	0.01	0.1	23	400	463.54538356864	0.987923894428471	0.989980541944677	0.989980541944677	0.984962406015038	6	289	NA	2	2	2	3	NA	4	4	3	6	NA
1-102	247	0.5	1.5	0.25	0.25	0.01	0.1	29	400	606.953887281762	0.990918400004695	0.99552068417581	0.99552068417581	0.984962406015038	4	209	NA	1	1	1	4	NA	2	0	0	4	NA
1-102	248	0.5	1.5	0.25	0.25	0.01	0.1	33	400	367.926211740545	0.983572274131698	0.98960411676358	0.98960411676358	0.977443609022556	20	322	NA	4	2	2	4	NA	3	3	3	10	NA
1-102	249	0.5	1.5	0.25	0.25	0.01	0.1	23	400	313.469636887558	0.997453673219392	0.995748105218898	0.995748105218898	0.99749373433584	2	360	NA	0	0	0	0	NA	2	2	0	2	NA
1-102	25	0.5	1.5	0.25	0.25	0.01	0.1	17	400	816.847353586897	0.991134810171758	0.99447927892206	0.99447927892206	0.989974937343358	3	80	NA	1	1	1	2	NA	1	1	1	4	NA
1-102	250	0.5	1.5	0.25	0.25	0.01	0.1	18	400	631.330990323345	0.992465809845957	0.992548362339707	0.992548362339707	0.989974937343358	1	203	NA	3	3	3	4	NA	0	0	0	0	NA
1-102	251	0.5	1.5	0.25	0.25	0.01	0.1	19	400	337.160031923084	0.995450225302649	0.996949367073204	0.996949367073204	0.994987468671679	3	356	NA	0	0	2	0	NA	3	0	1	4	NA
1-102	252	0.5	1.5	0.25	0.25	0.01	0.1	27	400	376.858698562696	0.99507405260275	0.997898438260379	0.997898438260379	0.989974937343358	12	316	NA	0	0	0	0	NA	1	1	1	8	NA
1-102	253	0.5	1.5	0.25	0.25	0.01	0.1	12	400	913.35779159048	0.998741739660864	0.999212575331511	0.999212575331511	1	1	71	NA	0	0	0	0	NA	0	0	0	0	NA
1-102	254	0.5	1.5	0.25	0.25	0.01	0.1	20	400	394.182315092252	0.995269766737639	0.996995168637792	0.996995168637792	0.99749373433584	1	321	NA	1	1	1	1	NA	0	0	0	0	NA
1-102	255	0.5	1.5	0.25	0.25	0.01	0.1	18	400	576.490268466538	0.996889410065641	0.99913101181307	0.99913101181307	1	1	231	NA	0	0	0	0	NA	0	0	0	0	NA
1-102	256	0.5	1.5	0.25	0.25	0.01	0.1	34	400	406.056623031077	0.974062515747991	0.995530882443493	0.995530882443493	0.93984962406015	16	308	NA	8	0	1	18	NA	4	1	0	12	NA
1-102	257	0.5	1.5	0.25	0.25	0.01	0.1	21	400	366.334168979991	0.986559559838483	0.997601486616114	0.997601486616114	1	1	350	NA	5	0	0	0	NA	1	0	2	0	NA
1-102	258	0.5	1.5	0.25	0.25	0.01	0.1	15	400	534.70709427817	0.993354226838161	0.996989141659178	0.996989141659178	0.992481203007519	2	275	NA	1	1	1	2	NA	4	1	0	2	NA
1-102	259	0.5	1.5	0.25	0.25	0.01	0.1	18	400	397.49349048067	0.998606606509611	0.999381847631928	0.999381847631928	0.99749373433584	2	339	NA	0	0	0	0	NA	1	0	0	2	NA
1-102	26	0.5	1.5	0.25	0.25	0.01	0.1	22	400	463.195331500459	0.992107361352103	0.996144039324642	0.996144039324642	1	1	282	NA	1	0	0	0	NA	1	2	2	0	NA
1-102	260	0.5	1.5	0.25	0.25	0.01	0.1	13	400	915.211558039221	0.996276943757135	0.997406648055503	0.997406648055503	0.994987468671679	1	110	NA	0	0	0	2	NA	0	0	0	0	NA
1-102	261	0.5	1.5	0.25	0.25	0.01	0.1	29	400	342.332387864259	0.989109539986226	0.991107822280225	0.991107822280225	0.989974937343358	4	354	NA	4	2	2	2	NA	0	1	2	4	NA
1-102	262	0.5	1.5	0.25	0.25	0.01	0.1	24	400	397.330579906661	0.980696023010777	0.990445256522826	0.990445256522826	0.974937343358396	1	334	NA	3	3	3	10	NA	7	0	0	0	NA
1-102	263	0.5	1.5	0.25	0.25	0.01	0.1	22	400	648.033521104557	0.986020762788738	0.996847307310324	0.996847307310324	0.987468671679198	24	223	NA	0	0	0	0	NA	7	0	0	10	NA
1-102	264	0.5	1.5	0.25	0.25	0.01	0.1	31	400	382.60783645925	0.989650160311102	0.996022463462012	0.996022463462012	0.989974937343358	12	329	NA	3	0	0	0	NA	1	0	0	8	NA
1-102	265	0.5	1.5	0.25	0.25	0.01	0.1	24	400	471.643215454244	0.992701022187836	0.994862959344549	0.994862959344549	0.989974937343358	8	309	NA	0	1	1	1	NA	1	0	0	6	NA
1-102	266	0.5	1.5	0.25	0.25	0.01	0.1	24	400	341.872499323981	0.997597903091689	0.998066785833702	0.998066785833702	0.99749373433584	2	341	NA	0	0	0	0	NA	0	0	0	2	NA
1-102	267	0.5	1.5	0.25	0.25	0.01	0.1	16	400	642.542467740532	0.983565813407734	0.996190394253007	0.996190394253007	1	1	218	NA	6	0	0	0	NA	2	1	1	0	NA
1-102	268	0.5	1.5	0.25	0.25	0.01	0.1	30	400	459.381124498193	0.987383114931195	0.992656401278998	0.992656401278998	0.987468671679198	4	285	NA	1	1	1	3	NA	3	1	1	4	NA
1-102	269	0.5	1.5	0.25	0.25	0.01	0.1	16	400	616.202846740819	0.998016576999483	0.998986338656451	0.998986338656451	0.994987468671679	4	207	NA	0	0	0	0	NA	0	0	0	4	NA
1-102	27	0.5	1.5	0.25	0.25	0.01	0.1	22	400	517.846318699564	0.983486935307936	0.9973533561027	0.9973533561027	0.984962406015038	16	259	NA	4	1	1	1	NA	3	0	0	10	NA
1-102	270	0.5	1.5	0.25	0.25	0.01	0.1	17	400	720.035046861754	0.990191466591276	0.99489249783945	0.99489249783945	0.992481203007519	2	121	NA	0	0	0	1	NA	3	2	1	4	NA
1-102	271	0.5	1.5	0.25	0.25	0.01	0.1	36	400	385.481631338673	0.988706461072737	0.989624408044752	0.989624408044752	0.954887218045113	3	312	NA	3	3	2	10	NA	2	0	1	16	NA
1-102	272	0.5	1.5	0.25	0.25	0.01	0.1	30	400	575.861565616436	0.98917190107903	0.993673658660462	0.993673658660462	0.979949874686717	2	237	NA	1	1	1	7	NA	1	0	0	2	NA
1-102	273	0.5	1.5	0.25	0.25	0.01	0.1	28	400	386.546727422844	0.990542267600614	0.995566594700254	0.995566594700254	0.992481203007519	6	315	NA	2	0	1	0	NA	1	2	1	6	NA
1-102	274	0.5	1.5	0.25	0.25	0.01	0.1	12	400	845.420864346572	0.996689361847821	0.998182480138856	0.998182480138856	0.99749373433584	1	88	NA	0	0	0	1	NA	1	1	1	0	NA
1-102	275	0.5	1.5	0.25	0.25	0.01	0.1	25	400	278.554988200297	0.996965581043014	0.996906115742231	0.996906115742231	0.99749373433584	1	362	NA	1	1	1	1	NA	0	0	0	0	NA
1-102	276	0.5	1.5	0.25	0.25	0.01	0.1	9	400	747.912380542808	0.998920821436982	0.9993527217005	0.9993527217005	1	1	161	NA	0	0	0	0	NA	0	0	0	0	NA
1-102	277	0.5	1.5	0.25	0.25	0.01	0.1	24	400	521.39861911968	0.992378247538315	0.994046692574495	0.994046692574495	0.977443609022556	9	273	NA	1	2	2	3	NA	2	1	1	12	NA
1-102	278	0.5	1.5	0.25	0.25	0.01	0.1	23	400	451.46499721357	0.971737321620309	0.990575441760463	0.990575441760463	0.988721804511278	5	297	NA	10	3	3	1	NA	0	0	0	7	NA
1-102	279	0.5	1.5	0.25	0.25	0.01	0.1	31	400	421.978994194995	0.97423919812471	0.990821249209205	0.990821249209205	0.969924812030075	2	323	NA	9	1	0	3	NA	1	2	3	18	NA
1-102	28	0.5	1.5	0.25	0.25	0.01	0.1	27	400	433.186904293813	0.993913222034137	0.995826923330741	0.995826923330741	0.987468671679198	8	311	NA	1	1	1	1	NA	1	1	1	8	NA
1-102	280	0.5	1.5	0.25	0.25	0.01	0.1	26	400	347.842859453734	0.993800092245098	0.995616862132773	0.995616862132773	0.993734335839599	4	346	NA	2	1	1	1	NA	0	0	0	3	NA
1-102	281	0.5	1.5	0.25	0.25	0.01	0.1	20	400	710.995128885052	0.993095815257399	0.994666763879258	0.994666763879258	0.989974937343358	4	160	NA	1	1	1	2	NA	1	1	1	4	NA
1-102	282	0.5	1.5	0.25	0.25	0.01	0.1	26	400	417.967975865226	0.991928595221102	0.994642871844012	0.994642871844012	0.977443609022556	2	319	NA	2	2	2	2	NA	0	0	0	14	NA
1-102	283	0.5	1.5	0.25	0.25	0.01	0.1	21	400	302.906878787206	0.999249702180391	0.999284670208197	0.999284670208197	1	1	365	NA	0	0	0	0	NA	0	0	0	0	NA
1-102	284	0.5	1.5	0.25	0.25	0.01	0.1	23	400	647.438400694778	0.994025956958748	0.997257850009701	0.997257850009701	1	1	191	NA	0	0	0	0	NA	1	0	0	0	NA
1-102	285	0.5	1.5	0.25	0.25	0.01	0.1	26	400	446.980025996113	0.993790927769389	0.998411721832297	0.998411721832297	0.994987468671679	4	309	NA	0	0	0	0	NA	2	0	0	4	NA
1-102	286	0.5	1.5	0.25	0.25	0.01	0.1	13	400	929.09489420467	0.997266866599849	0.99776308013712	0.99776308013712	1	1	66	NA	0	0	0	0	NA	1	1	1	0	NA
1-102	287	0.5	1.5	0.25	0.25	0.01	0.1	22	400	427.515720351806	0.980411475501702	0.998568759684956	0.998568759684956	0.99749373433584	2	318	NA	7	0	0	0	NA	0	0	0	2	NA
1-102	288	0.5	1.5	0.25	0.25	0.01	0.1	21	400	741.328860558991	0.985591383646808	0.996640232316762	0.996640232316762	1	1	176	NA	1	0	0	0	NA	4	2	0	0	NA
1-102	289	0.5	1.5	0.25	0.25	0.01	0.1	16	400	824.569559621117	0.996088775003642	0.997198368933471	0.997198368933471	0.99749373433584	1	122	NA	1	1	1	1	NA	0	0	0	0	NA
1-102	29	0.5	1.5	0.25	0.25	0.01	0.1	13	400	522.265305423591	0.998934753859606	0.999436428628184	0.999436428628184	1	1	258	NA	0	0	0	0	NA	0	0	0	0	NA
1-102	290	0.5	1.5	0.25	0.25	0.01	0.1	19	400	681.57974745098	0.98888895543422	0.992300366431597	0.992300366431597	0.984962406015038	3	214	NA	3	3	3	4	NA	0	0	0	4	NA
1-102	291	0.5	1.5	0.25	0.25	0.01	0.1	31	400	307.611326896056	0.996948964049956	0.996722809509867	0.996722809509867	0.99874686716792	2	357	NA	1	1	1	0	NA	0	0	0	1	NA
1-102	292	0.5	1.5	0.25	0.25	0.01	0.1	32	400	300.324064014575	0.995827909706468	0.995939356646415	0.995939356646415	0.972431077694236	6	356	NA	1	1	1	8	NA	1	1	1	6	NA
1-102	293	0.5	1.5	0.25	0.25	0.01	0.1	28	400	300.162245596601	0.993419070407056	0.997768866008877	0.997768866008877	1	1	354	NA	2	0	0	0	NA	1	0	2	0	NA
1-102	294	0.5	1.5	0.25	0.25	0.01	0.1	24	400	466.900797314261	0.993092242494557	0.997211871597861	0.997211871597861	0.994987468671679	2	320	NA	0	0	0	1	NA	4	1	1	2	NA
1-102	295	0.5	1.5	0.25	0.25	0.01	0.1	18	400	536.703038721874	0.996349425910556	0.998447941109825	0.998447941109825	0.994987468671679	4	263	NA	0	0	0	0	NA	1	1	1	4	NA
1-102	296	0.5	1.5	0.25	0.25	0.01	0.1	20	400	502.136429226819	0.995391222667695	0.995940639711609	0.995940639711609	0.99749373433584	2	262	NA	0	1	1	0	NA	1	0	0	2	NA
1-102	297	0.5	1.5	0.25	0.25	0.01	0.1	19	400	545.367174732444	0.995954644314195	0.998490312305859	0.998490312305859	0.989974937343358	8	282	NA	0	0	0	0	NA	1	0	0	8	NA
1-102	298	0.5	1.5	0.25	0.25	0.01	0.1	26	400	743.811171631669	0.986535800019898	0.996212781528912	0.996212781528912	0.984962406015038	7	204	NA	0	0	0	1	NA	2	1	1	10	NA
1-102	299	0.5	1.5	0.25	0.25	0.01	0.1	22	400	364.365596186242	0.990715411208866	0.999434858063742	0.999434858063742	0.99749373433584	3	360	NA	3	0	0	0	NA	1	0	0	2	NA
1-102	3	0.5	1.5	0.25	0.25	0.01	0.1	19	400	727.297221282116	0.994824976624633	0.996751490226346	0.996751490226346	0.992481203007519	4	166	NA	1	1	1	1	NA	0	0	0	4	NA
1-102	30	0.5	1.5	0.25	0.25	0.01	0.1	26	400	514.319231887638	0.983526374822328	0.990935622272713	0.990935622272713	0.984962406015038	2	279	NA	2	2	2	5	NA	6	0	0	2	NA
1-102	300	0.5	1.5	0.25	0.25	0.01	0.1	25	400	512.529416159904	0.974944491867053	0.999069373794069	0.999069373794069	0.972431077694236	8	259	NA	9	0	0	7	NA	0	0	0	8	NA
1-102	301	0.5	1.5	0.25	0.25	0.01	0.1	17	400	341.05199485465	0.994121622282477	0.998637031117272	0.998637031117272	0.99749373433584	2	368	NA	2	0	0	0	NA	0	0	0	2	NA
1-102	302	0.5	1.5	0.25	0.25	0.01	0.1	9	400	882.927894600857	0.99515903412033	0.999442290658909	0.999442290658909	1	1	47	NA	0	0	0	0	NA	0	0	0	0	NA
1-102	303	0.5	1.5	0.25	0.25	0.01	0.1	22	400	648.307479452327	0.987049015122794	0.99240075155484	0.99240075155484	0.984962406015038	10	178	NA	1	1	0	1	NA	5	3	4	10	NA
1-102	304	0.5	1.5	0.25	0.25	0.01	0.1	39	400	340.686553623953	0.99705366770223	0.997568976115291	0.997568976115291	0.984962406015038	18	341	NA	0	0	0	1	NA	2	1	1	10	NA
1-102	305	0.5	1.5	0.25	0.25	0.01	0.1	28	400	351.267376152689	0.987850377129285	0.999246676936494	0.999246676936494	0.992481203007519	4	360	NA	0	0	0	0	NA	6	0	0	6	NA
1-102	306	0.5	1.5	0.25	0.25	0.01	0.1	16	400	508.965969192178	0.99755620578654	0.997440993837159	0.997440993837159	0.99749373433584	1	249	NA	0	1	1	1	NA	1	0	0	0	NA
1-102	307	0.5	1.5	0.25	0.25	0.01	0.1	10	400	833.938934757272	0.997475004262962	0.998583154353383	0.998583154353383	1	1	85	NA	0	0	0	0	NA	1	1	1	0	NA
1-102	308	0.5	1.5	0.25	0.25	0.01	0.1	32	400	524.193455715696	0.975087667650881	0.996292928699153	0.996292928699153	0.952380952380952	3	252	NA	9	0	1	11	NA	1	1	1	16	NA
1-102	309	0.5	1.5	0.25	0.25	0.01	0.1	22	400	529.267316720967	0.982783163414213	0.990109431566294	0.990109431566294	0.994987468671679	1	250	NA	4	2	4	2	NA	4	3	1	0	NA
1-102	31	0.5	1.5	0.25	0.25	0.01	0.1	30	400	527.929472129803	0.981477741427248	0.98670116601534	0.98670116601534	0.987468671679198	4	285	NA	4	4	4	3	NA	3	1	1	4	NA
1-102	310	0.5	1.5	0.25	0.25	0.01	0.1	24	400	403.532037131858	0.991402029500684	0.997752692380405	0.997752692380405	0.984962406015038	12	334	NA	0	0	0	1	NA	1	1	1	10	NA
1-102	311	0.5	1.5	0.25	0.25	0.01	0.1	15	400	426.247848726087	0.998928614521038	0.999351935272468	0.999351935272468	1	1	308	NA	0	0	0	0	NA	0	0	0	0	NA
1-102	312	0.5	1.5	0.25	0.25	0.01	0.1	34	400	510.262714631117	0.980518633891143	0.987831705474266	0.987831705474266	0.967418546365915	8	245	NA	6	2	2	9	NA	2	3	5	8	NA
1-102	313	0.5	1.5	0.25	0.25	0.01	0.1	13	400	869.679360267719	0.981474525909223	0.981363749743217	0.981363749743217	0.994987468671679	2	109	NA	3	4	3	1	NA	6	6	2	2	NA
1-102	314	0.5	1.5	0.25	0.25	0.01	0.1	23	400	651.853803741711	0.991645343545045	0.996993858305265	0.996993858305265	0.992481203007519	3	178	NA	0	0	0	0	NA	1	1	1	6	NA
1-102	315	0.5	1.5	0.25	0.25	0.01	0.1	29	400	460.385116238971	0.97316739799488	0.992063395306731	0.992063395306731	0.974937343358396	5	287	NA	9	1	1	1	NA	2	2	1	18	NA
1-102	316	0.5	1.5	0.25	0.25	0.01	0.1	21	400	446.539638361158	0.998738431164323	0.999354035797798	0.999354035797798	0.99749373433584	2	322	NA	0	0	0	0	NA	0	0	0	2	NA
1-102	317	0.5	1.5	0.25	0.25	0.01	0.1	23	400	377.088482816824	0.992345359025322	0.998278931042051	0.998278931042051	0.991228070175439	6	356	NA	1	0	0	1	NA	3	1	1	5	NA
1-102	318	0.5	1.5	0.25	0.25	0.01	0.1	18	400	714.604502591832	0.994417257340706	0.995943245522677	0.995943245522677	0.992481203007519	3	167	NA	1	0	0	1	NA	0	1	1	4	NA
1-102	319	0.5	1.5	0.25	0.25	0.01	0.1	25	400	491.606903513811	0.993740089237954	0.996258338188913	0.996258338188913	0.967418546365915	1	239	NA	0	0	0	13	NA	3	1	1	0	NA
1-102	32	0.5	1.5	0.25	0.25	0.01	0.1	31	400	568.844247364602	0.988089633513234	0.995909370944929	0.995909370944929	1	1	266	NA	0	0	0	0	NA	6	1	1	0	NA
1-102	320	0.5	1.5	0.25	0.25	0.01	0.1	26	400	463.327478667933	0.992869489013399	0.99367276471719	0.99367276471719	0.987468671679198	6	290	NA	2	2	2	2	NA	0	0	0	6	NA
1-102	321	0.5	1.5	0.25	0.25	0.01	0.1	19	400	597.081743187557	0.98048025965478	0.992703842780501	0.992703842780501	0.99749373433584	2	268	NA	2	0	0	0	NA	8	4	4	2	NA
1-102	322	0.5	1.5	0.25	0.25	0.01	0.1	28	400	519.305097264361	0.994490511068489	0.995955555154856	0.995955555154856	0.992481203007519	2	251	NA	1	1	1	2	NA	1	1	1	2	NA
1-102	323	0.5	1.5	0.25	0.25	0.01	0.1	29	400	349.083511526339	0.989380883175169	0.993608043663804	0.993608043663804	0.981203007518797	18	337	NA	3	0	2	0	NA	0	2	1	15	NA
1-102	324	0.5	1.5	0.25	0.25	0.01	0.1	32	400	304.277228120852	0.95086278869596	0.997126741449612	0.997126741449612	0.996240601503759	2	364	NA	2	1	1	1	NA	5	0	0	1	NA
1-102	325	0.5	1.5	0.25	0.25	0.01	0.1	28	400	532.644071217704	0.991268476672681	0.995770607094805	0.995770607094805	0.982456140350877	20	273	NA	1	1	1	1	NA	3	0	0	12	NA
1-102	326	0.5	1.5	0.25	0.25	0.01	0.1	26	400	329.330839304318	0.994531904809592	0.994690887980227	0.994690887980227	0.996240601503759	2	357	NA	2	2	2	1	NA	0	0	0	1	NA
1-102	327	0.5	1.5	0.25	0.25	0.01	0.1	35	400	353.383487156829	0.984741712642674	0.990439170418441	0.990439170418441	0.994987468671679	1	342	NA	5	2	2	2	NA	2	2	2	0	NA
1-102	328	0.5	1.5	0.25	0.25	0.01	0.1	24	400	378.730900517497	0.9988777986913	0.999186408237028	0.999186408237028	1	1	321	NA	0	0	0	0	NA	0	0	0	0	NA
1-102	329	0.5	1.5	0.25	0.25	0.01	0.1	28	400	422.545079864858	0.982269097927727	0.996407286990717	0.996407286990717	0.979949874686717	2	289	NA	5	0	0	6	NA	3	2	2	4	NA
1-102	33	0.5	1.5	0.25	0.25	0.01	0.1	18	400	611.974331861723	0.99703547761105	0.999296686746102	0.999296686746102	0.99749373433584	2	216	NA	0	0	0	0	NA	1	0	0	2	NA
1-102	330	0.5	1.5	0.25	0.25	0.01	0.1	26	400	563.308860836794	0.986059669082264	0.992745745144145	0.992745745144145	0.989974937343358	4	234	NA	1	1	1	2	NA	4	2	2	4	NA
1-102	331	0.5	1.5	0.25	0.25	0.01	0.1	26	400	512.61891582895	0.988732689693208	0.996490537493947	0.996490537493947	0.992481203007519	4	259	NA	0	0	0	1	NA	6	1	1	4	NA
1-102	332	0.5	1.5	0.25	0.25	0.01	0.1	29	400	518.135721803	0.956699573274412	0.994601781496699	0.994601781496699	0.987468671679198	24	262	NA	14	0	0	0	NA	7	3	2	10	NA
1-102	333	0.5	1.5	0.25	0.25	0.01	0.1	37	400	329.154466957266	0.978918402938839	0.981377040810731	0.981377040810731	0.974937343358396	1	344	NA	8	1	8	1	NA	0	7	0	18	NA
1-102	334	0.5	1.5	0.25	0.25	0.01	0.1	18	400	828.671546403181	0.992280118223559	0.996579679012033	0.996579679012033	1	1	106	NA	0	0	0	0	NA	2	1	0	0	NA
1-102	335	0.5	1.5	0.25	0.25	0.01	0.1	21	400	525.275625466047	0.996765509547909	0.99852182975488	0.99852182975488	1	1	263	NA	0	0	0	0	NA	0	0	0	0	NA
1-102	336	0.5	1.5	0.25	0.25	0.01	0.1	32	400	317.75547597435	0.992793286859003	0.995340648348766	0.995340648348766	0.994987468671679	2	349	NA	2	0	0	1	NA	0	0	2	2	NA
1-102	337	0.5	1.5	0.25	0.25	0.01	0.1	19	400	429.377897791972	0.995642554418766	0.998696530261908	0.998696530261908	0.987468671679198	1	332	NA	0	0	0	5	NA	0	0	0	0	NA
1-102	338	0.5	1.5	0.25	0.25	0.01	0.1	29	400	481.685810558708	0.990837362910666	0.99490744971996	0.99490744971996	0.982456140350877	4	268	NA	0	0	0	5	NA	3	1	0	4	NA
1-102	339	0.5	1.5	0.25	0.25	0.01	0.1	19	400	563.895965582575	0.992373182160264	0.994650558743417	0.994650558743417	0.992481203007519	8	227	NA	2	1	1	0	NA	1	1	1	6	NA
1-102	34	0.5	1.5	0.25	0.25	0.01	0.1	27	400	522.112114746644	0.992660466385439	0.994628787512697	0.994628787512697	0.986215538847118	12	259	NA	0	1	1	1	NA	2	0	0	9	NA
1-102	340	0.5	1.5	0.25	0.25	0.01	0.1	33	400	346.627389851004	0.984365068167626	0.997995867042422	0.997995867042422	0.983709273182957	12	350	NA	3	0	0	3	NA	5	0	0	7	NA
1-102	341	0.5	1.5	0.25	0.25	0.01	0.1	24	400	772.525074123129	0.98590270203432	0.990792145072261	0.990792145072261	0.992481203007519	1	214	NA	2	1	2	3	NA	4	4	2	0	NA
1-102	342	0.5	1.5	0.25	0.25	0.01	0.1	25	400	429.943260452528	0.982391498465017	0.998846792585641	0.998846792585641	0.994987468671679	3	326	NA	6	0	0	0	NA	1	0	0	4	NA
1-102	343	0.5	1.5	0.25	0.25	0.01	0.1	27	400	356.492784470942	0.995449266336525	0.995634118517651	0.995634118517651	0.991228070175439	5	351	NA	1	1	1	0	NA	1	1	1	7	NA
1-102	344	0.5	1.5	0.25	0.25	0.01	0.1	17	400	353.574414750036	0.997693497521398	0.997897810158973	0.997897810158973	0.99749373433584	1	332	NA	0	0	0	1	NA	1	1	1	0	NA
1-102	345	0.5	1.5	0.25	0.25	0.01	0.1	26	400	382.412567140982	0.988510386762279	0.994647645829241	0.994647645829241	0.992481203007519	8	341	NA	2	0	0	0	NA	3	2	0	6	NA
1-102	346	0.5	1.5	0.25	0.25	0.01	0.1	27	400	484.643539911415	0.993704745543927	0.997743581685346	0.997743581685346	0.989974937343358	4	275	NA	0	0	0	1	NA	2	1	1	6	NA
1-102	347	0.5	1.5	0.25	0.25	0.01	0.1	25	400	540.201840865026	0.986239306942853	0.98844033599396	0.98844033599396	0.977443609022556	8	263	NA	4	5	5	6	NA	1	0	0	6	NA
1-102	348	0.5	1.5	0.25	0.25	0.01	0.1	20	400	591.557959705346	0.995429730692115	0.997986973658591	0.997986973658591	0.992481203007519	8	220	NA	0	0	0	0	NA	0	0	0	6	NA
1-102	349	0.5	1.5	0.25	0.25	0.01	0.1	16	400	811.707136282702	0.995378775676592	0.995436329919575	0.995436329919575	0.992481203007519	2	151	NA	1	2	2	2	NA	1	0	0	2	NA
1-102	35	0.5	1.5	0.25	0.25	0.01	0.1	24	400	499.728173698856	0.984556445556725	0.999659268243398	0.999659268243398	1	1	292	NA	4	0	0	0	NA	3	0	0	0	NA
1-102	350	0.5	1.5	0.25	0.25	0.01	0.1	28	400	683.50725044687	0.991319150640966	0.997034558774566	0.997034558774566	0.984962406015038	1	201	NA	0	0	0	6	NA	3	1	1	0	NA
1-102	351	0.5	1.5	0.25	0.25	0.01	0.1	28	400	307.17017885431	0.996957322265806	0.996531802604319	0.996531802604319	0.99749373433584	1	362	NA	1	1	1	1	NA	0	0	0	0	NA
1-102	352	0.5	1.5	0.25	0.25	0.01	0.1	21	400	386.63362358909	0.992701761170727	0.999549657644663	0.999549657644663	0.99749373433584	2	340	NA	2	0	0	0	NA	1	0	0	2	NA
1-102	353	0.5	1.5	0.25	0.25	0.01	0.1	22	400	588.669310335249	0.992895286456978	0.99533506870437	0.99533506870437	0.987468671679198	2	230	NA	1	0	0	4	NA	1	1	1	2	NA
1-102	354	0.5	1.5	0.25	0.25	0.01	0.1	21	400	850.984509248161	0.992029148762881	0.996972999031623	0.996972999031623	0.99749373433584	1	104	NA	1	1	1	1	NA	4	0	0	0	NA
1-102	355	0.5	1.5	0.25	0.25	0.01	0.1	18	400	777.659421207645	0.992004643906488	0.998922414117815	0.998922414117815	0.994987468671679	3	178	NA	0	0	0	0	NA	2	0	0	4	NA
1-102	356	0.5	1.5	0.25	0.25	0.01	0.1	22	400	506.951459937178	0.99322693558673	0.996713626560211	0.996713626560211	0.987468671679198	10	245	NA	0	0	0	0	NA	1	0	0	10	NA
1-102	357	0.5	1.5	0.25	0.25	0.01	0.1	18	400	395.502498352147	0.995952297136695	0.997477473497138	0.997477473497138	0.994987468671679	2	357	NA	1	0	0	1	NA	0	1	1	2	NA
1-102	358	0.5	1.5	0.25	0.25	0.01	0.1	31	400	475.273413950501	0.989599047997433	0.993121182748677	0.993121182748677	0.979949874686717	4	284	NA	0	0	0	5	NA	6	4	4	6	NA
1-102	359	0.5	1.5	0.25	0.25	0.01	0.1	19	400	293.159823315829	0.992484575195579	0.995512773306114	0.995512773306114	0.996240601503759	4	371	NA	0	0	1	0	NA	4	4	0	3	NA
1-102	36	0.5	1.5	0.25	0.25	0.01	0.1	32	400	710.401413799366	0.948458723961176	0.982685033345132	0.982685033345132	0.977443609022556	8	195	NA	15	3	3	6	NA	10	4	2	6	NA
1-102	360	0.5	1.5	0.25	0.25	0.01	0.1	31	400	353.012919387947	0.988711933529947	0.993744605039881	0.993744605039881	0.994987468671679	2	343	NA	3	1	1	1	NA	1	0	1	2	NA
1-102	361	0.5	1.5	0.25	0.25	0.01	0.1	20	400	757.390551213894	0.997474309846576	0.998517116603623	0.998517116603623	0.984962406015038	12	167	NA	0	0	0	0	NA	0	0	0	12	NA
1-102	362	0.5	1.5	0.25	0.25	0.01	0.1	34	400	382.14258398544	0.990014558079998	0.99872950183631	0.99872950183631	0.987468671679198	20	329	NA	3	0	0	0	NA	0	0	0	10	NA
1-102	363	0.5	1.5	0.25	0.25	0.01	0.1	27	400	338.643314462279	0.993701263610442	0.997998001530154	0.997998001530154	0.989974937343358	6	343	NA	0	0	0	0	NA	3	0	0	8	NA
1-102	364	0.5	1.5	0.25	0.25	0.01	0.1	31	400	298.547104330459	0.999307230365486	0.999234486101452	0.999234486101452	1	1	351	NA	0	0	0	0	NA	0	0	0	0	NA
1-102	365	0.5	1.5	0.25	0.25	0.01	0.1	25	400	471.028468556971	0.989143660620355	0.998521133593877	0.998521133593877	0.992481203007519	4	286	NA	4	0	0	0	NA	0	1	0	6	NA
1-102	366	0.5	1.5	0.25	0.25	0.01	0.1	22	400	705.689568771647	0.989217357616608	0.992181467880768	0.992181467880768	0.989974937343358	2	222	NA	2	3	3	3	NA	2	0	0	2	NA
1-102	367	0.5	1.5	0.25	0.25	0.01	0.1	24	400	317.097893643932	0.997747396811159	0.997578134491731	0.997578134491731	0.992481203007519	4	359	NA	0	1	0	1	NA	1	0	1	4	NA
1-102	368	0.5	1.5	0.25	0.25	0.01	0.1	28	400	315.616891098914	0.99713018351685	0.997885814778713	0.997885814778713	0.993734335839599	8	358	NA	1	0	0	0	NA	0	0	1	5	NA
1-102	369	0.5	1.5	0.25	0.25	0.01	0.1	24	400	433.108572516125	0.996477974485757	0.997881805898601	0.997881805898601	1	1	309	NA	0	0	0	0	NA	0	1	1	0	NA
1-102	37	0.5	1.5	0.25	0.25	0.01	0.1	29	400	344.763731621023	0.994733166921655	0.996814184057064	0.996814184057064	0.994987468671679	2	329	NA	0	0	0	1	NA	1	1	1	2	NA
1-102	370	0.5	1.5	0.25	0.25	0.01	0.1	25	400	294.598218717345	0.98927565698993	0.998827605854178	0.998827605854178	0.99749373433584	2	368	NA	0	0	0	0	NA	4	1	0	2	NA
1-102	371	0.5	1.5	0.25	0.25	0.01	0.1	18	400	908.09394352947	0.989190353930453	0.993356200641455	0.993356200641455	0.979949874686717	5	137	NA	2	2	2	2	NA	2	0	0	12	NA
1-102	372	0.5	1.5	0.25	0.25	0.01	0.1	25	400	311.990528003113	0.997746224458199	0.997453143176553	0.997453143176553	0.99749373433584	2	363	NA	0	0	0	0	NA	2	2	2	2	NA
1-102	373	0.5	1.5	0.25	0.25	0.01	0.1	24	400	687.105783098693	0.992498758587427	0.995708457029641	0.995708457029641	0.994987468671679	2	207	NA	1	1	1	1	NA	0	0	0	2	NA
1-102	374	0.5	1.5	0.25	0.25	0.01	0.1	20	400	466.708665069781	0.992902219207429	0.995645095790779	0.995645095790779	0.994987468671679	2	266	NA	0	0	0	1	NA	4	3	2	2	NA
1-102	375	0.5	1.5	0.25	0.25	0.01	0.1	16	400	497.520341269527	0.994016421395646	0.996859393091349	0.996859393091349	0.994987468671679	1	295	NA	2	1	1	2	NA	0	0	0	0	NA
1-102	376	0.5	1.5	0.25	0.25	0.01	0.1	15	400	566.0212149343	0.996915349452505	0.997065436955093	0.997065436955093	0.99749373433584	1	258	NA	1	1	1	1	NA	0	0	0	0	NA
1-102	377	0.5	1.5	0.25	0.25	0.01	0.1	25	400	332.677510783831	0.987101287991074	0.993477432689404	0.993477432689404	0.988721804511278	12	352	NA	5	0	4	0	NA	0	2	1	9	NA
1-102	378	0.5	1.5	0.25	0.25	0.01	0.1	17	400	659.652788981239	0.997354091682715	0.999154830467722	0.999154830467722	0.992481203007519	8	203	NA	0	0	0	0	NA	0	0	0	6	NA
1-102	379	0.5	1.5	0.25	0.25	0.01	0.1	26	400	348.116180584266	0.99362792901237	0.995304673032574	0.995304673032574	0.996240601503759	4	357	NA	0	0	0	0	NA	1	0	1	3	NA
1-102	38	0.5	1.5	0.25	0.25	0.01	0.1	22	400	433.011625852113	0.995487535739972	0.998072791045373	0.998072791045373	0.994987468671679	4	314	NA	0	0	0	0	NA	1	0	0	4	NA
1-102	380	0.5	1.5	0.25	0.25	0.01	0.1	16	400	742.973662172925	0.992947507288535	0.995598515418159	0.995598515418159	0.994987468671679	2	147	NA	1	1	1	1	NA	1	0	0	2	NA
1-102	381	0.5	1.5	0.25	0.25	0.01	0.1	17	400	744.167193785008	0.996621449915011	0.999094369618557	0.999094369618557	0.99749373433584	2	164	NA	0	0	0	0	NA	1	0	0	2	NA
1-102	382	0.5	1.5	0.25	0.25	0.01	0.1	22	400	556.987789143947	0.983495029755493	0.992694987930649	0.992694987930649	0.987468671679198	2	236	NA	3	2	2	4	NA	4	1	1	2	NA
1-102	383	0.5	1.5	0.25	0.25	0.01	0.1	26	400	306.821608103321	0.99206131234818	0.992196358233647	0.992196358233647	0.996240601503759	4	351	NA	3	3	3	0	NA	0	0	0	3	NA
1-102	384	0.5	1.5	0.25	0.25	0.01	0.1	22	400	372.145384220429	0.993184065747335	0.994909053706943	0.994909053706943	0.994987468671679	2	316	NA	0	0	0	1	NA	3	3	2	2	NA
1-102	385	0.5	1.5	0.25	0.25	0.01	0.1	27	400	343.400400072892	0.985846196835601	0.986679820325653	0.986679820325653	0.992481203007519	1	346	NA	3	3	3	3	NA	4	2	2	0	NA
1-102	386	0.5	1.5	0.25	0.25	0.01	0.1	26	400	370.308728297705	0.994556125745538	0.998590751360253	0.998590751360253	1	1	352	NA	0	0	0	0	NA	3	0	0	0	NA
1-102	387	0.5	1.5	0.25	0.25	0.01	0.1	28	400	395.604105587775	0.992073583531705	0.993181224477052	0.993181224477052	0.994987468671679	2	337	NA	0	1	1	1	NA	2	3	0	2	NA
1-102	388	0.5	1.5	0.25	0.25	0.01	0.1	19	400	479.245262671934	0.997872643589779	0.999498887779149	0.999498887779149	1	1	273	NA	0	0	0	0	NA	0	0	0	0	NA
1-102	389	0.5	1.5	0.25	0.25	0.01	0.1	32	400	362.038136645927	0.991853374559023	0.995004126845442	0.995004126845442	0.974937343358396	21	328	NA	0	0	0	3	NA	3	1	1	14	NA
1-102	39	0.5	1.5	0.25	0.25	0.01	0.1	14	400	863.346531611583	0.995581363968603	0.998491588765109	0.998491588765109	1	1	92	NA	0	0	0	0	NA	0	0	0	0	NA
1-102	390	0.5	1.5	0.25	0.25	0.01	0.1	29	400	488.87077962487	0.992152942026833	0.993712072210753	0.993712072210753	0.992481203007519	2	298	NA	2	1	2	2	NA	0	2	1	2	NA
1-102	391	0.5	1.5	0.25	0.25	0.01	0.1	18	400	597.593305039306	0.99624769467367	0.999372543063549	0.999372543063549	1	1	244	NA	0	0	0	0	NA	0	0	0	0	NA
1-102	392	0.5	1.5	0.25	0.25	0.01	0.1	25	400	525.576981189625	0.988648189229819	0.991858491488843	0.991858491488843	0.984962406015038	10	251	NA	3	2	2	2	NA	2	1	1	8	NA
1-102	393	0.5	1.5	0.25	0.25	0.01	0.1	22	400	467.026398373266	0.979904886651973	0.984316494462317	0.984316494462317	0.984962406015038	4	299	NA	6	5	5	4	NA	2	2	2	4	NA
1-102	394	0.5	1.5	0.25	0.25	0.01	0.1	27	400	333.449406046804	0.994554581771716	0.997777779360245	0.997777779360245	0.99749373433584	2	337	NA	0	0	0	0	NA	2	0	0	2	NA
1-102	395	0.5	1.5	0.25	0.25	0.01	0.1	18	400	300.288209849038	0.996589543482143	0.998399092241752	0.998399092241752	0.99749373433584	2	366	NA	0	0	0	0	NA	1	0	3	2	NA
1-102	396	0.5	1.5	0.25	0.25	0.01	0.1	29	400	296.658544735106	0.993787683632315	0.994309881980668	0.994309881980668	0.996240601503759	4	345	NA	1	1	1	0	NA	2	1	1	3	NA
1-102	397	0.5	1.5	0.25	0.25	0.01	0.1	26	400	481.804710302	0.996060985600278	0.999448378894466	0.999448378894466	1	1	276	NA	0	0	0	0	NA	2	0	0	0	NA
1-102	398	0.5	1.5	0.25	0.25	0.01	0.1	23	400	687.35671223007	0.988289015880571	0.99376933224246	0.99376933224246	0.982456140350877	1	253	NA	2	2	2	7	NA	3	0	0	0	NA
1-102	399	0.5	1.5	0.25	0.25	0.01	0.1	26	400	370.243419919619	0.996128636025073	0.996593326642178	0.996593326642178	0.993734335839599	4	340	NA	1	1	0	1	NA	0	0	1	3	NA
1-102	4	0.5	1.5	0.25	0.25	0.01	0.1	20	400	371.648931389405	0.992294939787651	0.995971482190463	0.995971482190463	0.992481203007519	4	331	NA	0	0	0	1	NA	2	1	1	4	NA
1-102	40	0.5	1.5	0.25	0.25	0.01	0.1	21	400	322.315881739821	0.992110627070011	0.994270262205065	0.994270262205065	0.994987468671679	2	364	NA	3	1	3	1	NA	0	2	0	2	NA
1-102	400	0.5	1.5	0.25	0.25	0.01	0.1	26	400	498.045101490787	0.982467828688335	0.997758524569366	0.997758524569366	0.99749373433584	2	261	NA	5	0	0	0	NA	2	0	0	2	NA
1-102	401	0.5	1.5	0.25	0.25	0.01	0.1	29	400	564.888184687015	0.984042093560786	0.985572724588963	0.985572724588963	0.977443609022556	8	254	NA	6	5	6	6	NA	0	1	0	6	NA
1-102	402	0.5	1.5	0.25	0.25	0.01	0.1	26	400	333.873054558915	0.996213393481809	0.996298504706258	0.996298504706258	0.99874686716792	2	350	NA	1	1	1	0	NA	0	0	0	1	NA
1-102	403	0.5	1.5	0.25	0.25	0.01	0.1	14	400	618.594238696481	0.997498126123398	0.999131519702475	0.999131519702475	1	1	244	NA	0	0	0	0	NA	0	0	0	0	NA
1-102	404	0.5	1.5	0.25	0.25	0.01	0.1	18	400	628.954449641732	0.997064005821935	0.998619229441648	0.998619229441648	0.99749373433584	2	240	NA	0	0	0	0	NA	0	0	0	2	NA
1-102	405	0.5	1.5	0.25	0.25	0.01	0.1	31	400	376.301492210269	0.991097443372567	0.995053808716105	0.995053808716105	0.99749373433584	1	336	NA	0	0	1	1	NA	3	1	0	0	NA
1-102	406	0.5	1.5	0.25	0.25	0.01	0.1	23	400	473.949177366743	0.995661799844291	0.998053228065906	0.998053228065906	0.99749373433584	1	287	NA	0	0	0	1	NA	1	0	0	0	NA
1-102	407	0.5	1.5	0.25	0.25	0.01	0.1	26	400	601.739503685456	0.986768095491964	0.990581144897966	0.990581144897966	0.989974937343358	6	217	NA	1	3	3	1	NA	4	1	0	6	NA
1-102	408	0.5	1.5	0.25	0.25	0.01	0.1	29	400	377.902390457033	0.986550148909824	0.99594979317808	0.99594979317808	0.987468671679198	12	321	NA	5	1	1	1	NA	0	0	0	8	NA
1-102	409	0.5	1.5	0.25	0.25	0.01	0.1	23	400	504.337461547975	0.995797111947157	0.996191895586233	0.996191895586233	1	1	256	NA	0	0	0	0	NA	2	2	2	0	NA
1-102	41	0.5	1.5	0.25	0.25	0.01	0.1	10	400	984.873088670772	0.990096020342031	0.991807219840345	0.991807219840345	1	1	35	NA	0	0	0	0	NA	1	2	0	0	NA
1-102	410	0.5	1.5	0.25	0.25	0.01	0.1	32	400	654.659216198541	0.949051806518326	0.991983096060983	0.991983096060983	0.962406015037594	23	194	NA	12	0	1	8	NA	10	3	1	14	NA
1-102	411	0.5	1.5	0.25	0.25	0.01	0.1	18	400	566.922656204443	0.9985546989709	0.999322084295964	0.999322084295964	0.99749373433584	2	260	NA	0	0	0	0	NA	0	0	0	2	NA
1-102	412	0.5	1.5	0.25	0.25	0.01	0.1	31	400	467.682781589568	0.986174585028631	0.989658661049827	0.989658661049827	0.972431077694236	6	281	NA	2	2	2	3	NA	5	4	2	16	NA
1-102	413	0.5	1.5	0.25	0.25	0.01	0.1	30	400	417.980932974012	0.98905214197553	0.989792248897746	0.989792248897746	0.962406015037594	5	311	NA	3	3	3	3	NA	0	0	0	24	NA
1-102	414	0.5	1.5	0.25	0.25	0.01	0.1	39	400	385.955366039111	0.972615437911096	0.988933171176068	0.988933171176068	0.989974937343358	2	331	NA	10	2	2	3	NA	1	4	6	2	NA
1-102	415	0.5	1.5	0.25	0.25	0.01	0.1	45	400	353.163412923003	0.98494711833759	0.990245855916251	0.990245855916251	0.976190476190476	16	332	NA	2	2	2	5	NA	2	1	1	9	NA
1-102	416	0.5	1.5	0.25	0.25	0.01	0.1	18	400	517.08503939945	0.993582829776562	0.99576396274702	0.99576396274702	0.992481203007519	2	302	NA	1	1	1	2	NA	2	1	1	2	NA
1-102	417	0.5	1.5	0.25	0.25	0.01	0.1	23	400	451.645605839829	0.995139403537447	0.997812279248482	0.997812279248482	0.994987468671679	2	302	NA	0	0	0	1	NA	1	1	1	2	NA
1-102	418	0.5	1.5	0.25	0.25	0.01	0.1	33	400	355.107694853542	0.987630891505537	0.994324570582769	0.994324570582769	0.989974937343358	8	328	NA	3	1	1	1	NA	4	1	1	6	NA
1-102	419	0.5	1.5	0.25	0.25	0.01	0.1	17	400	790.128123955338	0.99422170476292	0.996530604594071	0.996530604594071	0.989974937343358	2	150	NA	0	0	0	3	NA	1	0	3	2	NA
1-102	42	0.5	1.5	0.25	0.25	0.01	0.1	24	400	529.045821273161	0.99025850227314	0.999020219479397	0.999020219479397	0.987468671679198	4	237	NA	0	0	0	0	NA	6	0	0	10	NA
1-102	420	0.5	1.5	0.25	0.25	0.01	0.1	20	400	744.871924784412	0.963035657216084	0.996394585344941	0.996394585344941	0.994987468671679	4	205	NA	11	0	0	0	NA	2	2	2	4	NA
1-102	421	0.5	1.5	0.25	0.25	0.01	0.1	23	400	527.934727362091	0.994181135978004	0.998798206392301	0.998798206392301	1	1	259	NA	0	0	0	0	NA	2	0	0	0	NA
1-102	422	0.5	1.5	0.25	0.25	0.01	0.1	22	400	638.097331845452	0.990302334000435	0.994804008079223	0.994804008079223	0.994987468671679	1	234	NA	1	1	1	2	NA	2	1	1	0	NA
1-102	423	0.5	1.5	0.25	0.25	0.01	0.1	20	400	672.308464926787	0.991444927682686	0.993009847748764	0.993009847748764	0.982456140350877	8	209	NA	2	2	2	2	NA	1	1	1	10	NA
1-102	424	0.5	1.5	0.25	0.25	0.01	0.1	23	400	572.06607168121	0.992468628920368	0.995120349138958	0.995120349138958	0.994987468671679	2	231	NA	1	1	1	1	NA	0	1	1	2	NA
1-102	425	0.5	1.5	0.25	0.25	0.01	0.1	28	400	387.915466979185	0.985546705488643	0.986005944785904	0.986005944785904	0.984962406015038	6	320	NA	5	5	5	3	NA	1	1	1	6	NA
1-102	426	0.5	1.5	0.25	0.25	0.01	0.1	15	400	727.302684605053	0.995583663740248	0.998837052365647	0.998837052365647	0.99749373433584	2	166	NA	0	0	0	0	NA	2	0	0	2	NA
1-102	427	0.5	1.5	0.25	0.25	0.01	0.1	24	400	425.172932354766	0.997758803143529	0.998110704953498	0.998110704953498	0.994987468671679	4	337	NA	0	0	0	0	NA	1	1	1	4	NA
1-102	428	0.5	1.5	0.25	0.25	0.01	0.1	33	400	418.336198521294	0.971183906333591	0.997819212687406	0.997819212687406	0.994987468671679	2	313	NA	10	0	0	1	NA	1	0	0	2	NA
1-102	429	0.5	1.5	0.25	0.25	0.01	0.1	24	400	393.658325731901	0.99077945864772	0.99332100759406	0.99332100759406	0.979949874686717	6	295	NA	1	1	1	5	NA	3	1	1	6	NA
1-102	43	0.5	1.5	0.25	0.25	0.01	0.1	28	400	647.736340557475	0.979769181505887	0.98340832865926	0.98340832865926	0.974937343358396	6	205	NA	6	3	4	7	NA	1	6	7	6	NA
1-102	430	0.5	1.5	0.25	0.25	0.01	0.1	26	400	448.052258133926	0.990594486549206	0.998503827986096	0.998503827986096	0.994987468671679	4	288	NA	3	0	0	0	NA	0	0	0	4	NA
1-102	431	0.5	1.5	0.25	0.25	0.01	0.1	22	400	602.798163383326	0.98866133888757	0.991406213161068	0.991406213161068	0.994987468671679	2	217	NA	3	3	1	1	NA	2	1	3	2	NA
1-102	432	0.5	1.5	0.25	0.25	0.01	0.1	16	400	701.292872242185	0.997068773610153	0.999365106208983	0.999365106208983	1	1	160	NA	0	0	0	0	NA	0	0	0	0	NA
1-102	433	0.5	1.5	0.25	0.25	0.01	0.1	18	400	593.201261364919	0.995783326004519	0.998810198302248	0.998810198302248	0.99749373433584	2	213	NA	0	0	0	0	NA	1	0	0	2	NA
1-102	434	0.5	1.5	0.25	0.25	0.01	0.1	22	400	363.565637186313	0.991425521060265	0.997592510576085	0.997592510576085	0.989974937343358	6	352	NA	3	0	0	0	NA	0	1	1	8	NA
1-102	435	0.5	1.5	0.25	0.25	0.01	0.1	14	400	995.658004783236	0.990857951390689	0.994584259566858	0.994584259566858	0.994987468671679	4	62	NA	0	0	0	0	NA	3	2	2	4	NA
1-102	436	0.5	1.5	0.25	0.25	0.01	0.1	23	400	496.831933193843	0.996083357232566	0.997669991530215	0.997669991530215	0.984962406015038	8	274	NA	0	0	0	0	NA	1	1	1	12	NA
1-102	437	0.5	1.5	0.25	0.25	0.01	0.1	31	400	324.037530434866	0.995375907343206	0.996117404739004	0.996117404739004	0.994987468671679	2	343	NA	1	1	1	1	NA	0	0	0	2	NA
1-102	438	0.5	1.5	0.25	0.25	0.01	0.1	21	400	716.528312076285	0.991044251941698	0.994727167475565	0.994727167475565	0.987468671679198	4	168	NA	0	1	1	2	NA	2	1	1	6	NA
1-102	439	0.5	1.5	0.25	0.25	0.01	0.1	24	400	748.205230501639	0.97062794512419	0.979674465313492	0.979674465313492	0.994987468671679	4	182	NA	7	5	0	0	NA	2	4	0	4	NA
1-102	44	0.5	1.5	0.25	0.25	0.01	0.1	20	400	479.234410504912	0.997668444347715	0.997709813862864	0.997709813862864	0.994987468671679	2	296	NA	0	1	1	1	NA	1	0	0	2	NA
1-102	440	0.5	1.5	0.25	0.25	0.01	0.1	27	400	659.410939583499	0.98957075771519	0.996286991895078	0.996286991895078	0.989974937343358	10	199	NA	0	0	0	0	NA	4	2	0	8	NA
1-102	441	0.5	1.5	0.25	0.25	0.01	0.1	24	400	369.21895174532	0.995458221243417	0.996288243277371	0.996288243277371	0.994987468671679	2	340	NA	1	1	1	1	NA	0	0	0	2	NA
1-102	442	0.5	1.5	0.25	0.25	0.01	0.1	21	400	645.767564847462	0.996403434718297	0.998163869921918	0.998163869921918	1	1	189	NA	0	0	0	0	NA	1	0	0	0	NA
1-102	443	0.5	1.5	0.25	0.25	0.01	0.1	18	400	705.574414934704	0.990008296531523	0.993571087528622	0.993571087528622	0.989974937343358	2	187	NA	0	0	0	3	NA	4	4	3	2	NA
1-102	444	0.5	1.5	0.25	0.25	0.01	0.1	31	400	410.368825291748	0.99448996027808	0.996328804699202	0.996328804699202	0.987468671679198	6	310	NA	1	1	1	2	NA	0	0	0	6	NA
1-102	445	0.5	1.5	0.25	0.25	0.01	0.1	24	400	334.616809858359	0.992937994488561	0.997727392927139	0.997727392927139	0.992481203007519	4	353	NA	2	0	0	1	NA	1	1	1	4	NA
1-102	446	0.5	1.5	0.25	0.25	0.01	0.1	32	400	299.045016150127	0.984317650203435	0.992190702610026	0.992190702610026	0.987468671679198	24	341	NA	6	2	0	0	NA	0	0	2	10	NA
1-102	447	0.5	1.5	0.25	0.25	0.01	0.1	19	400	336.954089952119	0.998604040624123	0.998922204683569	0.998922204683569	1	1	358	NA	0	0	0	0	NA	0	0	3	0	NA
1-102	448	0.5	1.5	0.25	0.25	0.01	0.1	18	400	667.136926238742	0.997213875129619	0.998927012552991	0.998927012552991	0.99749373433584	2	222	NA	0	0	0	0	NA	1	1	0	2	NA
1-102	449	0.5	1.5	0.25	0.25	0.01	0.1	26	400	392.890528735134	0.990157493862958	0.992924779435941	0.992924779435941	0.989974937343358	8	324	NA	1	1	1	1	NA	2	1	1	6	NA
1-102	45	0.5	1.5	0.25	0.25	0.01	0.1	16	400	566.74479526301	0.996705228589719	0.999058801525835	0.999058801525835	1	1	283	NA	0	0	0	0	NA	0	0	0	0	NA
1-102	450	0.5	1.5	0.25	0.25	0.01	0.1	24	400	293.296321549349	0.997109865814523	0.997170418262131	0.997170418262131	0.99874686716792	2	371	NA	1	1	1	0	NA	0	0	0	1	NA
1-102	451	0.5	1.5	0.25	0.25	0.01	0.1	21	400	257.204052459087	0.948193615330369	0.99780891655559	0.99780891655559	0.99749373433584	1	371	NA	0	0	0	1	NA	16	1	1	0	NA
1-102	452	0.5	1.5	0.25	0.25	0.01	0.1	25	400	399.174562706024	0.998007674658425	0.99873314171166	0.99873314171166	0.99749373433584	2	344	NA	0	0	0	0	NA	0	0	0	2	NA
1-102	453	0.5	1.5	0.25	0.25	0.01	0.1	35	400	591.397513299403	0.982674964230018	0.992271516986275	0.992271516986275	0.979949874686717	16	240	NA	1	2	2	2	NA	8	0	0	12	NA
1-102	454	0.5	1.5	0.25	0.25	0.01	0.1	27	400	386.068459873063	0.993299884061067	0.996999954371258	0.996999954371258	0.991228070175439	6	332	NA	1	0	0	1	NA	2	1	1	5	NA
1-102	455	0.5	1.5	0.25	0.25	0.01	0.1	26	400	316.634598669303	0.99577867297249	0.997970975990235	0.997970975990235	0.991228070175439	8	345	NA	1	0	0	0	NA	0	0	1	7	NA
1-102	456	0.5	1.5	0.25	0.25	0.01	0.1	20	400	651.376634267656	0.993389983004383	0.995995057600647	0.995995057600647	0.994987468671679	2	220	NA	1	0	0	1	NA	1	2	2	2	NA
1-102	457	0.5	1.5	0.25	0.25	0.01	0.1	31	400	393.429374931824	0.979303201042858	0.993517545941683	0.993517545941683	0.987468671679198	6	314	NA	7	2	2	2	NA	1	0	0	6	NA
1-102	458	0.5	1.5	0.25	0.25	0.01	0.1	22	400	462.303129061257	0.996363281133829	0.998030534497851	0.998030534497851	1	1	277	NA	0	0	0	0	NA	0	0	0	0	NA
1-102	459	0.5	1.5	0.25	0.25	0.01	0.1	32	400	320.631501247666	0.985193087480525	0.993307736991888	0.993307736991888	0.991228070175439	8	357	NA	0	0	1	0	NA	3	1	0	7	NA
1-102	46	0.5	1.5	0.25	0.25	0.01	0.1	17	400	602.198396475261	0.996004475603025	0.997775233920998	0.997775233920998	0.99749373433584	2	233	NA	1	0	0	0	NA	0	1	1	2	NA
1-102	460	0.5	1.5	0.25	0.25	0.01	0.1	27	400	685.626380730488	0.990228050016054	0.993270109716201	0.993270109716201	0.974937343358396	2	219	NA	2	2	2	2	NA	0	0	0	16	NA
1-102	461	0.5	1.5	0.25	0.25	0.01	0.1	25	400	497.346267421235	0.988733998314035	0.995369087826719	0.995369087826719	0.989974937343358	3	255	NA	1	1	1	2	NA	4	1	1	4	NA
1-102	462	0.5	1.5	0.25	0.25	0.01	0.1	32	400	397.298717774967	0.9646286559305	0.995648384621797	0.995648384621797	0.989974937343358	6	332	NA	12	1	1	1	NA	3	0	0	6	NA
1-102	463	0.5	1.5	0.25	0.25	0.01	0.1	9	400	843.919159412823	0.989181935263564	0.997271412597687	0.997271412597687	0.99749373433584	2	112	NA	0	0	0	0	NA	4	1	1	2	NA
1-102	464	0.5	1.5	0.25	0.25	0.01	0.1	31	400	429.587654199341	0.996006014937702	0.996093030792327	0.996093030792327	0.994987468671679	2	324	NA	1	1	1	1	NA	0	0	0	2	NA
1-102	465	0.5	1.5	0.25	0.25	0.01	0.1	31	400	459.990638343404	0.992632918676514	0.996296900244668	0.996296900244668	0.992481203007519	3	302	NA	1	1	1	1	NA	0	0	0	4	NA
1-102	466	0.5	1.5	0.25	0.25	0.01	0.1	19	400	310.070284000281	0.999123852046958	0.999333258881779	0.999333258881779	1	1	372	NA	0	0	0	0	NA	0	0	0	0	NA
1-102	467	0.5	1.5	0.25	0.25	0.01	0.1	23	400	397.730558538246	0.991745970415884	0.996322373020641	0.996322373020641	0.994987468671679	2	326	NA	1	1	1	1	NA	4	0	0	2	NA
1-102	468	0.5	1.5	0.25	0.25	0.01	0.1	33	400	399.706820879951	0.987661360603905	0.992775454104608	0.992775454104608	0.979949874686717	6	321	NA	0	0	3	5	NA	4	5	0	6	NA
1-102	469	0.5	1.5	0.25	0.25	0.01	0.1	22	400	676.683594219462	0.991872863707724	0.99563749278481	0.99563749278481	0.992481203007519	3	207	NA	1	1	1	1	NA	0	0	0	4	NA
1-102	47	0.5	1.5	0.25	0.25	0.01	0.1	22	400	469.192752902388	0.99666022691636	0.997614446590545	0.997614446590545	0.99749373433584	1	315	NA	0	1	1	1	NA	1	0	0	0	NA
1-102	470	0.5	1.5	0.25	0.25	0.01	0.1	20	400	471.144991896756	0.984364740977291	0.99537858505286	0.99537858505286	0.987468671679198	2	290	NA	5	1	1	4	NA	2	2	2	2	NA
1-102	471	0.5	1.5	0.25	0.25	0.01	0.1	14	400	435.962707488754	0.998141029043415	0.999554492914679	0.999554492914679	0.992481203007519	4	317	NA	0	0	0	0	NA	0	0	0	6	NA
1-102	472	0.5	1.5	0.25	0.25	0.01	0.1	22	400	295.491963620569	0.996783407678228	0.991313672708097	0.991313672708097	0.993734335839599	8	367	NA	1	0	1	0	NA	0	4	0	5	NA
1-102	473	0.5	1.5	0.25	0.25	0.01	0.1	34	400	367.097436053808	0.97724222689403	0.99328671129792	0.99328671129792	0.99749373433584	1	337	NA	7	0	0	1	NA	4	3	4	0	NA
1-102	474	0.5	1.5	0.25	0.25	0.01	0.1	9	400	714.360836895259	0.999239060466867	0.999522282432643	0.999522282432643	0.99749373433584	2	184	NA	0	0	0	0	NA	0	0	0	2	NA
1-102	475	0.5	1.5	0.25	0.25	0.01	0.1	14	400	426.940029445541	0.997563944482017	0.998291889428026	0.998291889428026	0.994987468671679	2	331	NA	0	0	0	1	NA	1	1	1	2	NA
1-102	476	0.5	1.5	0.25	0.25	0.01	0.1	25	400	646.003972258773	0.972256850244836	0.989657632147779	0.989657632147779	0.979949874686717	9	199	NA	5	2	2	4	NA	8	4	3	8	NA
1-102	477	0.5	1.5	0.25	0.25	0.01	0.1	26	400	485.947917176387	0.978903531018805	0.992283831413479	0.992283831413479	1	1	301	NA	6	3	0	0	NA	2	0	3	0	NA
1-102	478	0.5	1.5	0.25	0.25	0.01	0.1	23	400	405.233273574163	0.996869298572586	0.997998821268374	0.997998821268374	1	1	323	NA	0	0	0	0	NA	1	1	1	0	NA
1-102	479	0.5	1.5	0.25	0.25	0.01	0.1	15	400	808.34396445753	0.992644596739521	0.995512375865341	0.995512375865341	0.982456140350877	1	95	NA	1	1	1	7	NA	1	0	0	0	NA
1-102	48	0.5	1.5	0.25	0.25	0.01	0.1	36	400	439.303296797625	0.995633029340394	0.997061965366288	0.997061965366288	0.989974937343358	2	307	NA	0	0	0	3	NA	1	0	0	2	NA
1-102	480	0.5	1.5	0.25	0.25	0.01	0.1	29	400	456.190086838098	0.989919277316476	0.998362931211653	0.998362931211653	0.984962406015038	2	311	NA	0	0	0	5	NA	4	0	0	2	NA
1-102	481	0.5	1.5	0.25	0.25	0.01	0.1	23	400	598.183176757517	0.990048528770095	0.996724375393131	0.996724375393131	0.994987468671679	4	210	NA	0	0	0	0	NA	3	1	1	4	NA
1-102	482	0.5	1.5	0.25	0.25	0.01	0.1	17	400	568.620162816705	0.996240978755961	0.997654003544553	0.997654003544553	0.99749373433584	2	209	NA	0	0	0	0	NA	1	0	0	2	NA
1-102	483	0.5	1.5	0.25	0.25	0.01	0.1	37	400	318.663846913563	0.992106050843926	0.996144380399089	0.996144380399089	0.987468671679198	12	346	NA	3	1	1	1	NA	0	0	0	8	NA
1-102	484	0.5	1.5	0.25	0.25	0.01	0.1	32	400	351.392469834026	0.995906376446914	0.997633496706059	0.997633496706059	0.966165413533835	3	339	NA	1	0	0	0	NA	0	0	0	27	NA
1-102	485	0.5	1.5	0.25	0.25	0.01	0.1	31	400	396.360306220599	0.987598289789621	0.998794904909812	0.998794904909812	0.989974937343358	6	317	NA	4	0	0	1	NA	0	0	0	6	NA
1-102	486	0.5	1.5	0.25	0.25	0.01	0.1	31	400	365.498868069608	0.990752709086491	0.994575644849863	0.994575644849863	0.994987468671679	2	342	NA	3	1	1	1	NA	0	0	0	2	NA
1-102	487	0.5	1.5	0.25	0.25	0.01	0.1	26	400	485.41907682458	0.997415963987948	0.998161128478112	0.998161128478112	0.99749373433584	2	267	NA	0	0	0	0	NA	0	0	0	2	NA
1-102	488	0.5	1.5	0.25	0.25	0.01	0.1	22	400	528.70358310141	0.997152594892885	0.998405024368655	0.998405024368655	0.987468671679198	4	278	NA	0	0	0	3	NA	0	0	0	4	NA
1-102	489	0.5	1.5	0.25	0.25	0.01	0.1	28	400	475.736248121378	0.970435308520799	0.992736512747654	0.992736512747654	0.992481203007519	2	299	NA	10	1	1	2	NA	3	2	2	2	NA
1-102	49	0.5	1.5	0.25	0.25	0.01	0.1	27	400	429.756461172137	0.973670426784393	0.993442142621375	0.993442142621375	0.992481203007519	4	331	NA	8	1	1	1	NA	3	2	2	4	NA
1-102	490	0.5	1.5	0.25	0.25	0.01	0.1	27	400	392.373417688345	0.983456440214377	0.984706822920492	0.984706822920492	0.978696741854637	6	306	NA	6	6	5	5	NA	1	0	1	7	NA
1-102	491	0.5	1.5	0.25	0.25	0.01	0.1	22	400	526.65585715025	0.959675175600132	0.994244140793342	0.994244140793342	0.994987468671679	4	272	NA	14	0	0	0	NA	4	2	2	4	NA
1-102	492	0.5	1.5	0.25	0.25	0.01	0.1	28	400	338.014653049208	0.989983381286871	0.992599562615013	0.992599562615013	0.992481203007519	2	359	NA	4	1	3	3	NA	0	1	1	0	NA
1-102	493	0.5	1.5	0.25	0.25	0.01	0.1	28	400	337.501304779847	0.982180338206686	0.997862560850129	0.997862560850129	0.99749373433584	2	337	NA	6	0	0	0	NA	1	0	0	2	NA
1-102	494	0.5	1.5	0.25	0.25	0.01	0.1	10	400	788.437924994346	0.997349629267275	0.998193835218297	0.998193835218297	0.994987468671679	2	75	NA	0	0	0	1	NA	1	1	1	2	NA
1-102	495	0.5	1.5	0.25	0.25	0.01	0.1	22	400	661.783643116685	0.989623152294762	0.994442970600029	0.994442970600029	0.992481203007519	3	230	NA	0	1	1	1	NA	4	1	1	4	NA
1-102	496	0.5	1.5	0.25	0.25	0.01	0.1	27	400	345.16326726521	0.991937673985938	0.993198189344802	0.993198189344802	0.988721804511278	4	348	NA	3	2	2	3	NA	0	0	0	3	NA
1-102	497	0.5	1.5	0.25	0.25	0.01	0.1	23	400	330.402408491447	0.992909623152669	0.994220663034108	0.994220663034108	0.992481203007519	8	361	NA	0	0	1	0	NA	4	2	4	6	NA
1-102	498	0.5	1.5	0.25	0.25	0.01	0.1	20	400	681.473121873072	0.986760502630746	0.996366584015916	0.996366584015916	0.994987468671679	2	179	NA	1	0	0	1	NA	6	1	1	2	NA
1-102	499	0.5	1.5	0.25	0.25	0.01	0.1	28	400	391.454173775861	0.993420295664405	0.994181792136812	0.994181792136812	0.992481203007519	2	308	NA	2	2	2	2	NA	0	0	0	2	NA
1-102	5	0.5	1.5	0.25	0.25	0.01	0.1	32	400	330.610975695308	0.993877521248924	0.997134238311235	0.997134238311235	0.981203007518797	3	348	NA	1	0	0	0	NA	1	1	0	15	NA
1-102	50	0.5	1.5	0.25	0.25	0.01	0.1	38	400	343.303484636637	0.986959303771272	0.995753825230879	0.995753825230879	0.984962406015038	8	347	NA	0	0	0	1	NA	4	1	1	10	NA
1-102	500	0.5	1.5	0.25	0.25	0.01	0.1	16	400	796.415228404337	0.988727501205315	0.989954182134006	0.989954182134006	0.992481203007519	1	149	NA	3	3	3	3	NA	1	1	1	0	NA
1-102	51	0.5	1.5	0.25	0.25	0.01	0.1	23	400	545.178472795445	0.991251420760395	0.995554355709404	0.995554355709404	0.99749373433584	1	283	NA	2	0	0	1	NA	2	2	2	0	NA
1-102	52	0.5	1.5	0.25	0.25	0.01	0.1	30	400	326.226493438776	0.996641253834074	0.990016329565095	0.990016329565095	0.986215538847118	2	348	NA	1	3	0	4	NA	0	1	2	3	NA
1-102	53	0.5	1.5	0.25	0.25	0.01	0.1	30	400	367.387925437495	0.988974968951885	0.991246051183143	0.991246051183143	0.994987468671679	2	325	NA	3	3	3	1	NA	0	0	0	2	NA
1-102	54	0.5	1.5	0.25	0.25	0.01	0.1	25	400	565.494215228902	0.9928281292113	0.994121393268347	0.994121393268347	0.982456140350877	8	230	NA	2	2	2	2	NA	0	0	0	10	NA
1-102	55	0.5	1.5	0.25	0.25	0.01	0.1	20	400	711.353618278418	0.992731886722571	0.993086862931067	0.993086862931067	0.992481203007519	4	200	NA	1	0	0	1	NA	1	2	2	4	NA
1-102	56	0.5	1.5	0.25	0.25	0.01	0.1	16	400	954.964914223987	0.990132086907893	0.993716514165121	0.993716514165121	0.992481203007519	2	96	NA	1	1	1	2	NA	2	1	1	2	NA
1-102	57	0.5	1.5	0.25	0.25	0.01	0.1	27	400	392.141226088704	0.991041546992671	0.995507032538404	0.995507032538404	0.987468671679198	16	329	NA	2	0	0	1	NA	2	1	1	8	NA
1-102	58	0.5	1.5	0.25	0.25	0.01	0.1	30	400	361.512799941438	0.987421576350192	0.995823087042525	0.995823087042525	0.992481203007519	2	348	NA	4	0	0	3	NA	1	2	2	0	NA
1-102	59	0.5	1.5	0.25	0.25	0.01	0.1	23	400	332.60383013117	0.996746741719223	0.998117168065089	0.998117168065089	0.993734335839599	4	355	NA	1	0	0	0	NA	0	1	1	5	NA
1-102	6	0.5	1.5	0.25	0.25	0.01	0.1	22	400	357.369579643411	0.996735691478994	0.998231282365798	0.998231282365798	0.992481203007519	4	331	NA	0	0	0	1	NA	1	1	1	4	NA
1-102	60	0.5	1.5	0.25	0.25	0.01	0.1	34	400	363.915228223598	0.976221032487488	0.982253144350029	0.982253144350029	0.967418546365915	1	332	NA	3	3	0	13	NA	7	4	6	0	NA
1-102	61	0.5	1.5	0.25	0.25	0.01	0.1	18	400	379.280828668776	0.99951446787629	0.999606860530672	0.999606860530672	1	1	323	NA	0	0	0	0	NA	0	0	0	0	NA
1-102	62	0.5	1.5	0.25	0.25	0.01	0.1	37	400	425.023666704661	0.969253020310494	0.984152893661973	0.984152893661973	0.984962406015038	2	320	NA	10	5	5	5	NA	2	2	0	2	NA
1-102	63	0.5	1.5	0.25	0.25	0.01	0.1	11	400	887.539368585239	0.997845669511888	0.999128080492123	0.999128080492123	0.99749373433584	2	80	NA	0	0	0	0	NA	0	0	0	2	NA
1-102	64	0.5	1.5	0.25	0.25	0.01	0.1	29	400	396.756842958772	0.994810749535382	0.996486714568878	0.996486714568878	0.989974937343358	3	313	NA	0	0	0	1	NA	2	2	2	6	NA
1-102	65	0.5	1.5	0.25	0.25	0.01	0.1	15	400	472.562414961223	0.996659000646916	0.996941256657663	0.996941256657663	0.992481203007519	4	297	NA	1	1	1	1	NA	0	0	0	4	NA
1-102	66	0.5	1.5	0.25	0.25	0.01	0.1	28	400	450.18540654911	0.993135154631359	0.993424196067873	0.993424196067873	0.992481203007519	2	305	NA	2	2	2	2	NA	0	1	0	2	NA
1-102	67	0.5	1.5	0.25	0.25	0.01	0.1	31	400	327.293374792767	0.998982110338764	0.999247860528007	0.999247860528007	0.986215538847118	8	349	NA	0	0	0	3	NA	0	0	0	5	NA
1-102	68	0.5	1.5	0.25	0.25	0.01	0.1	26	400	770.841968620088	0.986252868963168	0.991588355196329	0.991588355196329	0.977443609022556	8	133	NA	1	1	1	5	NA	2	2	0	8	NA
1-102	69	0.5	1.5	0.25	0.25	0.01	0.1	12	400	568.716739978949	0.99800430128969	0.999184130585946	0.999184130585946	1	1	227	NA	0	0	0	0	NA	0	0	0	0	NA
1-102	7	0.5	1.5	0.25	0.25	0.01	0.1	22	400	393.426518793917	0.98922329775267	0.987512716259583	0.987512716259583	0.979949874686717	3	322	NA	3	4	3	6	NA	0	2	3	4	NA
1-102	70	0.5	1.5	0.25	0.25	0.01	0.1	33	400	337.782369966923	0.984103981170337	0.991171194968992	0.991171194968992	0.987468671679198	4	356	NA	6	3	3	2	NA	0	1	0	6	NA
1-102	71	0.5	1.5	0.25	0.25	0.01	0.1	22	400	521.939250450032	0.995235736746656	0.996483196593717	0.996483196593717	0.994987468671679	2	254	NA	1	1	1	1	NA	0	0	0	2	NA
1-102	72	0.5	1.5	0.25	0.25	0.01	0.1	30	400	369.27835340239	0.982303496940855	0.986919795221437	0.986919795221437	0.977443609022556	6	344	NA	4	4	4	6	NA	5	2	2	6	NA
1-102	73	0.5	1.5	0.25	0.25	0.01	0.1	27	400	333.593587797437	0.991906959328536	0.997990909834233	0.997990909834233	0.99749373433584	1	342	NA	2	0	0	1	NA	2	1	1	0	NA
1-102	74	0.5	1.5	0.25	0.25	0.01	0.1	13	400	931.363708576582	0.991358070311761	0.996072233865217	0.996072233865217	0.994987468671679	2	101	NA	1	0	0	1	NA	2	2	2	2	NA
1-102	75	0.5	1.5	0.25	0.25	0.01	0.1	23	400	398.87916513105	0.990516634665818	0.992557843240449	0.992557843240449	0.984962406015038	6	306	NA	3	3	2	3	NA	1	0	1	6	NA
1-102	76	0.5	1.5	0.25	0.25	0.01	0.1	20	400	643.707908428766	0.99265813307379	0.993570650503774	0.993570650503774	0.992481203007519	2	227	NA	2	2	2	2	NA	0	0	0	2	NA
1-102	77	0.5	1.5	0.25	0.25	0.01	0.1	24	400	447.29713211616	0.993481776719032	0.99888190594344	0.99888190594344	0.992481203007519	8	308	NA	0	0	0	0	NA	1	0	0	6	NA
1-102	78	0.5	1.5	0.25	0.25	0.01	0.1	15	400	691.872762945921	0.997286366662207	0.999307047220367	0.999307047220367	0.99749373433584	2	207	NA	0	0	0	0	NA	0	0	0	2	NA
1-102	79	0.5	1.5	0.25	0.25	0.01	0.1	14	400	752.269015447066	0.997007216549022	0.999498827346372	0.999498827346372	0.982456140350877	12	146	NA	0	0	0	3	NA	0	0	0	8	NA
1-102	8	0.5	1.5	0.25	0.25	0.01	0.1	28	400	292.527699212894	0.999568286983537	0.998874185932401	0.998874185932401	0.99749373433584	2	368	NA	0	0	0	0	NA	0	1	0	2	NA
1-102	80	0.5	1.5	0.25	0.25	0.01	0.1	30	400	348.147968275912	0.992446641849059	0.993541446010975	0.993541446010975	0.994987468671679	1	359	NA	3	2	2	2	NA	0	0	0	0	NA
1-102	81	0.5	1.5	0.25	0.25	0.01	0.1	26	400	320.843299051588	0.991512032652987	0.9918499018559	0.9918499018559	0.991228070175439	6	356	NA	3	2	2	1	NA	0	2	2	5	NA
1-102	82	0.5	1.5	0.25	0.25	0.01	0.1	29	400	389.963168147995	0.988779148219846	0.998168554044278	0.998168554044278	0.987468671679198	8	344	NA	3	0	0	0	NA	1	0	0	10	NA
1-102	83	0.5	1.5	0.25	0.25	0.01	0.1	22	400	501.949600538135	0.996392331802881	0.997745172810123	0.997745172810123	0.987468671679198	1	256	NA	0	0	0	5	NA	0	0	0	0	NA
1-102	84	0.5	1.5	0.25	0.25	0.01	0.1	26	400	371.693509403271	0.99595743792347	0.997476304305381	0.997476304305381	0.99749373433584	2	332	NA	0	0	0	0	NA	0	1	1	2	NA
1-102	85	0.5	1.5	0.25	0.25	0.01	0.1	31	400	515.242147140661	0.987049339755792	0.9934878509058	0.9934878509058	0.99749373433584	1	293	NA	0	0	1	1	NA	6	4	1	0	NA
1-102	86	0.5	1.5	0.25	0.25	0.01	0.1	27	400	400.947194459056	0.996980364780063	0.997901612721963	0.997901612721963	0.99749373433584	2	320	NA	0	0	0	0	NA	0	1	0	2	NA
1-102	87	0.5	1.5	0.25	0.25	0.01	0.1	22	400	353.608636826518	0.994965871571567	0.998881117586507	0.998881117586507	0.99749373433584	1	331	NA	0	0	0	1	NA	3	0	0	0	NA
1-102	88	0.5	1.5	0.25	0.25	0.01	0.1	24	400	321.257651838347	0.992421817494773	0.994116751351912	0.994116751351912	0.992481203007519	2	346	NA	2	2	2	2	NA	0	0	0	2	NA
1-102	89	0.5	1.5	0.25	0.25	0.01	0.1	25	400	498.766694735841	0.9850283358687	0.995700828386837	0.995700828386837	0.977443609022556	3	268	NA	4	1	1	6	NA	2	1	1	6	NA
1-102	9	0.5	1.5	0.25	0.25	0.01	0.1	6	400	909.086915238078	0.99437530658647	0.997594360671719	0.997594360671719	1	1	61	NA	0	0	0	0	NA	4	1	1	0	NA
1-102	90	0.5	1.5	0.25	0.25	0.01	0.1	41	400	388.419128424694	0.985951521026136	0.988266855520651	0.988266855520651	0.978696741854637	128	305	NA	2	2	2	2	NA	3	3	2	13	NA
1-102	91	0.5	1.5	0.25	0.25	0.01	0.1	34	400	320.701523897489	0.998925573032803	0.998393375016161	0.998393375016161	0.984962406015038	12	352	NA	0	0	0	0	NA	0	0	0	12	NA
1-102	92	0.5	1.5	0.25	0.25	0.01	0.1	26	400	397.366236501727	0.994192404365015	0.995682394984046	0.995682394984046	0.994987468671679	1	326	NA	1	1	1	2	NA	1	1	1	0	NA
1-102	93	0.5	1.5	0.25	0.25	0.01	0.1	16	400	809.577747038212	0.987705404941546	0.99180487447412	0.99180487447412	0.989974937343358	1	128	NA	0	0	0	4	NA	7	3	3	0	NA
1-102	94	0.5	1.5	0.25	0.25	0.01	0.1	31	400	320.558486324256	0.995530996656661	0.995406909642732	0.995406909642732	0.993734335839599	1	363	NA	1	1	1	2	NA	1	1	1	1	NA
1-102	95	0.5	1.5	0.25	0.25	0.01	0.1	29	400	414.812134034233	0.966967371493267	0.994773477057014	0.994773477057014	0.994987468671679	1	313	NA	12	0	0	2	NA	2	2	2	0	NA
1-102	96	0.5	1.5	0.25	0.25	0.01	0.1	14	400	735.212344093551	0.990966337597103	0.992392301680207	0.992392301680207	1	1	176	NA	0	0	0	0	NA	4	3	4	0	NA
1-102	97	0.5	1.5	0.25	0.25	0.01	0.1	27	400	429.474520559188	0.988476054062613	0.99693927976629	0.99693927976629	0.987468671679198	4	301	NA	3	0	0	3	NA	1	0	0	4	NA
1-102	98	0.5	1.5	0.25	0.25	0.01	0.1	17	400	704.16632736453	0.992125942205381	0.994284727596144	0.994284727596144	0.982456140350877	8	184	NA	0	0	0	3	NA	3	1	0	8	NA
[truncated: 358,001 more rows]
